# Supplementary material for: The ancestral levels of transcription and the evolution of sexual phenotypes in filamentous fungi
Source: PLoS Genet. 2017 Jul 13;13(7):e1006867. doi: 10.1371/journal.pgen.1006867 (PMC5509106; doi:10.1371/journal.pgen.1006867)
Supplement: S1 Table — (XLSX) [file pgen.1006867.s005.xlsx]

## Sheet: Table S1
Table S1. Clusters of orthologous genes for the five species of Neurospora and Fusarium.
Ortholog Cluster	N. crassa	N. discreta	N. tetrasperma	F. verticillioides	F. graminearum
	NC_ID	Nd_ID	NtLA_ID	Fv_ID	Fg_ID
1	NCU00004	Nd_139133	NtLA_122076	FVEG_09128	FGSG_02572
2	NCU00005	Nd_126177	NtLA_81495	FVEG_09127	FGSG_02573
3	NCU00006	Nd_97396	NtLA_129580	FVEG_10304	FGSG_04118
4	NCU00007	Nd_97393	NtLA_62819	FVEG_06972	FGSG_05524
5	NCU00014	Nd_126170	NtLA_62828	FVEG_06967	FGSG_05529
6	NCU00015	Nd_79025	NtLA_81510	FVEG_07142	FGSG_05391
7	NCU00019	Nd_155608	NtLA_129588	FVEG_07145	FGSG_05388
8	NCU00021	Nd_126166	NtLA_122088	FVEG_07146	FGSG_05387
9	NCU00023	Nd_167056	NtLA_62846	FVEG_10065	FGSG_04780
10	NCU00024	Nd_97365	NtLA_62849	FVEG_07150	FGSG_12726
11	NCU00026	Nd_59295	NtLA_81533	FVEG_07151	FGSG_05383
12	NCU00029	Nd_78992	NtLA_122096	FVEG_05429	FGSG_06685
13	NCU00030	Nd_167051	NtLA_62865	FVEG_05428	FGSG_06686
14	NCU00032	Nd_155595	NtLA_81547	FVEG_05423	FGSG_06691
15	NCU00037	Nd_155592	NtLA_62880	FVEG_05427	FGSG_06687
16	NCU00038	Nd_97332	NtLA_81560	FVEG_05430	FGSG_06684
17	NCU00039	Nd_155590	NtLA_109929	FVEG_05347	FGSG_07238
18	NCU00040	Nd_78967	NtLA_62889	FVEG_05348	FGSG_07237
19	NCU00041	Nd_161819	NtLA_94828	FVEG_05349	FGSG_07235
20	NCU00042	Nd_139102	NtLA_62896	FVEG_05350	FGSG_07234
21	NCU00043	Nd_167043	NtLA_116927	FVEG_05351	FGSG_07233
22	NCU00045	Nd_155585	NtLA_81580	FVEG_05352	FGSG_07232
23	NCU00046	Nd_78952	NtLA_62903	FVEG_05353	FGSG_07231
24	NCU00050	Nd_161813	NtLA_116929	FVEG_05355	FGSG_13099
25	NCU00051	Nd_78945	NtLA_62911	FVEG_05354	FGSG_07229
26	NCU00052	Nd_139094	NtLA_41519	FVEG_08773	FGSG_03666
27	NCU00054	Nd_97297	NtLA_41238	FVEG_03631	FGSG_09111
28	NCU00055	Nd_155579	NtLA_81593	FVEG_08774	FGSG_03667
29	NCU00056	Nd_97287	NtLA_81600	FVEG_05360	FGSG_07226
30	NCU00057	Nd_110804	NtLA_129617	FVEG_05361	FGSG_07225
31	NCU00059	Nd_78922	NtLA_81610	FVEG_05455	FGSG_06661
32	NCU00060	Nd_97277	NtLA_122121	FVEG_05454	FGSG_06662
33	NCU00064	Nd_78915	NtLA_62940	FVEG_05369	FGSG_07218
34	NCU00065	Nd_78913	NtLA_62941	FVEG_05370	FGSG_07217
35	NCU00066	Nd_126128	NtLA_81623	FVEG_05373	FGSG_07214
36	NCU00068	Nd_126127	NtLA_81630	FVEG_05375	FGSG_07212
37	NCU00070	Nd_59493	NtLA_129627	FVEG_05377	FGSG_12974
38	NCU00072	Nd_97252	NtLA_62960	FVEG_05379	FGSG_06727
39	NCU00073	Nd_167026	NtLA_81640	FVEG_05380	FGSG_12973
40	NCU00074	Nd_167025	NtLA_129630	FVEG_05381	FGSG_06726
41	NCU00077	Nd_155553	NtLA_129633	FVEG_05386	FGSG_06721
42	NCU00080	Nd_78875	NtLA_146303	FVEG_05390	FGSG_06717
43	NCU00081	Nd_24296	NtLA_81659	FVEG_05391	FGSG_06716
44	NCU00087	Nd_167019	NtLA_146309	FVEG_08150	FGSG_07031
45	NCU00088	Nd_167017	NtLA_62995	FVEG_05389	FGSG_06718
46	NCU00089	Nd_78860	NtLA_129642	FVEG_08148	FGSG_07032
47	NCU00090	Nd_167015	NtLA_63000	FVEG_05393	FGSG_12970
48	NCU00091	Nd_97211	NtLA_122147	FVEG_08216	FGSG_06971
49	NCU00092	Nd_155539	NtLA_146314	FVEG_08215	FGSG_06972
50	NCU00095	Nd_155537	NtLA_122149	FVEG_08246	FGSG_06948
51	NCU00097	Nd_139050	NtLA_146316	FVEG_07056	FGSG_05475
52	NCU00100	Nd_126104	NtLA_81692	FVEG_07053	FGSG_05477
53	NCU00101	Nd_155535	NtLA_63018	FVEG_07052	FGSG_05478
54	NCU00103	Nd_97192	NtLA_116941	FVEG_07049	FGSG_05480
55	NCU00105	Nd_97188	NtLA_63030	FVEG_08230	FGSG_06962
56	NCU00106	Nd_97184	NtLA_146323	FVEG_08231	FGSG_06961
57	NCU00108	Nd_126096	NtLA_129656	FVEG_08233	FGSG_06959
58	NCU00109	Nd_167009	NtLA_63040	FVEG_08228	FGSG_06963
59	NCU00110	Nd_126094	NtLA_81720	FVEG_08227	FGSG_13030
60	NCU00112	Nd_97171	NtLA_122163	FVEG_09165	FGSG_02603
61	NCU00114	Nd_167007	NtLA_129663	FVEG_09221	FGSG_02606
62	NCU00115	Nd_167006	NtLA_81733	FVEG_09224	FGSG_02607
63	NCU00117	Nd_126086	NtLA_63061	FVEG_09228	FGSG_02609
64	NCU00119	Nd_126085	NtLA_129667	FVEG_09230	FGSG_02611
65	NCU00120	Nd_97149	NtLA_81745	FVEG_05416	FGSG_06694
66	NCU00124	Nd_24256	NtLA_146340	FVEG_05464	FGSG_06653
67	NCU00126	Nd_97141	NtLA_146342	FVEG_05306	FGSG_07272
68	NCU00127	Nd_161775	NtLA_122178	FVEG_05307	FGSG_07271
69	NCU00130	Nd_155512	NtLA_146345	FVEG_05304	FGSG_07274
70	NCU00132	Nd_97128	NtLA_146346	FVEG_05303	FGSG_07275
71	NCU00135	Nd_126071	NtLA_122183	FVEG_09152	FGSG_02593
72	NCU00138	Nd_97109	NtLA_81784	FVEG_05310	FGSG_07270
73	NCU00142	Nd_97108	NtLA_81786	FVEG_09191	FGSG_02515
74	NCU00145	Nd_78746	NtLA_122189	FVEG_09164	FGSG_02602
75	NCU00146	Nd_97101	NtLA_63112	FVEG_09163	FGSG_02601
76	NCU00147	Nd_78742	NtLA_63115	FVEG_09162	FGSG_02600
77	NCU00148	Nd_97095	NtLA_63118	FVEG_09161	FGSG_02599
78	NCU00151	Nd_97090	NtLA_81805	FVEG_05268	FGSG_07309
79	NCU00152	Nd_97088	NtLA_146361	FVEG_05264	FGSG_07312
80	NCU00155	Nd_97080	NtLA_81814	FVEG_09208	FGSG_02531
81	NCU00157	Nd_24228	NtLA_43043	FVEG_09209	FGSG_02532
82	NCU00158	Nd_59581	NtLA_122203	FVEG_09210	FGSG_02533
83	NCU00161	Nd_59864	NtLA_110037	FVEG_07085	FGSG_05442
84	NCU00162	Nd_97062	NtLA_63152	FVEG_09206	FGSG_02529
85	NCU00164	Nd_138995	NtLA_100748	FVEG_09204	FGSG_02527
86	NCU00167	Nd_126046	NtLA_63171	FVEG_05477	FGSG_06643
87	NCU00169	Nd_166984	NtLA_63175	FVEG_05476	FGSG_06644
88	NCU00170	Nd_78681	NtLA_122217	FVEG_05437	FGSG_06678
89	NCU00171	Nd_166982	NtLA_122218	FVEG_05436	FGSG_06679
90	NCU00172	Nd_97031	NtLA_146378	FVEG_05435	FGSG_06680
91	NCU00173	Nd_78670	NtLA_110049	FVEG_05434	FGSG_06681
92	NCU00175	Nd_166980	NtLA_122221	FVEG_05442	FGSG_06676
93	NCU00178	Nd_110701	NtLA_146382	FVEG_06965	FGSG_05531
94	NCU00180	Nd_97020	NtLA_81874	FVEG_01706	FGSG_05402
95	NCU00181	Nd_126035	NtLA_81877	FVEG_07128	FGSG_05403
96	NCU00182	Nd_97014	NtLA_146385	FVEG_07127	FGSG_05404
97	NCU00183	Nd_78653	NtLA_146386	FVEG_07126	FGSG_05405
98	NCU00184	Nd_97008	NtLA_81886	FVEG_06958	FGSG_05539
99	NCU00185	Nd_59139	NtLA_43047	FVEG_06957	FGSG_05540
100	NCU00187	Nd_97003	NtLA_81891	FVEG_01044	FGSG_11137
101	NCU00188	Nd_96999	NtLA_100773	FVEG_06949	FGSG_05547
102	NCU00193	Nd_155466	NtLA_81897	FVEG_06951	FGSG_05545
103	NCU00195	Nd_78635	NtLA_146393	FVEG_10408	FGSG_04217
104	NCU00196	Nd_96988	NtLA_63226	FVEG_06952	FGSG_05544
105	NCU00198	Nd_166974	NtLA_116980	FVEG_06953	FGSG_05543
106	NCU00199	Nd_126024	NtLA_81912	FVEG_06954	FGSG_05542
107	NCU00200	Nd_78622	NtLA_81914	FVEG_06956	FGSG_05541
108	NCU00202	Nd_58731	NtLA_100782	FVEG_05265	FGSG_13118
109	NCU00203	Nd_24188	NtLA_122240	FVEG_07020	FGSG_05505
110	NCU00205	Nd_96967	NtLA_146400	FVEG_07021	FGSG_05504
111	NCU00209	Nd_96960	NtLA_129730	FVEG_07037	FGSG_05487
112	NCU00210	Nd_96957	NtLA_146404	FVEG_07036	FGSG_05488
113	NCU00213	Nd_155450	NtLA_63265	FVEG_07032	FGSG_05492
114	NCU00214	Nd_96943	NtLA_122251	FVEG_07029	FGSG_05494
115	NCU00218	Nd_96934	NtLA_81963	FVEG_05480	FGSG_06640
116	NCU00219	Nd_58529	NtLA_122256	FVEG_05479	FGSG_06641
117	NCU00220	Nd_155444	NtLA_81968	FVEG_05438	FGSG_06677
118	NCU00223	Nd_166959	NtLA_100805	FVEG_05452	FGSG_06664
119	NCU00225	Nd_166957	NtLA_116995	FVEG_05449	FGSG_06668
120	NCU00226	Nd_96922	NtLA_81975	FVEG_05448	FGSG_06669
121	NCU00227	Nd_125999	NtLA_63298	FVEG_05484	FGSG_06636
122	NCU00230	Nd_58285	NtLA_122264	FVEG_05483	FGSG_06637
123	NCU00232	Nd_125997	NtLA_81984	FVEG_05485	FGSG_06635
124	NCU00236	Nd_166950	NtLA_116999	FVEG_12390	FGSG_09348
125	NCU00237	Nd_24157	NtLA_129755	FVEG_05487	FGSG_06633
126	NCU00239	Nd_24154	NtLA_82005	FVEG_05489	FGSG_06631
127	NCU00242	Nd_155422	NtLA_146434	FVEG_05495	FGSG_12950
128	NCU00243	Nd_166945	NtLA_42469	FVEG_05494	FGSG_06627
129	NCU00244	Nd_58245	NtLA_122280	FVEG_08550	FGSG_03255
130	NCU00250	Nd_155414	NtLA_137721	FVEG_01802	FGSG_08291
131	NCU00251	Nd_125980	NtLA_146441	FVEG_05637	FGSG_06511
132	NCU00253	Nd_138914	NtLA_122287	FVEG_05535	FGSG_06590
133	NCU00261	Nd_59707	NtLA_122293	FVEG_12072	FGSG_07897
134	NCU00262	Nd_155410	NtLA_82044	FVEG_05788	FGSG_11394
135	NCU00263	Nd_78499	NtLA_82047	FVEG_05561	FGSG_06572
136	NCU00269	Nd_96846	NtLA_122301	FVEG_06937	FGSG_05558
137	NCU00272	Nd_125965	NtLA_146458	FVEG_06976	FGSG_05520
138	NCU00273	Nd_96836	NtLA_137741	FVEG_07006	FGSG_05518
139	NCU00274	Nd_24118	NtLA_63387	FVEG_06977	FGSG_05519
140	NCU00276	Nd_125961	NtLA_82069	FVEG_07009	FGSG_05516
141	NCU00277	Nd_155391	NtLA_146462	FVEG_08147	FGSG_07033
142	NCU00278	Nd_24114	NtLA_122308	FVEG_08146	FGSG_07034
143	NCU00279	Nd_78470	NtLA_41799	FVEG_08145	FGSG_07035
144	NCU00282	Nd_155387	NtLA_146466	FVEG_05410	FGSG_06699
145	NCU00285	Nd_138886	NtLA_82084	FVEG_05406	FGSG_06701
146	NCU00289	Nd_78452	NtLA_82089	FVEG_12967	FGSG_04683
147	NCU00290	Nd_78449	NtLA_88656	FVEG_06901	FGSG_05589
148	NCU00293	Nd_96803	NtLA_82095	FVEG_06917	FGSG_05580
149	NCU00294	Nd_166920	NtLA_94922	FVEG_08275	FGSG_06924
150	NCU00295	Nd_78439	NtLA_63423	FVEG_07010	FGSG_05515
151	NCU00296	Nd_24099	NtLA_110161	FVEG_08604	FGSG_03752
152	NCU00298	Nd_96794	NtLA_129800	FVEG_00214	FGSG_00195
153	NCU00299	Nd_96789	NtLA_146476	FVEG_06944	FGSG_05551
154	NCU00301	Nd_96783	NtLA_82114	FVEG_06942	FGSG_05556
155	NCU00302	Nd_78424	NtLA_146479	FVEG_05415	FGSG_06695
156	NCU00305	Nd_125937	NtLA_82124	FVEG_05363	FGSG_07223
157	NCU00306	Nd_96771	NtLA_122330	FVEG_08722	FGSG_03725
158	NCU00309	Nd_78410	NtLA_146486	FVEG_05213	FGSG_06775
159	NCU00310	Nd_96763	NtLA_82136	FVEG_07159	FGSG_05376
160	NCU00315	Nd_166912	NtLA_94929	FVEG_07157	FGSG_05378
161	NCU00316	Nd_96753	NtLA_82145	FVEG_07156	FGSG_05379
162	NCU00317	Nd_155360	NtLA_122335	FVEG_07154	FGSG_12724
163	NCU00320	Nd_155358	NtLA_122338	FVEG_07066	FGSG_05462
164	NCU00321	Nd_155357	NtLA_129817	FVEG_07067	FGSG_05461
165	NCU00324	Nd_155355	NtLA_146496	FVEG_07069	FGSG_05459
166	NCU00325	Nd_125923	NtLA_129820	FVEG_07068	FGSG_05460
167	NCU00326	Nd_58877	NtLA_63482	FVEG_05467	FGSG_06649
168	NCU00329	Nd_125921	NtLA_137791	FVEG_05466	FGSG_06651
169	NCU00330	Nd_125920	NtLA_82165	FVEG_07071	FGSG_05457
170	NCU00333	Nd_24062	NtLA_82172	FVEG_07015	FGSG_05510
171	NCU00336	Nd_96723	NtLA_63498	FVEG_05318	FGSG_07262
172	NCU00337	Nd_78365	NtLA_63501	FVEG_07064	FGSG_05465
173	NCU00340	Nd_78358	NtLA_63506	FVEG_05267	FGSG_07310
174	NCU00344	Nd_110561	NtLA_100922	FVEG_07051	FGSG_05479
175	NCU00345	Nd_96709	NtLA_146509	FVEG_06922	FGSG_05573
176	NCU00346	Nd_58442	NtLA_42660	FVEG_11622	FGSG_13888
177	NCU00348	Nd_155334	NtLA_122358	FVEG_05245	FGSG_06746
178	NCU00349	Nd_59678	NtLA_63521	FVEG_05244	FGSG_06745
179	NCU00356	Nd_58402	NtLA_122364	FVEG_05259	FGSG_12980
180	NCU00357	Nd_78329	NtLA_146519	FVEG_05256	FGSG_06736
181	NCU00358	Nd_166892	NtLA_146520	FVEG_05258	FGSG_06735
182	NCU00359	Nd_155325	NtLA_117042	FVEG_05255	FGSG_06737
183	NCU00360	Nd_96677	NtLA_146522	FVEG_05254	FGSG_06738
184	NCU00364	Nd_96668	NtLA_82233	FVEG_06923	FGSG_05572
185	NCU00366	Nd_166888	NtLA_63560	FVEG_07102	FGSG_05425
186	NCU00369	Nd_78302	NtLA_63566	FVEG_06911	FGSG_12759
187	NCU00371	Nd_166885	NtLA_63568	FVEG_06915	FGSG_05578
188	NCU00372	Nd_78296	NtLA_122379	FVEG_08274	FGSG_06925
189	NCU00373	Nd_125887	NtLA_82256	FVEG_08282	FGSG_06917
190	NCU00376	Nd_78292	NtLA_146535	FVEG_07089	FGSG_05438
191	NCU00377	Nd_78288	NtLA_122382	FVEG_05329	FGSG_07253
192	NCU00379	Nd_78282	NtLA_82267	FVEG_05465	FGSG_06652
193	NCU00382	Nd_125879	NtLA_82277	FVEG_05472	FGSG_06647
194	NCU00385	Nd_166880	NtLA_117051	FVEG_05469	FGSG_12955
195	NCU00387	Nd_96625	NtLA_82283	FVEG_05346	FGSG_07239
196	NCU00388	Nd_78262	NtLA_82289	FVEG_05344	FGSG_07240
197	NCU00392	Nd_78257	NtLA_137852	FVEG_05341	FGSG_07243
198	NCU00395	Nd_78247	NtLA_82299	FVEG_05339	FGSG_07244
199	NCU00396	Nd_59235	NtLA_82300	FVEG_05338	FGSG_07245
200	NCU00397	Nd_166872	NtLA_146552	FVEG_03464	FGSG_04677
201	NCU00398	Nd_78241	NtLA_122399	FVEG_05321	FGSG_07260
202	NCU00401	Nd_78238	NtLA_41271	FVEG_07061	FGSG_05468
203	NCU00403	Nd_78234	NtLA_122404	FVEG_07062	FGSG_05467
204	NCU00405	Nd_161638	NtLA_94965	FVEG_08234	FGSG_06958
205	NCU00407	Nd_155285	NtLA_122408	FVEG_05247	FGSG_06748
206	NCU00408	Nd_125861	NtLA_117062	FVEG_00395	FGSG_00785
207	NCU00410	Nd_166865	NtLA_122411	FVEG_08271	FGSG_06927
208	NCU00411	Nd_166864	NtLA_122412	FVEG_08269	FGSG_06929
209	NCU00412	Nd_155282	NtLA_146566	FVEG_08268	FGSG_06930
210	NCU00414	Nd_166860	NtLA_63665	FVEG_08266	FGSG_06932
211	NCU00415	Nd_125854	NtLA_146569	FVEG_08264	FGSG_06933
212	NCU00416	Nd_34410	NtLA_82351	FVEG_08263	FGSG_06934
213	NCU00417	Nd_58973	NtLA_101000	FVEG_08262	FGSG_06935
214	NCU00418	Nd_166858	NtLA_122420	FVEG_08261	FGSG_06936
215	NCU00420	Nd_96546	NtLA_82364	FVEG_08259	FGSG_06938
216	NCU00423	Nd_125846	NtLA_129898	FVEG_08237	FGSG_13027
217	NCU00424	Nd_78178	NtLA_63690	FVEG_08241	FGSG_06953
218	NCU00427	Nd_96530	NtLA_82373	FVEG_06973	FGSG_05523
219	NCU00431	Nd_161623	NtLA_117075	FVEG_10302	FGSG_04115
220	NCU00432	Nd_78165	NtLA_117076	FVEG_10297	FGSG_04110
221	NCU00434	Nd_155263	NtLA_122431	FVEG_10298	FGSG_04111
222	NCU00435	Nd_125837	NtLA_122432	FVEG_10299	FGSG_04112
223	NCU00436	Nd_96511	NtLA_82395	FVEG_10300	FGSG_04113
224	NCU00438	Nd_125835	NtLA_122435	FVEG_09649	FGSG_01567
225	NCU00440	Nd_166849	NtLA_117080	FVEG_10291	FGSG_04104
226	NCU00441	Nd_96505	NtLA_122438	FVEG_10292	FGSG_04105
227	NCU00443	Nd_166847	NtLA_117084	FVEG_10294	FGSG_04107
228	NCU00444	Nd_96496	NtLA_82414	FVEG_10295	FGSG_04108
229	NCU00445	Nd_125829	NtLA_146594	FVEG_10296	FGSG_04109
230	NCU00453	Nd_166841	NtLA_82426	FVEG_07014	FGSG_05511
231	NCU00454	Nd_125822	NtLA_82429	FVEG_10285	FGSG_12306
232	NCU00455	Nd_125821	NtLA_63748	FVEG_10288	FGSG_04101
233	NCU00456	Nd_166835	NtLA_117089	FVEG_14051	FGSG_06889
234	NCU00458	Nd_166833	NtLA_101041	FVEG_09124	FGSG_02576
235	NCU00459	Nd_125818	NtLA_122454	FVEG_09123	FGSG_02577
236	NCU00461	Nd_58659	NtLA_63763	FVEG_10303	FGSG_04117
237	NCU00464	Nd_161600	NtLA_94996	FVEG_10323	FGSG_04137
238	NCU00465	Nd_96452	NtLA_129931	FVEG_10307	FGSG_04121
239	NCU00467	Nd_110452	NtLA_82458	FVEG_09113	FGSG_02584
240	NCU00468	Nd_78090	NtLA_63778	FVEG_10325	FGSG_04139
241	NCU00470	Nd_125809	NtLA_63784	FVEG_10328	FGSG_04141
242	NCU00472	Nd_125807	NtLA_117095	FVEG_05235	FGSG_12975
243	NCU00476	Nd_155229	NtLA_82483	FVEG_14046	FGSG_06894
244	NCU00477	Nd_96424	NtLA_82484	FVEG_14045	FGSG_06895
245	NCU00480	Nd_155225	NtLA_122471	FVEG_08286	FGSG_06912
246	NCU00481	Nd_78061	NtLA_82494	FVEG_14030	FGSG_06911
247	NCU00483	Nd_125800	NtLA_101062	FVEG_14031	FGSG_06910
248	NCU00484	Nd_161586	NtLA_63814	FVEG_14032	FGSG_06909
249	NCU00486	Nd_138712	NtLA_41277	FVEG_07100	FGSG_05427
250	NCU00487	Nd_138711	NtLA_82502	FVEG_07098	FGSG_05429
251	NCU00488	Nd_166813	NtLA_117101	FVEG_07097	FGSG_05430
252	NCU00489	Nd_166812	NtLA_122479	FVEG_07094	FGSG_05433
253	NCU00492	Nd_23916	NtLA_63833	FVEG_07092	FGSG_05435
254	NCU00493	Nd_166808	NtLA_117104	FVEG_07091	FGSG_05436
255	NCU00494	Nd_78032	NtLA_122482	FVEG_07090	FGSG_05437
256	NCU00495	Nd_96386	NtLA_82524	FVEG_08272	FGSG_13018
257	NCU00497	Nd_78025	NtLA_122485	FVEG_14040	FGSG_06901
258	NCU00502	Nd_166470	NtLA_119204	FVEG_00828	FGSG_00373
259	NCU00503	Nd_125271	NtLA_74097	FVEG_00810	FGSG_11755
260	NCU00504	Nd_125270	NtLA_150775	FVEG_00811	FGSG_00357
261	NCU00506	Nd_166468	NtLA_133856	FVEG_01172	FGSG_01044
262	NCU00509	Nd_125267	NtLA_106392	FVEG_01174	FGSG_01045
263	NCU00515	Nd_125264	NtLA_126782	FVEG_01177	FGSG_01047
264	NCU00517	Nd_125263	NtLA_126784	FVEG_01092	FGSG_00970
265	NCU00519	Nd_166463	NtLA_133863	FVEG_01153	FGSG_00589
266	NCU00520	Nd_76677	NtLA_74127	FVEG_01053	FGSG_00590
267	NCU00522	Nd_166461	NtLA_133866	FVEG_00913	FGSG_00454
268	NCU00523	Nd_99113	NtLA_92837	FVEG_03890	FGSG_09218
269	NCU00527	Nd_25265	NtLA_119209	FVEG_03888	FGSG_09220
270	NCU00535	Nd_139893	NtLA_92849	FVEG_13639	FGSG_03456
271	NCU00536	Nd_80738	NtLA_92850	FVEG_00204	FGSG_00186
272	NCU00537	Nd_162282	NtLA_106413	FVEG_00203	FGSG_00185
273	NCU00538	Nd_99099	NtLA_126796	FVEG_00288	FGSG_00248
274	NCU00542	Nd_156309	NtLA_74165	FVEG_00296	FGSG_00257
275	NCU00549	Nd_80714	NtLA_133882	FVEG_00186	FGSG_00172
276	NCU00550	Nd_126841	NtLA_150806	FVEG_01941	FGSG_08720
277	NCU00552	Nd_167498	NtLA_92886	FVEG_10717	FGSG_03065
278	NCU00553	Nd_156302	NtLA_74189	FVEG_02029	FGSG_08638
279	NCU00554	Nd_167496	NtLA_92891	FVEG_02169	FGSG_08498
280	NCU00558	Nd_126834	NtLA_74201	FVEG_02386	FGSG_13293
281	NCU00559	Nd_156297	NtLA_92901	FVEG_00306	FGSG_00266
282	NCU00560	Nd_156295	NtLA_92904	FVEG_00303	FGSG_00265
283	NCU00561	Nd_62380	NtLA_126815	FVEG_00300	FGSG_00262
284	NCU00562	Nd_61714	NtLA_92908	FVEG_03945	FGSG_09414
285	NCU00563	Nd_111624	NtLA_143304	FVEG_03944	FGSG_13574
286	NCU00565	Nd_167489	NtLA_150819	FVEG_03996	FGSG_09444
287	NCU00566	Nd_167488	NtLA_119223	FVEG_02214	FGSG_08537
288	NCU00567	Nd_80674	NtLA_150821	FVEG_11104	FGSG_05003
289	NCU00568	Nd_80671	NtLA_92923	FVEG_01893	FGSG_08778
290	NCU00571	Nd_80661	NtLA_74231	FVEG_02236	FGSG_08550
291	NCU00572	Nd_99024	NtLA_133903	FVEG_02235	FGSG_08549
292	NCU00573	Nd_61590	NtLA_119226	FVEG_02234	FGSG_08548
293	NCU00576	Nd_126818	NtLA_92946	FVEG_01890	FGSG_08775
294	NCU00577	Nd_80649	NtLA_126831	FVEG_01891	FGSG_08776
295	NCU00578	Nd_111609	NtLA_92950	FVEG_01892	FGSG_08777
296	NCU00580	Nd_99007	NtLA_133908	FVEG_02271	FGSG_08585
297	NCU00581	Nd_99003	NtLA_74258	FVEG_01894	FGSG_08779
298	NCU00585	Nd_139851	NtLA_53791	FVEG_10718	FGSG_03066
299	NCU00586	Nd_167479	NtLA_92972	FVEG_01969	FGSG_08692
300	NCU00590	Nd_167476	NtLA_74278	FVEG_01972	FGSG_08689
301	NCU00592	Nd_126805	NtLA_150844	FVEG_00182	FGSG_00169
302	NCU00593	Nd_126804	NtLA_126848	FVEG_00197	FGSG_00182
303	NCU00595	Nd_167473	NtLA_92989	FVEG_00195	FGSG_00180
304	NCU00596	Nd_111594	NtLA_92991	FVEG_01968	FGSG_08693
305	NCU00597	Nd_167471	NtLA_133922	FVEG_03998	FGSG_09446
306	NCU00599	Nd_126799	NtLA_74299	FVEG_04000	FGSG_13585
307	NCU00600	Nd_98963	NtLA_106477	FVEG_00183	FGSG_00170
308	NCU00602	Nd_80593	NtLA_133926	FVEG_04001	FGSG_09448
309	NCU00605	Nd_156257	NtLA_93013	FVEG_03946	FGSG_09413
310	NCU00609	Nd_167463	NtLA_126859	FVEG_03975	FGSG_09425
311	NCU00611	Nd_61472	NtLA_93022	FVEG_03948	FGSG_09412
312	NCU00614	Nd_80573	NtLA_93026	FVEG_00299	FGSG_00261
313	NCU00617	Nd_126787	NtLA_74330	FVEG_06475	FGSG_06406
314	NCU00618	Nd_162239	NtLA_97163	FVEG_06474	FGSG_06407
315	NCU00619	Nd_98930	NtLA_119239	FVEG_06473	FGSG_06408
316	NCU00620	Nd_98928	NtLA_74336	FVEG_06472	FGSG_06409
317	NCU00621	Nd_156247	NtLA_74339	FVEG_01958	FGSG_08704
318	NCU00622	Nd_80559	NtLA_150867	FVEG_01959	FGSG_08703
319	NCU00623	Nd_80556	NtLA_74343	FVEG_01898	FGSG_08783
320	NCU00624	Nd_80553	NtLA_74347	FVEG_01899	FGSG_08784
321	NCU00628	Nd_156241	NtLA_126873	FVEG_02224	FGSG_08541
322	NCU00629	Nd_25170	NtLA_52541	FVEG_04007	FGSG_09456
323	NCU00630	Nd_98904	NtLA_150876	FVEG_08597	FGSG_00209
324	NCU00631	Nd_126774	NtLA_150877	FVEG_02223	FGSG_08540
325	NCU00632	Nd_156238	NtLA_126877	FVEG_02220	FGSG_08539
326	NCU00634	Nd_166733	NtLA_119247	FVEG_02247	FGSG_08561
327	NCU00635	Nd_161503	NtLA_126880	FVEG_02246	FGSG_08560
328	NCU00641	Nd_96086	NtLA_126882	FVEG_06467	FGSG_06413
329	NCU00643	Nd_96080	NtLA_93090	FVEG_00541	FGSG_00655
330	NCU00644	Nd_166727	NtLA_119251	FVEG_00540	FGSG_00656
331	NCU00648	Nd_125662	NtLA_93099	FVEG_12022	FGSG_02208
332	NCU00649	Nd_155095	NtLA_93100	FVEG_00310	FGSG_00269
333	NCU00650	Nd_96064	NtLA_150889	FVEG_00311	FGSG_00270
334	NCU00653	Nd_23678	NtLA_106523	FVEG_09562	FGSG_01482
335	NCU00654	Nd_161493	NtLA_150892	FVEG_02192	FGSG_08520
336	NCU00656	Nd_96053	NtLA_133965	FVEG_02194	FGSG_08522
337	NCU00657	Nd_155088	NtLA_51737	FVEG_02199	FGSG_13348
338	NCU00660	Nd_77689	NtLA_93126	FVEG_06471	FGSG_06410
339	NCU00662	Nd_57851	NtLA_51966	FVEG_06470	FGSG_06411
340	NCU00663	Nd_23668	NtLA_119258	FVEG_06469	FGSG_06412
341	NCU00665	Nd_96035	NtLA_74432	FVEG_00297	FGSG_00259
342	NCU00666	Nd_96032	NtLA_93136	FVEG_02260	FGSG_08574
343	NCU00668	Nd_77671	NtLA_93142	FVEG_02258	FGSG_08572
344	NCU00669	Nd_125645	NtLA_89662	FVEG_00207	FGSG_00189
345	NCU00670	Nd_161485	NtLA_118569	FVEG_00208	FGSG_00190
346	NCU00671	Nd_23659	NtLA_149556	FVEG_00209	FGSG_11703
347	NCU00675	Nd_96010	NtLA_89673	FVEG_02392	FGSG_08819
348	NCU00676	Nd_96008	NtLA_89676	FVEG_02427	FGSG_08841
349	NCU00680	Nd_77642	NtLA_118571	FVEG_02441	FGSG_08851
350	NCU00681	Nd_95996	NtLA_51472	FVEG_01932	FGSG_08728
351	NCU00687	Nd_95982	NtLA_141816	FVEG_01934	FGSG_08726
352	NCU00688	Nd_155060	NtLA_54545	FVEG_01935	FGSG_13309
353	NCU00689	Nd_125629	NtLA_132714	FVEG_02023	FGSG_08643
354	NCU00691	Nd_95972	NtLA_89708	FVEG_11176	FGSG_09200
355	NCU00692	Nd_95971	NtLA_89710	FVEG_02022	FGSG_08644
356	NCU00693	Nd_77612	NtLA_149573	FVEG_02021	FGSG_08645
357	NCU00694	Nd_95965	NtLA_132720	FVEG_02020	FGSG_08646
358	NCU00706	Nd_161467	NtLA_96495	FVEG_02906	FGSG_10181
359	NCU00712	Nd_125614	NtLA_89746	FVEG_03711	FGSG_09197
360	NCU00713	Nd_95937	NtLA_71058	FVEG_03710	FGSG_09196
361	NCU00717	Nd_95926	NtLA_149590	FVEG_03862	FGSG_13536
362	NCU00719	Nd_95924	NtLA_89762	FVEG_01974	FGSG_08687
363	NCU00720	Nd_95923	NtLA_71072	FVEG_13462	FGSG_10444
364	NCU00721	Nd_125605	NtLA_89767	FVEG_12192	FGSG_11250
365	NCU00723	Nd_138502	NtLA_104956	FVEG_00313	FGSG_00272
366	NCU00725	Nd_125601	NtLA_89778	FVEG_00404	FGSG_00776
367	NCU00726	Nd_166686	NtLA_118585	FVEG_00403	FGSG_00777
368	NCU00727	Nd_95907	NtLA_89784	FVEG_00402	FGSG_00778
369	NCU00728	Nd_95905	NtLA_125544	FVEG_09032	FGSG_02675
370	NCU00734	Nd_77538	NtLA_125549	FVEG_05995	FGSG_05026
371	NCU00735	Nd_23596	NtLA_89802	FVEG_05996	FGSG_05027
372	NCU00736	Nd_77533	NtLA_149607	FVEG_05997	FGSG_05028
373	NCU00738	Nd_23593	NtLA_125552	FVEG_05999	FGSG_05030
374	NCU00742	Nd_166681	NtLA_89817	FVEG_05991	FGSG_05023
375	NCU00743	Nd_77518	NtLA_149613	FVEG_06308	FGSG_09704
376	NCU00744	Nd_161451	NtLA_132758	FVEG_06307	FGSG_09703
377	NCU00753	Nd_23579	NtLA_89832	FVEG_03976	FGSG_13579
378	NCU00754	Nd_125581	NtLA_89835	FVEG_06303	FGSG_09697
379	NCU00758	Nd_155005	NtLA_71147	FVEG_08384	FGSG_03162
380	NCU00762	Nd_58054	NtLA_114004	FVEG_12930	FGSG_03795
381	NCU00770	Nd_125572	NtLA_149627	FVEG_05908	FGSG_05736
382	NCU00771	Nd_154999	NtLA_71164	FVEG_05909	FGSG_05735
383	NCU00775	Nd_166667	NtLA_118602	FVEG_05911	FGSG_05733
384	NCU00778	Nd_77475	NtLA_141910	FVEG_05919	FGSG_05727
385	NCU00780	Nd_125562	NtLA_71181	FVEG_06302	FGSG_09696
386	NCU00782	Nd_77467	NtLA_89876	FVEG_06209	FGSG_05238
387	NCU00784	Nd_95820	NtLA_89878	FVEG_06301	FGSG_09695
388	NCU00789	Nd_166661	NtLA_132786	FVEG_06304	FGSG_09699
389	NCU00790	Nd_95808	NtLA_149642	FVEG_04137	FGSG_09583
390	NCU00794	Nd_95799	NtLA_89901	FVEG_05971	FGSG_05698
391	NCU00796	Nd_154981	NtLA_132793	FVEG_09830	FGSG_01733
392	NCU00799	Nd_95789	NtLA_89911	FVEG_03894	FGSG_09214
393	NCU00801	Nd_77429	NtLA_71222	FVEG_03462	FGSG_04676
394	NCU00802	Nd_125548	NtLA_149652	FVEG_11106	FGSG_04560
395	NCU00805	Nd_166655	NtLA_118610	FVEG_06030	FGSG_05057
396	NCU00808	Nd_77417	NtLA_149656	FVEG_06493	FGSG_03271
397	NCU00809	Nd_125544	NtLA_89929	FVEG_08560	FGSG_03272
398	NCU00811	Nd_166652	NtLA_118612	FVEG_10364	FGSG_04176
399	NCU00813	Nd_154968	NtLA_89942	FVEG_03721	FGSG_09362
400	NCU00814	Nd_154967	NtLA_125608	FVEG_03722	FGSG_09361
401	NCU00821	Nd_77396	NtLA_149665	FVEG_04447	FGSG_05839
402	NCU00822	Nd_110101	NtLA_53322	FVEG_09332	FGSG_02422
403	NCU00823	Nd_166648	NtLA_118616	FVEG_00399	FGSG_00781
404	NCU00825	Nd_77387	NtLA_71264	FVEG_05382	FGSG_06725
405	NCU00828	Nd_77384	NtLA_125616	FVEG_01088	FGSG_00622
406	NCU00829	Nd_95737	NtLA_118617	FVEG_04694	FGSG_06060
407	NCU00835	Nd_77370	NtLA_149678	FVEG_10416	FGSG_04226
408	NCU00838	Nd_12005	NtLA_125624	FVEG_03263	FGSG_13787
409	NCU00843	Nd_95713	NtLA_118621	FVEG_02096	FGSG_08429
410	NCU00852	Nd_125513	NtLA_114091	FVEG_07964	FGSG_07207
411	NCU00855	Nd_95700	NtLA_125632	FVEG_04124	FGSG_09570
412	NCU00860	Nd_23475	NtLA_125636	FVEG_00411	FGSG_00768
413	NCU00867	Nd_166632	NtLA_54832	FVEG_09918	FGSG_01769
414	NCU00868	Nd_95671	NtLA_90027	FVEG_04562	FGSG_05938
415	NCU00869	Nd_110059	NtLA_90030	FVEG_09114	FGSG_02583
416	NCU00870	Nd_57537	NtLA_132845	FVEG_08747	FGSG_00040
417	NCU00879	Nd_77305	NtLA_118632	FVEG_13124	FGSG_02812
418	NCU00880	Nd_95655	NtLA_125653	FVEG_13123	FGSG_02811
419	NCU00881	Nd_166626	NtLA_149710	FVEG_13122	FGSG_02810
420	NCU00882	Nd_23456	NtLA_90058	FVEG_13121	FGSG_02809
421	NCU00889	Nd_77284	NtLA_149717	FVEG_00367	FGSG_00808
422	NCU00890	Nd_125485	NtLA_90073	FVEG_06511	FGSG_04679
423	NCU00891	Nd_77277	NtLA_71383	FVEG_10707	FGSG_03061
424	NCU00894	Nd_95623	NtLA_132863	FVEG_00505	FGSG_00686
425	NCU00896	Nd_154909	NtLA_71397	FVEG_00503	FGSG_00688
426	NCU00897	Nd_95616	NtLA_71398	FVEG_00470	FGSG_00716
427	NCU00898	Nd_77259	NtLA_132866	FVEG_00471	FGSG_00715
428	NCU00899	Nd_95608	NtLA_132867	FVEG_00472	FGSG_00714
429	NCU00900	Nd_154905	NtLA_149727	FVEG_00493	FGSG_11810
430	NCU00902	Nd_154903	NtLA_71412	FVEG_00478	FGSG_00710
431	NCU00905	Nd_166609	NtLA_71418	FVEG_00480	FGSG_00708
432	NCU00906	Nd_125469	NtLA_142047	FVEG_00485	FGSG_00703
433	NCU00914	Nd_154894	NtLA_19404	FVEG_00490	FGSG_11812
434	NCU00917	Nd_77224	NtLA_90130	FVEG_00483	FGSG_00705
435	NCU00918	Nd_56901	NtLA_71437	FVEG_00492	FGSG_00698
436	NCU00919	Nd_95572	NtLA_71440	FVEG_00633	FGSG_00877
437	NCU00921	Nd_95568	NtLA_132883	FVEG_00500	FGSG_00691
438	NCU00923	Nd_95565	NtLA_132884	FVEG_00498	FGSG_00693
439	NCU00924	Nd_95562	NtLA_90147	FVEG_00497	FGSG_00694
440	NCU00925	Nd_166594	NtLA_149748	FVEG_00496	FGSG_00695
441	NCU00926	Nd_95556	NtLA_105153	FVEG_00495	FGSG_00696
442	NCU00927	Nd_154883	NtLA_149749	FVEG_00494	FGSG_00697
443	NCU00928	Nd_95551	NtLA_90155	FVEG_00481	FGSG_00707
444	NCU00929	Nd_125454	NtLA_90158	FVEG_00502	FGSG_00689
445	NCU00930	Nd_77190	NtLA_90162	FVEG_00469	FGSG_00717
446	NCU00931	Nd_77189	NtLA_125697	FVEG_00631	FGSG_00875
447	NCU00936	Nd_77186	NtLA_105161	FVEG_10384	FGSG_04196
448	NCU00938	Nd_125449	NtLA_132895	FVEG_00611	FGSG_00855
449	NCU00939	Nd_77176	NtLA_125703	FVEG_00610	FGSG_00856
450	NCU00944	Nd_77164	NtLA_142087	FVEG_06864	FGSG_05623
451	NCU00945	Nd_154865	NtLA_90195	FVEG_09052	FGSG_02445
452	NCU00953	Nd_95503	NtLA_125717	FVEG_00952	FGSG_00494
453	NCU00954	Nd_95500	NtLA_90214	FVEG_01051	FGSG_00587
454	NCU00956	Nd_77139	NtLA_90219	FVEG_01491	FGSG_01355
455	NCU00962	Nd_109980	NtLA_149782	FVEG_02030	FGSG_08637
456	NCU00964	Nd_109978	NtLA_90234	FVEG_06890	FGSG_05599
457	NCU00966	Nd_95471	NtLA_71550	FVEG_06888	FGSG_05601
458	NCU00967	Nd_95466	NtLA_132922	FVEG_06885	FGSG_05603
459	NCU00968	Nd_125420	NtLA_71556	FVEG_01294	FGSG_01169
460	NCU00973	Nd_154840	NtLA_90262	FVEG_01298	FGSG_01171
461	NCU00978	Nd_95439	NtLA_71579	FVEG_01264	FGSG_01137
462	NCU00979	Nd_166561	NtLA_51458	FVEG_06883	FGSG_05605
463	NCU00980	Nd_95434	NtLA_125745	FVEG_06884	FGSG_05604
464	NCU00981	Nd_77079	NtLA_149800	FVEG_01262	FGSG_01135
465	NCU00983	Nd_166559	NtLA_142124	FVEG_04863	FGSG_05190
466	NCU00984	Nd_109958	NtLA_105213	FVEG_13136	FGSG_02816
467	NCU00985	Nd_154828	NtLA_132934	FVEG_08668	FGSG_12461
468	NCU00988	Nd_95421	NtLA_71601	FVEG_04871	FGSG_06235
469	NCU00990	Nd_125405	NtLA_149807	FVEG_13959	FGSG_14002
470	NCU01006	Nd_88584	NtLA_144351	FVEG_03000	FGSG_10217
471	NCU01007	Nd_88583	NtLA_127786	FVEG_02999	FGSG_10218
472	NCU01008	Nd_70258	NtLA_115968	FVEG_02998	FGSG_10219
473	NCU01011	Nd_17326	NtLA_144347	FVEG_02689	FGSG_09972
474	NCU01013	Nd_159448	NtLA_120121	FVEG_02693	FGSG_10080
475	NCU01015	Nd_51899	NtLA_120120	FVEG_02702	FGSG_10071
476	NCU01016	Nd_152062	NtLA_120119	FVEG_02701	FGSG_10072
477	NCU01019	Nd_88566	NtLA_144342	FVEG_02699	FGSG_10074
478	NCU01022	Nd_88561	NtLA_76740	FVEG_02697	FGSG_10076
479	NCU01023	Nd_70236	NtLA_58057	FVEG_02696	FGSG_10077
480	NCU01024	Nd_164698	NtLA_144337	FVEG_02695	FGSG_10078
481	NCU01033	Nd_122703	NtLA_135026	FVEG_02891	FGSG_10166
482	NCU01039	Nd_106818	NtLA_120105	FVEG_09269	FGSG_02643
483	NCU01041	Nd_88543	NtLA_58041	FVEG_02921	FGSG_10192
484	NCU01044	Nd_88542	NtLA_120103	FVEG_02893	FGSG_10168
485	NCU01047	Nd_152043	NtLA_120100	FVEG_07551	FGSG_02090
486	NCU01049	Nd_135197	NtLA_76711	FVEG_05533	FGSG_06592
487	NCU01053	Nd_88529	NtLA_76708	FVEG_12178	FGSG_12241
488	NCU01055	Nd_122693	NtLA_34669	FVEG_12955	FGSG_12374
489	NCU01059	Nd_88520	NtLA_58018	FVEG_00537	FGSG_00659
490	NCU01068	Nd_152031	NtLA_127753	FVEG_07614	FGSG_02127
491	NCU01069	Nd_50089	NtLA_144312	FVEG_07553	FGSG_02092
492	NCU01072	Nd_70166	NtLA_144310	FVEG_00390	FGSG_00790
493	NCU01078	Nd_8770	NtLA_107561	FVEG_09369	FGSG_02407
494	NCU01081	Nd_88479	NtLA_120081	FVEG_04505	FGSG_05923
495	NCU01083	Nd_152020	NtLA_57981	FVEG_06560	FGSG_09035
496	NCU01085	Nd_70147	NtLA_144301	FVEG_04776	FGSG_12871
497	NCU01086	Nd_88466	NtLA_98143	FVEG_03183	FGSG_10451
498	NCU01089	Nd_70141	NtLA_98140	FVEG_06531	FGSG_09059
499	NCU01095	Nd_122668	NtLA_76640	FVEG_02261	FGSG_08575
500	NCU01100	Nd_52559	NtLA_115944	FVEG_04479	FGSG_05864
501	NCU01101	Nd_164667	NtLA_76627	FVEG_04478	FGSG_05863
502	NCU01102	Nd_122662	NtLA_57946	FVEG_04477	FGSG_05862
503	NCU01103	Nd_69953	NtLA_107537	FVEG_10874	FGSG_10453
504	NCU01107	Nd_164665	NtLA_76618	FVEG_12703	FGSG_07570
505	NCU01108	Nd_70112	NtLA_36441	FVEG_12701	FGSG_07571
506	NCU01111	Nd_51633	NtLA_36062	FVEG_08188	FGSG_06995
507	NCU01114	Nd_135148	NtLA_76613	FVEG_09328	FGSG_02421
508	NCU01115	Nd_122656	NtLA_76608	FVEG_04577	FGSG_05954
509	NCU01116	Nd_88425	NtLA_57926	FVEG_04579	FGSG_05955
510	NCU01118	Nd_88422	NtLA_76603	FVEG_04576	FGSG_05952
511	NCU01119	Nd_88418	NtLA_127722	FVEG_04575	FGSG_05950
512	NCU01120	Nd_51404	NtLA_98113	FVEG_04574	FGSG_05949
513	NCU01121	Nd_164662	NtLA_144278	FVEG_04573	FGSG_05948
514	NCU01124	Nd_86082	NtLA_127718	FVEG_03466	FGSG_12600
515	NCU01127	Nd_104470	NtLA_144274	FVEG_10395	FGSG_12292
516	NCU01132	Nd_158504	NtLA_35244	FVEG_09589	FGSG_01484
517	NCU01134	Nd_142333	NtLA_35568	FVEG_06100	FGSG_05113
518	NCU01138	Nd_67405	NtLA_107515	FVEG_02344	FGSG_08346
519	NCU01140	Nd_19908	NtLA_107514	FVEG_06659	FGSG_09006
520	NCU01141	Nd_67220	NtLA_57898	FVEG_06661	FGSG_09004
521	NCU01146	Nd_104488	NtLA_57887	FVEG_07845	FGSG_07412
522	NCU01147	Nd_128999	NtLA_57882	FVEG_02923	FGSG_10194
523	NCU01148	Nd_169280	NtLA_120040	FVEG_02919	FGSG_10190
524	NCU01149	Nd_129001	NtLA_127705	FVEG_02920	FGSG_10191
525	NCU01150	Nd_86111	NtLA_144261	FVEG_02797	FGSG_09982
526	NCU01151	Nd_129003	NtLA_120037	FVEG_09268	FGSG_02645
527	NCU01154	Nd_169283	NtLA_127702	FVEG_02788	FGSG_09992
528	NCU01156	Nd_158522	NtLA_76548	FVEG_02729	FGSG_10008
529	NCU01157	Nd_129006	NtLA_120034	FVEG_02789	FGSG_09991
530	NCU01160	Nd_169285	NtLA_57860	FVEG_02809	FGSG_10087
531	NCU01161	Nd_104517	NtLA_127697	FVEG_03095	FGSG_10361
532	NCU01163	Nd_104524	NtLA_107492	FVEG_02712	FGSG_10062
533	NCU01164	Nd_104527	NtLA_144251	FVEG_02763	FGSG_10040
534	NCU01165	Nd_86140	NtLA_76528	FVEG_02764	FGSG_10041
535	NCU01166	Nd_169290	NtLA_120026	FVEG_02622	FGSG_09908
536	NCU01170	Nd_86157	NtLA_57828	FVEG_05181	FGSG_06805
537	NCU01171	Nd_86161	NtLA_127687	FVEG_05211	FGSG_06777
538	NCU01172	Nd_19937	NtLA_57822	FVEG_05210	FGSG_06778
539	NCU01174	Nd_129021	NtLA_120018	FVEG_05207	FGSG_06781
540	NCU01175	Nd_104558	NtLA_115926	FVEG_05204	FGSG_06784
541	NCU01176	Nd_129023	NtLA_127683	FVEG_05203	FGSG_06785
542	NCU01177	Nd_86169	NtLA_57815	FVEG_05202	FGSG_06786
543	NCU01178	Nd_86172	NtLA_57811	FVEG_07935	FGSG_07330
544	NCU01179	Nd_70936	NtLA_57808	FVEG_07934	FGSG_07331
545	NCU01180	Nd_152342	NtLA_127679	FVEG_07933	FGSG_07332
546	NCU01181	Nd_89265	NtLA_127677	FVEG_04808	FGSG_05140
547	NCU01182	Nd_152344	NtLA_98056	FVEG_04807	FGSG_12690
548	NCU01183	Nd_17648	NtLA_76481	FVEG_04806	FGSG_05139
549	NCU01184	Nd_152346	NtLA_144233	FVEG_04805	FGSG_05138
550	NCU01187	Nd_70954	NtLA_120007	FVEG_04803	FGSG_05135
551	NCU01188	Nd_70958	NtLA_120006	FVEG_04802	FGSG_05134
552	NCU01189	Nd_152351	NtLA_57787	FVEG_04801	FGSG_12689
553	NCU01190	Nd_164885	NtLA_127669	FVEG_07945	FGSG_07320
554	NCU01192	Nd_122990	NtLA_120002	FVEG_07987	FGSG_07175
555	NCU01195	Nd_164887	NtLA_127665	FVEG_07988	FGSG_07174
556	NCU01196	Nd_122993	NtLA_76452	FVEG_08171	FGSG_07010
557	NCU01197	Nd_89300	NtLA_144221	FVEG_08172	FGSG_07009
558	NCU01198	Nd_70977	NtLA_57767	FVEG_08173	FGSG_07008
559	NCU01199	Nd_164889	NtLA_144219	FVEG_08174	FGSG_07007
560	NCU01201	Nd_164892	NtLA_76439	FVEG_07816	FGSG_07440
561	NCU01202	Nd_164893	NtLA_115914	FVEG_07815	FGSG_07441
562	NCU01204	Nd_164895	NtLA_115913	FVEG_07813	FGSG_07443
563	NCU01205	Nd_70995	NtLA_76427	FVEG_07812	FGSG_07444
564	NCU01206	Nd_123002	NtLA_144212	FVEG_07811	FGSG_07445
565	NCU01207	Nd_89326	NtLA_115912	FVEG_08178	FGSG_07004
566	NCU01208	Nd_17675	NtLA_76418	FVEG_08167	FGSG_07014
567	NCU01211	Nd_164901	NtLA_127649	FVEG_07508	FGSG_02049
568	NCU01218	Nd_164904	NtLA_127643	FVEG_07557	FGSG_02096
569	NCU01219	Nd_164905	NtLA_93791	FVEG_07558	FGSG_02097
570	NCU01220	Nd_135562	NtLA_144199	FVEG_07559	FGSG_02098
571	NCU01221	Nd_164906	NtLA_115903	FVEG_07560	FGSG_02099
572	NCU01225	Nd_71040	NtLA_57702	FVEG_07483	FGSG_02029
573	NCU01227	Nd_123015	NtLA_76379	FVEG_07484	FGSG_02030
574	NCU01229	Nd_123016	NtLA_76377	FVEG_07498	FGSG_02040
575	NCU01230	Nd_89372	NtLA_127636	FVEG_10121	FGSG_03944
576	NCU01234	Nd_49912	NtLA_107425	FVEG_04473	FGSG_05858
577	NCU01235	Nd_123021	NtLA_144189	FVEG_04472	FGSG_05857
578	NCU01236	Nd_89388	NtLA_76361	FVEG_04471	FGSG_05856
579	NCU01238	Nd_123023	NtLA_127630	FVEG_04468	FGSG_05855
580	NCU01240	Nd_52680	NtLA_57673	FVEG_04476	FGSG_05861
581	NCU01241	Nd_152396	NtLA_57670	FVEG_08034	FGSG_07131
582	NCU01243	Nd_89399	NtLA_57664	FVEG_08032	FGSG_07133
583	NCU01245	Nd_164917	NtLA_57663	FVEG_08028	FGSG_07137
584	NCU01247	Nd_89406	NtLA_144181	FVEG_08026	FGSG_07139
585	NCU01248	Nd_107193	NtLA_119948	FVEG_08025	FGSG_07140
586	NCU01249	Nd_164919	NtLA_127621	FVEG_08024	FGSG_07141
587	NCU01250	Nd_89413	NtLA_57651	FVEG_08036	FGSG_07129
588	NCU01252	Nd_89415	NtLA_57649	FVEG_07801	FGSG_07456
589	NCU01253	Nd_123036	NtLA_76327	FVEG_07800	FGSG_07455
590	NCU01254	Nd_71095	NtLA_76326	FVEG_07799	FGSG_07454
591	NCU01255	Nd_89422	NtLA_144173	FVEG_07798	FGSG_07453
592	NCU01256	Nd_152408	NtLA_119938	FVEG_04786	FGSG_06147
593	NCU01257	Nd_107202	NtLA_76317	FVEG_07802	FGSG_07457
594	NCU01259	Nd_89433	NtLA_76310	FVEG_07805	FGSG_07460
595	NCU01260	Nd_123043	NtLA_144168	FVEG_07795	FGSG_13151
596	NCU01267	Nd_135598	NtLA_76302	FVEG_04540	FGSG_05896
597	NCU01268	Nd_89443	NtLA_144164	FVEG_07794	FGSG_07464
598	NCU01271	Nd_164932	NtLA_144161	FVEG_04532	FGSG_05903
599	NCU01273	Nd_71132	NtLA_144159	FVEG_04534	FGSG_12840
600	NCU01274	Nd_89458	NtLA_144158	FVEG_04517	FGSG_05918
601	NCU01277	Nd_135609	NtLA_57596	FVEG_07347	FGSG_01907
602	NCU01279	Nd_89476	NtLA_76264	FVEG_03107	FGSG_10376
603	NCU01285	Nd_164946	NtLA_115877	FVEG_07216	FGSG_07881
604	NCU01288	Nd_123066	NtLA_127589	FVEG_07966	FGSG_07196
605	NCU01289	Nd_71168	NtLA_34675	FVEG_07965	FGSG_07208
606	NCU01291	Nd_89498	NtLA_76240	FVEG_07962	FGSG_13092
607	NCU01292	Nd_107235	NtLA_115875	FVEG_00076	FGSG_12583
608	NCU01294	Nd_107237	NtLA_107373	FVEG_07961	FGSG_07204
609	NCU01301	Nd_89520	NtLA_57533	FVEG_05197	FGSG_06791
610	NCU01302	Nd_89523	NtLA_127575	FVEG_05196	FGSG_06792
611	NCU01303	Nd_89526	NtLA_144130	FVEG_07920	FGSG_13129
612	NCU01304	Nd_123081	NtLA_119892	FVEG_08181	FGSG_13039
613	NCU01305	Nd_52232	NtLA_76205	FVEG_07986	FGSG_13084
614	NCU01307	Nd_164954	NtLA_127570	FVEG_07985	FGSG_07176
615	NCU01309	Nd_89537	NtLA_76201	FVEG_07352	FGSG_01902
616	NCU01310	Nd_71216	NtLA_57515	FVEG_07359	FGSG_01895
617	NCU01315	Nd_123089	NtLA_57508	FVEG_07338	FGSG_01916
618	NCU01317	Nd_159708	NtLA_115864	FVEG_07336	FGSG_12028
619	NCU01318	Nd_89554	NtLA_76183	FVEG_07335	FGSG_01917
620	NCU01322	Nd_33869	NtLA_144116	FVEG_07351	FGSG_01903
621	NCU01324	Nd_71244	NtLA_144114	FVEG_07349	FGSG_01909
622	NCU01327	Nd_123098	NtLA_119876	FVEG_03079	FGSG_10348
623	NCU01328	Nd_164968	NtLA_115859	FVEG_09977	FGSG_09998
624	NCU01330	Nd_71255	NtLA_57478	FVEG_02778	FGSG_10000
625	NCU01333	Nd_164972	NtLA_57468	FVEG_02775	FGSG_10003
626	NCU01335	Nd_152477	NtLA_57465	FVEG_03111	FGSG_10381
627	NCU01336	Nd_17794	NtLA_97901	FVEG_03110	FGSG_10380
628	NCU01339	Nd_89598	NtLA_34784	FVEG_03108	FGSG_10377
629	NCU01340	Nd_71276	NtLA_127545	FVEG_02857	FGSG_10133
630	NCU01341	Nd_135671	NtLA_127544	FVEG_02861	FGSG_10137
631	NCU01342	Nd_164978	NtLA_76132	FVEG_02862	FGSG_10138
632	NCU01343	Nd_71282	NtLA_115852	FVEG_02864	FGSG_10140
633	NCU01344	Nd_89611	NtLA_57445	FVEG_02865	FGSG_10141
634	NCU01349	Nd_123118	NtLA_57434	FVEG_02860	FGSG_10136
635	NCU01351	Nd_152491	NtLA_119856	FVEG_12280	FGSG_11164
636	NCU01353	Nd_152492	NtLA_76114	FVEG_04753	FGSG_06119
637	NCU01356	Nd_89628	NtLA_144089	FVEG_02739	FGSG_10018
638	NCU01360	Nd_159729	NtLA_93733	FVEG_07342	FGSG_01912
639	NCU01361	Nd_152498	NtLA_144087	FVEG_07343	FGSG_01911
640	NCU01362	Nd_152499	NtLA_76104	FVEG_07948	FGSG_07316
641	NCU01365	Nd_152501	NtLA_119845	FVEG_08168	FGSG_07013
642	NCU01366	Nd_123133	NtLA_127526	FVEG_05185	FGSG_06801
643	NCU01367	Nd_152502	NtLA_57410	FVEG_05184	FGSG_06802
644	NCU01370	Nd_71338	NtLA_76086	FVEG_04756	FGSG_06122
645	NCU01374	Nd_123139	NtLA_144078	FVEG_07890	FGSG_07376
646	NCU01379	Nd_71353	NtLA_57391	FVEG_04724	FGSG_06089
647	NCU01380	Nd_164991	NtLA_127516	FVEG_04722	FGSG_06087
648	NCU01386	Nd_123146	NtLA_119830	FVEG_07882	FGSG_07368
649	NCU01387	Nd_71363	NtLA_127512	FVEG_07885	FGSG_07371
650	NCU01388	Nd_164999	NtLA_57376	FVEG_07884	FGSG_07370
651	NCU01389	Nd_89696	NtLA_144067	FVEG_07883	FGSG_07369
652	NCU01390	Nd_71373	NtLA_57368	FVEG_07868	FGSG_07391
653	NCU01393	Nd_165001	NtLA_57363	FVEG_04594	FGSG_05969
654	NCU01397	Nd_71384	NtLA_76042	FVEG_02832	FGSG_10110
655	NCU01401	Nd_89724	NtLA_144058	FVEG_02828	FGSG_10106
656	NCU01402	Nd_135718	NtLA_76034	FVEG_06565	FGSG_09040
657	NCU01403	Nd_152528	NtLA_76033	FVEG_02901	FGSG_10176
658	NCU01404	Nd_152529	NtLA_76029	FVEG_02900	FGSG_10175
659	NCU01408	Nd_71403	NtLA_144053	FVEG_02896	FGSG_10172
660	NCU01409	Nd_71406	NtLA_57335	FVEG_02827	FGSG_10105
661	NCU01410	Nd_89735	NtLA_144051	FVEG_02825	FGSG_10104
662	NCU01411	Nd_135727	NtLA_97829	FVEG_02843	FGSG_10120
663	NCU01412	Nd_71412	NtLA_115827	FVEG_02844	FGSG_10121
664	NCU01413	Nd_123165	NtLA_76011	FVEG_02854	FGSG_10130
665	NCU01414	Nd_123166	NtLA_115825	FVEG_02853	FGSG_10129
666	NCU01418	Nd_165014	NtLA_115823	FVEG_02849	FGSG_10125
667	NCU01419	Nd_165015	NtLA_76002	FVEG_02847	FGSG_10124
668	NCU01421	Nd_89756	NtLA_75996	FVEG_02627	FGSG_09912
669	NCU01422	Nd_71432	NtLA_115822	FVEG_02904	FGSG_10179
670	NCU01424	Nd_165017	NtLA_115820	FVEG_10480	FGSG_10177
671	NCU01426	Nd_152547	NtLA_127482	FVEG_02823	FGSG_10101
672	NCU01427	Nd_165019	NtLA_115818	FVEG_02819	FGSG_10097
673	NCU01428	Nd_165131	NtLA_75561	FVEG_02605	FGSG_09890
674	NCU01429	Nd_165130	NtLA_115739	FVEG_04880	FGSG_05221
675	NCU01430	Nd_135911	NtLA_119641	FVEG_04872	FGSG_06234
676	NCU01431	Nd_152707	NtLA_119642	FVEG_04885	FGSG_05216
677	NCU01435	Nd_152703	NtLA_56893	FVEG_07848	FGSG_07409
678	NCU01438	Nd_165122	NtLA_56901	FVEG_07791	FGSG_07467
679	NCU01439	Nd_71839	NtLA_115743	FVEG_07790	FGSG_07468
680	NCU01441	Nd_165119	NtLA_56913	FVEG_07787	FGSG_07471
681	NCU01442	Nd_135897	NtLA_34384	FVEG_07786	FGSG_07472
682	NCU01444	Nd_165118	NtLA_143897	FVEG_07785	FGSG_07473
683	NCU01445	Nd_71816	NtLA_75610	FVEG_07784	FGSG_07474
684	NCU01451	Nd_165114	NtLA_119661	FVEG_07780	FGSG_07478
685	NCU01452	Nd_165113	NtLA_115750	FVEG_07779	FGSG_07480
686	NCU01454	Nd_50095	NtLA_134522	FVEG_07778	FGSG_13152
687	NCU01455	Nd_123309	NtLA_56949	FVEG_07354	FGSG_01900
688	NCU01457	Nd_90118	NtLA_75638	FVEG_04741	FGSG_06107
689	NCU01458	Nd_71788	NtLA_127361	FVEG_06670	FGSG_08995
690	NCU01460	Nd_159855	NtLA_143911	FVEG_06665	FGSG_09000
691	NCU01461	Nd_90108	NtLA_127364	FVEG_08160	FGSG_07020
692	NCU01464	Nd_71778	NtLA_56972	FVEG_12194	FGSG_11249
693	NCU01466	Nd_18024	NtLA_119676	FVEG_04739	FGSG_06109
694	NCU01468	Nd_90096	NtLA_75663	FVEG_04729	FGSG_06096
695	NCU01469	Nd_18021	NtLA_97679	FVEG_06669	FGSG_08996
696	NCU01471	Nd_51408	NtLA_127373	FVEG_06667	FGSG_08998
697	NCU01472	Nd_90087	NtLA_35594	FVEG_06666	FGSG_08999
698	NCU01473	Nd_71757	NtLA_69954	FVEG_06663	FGSG_09002
699	NCU01474	Nd_165100	NtLA_50505	FVEG_06662	FGSG_09003
700	NCU01475	Nd_51334	NtLA_50581	FVEG_05174	FGSG_06811
701	NCU01476	Nd_90077	NtLA_56993	FVEG_05179	FGSG_06807
702	NCU01477	Nd_152662	NtLA_56995	FVEG_05177	FGSG_06809
703	NCU01478	Nd_152661	NtLA_56998	FVEG_05176	FGSG_06810
704	NCU01481	Nd_102232	NtLA_147008	FVEG_11265	FGSG_04398
705	NCU01484	Nd_168666	NtLA_117265	FVEG_11264	FGSG_04400
706	NCU01485	Nd_113132	NtLA_101579	FVEG_11263	FGSG_04401
707	NCU01486	Nd_157585	NtLA_122867	FVEG_11302	FGSG_04361
708	NCU01487	Nd_168668	NtLA_117268	FVEG_11301	FGSG_04362
709	NCU01490	Nd_128108	NtLA_83429	FVEG_11299	FGSG_04364
710	NCU01491	Nd_157590	NtLA_44836	FVEG_11298	FGSG_04365
711	NCU01494	Nd_128110	NtLA_83432	FVEG_03193	FGSG_10474
712	NCU01498	Nd_64800	NtLA_130314	FVEG_11244	FGSG_04418
713	NCU01499	Nd_157598	NtLA_122874	FVEG_11243	FGSG_04419
714	NCU01501	Nd_83889	NtLA_147020	FVEG_11258	FGSG_12261
715	NCU01502	Nd_102269	NtLA_83449	FVEG_11259	FGSG_04404
716	NCU01504	Nd_168679	NtLA_83454	FVEG_09532	FGSG_01450
717	NCU01506	Nd_157604	NtLA_83457	FVEG_09534	FGSG_01452
718	NCU01509	Nd_157606	NtLA_83460	FVEG_04958	FGSG_06287
719	NCU01510	Nd_128123	NtLA_122884	FVEG_11286	FGSG_04378
720	NCU01512	Nd_83916	NtLA_122886	FVEG_09531	FGSG_01449
721	NCU01514	Nd_102295	NtLA_101607	FVEG_09530	FGSG_01448
722	NCU01516	Nd_168685	NtLA_130327	FVEG_00752	FGSG_00305
723	NCU01517	Nd_83927	NtLA_117282	FVEG_13849	FGSG_11326
724	NCU01521	Nd_128132	NtLA_83483	FVEG_08713	FGSG_03734
725	NCU01522	Nd_102311	NtLA_83486	FVEG_11335	FGSG_04328
726	NCU01523	Nd_168689	NtLA_130332	FVEG_11336	FGSG_04327
727	NCU01524	Nd_83939	NtLA_147038	FVEG_11337	FGSG_04326
728	NCU01525	Nd_102320	NtLA_147039	FVEG_11339	FGSG_04324
729	NCU01527	Nd_157622	NtLA_130335	FVEG_11340	FGSG_04323
730	NCU01528	Nd_18702	NtLA_95191	FVEG_04927	FGSG_06257
731	NCU01534	Nd_83945	NtLA_130338	FVEG_11333	FGSG_04330
732	NCU01535	Nd_168695	NtLA_122905	FVEG_11334	FGSG_04329
733	NCU01538	Nd_128141	NtLA_147046	FVEG_11331	FGSG_04332
734	NCU01539	Nd_83950	NtLA_147047	FVEG_11325	FGSG_12272
735	NCU01540	Nd_64777	NtLA_64832	FVEG_11326	FGSG_12273
736	NCU01542	Nd_102332	NtLA_122911	FVEG_11323	FGSG_04339
737	NCU01543	Nd_102337	NtLA_64837	FVEG_11322	FGSG_12270
738	NCU01545	Nd_168701	NtLA_117293	FVEG_11401	FGSG_10740
739	NCU01546	Nd_168702	NtLA_117294	FVEG_11400	FGSG_10739
740	NCU01550	Nd_83976	NtLA_122918	FVEG_11398	FGSG_10737
741	NCU01551	Nd_168705	NtLA_117297	FVEG_11395	FGSG_10734
742	NCU01554	Nd_83987	NtLA_64865	FVEG_11392	FGSG_13928
743	NCU01555	Nd_128157	NtLA_117300	FVEG_11310	FGSG_04353
744	NCU01563	Nd_83992	NtLA_83556	FVEG_11306	FGSG_04355
745	NCU01565	Nd_157647	NtLA_83561	FVEG_11304	FGSG_04357
746	NCU01568	Nd_84000	NtLA_130360	FVEG_11311	FGSG_04352
747	NCU01569	Nd_157649	NtLA_122933	FVEG_11312	FGSG_04351
748	NCU01570	Nd_128164	NtLA_83569	FVEG_11296	FGSG_04358
749	NCU01572	Nd_157651	NtLA_101665	FVEG_11389	FGSG_10728
750	NCU01575	Nd_102392	NtLA_147075	FVEG_11388	FGSG_10727
751	NCU01580	Nd_84020	NtLA_147077	FVEG_11534	FGSG_10862
752	NCU01581	Nd_157658	NtLA_83585	FVEG_04910	FGSG_06241
753	NCU01589	Nd_168720	NtLA_122948	FVEG_04915	FGSG_06246
754	NCU01595	Nd_102416	NtLA_147084	FVEG_09528	FGSG_01446
755	NCU01599	Nd_113219	NtLA_64926	FVEG_00732	FGSG_00827
756	NCU01606	Nd_168724	NtLA_117317	FVEG_00747	FGSG_00300
757	NCU01607	Nd_168725	NtLA_122959	FVEG_10266	FGSG_04078
758	NCU01608	Nd_157673	NtLA_130382	FVEG_09638	FGSG_01557
759	NCU01613	Nd_102449	NtLA_83626	FVEG_11418	FGSG_10756
760	NCU01614	Nd_163515	NtLA_83630	FVEG_09457	FGSG_01381
761	NCU01615	Nd_84075	NtLA_83631	FVEG_11422	FGSG_10760
762	NCU01620	Nd_64903	NtLA_138577	FVEG_11420	FGSG_10758
763	NCU01625	Nd_157680	NtLA_130389	FVEG_11369	FGSG_04295
764	NCU01629	Nd_168730	NtLA_130390	FVEG_11371	FGSG_04293
765	NCU01632	Nd_128193	NtLA_147102	FVEG_11377	FGSG_04287
766	NCU01637	Nd_102480	NtLA_130396	FVEG_11372	FGSG_04292
767	NCU01638	Nd_84105	NtLA_122981	FVEG_11373	FGSG_04291
768	NCU01640	Nd_65187	NtLA_147110	FVEG_11376	FGSG_04288
769	NCU01644	Nd_102493	NtLA_83676	FVEG_14168	FGSG_10717
770	NCU01646	Nd_102494	NtLA_122989	FVEG_09614	FGSG_01533
771	NCU01649	Nd_128208	NtLA_130406	FVEG_04940	FGSG_06271
772	NCU01650	Nd_64824	NtLA_122994	FVEG_04942	FGSG_06273
773	NCU01651	Nd_102507	NtLA_65011	FVEG_04943	FGSG_06274
774	NCU01652	Nd_84131	NtLA_65014	FVEG_09495	FGSG_01417
775	NCU01655	Nd_102517	NtLA_83705	FVEG_09491	FGSG_01415
776	NCU01656	Nd_128213	NtLA_147125	FVEG_09498	FGSG_01420
777	NCU01657	Nd_102520	NtLA_130413	FVEG_11520	FGSG_10846
778	NCU01667	Nd_102536	NtLA_117347	FVEG_04951	FGSG_06281
779	NCU01668	Nd_102538	NtLA_44868	FVEG_04950	FGSG_06280
780	NCU01670	Nd_141442	NtLA_83735	FVEG_04944	FGSG_06275
781	NCU01673	Nd_84168	NtLA_65058	FVEG_04945	FGSG_06276
782	NCU01674	Nd_84172	NtLA_83741	FVEG_04946	FGSG_06277
783	NCU01675	Nd_102554	NtLA_65062	FVEG_09633	FGSG_01553
784	NCU01679	Nd_84181	NtLA_101756	FVEG_09503	FGSG_01426
785	NCU01680	Nd_168762	NtLA_138623	FVEG_09502	FGSG_01425
786	NCU01689	Nd_168764	NtLA_147142	FVEG_09499	FGSG_01421
787	NCU01695	Nd_84192	NtLA_138627	FVEG_09501	FGSG_01424
788	NCU01696	Nd_128233	NtLA_147145	FVEG_11275	FGSG_12263
789	NCU01697	Nd_64727	NtLA_83762	FVEG_11276	FGSG_04388
790	NCU01699	Nd_64558	NtLA_65088	FVEG_11273	FGSG_04390
791	NCU01700	Nd_102580	NtLA_44224	FVEG_11272	FGSG_04391
792	NCU01701	Nd_128235	NtLA_147150	FVEG_09508	FGSG_01430
793	NCU01702	Nd_102586	NtLA_130437	FVEG_09507	FGSG_01429
794	NCU01703	Nd_128237	NtLA_83779	FVEG_00770	FGSG_00321
795	NCU01704	Nd_102590	NtLA_65101	FVEG_00769	FGSG_00320
796	NCU01705	Nd_84216	NtLA_83783	FVEG_00768	FGSG_00319
797	NCU01715	Nd_128241	NtLA_101788	FVEG_00763	FGSG_00316
798	NCU01722	Nd_84230	NtLA_130443	FVEG_09523	FGSG_01442
799	NCU01724	Nd_168777	NtLA_123033	FVEG_07191	FGSG_07860
800	NCU01725	Nd_102614	NtLA_83796	FVEG_09526	FGSG_01444
801	NCU01729	Nd_84245	NtLA_83799	FVEG_09522	FGSG_11956
802	NCU01731	Nd_102625	NtLA_123038	FVEG_09521	FGSG_11955
803	NCU01737	Nd_84251	NtLA_123041	FVEG_09518	FGSG_01439
804	NCU01739	Nd_168783	NtLA_117369	FVEG_09516	FGSG_01437
805	NCU01740	Nd_168784	NtLA_123044	FVEG_09515	FGSG_01436
806	NCU01741	Nd_35403	NtLA_65136	FVEG_09514	FGSG_01435
807	NCU01742	Nd_128255	NtLA_83819	FVEG_09513	FGSG_01434
808	NCU01744	Nd_84265	NtLA_65142	FVEG_09511	FGSG_01433
809	NCU01745	Nd_128257	NtLA_123048	FVEG_09510	FGSG_01432
810	NCU01746	Nd_168787	NtLA_117371	FVEG_00561	FGSG_00635
811	NCU01747	Nd_84276	NtLA_117372	FVEG_09554	FGSG_01473
812	NCU01748	Nd_168789	NtLA_123051	FVEG_00555	FGSG_00641
813	NCU01753	Nd_128264	NtLA_65159	FVEG_03657	FGSG_09141
814	NCU01758	Nd_102675	NtLA_130467	FVEG_04908	FGSG_05197
815	NCU01759	Nd_102678	NtLA_65174	FVEG_04909	FGSG_06240
816	NCU01760	Nd_141508	NtLA_65175	FVEG_04902	FGSG_05203
817	NCU01761	Nd_113323	NtLA_101831	FVEG_04903	FGSG_05202
818	NCU01762	Nd_102682	NtLA_83859	FVEG_04904	FGSG_05201
819	NCU01763	Nd_157770	NtLA_130472	FVEG_04905	FGSG_05200
820	NCU01764	Nd_128273	NtLA_44219	FVEG_04907	FGSG_05199
821	NCU01765	Nd_168795	NtLA_83867	FVEG_04906	FGSG_05198
822	NCU01766	Nd_102693	NtLA_65189	FVEG_04901	FGSG_05204
823	NCU01767	Nd_84318	NtLA_130475	FVEG_04900	FGSG_05205
824	NCU01768	Nd_102698	NtLA_123067	FVEG_00746	FGSG_00299
825	NCU01769	Nd_157775	NtLA_83877	FVEG_12767	FGSG_07531
826	NCU01776	Nd_168803	NtLA_117386	FVEG_00712	FGSG_00845
827	NCU01777	Nd_157782	NtLA_130481	FVEG_00710	FGSG_00846
828	NCU01779	Nd_65294	NtLA_32406	FVEG_00542	FGSG_00654
829	NCU01780	Nd_128285	NtLA_101848	FVEG_00543	FGSG_00653
830	NCU01782	Nd_128287	NtLA_83897	FVEG_00545	FGSG_11797
831	NCU01784	Nd_128289	NtLA_83903	FVEG_11511	FGSG_10837
832	NCU01785	Nd_84358	NtLA_45000	FVEG_11513	FGSG_10839
833	NCU01790	Nd_128294	NtLA_17886	FVEG_11508	FGSG_10833
834	NCU01791	Nd_102750	NtLA_83919	FVEG_11506	FGSG_10832
835	NCU01792	Nd_168815	NtLA_117392	FVEG_11505	FGSG_10831
836	NCU01795	Nd_84380	NtLA_83932	FVEG_11503	FGSG_10829
837	NCU01797	Nd_84383	NtLA_65256	FVEG_11281	FGSG_04382
838	NCU01799	Nd_36369	NtLA_18544	FVEG_00548	FGSG_00648
839	NCU01800	Nd_168824	NtLA_130499	FVEG_00547	FGSG_00649
840	NCU01802	Nd_141556	NtLA_147218	FVEG_00546	FGSG_11796
841	NCU01803	Nd_102773	NtLA_83942	FVEG_11554	FGSG_10878
842	NCU01804	Nd_102775	NtLA_65267	FVEG_11553	FGSG_10876
843	NCU01805	Nd_102778	NtLA_65269	FVEG_00733	FGSG_00826
844	NCU01806	Nd_84403	NtLA_65272	FVEG_11555	FGSG_10879
845	NCU01807	Nd_102784	NtLA_83954	FVEG_11556	FGSG_10880
846	NCU01808	Nd_141562	NtLA_117400	FVEG_11557	FGSG_10881
847	NCU01809	Nd_102791	NtLA_83961	FVEG_11558	FGSG_10882
848	NCU01810	Nd_102793	NtLA_44819	FVEG_11502	FGSG_10828
849	NCU01811	Nd_157820	NtLA_130509	FVEG_04635	FGSG_06005
850	NCU01814	Nd_128314	NtLA_83971	FVEG_04632	FGSG_06003
851	NCU01815	Nd_84422	NtLA_123107	FVEG_04616	FGSG_05992
852	NCU01817	Nd_84428	NtLA_65299	FVEG_04618	FGSG_12852
853	NCU01818	Nd_65576	NtLA_101890	FVEG_04621	FGSG_05995
854	NCU01820	Nd_157828	NtLA_83987	FVEG_11574	FGSG_10894
855	NCU01821	Nd_102818	NtLA_130518	FVEG_11573	FGSG_10893
856	NCU01822	Nd_128322	NtLA_117412	FVEG_09632	FGSG_01552
857	NCU01823	Nd_65323	NtLA_130520	FVEG_04624	FGSG_05996
858	NCU01824	Nd_168840	NtLA_130521	FVEG_04626	FGSG_05997
859	NCU01827	Nd_168842	NtLA_117416	FVEG_04628	FGSG_05999
860	NCU01829	Nd_15247	NtLA_84009	FVEG_04629	FGSG_06000
861	NCU01830	Nd_168843	NtLA_45973	FVEG_04630	FGSG_06001
862	NCU01831	Nd_84461	NtLA_84011	FVEG_04631	FGSG_06002
863	NCU01833	Nd_102843	NtLA_84016	FVEG_04615	FGSG_05990
864	NCU01835	Nd_168848	NtLA_95325	FVEG_04859	FGSG_05186
865	NCU01840	Nd_128334	NtLA_84024	FVEG_09629	FGSG_01549
866	NCU01841	Nd_157842	NtLA_44921	FVEG_09630	FGSG_01550
867	NCU01842	Nd_102855	NtLA_84025	FVEG_09631	FGSG_01551
868	NCU01843	Nd_168852	NtLA_123125	FVEG_04612	FGSG_05985
869	NCU01845	Nd_157846	NtLA_123127	FVEG_04614	FGSG_05987
870	NCU01849	Nd_91954	NtLA_73650	FVEG_06525	FGSG_08037
871	NCU01850	Nd_165634	NtLA_55611	FVEG_13116	FGSG_02804
872	NCU01851	Nd_168958	NtLA_143032	FVEG_04465	FGSG_06578
873	NCU01854	Nd_73607	NtLA_119120	FVEG_13088	FGSG_12578
874	NCU01855	Nd_165632	NtLA_92358	FVEG_08730	FGSG_03717
875	NCU01856	Nd_21266	NtLA_73663	FVEG_13087	FGSG_11623
876	NCU01857	Nd_73598	NtLA_73666	FVEG_13089	FGSG_02781
877	NCU01858	Nd_91937	NtLA_73667	FVEG_13086	FGSG_11622
878	NCU01859	Nd_91933	NtLA_119124	FVEG_13085	FGSG_11619
879	NCU01861	Nd_165628	NtLA_119125	FVEG_13102	FGSG_02792
880	NCU01866	Nd_153430	NtLA_53848	FVEG_10940	FGSG_03393
881	NCU01878	Nd_124036	NtLA_115098	FVEG_13103	FGSG_02793
882	NCU01879	Nd_91907	NtLA_92393	FVEG_13104	FGSG_02794
883	NCU01884	Nd_153421	NtLA_92403	FVEG_02563	FGSG_11609
884	NCU01886	Nd_124029	NtLA_92405	FVEG_02564	FGSG_11610
885	NCU01893	Nd_124025	NtLA_150622	FVEG_02562	FGSG_11616
886	NCU01894	Nd_124024	NtLA_92413	FVEG_02558	FGSG_08949
887	NCU01895	Nd_108349	NtLA_126614	FVEG_02557	FGSG_08948
888	NCU01897	Nd_91880	NtLA_92422	FVEG_02556	FGSG_08947
889	NCU01900	Nd_91873	NtLA_126619	FVEG_02555	FGSG_08946
890	NCU01901	Nd_73529	NtLA_133713	FVEG_02554	FGSG_08945
891	NCU01902	Nd_165610	NtLA_92433	FVEG_11990	FGSG_04543
892	NCU01907	Nd_165605	NtLA_73751	FVEG_02549	FGSG_08940
893	NCU01908	Nd_91852	NtLA_92450	FVEG_02548	FGSG_08939
894	NCU01911	Nd_73509	NtLA_92454	FVEG_02543	FGSG_08936
895	NCU01912	Nd_91846	NtLA_70939	FVEG_02542	FGSG_08935
896	NCU01913	Nd_153398	NtLA_149536	FVEG_02540	FGSG_08933
897	NCU01914	Nd_136687	Ntsa_101788	FVEG_02539	FGSG_08932
898	NCU01916	Nd_153396	NtLA_125480	FVEG_02538	FGSG_08931
899	NCU01917	Nd_136685	NtLA_149534	FVEG_02523	FGSG_08918
900	NCU01918	Nd_91834	NtLA_70925	FVEG_02524	FGSG_08919
901	NCU01919	Nd_73490	NtLA_70922	FVEG_02525	FGSG_08920
902	NCU01920	Nd_73488	NtLA_125477	FVEG_02526	FGSG_08921
903	NCU01924	Nd_53397	NtLA_132676	FVEG_02531	FGSG_08924
904	NCU01926	Nd_123996	NtLA_118556	FVEG_02532	FGSG_08925
905	NCU01928	Nd_91815	NtLA_70908	FVEG_02534	FGSG_08927
906	NCU01929	Nd_153386	NtLA_125468	FVEG_02535	FGSG_08928
907	NCU01931	Nd_91808	NtLA_70900	FVEG_02537	FGSG_08930
908	NCU01932	Nd_91805	NtLA_125465	FVEG_02520	FGSG_08916
909	NCU01935	Nd_91804	NtLA_54732	FVEG_02518	FGSG_08915
910	NCU01938	Nd_52691	NtLA_50677	FVEG_02517	FGSG_08913
911	NCU01939	Nd_91796	NtLA_70889	FVEG_02513	FGSG_08910
912	NCU01940	Nd_91792	NtLA_125461	FVEG_02505	FGSG_08906
913	NCU01944	Nd_165581	NtLA_70883	FVEG_02497	FGSG_08899
914	NCU01947	Nd_108298	NtLA_132661	FVEG_02503	FGSG_08905
915	NCU01948	Nd_165577	NtLA_89567	FVEG_02493	FGSG_08895
916	NCU01950	Nd_73436	NtLA_149508	FVEG_02495	FGSG_08897
917	NCU01953	Nd_21179	NtLA_132656	FVEG_02502	FGSG_08904
918	NCU01954	Nd_123975	NtLA_14975	FVEG_02499	FGSG_08901
919	NCU01955	Nd_73425	NtLA_89550	FVEG_02498	FGSG_08900
920	NCU01961	Nd_91756	NtLA_149501	FVEG_02488	FGSG_08889
921	NCU01963	Nd_91750	NtLA_149499	FVEG_02486	FGSG_08887
922	NCU01964	Nd_91748	NtLA_125443	FVEG_02170	FGSG_08499
923	NCU01965	Nd_73406	NtLA_132647	FVEG_05136	FGSG_06850
924	NCU01967	Nd_136644	NtLA_149495	FVEG_01994	FGSG_13322
925	NCU01969	Nd_73393	NtLA_125438	FVEG_01993	FGSG_13321
926	NCU01970	Nd_123962	NtLA_118535	FVEG_02179	FGSG_08507
927	NCU01971	Nd_123961	NtLA_89515	FVEG_02172	FGSG_08501
928	NCU01974	Nd_91723	NtLA_89508	FVEG_02171	FGSG_08500
929	NCU01975	Nd_123957	NtLA_132638	FVEG_02485	FGSG_08886
930	NCU01976	Nd_53666	NtLA_132637	FVEG_02481	FGSG_13275
931	NCU01978	Nd_73376	NtLA_125427	FVEG_02474	FGSG_08876
932	NCU01980	Nd_73372	NtLA_89496	FVEG_02477	FGSG_08879
933	NCU01981	Nd_123953	NtLA_70806	FVEG_02478	FGSG_08880
934	NCU01982	Nd_165560	NtLA_125422	FVEG_02479	FGSG_08881
935	NCU01983	Nd_165559	NtLA_51564	FVEG_02484	FGSG_08885
936	NCU01985	Nd_165557	NtLA_118529	FVEG_02472	FGSG_08875
937	NCU01989	Nd_165554	NtLA_89479	FVEG_02176	FGSG_08504
938	NCU01990	Nd_165553	NtLA_89477	FVEG_02470	FGSG_08873
939	NCU01992	Nd_153337	NtLA_70784	FVEG_02426	FGSG_08840
940	NCU01994	Nd_165550	NtLA_89466	FVEG_01956	FGSG_13313
941	NCU01995	Nd_73341	NtLA_125412	FVEG_01954	FGSG_08707
942	NCU01997	Nd_123939	NtLA_149468	FVEG_01952	FGSG_08709
943	NCU01998	Nd_91672	NtLA_132618	FVEG_01951	FGSG_08710
944	NCU01999	Nd_153329	NtLA_125408	FVEG_02385	FGSG_13294
945	NCU02001	Nd_153328	NtLA_118524	FVEG_02383	FGSG_08813
946	NCU02002	Nd_153327	NtLA_89448	FVEG_02382	FGSG_08812
947	NCU02003	Nd_160296	NtLA_118521	FVEG_02381	FGSG_08811
948	NCU02004	Nd_73320	NtLA_89443	FVEG_02203	FGSG_08529
949	NCU02005	Nd_165542	NtLA_118520	FVEG_02202	FGSG_08528
950	NCU02006	Nd_153322	NtLA_113788	FVEG_00301	FGSG_00263
951	NCU02007	Nd_21121	NtLA_96436	FVEG_00302	FGSG_00264
952	NCU02009	Nd_54220	NtLA_104778	FVEG_02200	FGSG_13347
953	NCU02011	Nd_165538	NtLA_70739	FVEG_04005	FGSG_09454
954	NCU02013	Nd_165536	NtLA_70733	FVEG_02201	FGSG_08526
955	NCU02015	Nd_73291	NtLA_89416	FVEG_02205	FGSG_08531
956	NCU02016	Nd_49619	NtLA_96430	FVEG_02204	FGSG_08530
957	NCU02017	Nd_153312	NtLA_53072	FVEG_03891	FGSG_09217
958	NCU02018	Nd_160281	NtLA_125391	FVEG_03892	FGSG_09216
959	NCU02020	Nd_165525	NtLA_70716	FVEG_02265	FGSG_08579
960	NCU02023	Nd_91616	NtLA_104764	FVEG_10806	FGSG_02343
961	NCU02024	Nd_91613	NtLA_125385	FVEG_03943	FGSG_13575
962	NCU02025	Nd_91610	NtLA_89391	FVEG_06464	FGSG_06402
963	NCU02028	Nd_52791	NtLA_70696	FVEG_09100	FGSG_02485
964	NCU02033	Nd_91596	NtLA_149435	FVEG_02027	FGSG_08640
965	NCU02034	Nd_91595	NtLA_89368	FVEG_02017	FGSG_08649
966	NCU02036	Nd_73251	NtLA_70677	FVEG_02015	FGSG_08650
967	NCU02041	Nd_165512	NtLA_149430	FVEG_01306	FGSG_01179
968	NCU02043	Nd_73240	NtLA_89354	FVEG_08933	FGSG_02763
969	NCU02044	Nd_165511	NtLA_118506	FVEG_08932	FGSG_02764
970	NCU02046	Nd_123899	NtLA_89349	FVEG_08931	FGSG_02765
971	NCU02048	Nd_91571	NtLA_89347	FVEG_08929	FGSG_02766
972	NCU02049	Nd_91570	NtLA_70661	FVEG_01084	FGSG_00618
973	NCU02052	Nd_73220	NtLA_70654	FVEG_03954	FGSG_09406
974	NCU02053	Nd_91558	NtLA_132571	FVEG_01162	FGSG_01035
975	NCU02054	Nd_123893	NtLA_70649	FVEG_01163	FGSG_01036
976	NCU02056	Nd_153280	NtLA_89327	FVEG_00468	FGSG_00718
977	NCU02061	Nd_123886	NtLA_89316	FVEG_13545	FGSG_01034
978	NCU02063	Nd_73199	NtLA_149413	FVEG_05121	FGSG_06865
979	NCU02064	Nd_165505	NtLA_118503	FVEG_05122	FGSG_06864
980	NCU02066	Nd_123882	NtLA_10784	FVEG_00350	FGSG_00292
981	NCU02067	Nd_91523	NtLA_125348	FVEG_00348	FGSG_11743
982	NCU02068	Nd_123879	NtLA_132557	FVEG_09585	FGSG_01488
983	NCU02070	Nd_91516	NtLA_70608	FVEG_00460	FGSG_00724
984	NCU02071	Nd_153265	NtLA_89292	FVEG_03580	FGSG_04908
985	NCU02073	Nd_91511	NtLA_104714	FVEG_03579	FGSG_04909
986	NCU02074	Nd_91508	NtLA_132553	FVEG_03577	FGSG_04911
987	NCU02077	Nd_136539	NtLA_104708	FVEG_00342	FGSG_00285
988	NCU02078	Nd_73159	NtLA_70596	FVEG_00431	FGSG_00752
989	NCU02079	Nd_136537	NtLA_125336	FVEG_03578	FGSG_04910
990	NCU02082	Nd_123869	NtLA_89273	FVEG_03581	FGSG_04907
991	NCU02083	Nd_73149	NtLA_89270	FVEG_00347	FGSG_11742
992	NCU02086	Nd_73147	NtLA_149390	FVEG_09477	FGSG_01401
993	NCU02089	Nd_91483	NtLA_125324	FVEG_00461	FGSG_00723
994	NCU02090	Nd_91480	NtLA_55736	FVEG_00462	FGSG_00722
995	NCU02091	Nd_21036	NtLA_70571	FVEG_00463	FGSG_00721
996	NCU02092	Nd_153248	NtLA_125320	FVEG_00464	FGSG_00720
997	NCU02094	Nd_91476	NtLA_149383	FVEG_00466	FGSG_00719
998	NCU02095	Nd_153246	NtLA_132537	FVEG_09460	FGSG_01383
999	NCU02097	Nd_53844	NtLA_125315	FVEG_10247	FGSG_04064
1000	NCU02099	Nd_153243	NtLA_149377	FVEG_03761	FGSG_09330
1001	NCU02100	Nd_91463	NtLA_104676	FVEG_03582	FGSG_04906
1002	NCU02101	Nd_91462	NtLA_132530	FVEG_00346	FGSG_00289
1003	NCU02103	Nd_73118	NtLA_70543	FVEG_00683	FGSG_00916
1004	NCU02105	Nd_73110	NtLA_70540	FVEG_00681	FGSG_00914
1005	NCU02106	Nd_91446	NtLA_132525	FVEG_00680	FGSG_00913
1006	NCU02107	Nd_136509	NtLA_70536	FVEG_00344	FGSG_00287
1007	NCU02108	Nd_136508	NtLA_70534	FVEG_00345	FGSG_00288
1008	NCU02112	Nd_54201	NtLA_70523	FVEG_02242	FGSG_08557
1009	NCU02113	Nd_165476	NtLA_132518	FVEG_02243	FGSG_08558
1010	NCU02114	Nd_165474	NtLA_89200	FVEG_00602	FGSG_00941
1011	NCU02115	Nd_153226	NtLA_149360	FVEG_03970	FGSG_09391
1012	NCU02116	Nd_91416	NtLA_89196	FVEG_03213	FGSG_10497
1013	NCU02117	Nd_165472	NtLA_89193	FVEG_00452	FGSG_00730
1014	NCU02118	Nd_153222	NtLA_149357	FVEG_09487	FGSG_01411
1015	NCU02119	Nd_153221	NtLA_125291	FVEG_09488	FGSG_01412
1016	NCU02120	Nd_123832	NtLA_132511	FVEG_02186	FGSG_08514
1017	NCU02123	Nd_91395	NtLA_89174	FVEG_02189	FGSG_08517
1018	NCU02126	Nd_91390	NtLA_125284	FVEG_02182	FGSG_08510
1019	NCU02127	Nd_73049	NtLA_70482	FVEG_02181	FGSG_08509
1020	NCU02128	Nd_73046	NtLA_149347	FVEG_13597	FGSG_03430
1021	NCU02130	Nd_123824	NtLA_125280	FVEG_02185	FGSG_08513
1022	NCU02131	Nd_91380	NtLA_104642	FVEG_02254	FGSG_08568
1023	NCU02133	Nd_160211	NtLA_89155	FVEG_01940	FGSG_08721
1024	NCU02134	Nd_73035	NtLA_70467	FVEG_01939	FGSG_08722
1025	NCU02136	Nd_91371	NtLA_149342	FVEG_01938	FGSG_08723
1026	NCU02137	Nd_91368	NtLA_89145	FVEG_02240	FGSG_08555
1027	NCU02139	Nd_73026	NtLA_70457	FVEG_01918	FGSG_08739
1028	NCU02142	Nd_165457	NtLA_89140	FVEG_02173	FGSG_08502
1029	NCU02147	Nd_91356	NtLA_89133	FVEG_02433	FGSG_08845
1030	NCU02149	Nd_73013	NtLA_70442	FVEG_01936	FGSG_13310
1031	NCU02150	Nd_153196	NtLA_54861	FVEG_08523	FGSG_03235
1032	NCU02151	Nd_73007	NtLA_149330	FVEG_02469	FGSG_08872
1033	NCU02152	Nd_136465	NtLA_132485	FVEG_02467	FGSG_13276
1034	NCU02153	Nd_123807	NtLA_70431	FVEG_02454	FGSG_08863
1035	NCU02156	Nd_72993	NtLA_132481	FVEG_02459	FGSG_13281
1036	NCU02157	Nd_165450	NtLA_89102	FVEG_02460	FGSG_13280
1037	NCU02158	Nd_72989	NtLA_125257	FVEG_02453	FGSG_08862
1038	NCU02159	Nd_153188	NtLA_149321	FVEG_02446	FGSG_08856
1039	NCU02160	Nd_153187	NtLA_118459	FVEG_02447	FGSG_08857
1040	NCU02162	Nd_165448	NtLA_89091	FVEG_02450	FGSG_08860
1041	NCU02164	Nd_165447	NtLA_149317	FVEG_02178	FGSG_08506
1042	NCU02165	Nd_91315	NtLA_89086	FVEG_02180	FGSG_08508
1043	NCU02167	Nd_165446	NtLA_118454	FVEG_02390	FGSG_08817
1044	NCU02168	Nd_91310	NtLA_89080	FVEG_11596	FGSG_10916
1045	NCU02169	Nd_91307	NtLA_149313	FVEG_02439	FGSG_08849
1046	NCU02170	Nd_123791	NtLA_149312	FVEG_12127	FGSG_07934
1047	NCU02172	Nd_91305	NtLA_89077	FVEG_01905	FGSG_13297
1048	NCU02173	Nd_72967	NtLA_149310	FVEG_01911	FGSG_08791
1049	NCU02177	Nd_123786	NtLA_125241	FVEG_01944	FGSG_08718
1050	NCU02181	Nd_165438	NtLA_118448	FVEG_01947	FGSG_08714
1051	NCU02182	Nd_91283	NtLA_70375	FVEG_01948	FGSG_08713
1052	NCU02187	Nd_160187	NtLA_118446	FVEG_01902	FGSG_08788
1053	NCU02190	Nd_83068	NtLA_131450	FVEG_06558	FGSG_09031
1054	NCU02191	Nd_168100	NtLA_47843	FVEG_02665	FGSG_09949
1055	NCU02194	Nd_162888	NtLA_117897	FVEG_13373	FGSG_12247
1056	NCU02195	Nd_101452	NtLA_47799	FVEG_10759	FGSG_00161
1057	NCU02202	Nd_83095	NtLA_148210	FVEG_05820	FGSG_05775
1058	NCU02203	Nd_83098	NtLA_67730	FVEG_05819	FGSG_12809
1059	NCU02204	Nd_127805	NtLA_131437	FVEG_05817	FGSG_12808
1060	NCU02206	Nd_140966	NtLA_148207	FVEG_10872	FGSG_02964
1061	NCU02207	Nd_168108	NtLA_67723	FVEG_05823	FGSG_05778
1062	NCU02208	Nd_168109	NtLA_117891	FVEG_05822	FGSG_05777
1063	NCU02211	Nd_83111	NtLA_131432	FVEG_05826	FGSG_05780
1064	NCU02214	Nd_101491	NtLA_131430	FVEG_03514	FGSG_04830
1065	NCU02218	Nd_127813	NtLA_131427	FVEG_05811	FGSG_05769
1066	NCU02219	Nd_101503	NtLA_131426	FVEG_04975	FGSG_06302
1067	NCU02220	Nd_157289	NtLA_131425	FVEG_07570	FGSG_12066
1068	NCU02221	Nd_157290	NtLA_148195	FVEG_11427	FGSG_10764
1069	NCU02222	Nd_168115	NtLA_148194	FVEG_11425	FGSG_10763
1070	NCU02223	Nd_64236	NtLA_67689	FVEG_04676	FGSG_06044
1071	NCU02224	Nd_83134	NtLA_46079	FVEG_04677	FGSG_06045
1072	NCU02225	Nd_101512	NtLA_131420	FVEG_06029	FGSG_05054
1073	NCU02226	Nd_83142	NtLA_67681	FVEG_06028	FGSG_05053
1074	NCU02227	Nd_168119	NtLA_47379	FVEG_13685	FGSG_03481
1075	NCU02228	Nd_83147	NtLA_67673	FVEG_05807	FGSG_05766
1076	NCU02229	Nd_83152	NtLA_67671	FVEG_05806	FGSG_05765
1077	NCU02230	Nd_101527	NtLA_124099	FVEG_05004	FGSG_06330
1078	NCU02231	Nd_127825	NtLA_131414	FVEG_05013	FGSG_06338
1079	NCU02232	Nd_101534	NtLA_86342	FVEG_05014	FGSG_06339
1080	NCU02233	Nd_157302	NtLA_124095	FVEG_04999	FGSG_06325
1081	NCU02234	Nd_112813	NtLA_86337	FVEG_05000	FGSG_06326
1082	NCU02235	Nd_157304	NtLA_67654	FVEG_04979	FGSG_06305
1083	NCU02236	Nd_127830	NtLA_148180	FVEG_00792	FGSG_00339
1084	NCU02237	Nd_101543	NtLA_148179	FVEG_00793	FGSG_00340
1085	NCU02238	Nd_63918	NtLA_124089	FVEG_07529	FGSG_02070
1086	NCU02241	Nd_83172	NtLA_148176	FVEG_11428	FGSG_10765
1087	NCU02244	Nd_101551	NtLA_124083	FVEG_06298	FGSG_09691
1088	NCU02245	Nd_157311	NtLA_148172	FVEG_05804	FGSG_05764
1089	NCU02246	Nd_127836	NtLA_148171	FVEG_04968	FGSG_06296
1090	NCU02249	Nd_83184	NtLA_124077	FVEG_04679	FGSG_06047
1091	NCU02250	Nd_101561	NtLA_47046	FVEG_04680	FGSG_06048
1092	NCU02252	Nd_141010	NtLA_117878	FVEG_04687	FGSG_06055
1093	NCU02254	Nd_157319	NtLA_67615	FVEG_04689	FGSG_12862
1094	NCU02256	Nd_127845	NtLA_86290	FVEG_04682	FGSG_06049
1095	NCU02260	Nd_83207	NtLA_86281	FVEG_11432	FGSG_10769
1096	NCU02261	Nd_168139	NtLA_46163	FVEG_11433	FGSG_10770
1097	NCU02262	Nd_127850	NtLA_124067	FVEG_11449	FGSG_10778
1098	NCU02263	Nd_83221	NtLA_117873	FVEG_11450	FGSG_10779
1099	NCU02264	Nd_168142	NtLA_117872	FVEG_04966	FGSG_06294
1100	NCU02265	Nd_101601	NtLA_67585	FVEG_04686	FGSG_06054
1101	NCU02267	Nd_157334	NtLA_67580	FVEG_04970	FGSG_06298
1102	NCU02268	Nd_127856	NtLA_86258	FVEG_04972	FGSG_06299
1103	NCU02270	Nd_101609	NtLA_86253	FVEG_04974	FGSG_06301
1104	NCU02272	Nd_101615	NtLA_131378	FVEG_11452	FGSG_10781
1105	NCU02273	Nd_83243	NtLA_117869	FVEG_11453	FGSG_10782
1106	NCU02276	Nd_101623	NtLA_67557	FVEG_04964	FGSG_06291
1107	NCU02277	Nd_101627	NtLA_67553	FVEG_04965	FGSG_06292
1108	NCU02278	Nd_83256	NtLA_86232	FVEG_00787	FGSG_00334
1109	NCU02280	Nd_101639	NtLA_86222	FVEG_05012	FGSG_06337
1110	NCU02281	Nd_127869	NtLA_124048	FVEG_04721	FGSG_12866
1111	NCU02282	Nd_168154	NtLA_67536	FVEG_00790	FGSG_00338
1112	NCU02286	Nd_127873	NtLA_86207	FVEG_00788	FGSG_00335
1113	NCU02289	Nd_168160	NtLA_117858	FVEG_11477	FGSG_10805
1114	NCU02291	Nd_83291	NtLA_86191	FVEG_11476	FGSG_10804
1115	NCU02293	Nd_168161	NtLA_67507	FVEG_11464	FGSG_10793
1116	NCU02294	Nd_157359	NtLA_131358	FVEG_11465	FGSG_10794
1117	NCU02295	Nd_101675	NtLA_67503	FVEG_11463	FGSG_10792
1118	NCU02296	Nd_168162	NtLA_67498	FVEG_11616	FGSG_10934
1119	NCU02302	Nd_168166	NtLA_67493	FVEG_07457	FGSG_02001
1120	NCU02304	Nd_101691	NtLA_67492	FVEG_11618	FGSG_13886
1121	NCU02305	Nd_83318	NtLA_124027	FVEG_11617	FGSG_10933
1122	NCU02307	Nd_101696	NtLA_124026	FVEG_11483	FGSG_10812
1123	NCU02310	Nd_101698	NtLA_124025	FVEG_11487	FGSG_13912
1124	NCU02315	Nd_127892	NtLA_86162	FVEG_11488	FGSG_13911
1125	NCU02318	Nd_83330	NtLA_124022	FVEG_11482	FGSG_10811
1126	NCU02321	Nd_101709	NtLA_46952	FVEG_03214	FGSG_10498
1127	NCU02325	Nd_157382	NtLA_124018	FVEG_01922	FGSG_10358
1128	NCU02334	Nd_83352	NtLA_131338	FVEG_11678	FGSG_10968
1129	NCU02338	Nd_26663	NtLA_48041	FVEG_10941	FGSG_03394
1130	NCU02342	Nd_168188	NtLA_86118	FVEG_11684	FGSG_10975
1131	NCU02349	Nd_127919	NtLA_67422	FVEG_12137	FGSG_07940
1132	NCU02352	Nd_157404	NtLA_148088	FVEG_12163	FGSG_07963
1133	NCU02353	Nd_157405	NtLA_67407	FVEG_12168	FGSG_07965
1134	NCU02354	Nd_127924	NtLA_131320	FVEG_12169	FGSG_07964
1135	NCU02356	Nd_83410	NtLA_86082	FVEG_12138	FGSG_07941
1136	NCU02357	Nd_83411	NtLA_148083	FVEG_12139	FGSG_13254
1137	NCU02358	Nd_101791	NtLA_123988	FVEG_12140	FGSG_07942
1138	NCU02359	Nd_63931	NtLA_131315	FVEG_12166	FGSG_07967
1139	NCU02360	Nd_127930	NtLA_67393	FVEG_12167	FGSG_07966
1140	NCU02361	Nd_127931	NtLA_67388	FVEG_06567	FGSG_09042
1141	NCU02362	Nd_168199	NtLA_123983	FVEG_12164	FGSG_07969
1142	NCU02363	Nd_127933	NtLA_103009	FVEG_12165	FGSG_07968
1143	NCU02364	Nd_168200	NtLA_123982	FVEG_12151	FGSG_07952
1144	NCU02367	Nd_101811	NtLA_148075	FVEG_05031	FGSG_06355
1145	NCU02368	Nd_26696	NtLA_148074	FVEG_12154	FGSG_07955
1146	NCU02369	Nd_64038	NtLA_47718	FVEG_11787	FGSG_11011
1147	NCU02370	Nd_162991	NtLA_117838	FVEG_12161	FGSG_07961
1148	NCU02371	Nd_101821	NtLA_123975	FVEG_12153	FGSG_07954
1149	NCU02372	Nd_157423	NtLA_86047	FVEG_12157	FGSG_13258
1150	NCU02373	Nd_162993	NtLA_95746	FVEG_12156	FGSG_13257
1151	NCU02374	Nd_83454	NtLA_67359	FVEG_12155	FGSG_07956
1152	NCU02375	Nd_26703	NtLA_131302	FVEG_12158	FGSG_07958
1153	NCU02376	Nd_157427	NtLA_139838	FVEG_12159	FGSG_07959
1154	NCU02378	Nd_127945	NtLA_131300	FVEG_12160	FGSG_07960
1155	NCU02379	Nd_83466	NtLA_86028	FVEG_05039	FGSG_06363
1156	NCU02382	Nd_127949	NtLA_102991	FVEG_05038	FGSG_06362
1157	NCU02383	Nd_63826	NtLA_86017	FVEG_05071	FGSG_09836
1158	NCU02385	Nd_101856	NtLA_139830	FVEG_05070	FGSG_09835
1159	NCU02387	Nd_101860	NtLA_123959	FVEG_05055	FGSG_06379
1160	NCU02388	Nd_101865	NtLA_67323	FVEG_05054	FGSG_06378
1161	NCU02390	Nd_83493	NtLA_86003	FVEG_05061	FGSG_06383
1162	NCU02391	Nd_63978	NtLA_46802	FVEG_05062	FGSG_06384
1163	NCU02394	Nd_101877	NtLA_85993	FVEG_05064	FGSG_06386
1164	NCU02395	Nd_157441	NtLA_131286	FVEG_05065	FGSG_06387
1165	NCU02398	Nd_101887	NtLA_85982	FVEG_05043	FGSG_06367
1166	NCU02399	Nd_101890	NtLA_85981	FVEG_05042	FGSG_06366
1167	NCU02401	Nd_88119	NtLA_131280	FVEG_05072	FGSG_09837
1168	NCU02402	Nd_106515	NtLA_131279	FVEG_05073	FGSG_09838
1169	NCU02405	Nd_106509	NtLA_85965	FVEG_05077	FGSG_09842
1170	NCU02407	Nd_88103	NtLA_85959	FVEG_05079	FGSG_09844
1171	NCU02408	Nd_169781	NtLA_131273	FVEG_09818	FGSG_01717
1172	NCU02409	Nd_88126	NtLA_123939	FVEG_05081	FGSG_09846
1173	NCU02410	Nd_106528	NtLA_85950	FVEG_05083	FGSG_09847
1174	NCU02412	Nd_88133	NtLA_85944	FVEG_05044	FGSG_06368
1175	NCU02413	Nd_69709	NtLA_67259	FVEG_05036	FGSG_06359
1176	NCU02414	Nd_88150	NtLA_123932	FVEG_05035	FGSG_06358
1177	NCU02415	Nd_115273	NtLA_85936	FVEG_05045	FGSG_06369
1178	NCU02416	Nd_88209	NtLA_85933	FVEG_05051	FGSG_06375
1179	NCU02420	Nd_88230	NtLA_67238	FVEG_05088	FGSG_09851
1180	NCU02421	Nd_88158	NtLA_131258	FVEG_05087	FGSG_09850
1181	NCU02422	Nd_88159	NtLA_67234	FVEG_05086	FGSG_13660
1182	NCU02423	Nd_169741	NtLA_117812	FVEG_05085	FGSG_09849
1183	NCU02424	Nd_169740	NtLA_85907	FVEG_05084	FGSG_09848
1184	NCU02428	Nd_164536	NtLA_85901	FVEG_05090	FGSG_09853
1185	NCU02430	Nd_106330	NtLA_131251	FVEG_05093	FGSG_09855
1186	NCU02431	Nd_69397	NtLA_123916	FVEG_05094	FGSG_09856
1187	NCU02433	Nd_169734	NtLA_85886	FVEG_05096	FGSG_09858
1188	NCU02434	Nd_106318	NtLA_123912	FVEG_05097	FGSG_13661
1189	NCU02435	Nd_169733	NtLA_117806	FVEG_05098	FGSG_11626
1190	NCU02438	Nd_169730	NtLA_67189	FVEG_12170	FGSG_07970
1191	NCU02451	Nd_34936	NtLA_117801	FVEG_03969	FGSG_09392
1192	NCU02455	Nd_169747	NtLA_117797	FVEG_09484	FGSG_01408
1193	NCU02456	Nd_69479	NtLA_67174	FVEG_09483	FGSG_01407
1194	NCU02457	Nd_106371	NtLA_85852	FVEG_09482	FGSG_01406
1195	NCU02458	Nd_106375	NtLA_123899	FVEG_00331	FGSG_00275
1196	NCU02461	Nd_101053	NtLA_85843	FVEG_00593	FGSG_00951
1197	NCU02463	Nd_73644	NtLA_150585	FVEG_03936	FGSG_09422
1198	NCU02464	Nd_160396	NtLA_73626	FVEG_03937	FGSG_09421
1199	NCU02466	Nd_136756	NtLA_106141	FVEG_03938	FGSG_09420
1200	NCU02467	Nd_73652	NtLA_150582	FVEG_03939	FGSG_09419
1201	NCU02468	Nd_124068	NtLA_150581	FVEG_12887	FGSG_03851
1202	NCU02472	Nd_165646	NtLA_119113	FVEG_04096	FGSG_09547
1203	NCU02473	Nd_136762	NtLA_126573	FVEG_04095	FGSG_09546
1204	NCU02475	Nd_92006	NtLA_126572	FVEG_02337	FGSG_08352
1205	NCU02477	Nd_73669	NtLA_92301	FVEG_04094	FGSG_09544
1206	NCU02485	Nd_153474	NtLA_92277	FVEG_07164	FGSG_07833
1207	NCU02486	Nd_124081	NtLA_92274	FVEG_07230	FGSG_02199
1208	NCU02490	Nd_153477	NtLA_126561	FVEG_07905	FGSG_07359
1209	NCU02491	Nd_165660	NtLA_106116	FVEG_01213	FGSG_01083
1210	NCU02492	Nd_73702	NtLA_92264	FVEG_01021	FGSG_00563
1211	NCU02493	Nd_165661	NtLA_119104	FVEG_01022	FGSG_00564
1212	NCU02494	Nd_153481	NtLA_92256	FVEG_01045	FGSG_00567
1213	NCU02495	Nd_124088	NtLA_126556	FVEG_01046	FGSG_00566
1214	NCU02496	Nd_153483	NtLA_126555	FVEG_01048	FGSG_00565
1215	NCU02497	Nd_124090	NtLA_150557	FVEG_01023	FGSG_11782
1216	NCU02498	Nd_92059	NtLA_133644	FVEG_00813	FGSG_00359
1217	NCU02499	Nd_165664	NtLA_73545	FVEG_01040	FGSG_00568
1218	NCU02500	Nd_92063	NtLA_119101	FVEG_06038	FGSG_05061
1219	NCU02504	Nd_21325	NtLA_92235	FVEG_06872	FGSG_05616
1220	NCU02508	Nd_160421	NtLA_126545	FVEG_01212	FGSG_01082
1221	NCU02510	Nd_92083	NtLA_92219	FVEG_06868	FGSG_05619
1222	NCU02512	Nd_21333	NtLA_133634	FVEG_01217	FGSG_01088
1223	NCU02513	Nd_92088	NtLA_126541	FVEG_01208	FGSG_01069
1224	NCU02514	Nd_73751	NtLA_126540	FVEG_01210	FGSG_11894
1225	NCU02515	Nd_53813	NtLA_51117	FVEG_06867	FGSG_05621
1226	NCU02516	Nd_108450	NtLA_133630	FVEG_02506	FGSG_08907
1227	NCU02519	Nd_153500	NtLA_133628	FVEG_07898	FGSG_07365
1228	NCU02520	Nd_73764	NtLA_92198	FVEG_01216	FGSG_01085
1229	NCU02522	Nd_124108	NtLA_150535	FVEG_05557	FGSG_06569
1230	NCU02524	Nd_92110	NtLA_150534	FVEG_01201	FGSG_11890
1231	NCU02525	Nd_124111	NtLA_126529	FVEG_01203	FGSG_11891
1232	NCU02526	Nd_165680	NtLA_119092	FVEG_01204	FGSG_01068
1233	NCU02528	Nd_73779	NtLA_73486	FVEG_01232	FGSG_01105
1234	NCU02531	Nd_124115	NtLA_150529	FVEG_00817	FGSG_00363
1235	NCU02532	Nd_73789	NtLA_133618	FVEG_00818	FGSG_00364
1236	NCU02534	Nd_165682	NtLA_119090	FVEG_00831	FGSG_00376
1237	NCU02536	Nd_153515	NtLA_92167	FVEG_00830	FGSG_00375
1238	NCU02538	Nd_124123	NtLA_119089	FVEG_00962	FGSG_00505
1239	NCU02539	Nd_92152	NtLA_73454	FVEG_00961	FGSG_00504
1240	NCU02541	Nd_92157	NtLA_119086	FVEG_00956	FGSG_00499
1241	NCU02543	Nd_92165	NtLA_51786	FVEG_11021	FGSG_01389
1242	NCU02544	Nd_124129	NtLA_150514	FVEG_09464	FGSG_01388
1243	NCU02545	Nd_165689	NtLA_119250	FVEG_09463	FGSG_01387
1244	NCU02546	Nd_73832	NtLA_73432	FVEG_09462	FGSG_01386
1245	NCU02548	Nd_73838	NtLA_119080	FVEG_00451	FGSG_00731
1246	NCU02549	Nd_165693	NtLA_119079	FVEG_00620	FGSG_00863
1247	NCU02550	Nd_73844	NtLA_92118	FVEG_00619	FGSG_00862
1248	NCU02552	Nd_92187	NtLA_73418	FVEG_00643	FGSG_00883
1249	NCU02553	Nd_153532	NtLA_92112	FVEG_00642	FGSG_00882
1250	NCU02554	Nd_124138	NtLA_73413	FVEG_00640	FGSG_11848
1251	NCU02555	Nd_53530	NtLA_92106	FVEG_00630	FGSG_00874
1252	NCU02556	Nd_53451	NtLA_126497	FVEG_03760	FGSG_09338
1253	NCU02559	Nd_53460	NtLA_126495	FVEG_03784	FGSG_09305
1254	NCU02560	Nd_92212	NtLA_92093	FVEG_03785	FGSG_09304
1255	NCU02561	Nd_124145	NtLA_150498	FVEG_00608	FGSG_00935
1256	NCU02563	Nd_108494	NtLA_73389	FVEG_00679	FGSG_00902
1257	NCU02564	Nd_92221	NtLA_133586	FVEG_00677	FGSG_00903
1258	NCU02565	Nd_92224	NtLA_55008	FVEG_00676	FGSG_00905
1259	NCU02567	Nd_153545	NtLA_126486	FVEG_00674	FGSG_00907
1260	NCU02568	Nd_53942	NtLA_92073	FVEG_00673	FGSG_00908
1261	NCU02570	Nd_136858	NtLA_126482	FVEG_03783	FGSG_09322
1262	NCU02573	Nd_92241	NtLA_73360	FVEG_03790	FGSG_09319
1263	NCU02576	Nd_124159	NtLA_73358	FVEG_03789	FGSG_09318
1264	NCU02577	Nd_153554	NtLA_51934	FVEG_03788	FGSG_09317
1265	NCU02578	Nd_73907	NtLA_73353	FVEG_03793	FGSG_09306
1266	NCU02579	Nd_73909	NtLA_73350	FVEG_03758	FGSG_09340
1267	NCU02585	Nd_92260	NtLA_92035	FVEG_03547	FGSG_04934
1268	NCU02586	Nd_92262	NtLA_133567	FVEG_03635	FGSG_09167
1269	NCU02587	Nd_92266	NtLA_92029	FVEG_03636	FGSG_09166
1270	NCU02589	Nd_73930	NtLA_92023	FVEG_00509	FGSG_00682
1271	NCU02590	Nd_153566	NtLA_92020	FVEG_03779	FGSG_09325
1272	NCU02591	Nd_92278	NtLA_92017	FVEG_03777	FGSG_09327
1273	NCU02592	Nd_92281	NtLA_92013	FVEG_01991	FGSG_08673
1274	NCU02595	Nd_92284	NtLA_92009	FVEG_02249	FGSG_08564
1275	NCU02596	Nd_160472	NtLA_96979	FVEG_02248	FGSG_08562
1276	NCU02598	Nd_54249	NtLA_96978	FVEG_00708	FGSG_00847
1277	NCU02599	Nd_165717	NtLA_119053	FVEG_00665	FGSG_00898
1278	NCU02601	Nd_21428	NtLA_150461	FVEG_00663	FGSG_00896
1279	NCU02604	Nd_92300	NtLA_126452	FVEG_00659	FGSG_00892
1280	NCU02605	Nd_160477	NtLA_119050	FVEG_00658	FGSG_11855
1281	NCU02606	Nd_73964	NtLA_91986	FVEG_00655	FGSG_00890
1282	NCU02608	Nd_108534	NtLA_142879	FVEG_00653	FGSG_11854
1283	NCU02609	Nd_153580	NtLA_73285	FVEG_00651	FGSG_00887
1284	NCU02610	Nd_165724	NtLA_96970	FVEG_00649	FGSG_00886
1285	NCU02611	Nd_124185	NtLA_73283	FVEG_00647	FGSG_11852
1286	NCU02613	Nd_124187	NtLA_150451	FVEG_00645	FGSG_00885
1287	NCU02614	Nd_92320	NtLA_91978	FVEG_00644	FGSG_00884
1288	NCU02615	Nd_153588	NtLA_91976	FVEG_00538	FGSG_00658
1289	NCU02617	Nd_136905	NtLA_54394	FVEG_00535	FGSG_00661
1290	NCU02618	Nd_136907	NtLA_119044	FVEG_00529	FGSG_00666
1291	NCU02619	Nd_92331	NtLA_126438	FVEG_00530	FGSG_00665
1292	NCU02621	Nd_153597	NtLA_126435	FVEG_00534	FGSG_11799
1293	NCU02623	Nd_153598	NtLA_119041	FVEG_13646	FGSG_03448
1294	NCU02624	Nd_165734	NtLA_119039	FVEG_01123	FGSG_01000
1295	NCU02625	Nd_153600	NtLA_91950	FVEG_01126	FGSG_01003
1296	NCU02626	Nd_92350	NtLA_91948	FVEG_01127	FGSG_01004
1297	NCU02629	Nd_165737	NtLA_119037	FVEG_01091	FGSG_00969
1298	NCU02631	Nd_92362	NtLA_91937	FVEG_01131	FGSG_01007
1299	NCU02632	Nd_92364	NtLA_73236	FVEG_01130	FGSG_01006
1300	NCU02633	Nd_165743	NtLA_133528	FVEG_01134	FGSG_01010
1301	NCU02635	Nd_165745	NtLA_91925	FVEG_05131	FGSG_06856
1302	NCU02636	Nd_153610	NtLA_73224	FVEG_05130	FGSG_06857
1303	NCU02637	Nd_165747	NtLA_119034	FVEG_07899	FGSG_07364
1304	NCU02640	Nd_160507	NtLA_105967	FVEG_07900	FGSG_07363
1305	NCU02641	Nd_92383	NtLA_133521	FVEG_07901	FGSG_07362
1306	NCU02650	Nd_165754	NtLA_119032	FVEG_03982	FGSG_09432
1307	NCU02651	Nd_92394	NtLA_73208	FVEG_01917	FGSG_08740
1308	NCU02654	Nd_108572	NtLA_91897	FVEG_00179	FGSG_00165
1309	NCU02655	Nd_53626	NtLA_105955	FVEG_10457	FGSG_04267
1310	NCU02656	Nd_74057	NtLA_126410	FVEG_00879	FGSG_00418
1311	NCU02657	Nd_53872	NtLA_73194	FVEG_00882	FGSG_00421
1312	NCU02659	Nd_124221	NtLA_133512	FVEG_00880	FGSG_00419
1313	NCU02660	Nd_74068	NtLA_91884	FVEG_01346	FGSG_01219
1314	NCU02661	Nd_92412	NtLA_150414	FVEG_01347	FGSG_01220
1315	NCU02665	Nd_165761	NtLA_119028	FVEG_01484	FGSG_01349
1316	NCU02668	Nd_165763	NtLA_119026	FVEG_01486	FGSG_01351
1317	NCU02669	Nd_74087	NtLA_73170	FVEG_01079	FGSG_00615
1318	NCU02670	Nd_153637	NtLA_73167	FVEG_05116	FGSG_06870
1319	NCU02671	Nd_165764	NtLA_91862	FVEG_05115	FGSG_06871
1320	NCU02674	Nd_74095	NtLA_91859	FVEG_01228	FGSG_01101
1321	NCU02675	Nd_92438	NtLA_133500	FVEG_01229	FGSG_01102
1322	NCU02676	Nd_92441	NtLA_126392	FVEG_01230	FGSG_01103
1323	NCU02678	Nd_92447	NtLA_142815	FVEG_08203	FGSG_06985
1324	NCU02679	Nd_153644	NtLA_91848	FVEG_08093	FGSG_07080
1325	NCU02680	Nd_74108	NtLA_105928	FVEG_01343	FGSG_01216
1326	NCU02681	Nd_165768	NtLA_91842	FVEG_01342	FGSG_01215
1327	NCU02682	Nd_124240	NtLA_33727	FVEG_01341	FGSG_01213
1328	NCU02683	Nd_153648	NtLA_126387	FVEG_01340	FGSG_01212
1329	NCU02684	Nd_153649	NtLA_150398	FVEG_01339	FGSG_01211
1330	NCU02686	Nd_92464	NtLA_91832	FVEG_01337	FGSG_01209
1331	NCU02687	Nd_124245	NtLA_73134	FVEG_01336	FGSG_01208
1332	NCU02689	Nd_124247	NtLA_91826	FVEG_01331	FGSG_01204
1333	NCU02690	Nd_92476	NtLA_91823	FVEG_01332	FGSG_11912
1334	NCU02691	Nd_44666	NtLA_150391	FVEG_01333	FGSG_01205
1335	NCU02692	Nd_74138	NtLA_126377	FVEG_01334	FGSG_01206
1336	NCU02693	Nd_124251	NtLA_119017	FVEG_01330	FGSG_01203
1337	NCU02694	Nd_92486	NtLA_91817	FVEG_01329	FGSG_01202
1338	NCU02695	Nd_165776	NtLA_150387	FVEG_01328	FGSG_01201
1339	NCU02696	Nd_74150	NtLA_150386	FVEG_01149	FGSG_01024
1340	NCU02699	Nd_136985	NtLA_150384	FVEG_01147	FGSG_01022
1341	NCU02701	Nd_165779	NtLA_126368	FVEG_01141	FGSG_01017
1342	NCU02704	Nd_74161	NtLA_91800	FVEG_01143	FGSG_11884
1343	NCU02705	Nd_74166	NtLA_126363	FVEG_01144	FGSG_01019
1344	NCU02706	Nd_124263	NtLA_91795	FVEG_01145	FGSG_01020
1345	NCU02707	Nd_165782	NtLA_119009	FVEG_01140	FGSG_01016
1346	NCU02713	Nd_165786	NtLA_119006	FVEG_01428	FGSG_01298
1347	NCU02716	Nd_137002	NtLA_73080	FVEG_01429	FGSG_01299
1348	NCU02717	Nd_92533	NtLA_73077	FVEG_01430	FGSG_01300
1349	NCU02720	Nd_28384	NtLA_126353	FVEG_01434	FGSG_01304
1350	NCU02723	Nd_165790	NtLA_91762	FVEG_01435	FGSG_01306
1351	NCU02724	Nd_74205	NtLA_126349	FVEG_01436	FGSG_01307
1352	NCU02725	Nd_153688	NtLA_150363	FVEG_01437	FGSG_01308
1353	NCU02726	Nd_137013	NtLA_91753	FVEG_01438	FGSG_01309
1354	NCU02729	Nd_74219	NtLA_150359	FVEG_00908	FGSG_00449
1355	NCU02730	Nd_124281	NtLA_126343	FVEG_00909	FGSG_00450
1356	NCU02731	Nd_92567	NtLA_150357	FVEG_00906	FGSG_00446
1357	NCU02732	Nd_21559	NtLA_133451	FVEG_00898	FGSG_00438
1358	NCU02734	Nd_92574	NtLA_150354	FVEG_00900	FGSG_00440
1359	NCU02737	Nd_124287	NtLA_91726	FVEG_00903	FGSG_00443
1360	NCU02740	Nd_52913	NtLA_51714	FVEG_00915	FGSG_00456
1361	NCU02742	Nd_124290	NtLA_91712	FVEG_01281	FGSG_01156
1362	NCU02743	Nd_165805	NtLA_96916	FVEG_01280	FGSG_01155
1363	NCU02744	Nd_165806	NtLA_118993	FVEG_01279	FGSG_01154
1364	NCU02745	Nd_153705	NtLA_150345	FVEG_01278	FGSG_01153
1365	NCU02746	Nd_165807	NtLA_91704	FVEG_01277	FGSG_01152
1366	NCU02748	Nd_165810	NtLA_91696	FVEG_00896	FGSG_00436
1367	NCU02749	Nd_165811	NtLA_72995	FVEG_00895	FGSG_00435
1368	NCU02750	Nd_108663	NtLA_126325	FVEG_00894	FGSG_00434
1369	NCU02752	Nd_124300	NtLA_72988	FVEG_01423	FGSG_01293
1370	NCU02753	Nd_74280	NtLA_91684	FVEG_01422	FGSG_01292
1371	NCU02762	Nd_153720	NtLA_126315	FVEG_01502	FGSG_01364
1372	NCU02764	Nd_94666	NtLA_126958	FVEG_01397	FGSG_01266
1373	NCU02765	Nd_166367	NtLA_119291	FVEG_01399	FGSG_01267
1374	NCU02767	Nd_94670	NtLA_93287	FVEG_01400	FGSG_01268
1375	NCU02771	Nd_76369	NtLA_93266	FVEG_01496	FGSG_01361
1376	NCU02773	Nd_137957	NtLA_93259	FVEG_01497	FGSG_11936
1377	NCU02781	Nd_94682	NtLA_119285	FVEG_01074	FGSG_00610
1378	NCU02784	Nd_166371	NtLA_74526	FVEG_09586	FGSG_01487
1379	NCU02785	Nd_76339	NtLA_74530	FVEG_09587	FGSG_01486
1380	NCU02786	Nd_166372	NtLA_119286	FVEG_09588	FGSG_01485
1381	NCU02787	Nd_11536	NtLA_126939	FVEG_06741	FGSG_04974
1382	NCU02788	Nd_154545	NtLA_106578	FVEG_09591	FGSG_01511
1383	NCU02789	Nd_22970	NtLA_134013	FVEG_09590	FGSG_01510
1384	NCU02790	Nd_125128	NtLA_93246	FVEG_01168	FGSG_01041
1385	NCU02791	Nd_11541	NtLA_19417	FVEG_01169	FGSG_01042
1386	NCU02793	Nd_11552	NtLA_133999	FVEG_01473	FGSG_01049
1387	NCU02794	Nd_125172	NtLA_150930	FVEG_08055	FGSG_13060
1388	NCU02795	Nd_76462	NtLA_133995	FVEG_01489	FGSG_01353
1389	NCU02797	Nd_166413	NtLA_119280	FVEG_00978	FGSG_00524
1390	NCU02798	Nd_125165	NtLA_119279	FVEG_00980	FGSG_00526
1391	NCU02800	Nd_154586	NtLA_93191	FVEG_01233	FGSG_01106
1392	NCU02802	Nd_94791	NtLA_74482	FVEG_01158	FGSG_01032
1393	NCU02803	Nd_94789	NtLA_133987	FVEG_05137	FGSG_06849
1394	NCU02804	Nd_125160	NtLA_93180	FVEG_05138	FGSG_12997
1395	NCU02808	Nd_94776	NtLA_133984	FVEG_05141	FGSG_06845
1396	NCU02809	Nd_94772	NtLA_133983	FVEG_05142	FGSG_06844
1397	NCU02810	Nd_94768	NtLA_74442	FVEG_05143	FGSG_06843
1398	NCU02811	Nd_94767	NtLA_133976	FVEG_05144	FGSG_06842
1399	NCU02812	Nd_23009	NtLA_93151	FVEG_08042	FGSG_13064
1400	NCU02813	Nd_76412	NtLA_74451	FVEG_08044	FGSG_07122
1401	NCU02815	Nd_57874	NtLA_74455	FVEG_08048	FGSG_07118
1402	NCU02826	Nd_76399	NtLA_126913	FVEG_08053	FGSG_07114
1403	NCU02828	Nd_76396	NtLA_106551	FVEG_08052	FGSG_07115
1404	NCU02829	Nd_166391	NtLA_118568	FVEG_08054	FGSG_07113
1405	NCU02830	Nd_125146	NtLA_70967	FVEG_08046	FGSG_07120
1406	NCU02833	Nd_94741	NtLA_132276	FVEG_08047	FGSG_07119
1407	NCU02834	Nd_125144	NtLA_125497	FVEG_08107	FGSG_07070
1408	NCU02839	Nd_166387	NtLA_89647	FVEG_01016	FGSG_00558
1409	NCU02840	Nd_166386	NtLA_118564	FVEG_01017	FGSG_00559
1410	NCU02842	Nd_125141	NtLA_149545	FVEG_08106	FGSG_07071
1411	NCU02846	Nd_94823	NtLA_125489	FVEG_03676	FGSG_09180
1412	NCU02877	Nd_125181	NtLA_53778	FVEG_12969	FGSG_03825
1413	NCU02879	Nd_23071	NtLA_126631	FVEG_05005	FGSG_06331
1414	NCU02880	Nd_76488	NtLA_17689	FVEG_12048	FGSG_02249
1415	NCU02885	Nd_56590	NtLA_73768	FVEG_00387	FGSG_00792
1416	NCU02886	Nd_125188	NtLA_92467	FVEG_00388	FGSG_11825
1417	NCU02888	Nd_76504	NtLA_133730	FVEG_11981	FGSG_02286
1418	NCU02894	Nd_94860	NtLA_73778	FVEG_00416	FGSG_00759
1419	NCU02895	Nd_94861	NtLA_92479	FVEG_03677	FGSG_09179
1420	NCU02896	Nd_94865	NtLA_92483	FVEG_00379	FGSG_00800
1421	NCU02898	Nd_154612	NtLA_92484	FVEG_00375	FGSG_00803
1422	NCU02899	Nd_76519	NtLA_92486	FVEG_00374	FGSG_00804
1423	NCU02909	Nd_154618	NtLA_133744	FVEG_10419	FGSG_04230
1424	NCU02925	Nd_23117	NtLA_53374	FVEG_03380	FGSG_04595
1425	NCU02927	Nd_138054	NtLA_92533	FVEG_00662	FGSG_00895
1426	NCU02931	Nd_11660	NtLA_126672	FVEG_03240	FGSG_10520
1427	NCU02934	Nd_76547	NtLA_92544	FVEG_03609	FGSG_04888
1428	NCU02935	Nd_76549	NtLA_53958	FVEG_03608	FGSG_04887
1429	NCU02936	Nd_166431	NtLA_133765	FVEG_03746	FGSG_02306
1430	NCU02937	Nd_34797	NtLA_126677	FVEG_03606	FGSG_04885
1431	NCU02938	Nd_76559	NtLA_92554	FVEG_03605	FGSG_04884
1432	NCU02940	Nd_76561	NtLA_150688	FVEG_03604	FGSG_04883
1433	NCU02941	Nd_76564	NtLA_73861	FVEG_04037	FGSG_09487
1434	NCU02942	Nd_76568	NtLA_92564	FVEG_03723	FGSG_09360
1435	NCU02943	Nd_76572	NtLA_92566	FVEG_03724	FGSG_09359
1436	NCU02945	Nd_109743	NtLA_126682	FVEG_09480	FGSG_01404
1437	NCU02946	Nd_94930	NtLA_126683	FVEG_13981	FGSG_07643
1438	NCU02948	Nd_166434	NtLA_119169	FVEG_09479	FGSG_01403
1439	NCU02949	Nd_109746	NtLA_133775	FVEG_02378	FGSG_08807
1440	NCU02950	Nd_125226	NtLA_150697	FVEG_09481	FGSG_01405
1441	NCU02951	Nd_76586	NtLA_92583	FVEG_09470	FGSG_01394
1442	NCU02956	Nd_94951	NtLA_150702	FVEG_09466	FGSG_01390
1443	NCU02957	Nd_76599	NtLA_150703	FVEG_01300	FGSG_01173
1444	NCU02960	Nd_94960	NtLA_92604	FVEG_01301	FGSG_01174
1445	NCU02962	Nd_94966	NtLA_150707	FVEG_01293	FGSG_01168
1446	NCU02963	Nd_76615	NtLA_73915	FVEG_01466	FGSG_01334
1447	NCU02966	Nd_94975	NtLA_51277	FVEG_01469	FGSG_01337
1448	NCU02968	Nd_76626	NtLA_92625	FVEG_01471	FGSG_01339
1449	NCU02969	Nd_166448	NtLA_106297	FVEG_05725	FGSG_08281
1450	NCU02970	Nd_94983	NtLA_119178	FVEG_01517	FGSG_01377
1451	NCU02972	Nd_94986	NtLA_92629	FVEG_01516	FGSG_01376
1452	NCU02974	Nd_76637	NtLA_51919	FVEG_01515	FGSG_01374
1453	NCU02977	Nd_76641	NtLA_92636	FVEG_01514	FGSG_01373
1454	NCU02978	Nd_58062	NtLA_73938	FVEG_01512	FGSG_01372
1455	NCU02979	Nd_23165	NtLA_150719	FVEG_01511	FGSG_01371
1456	NCU02980	Nd_95004	NtLA_150720	FVEG_01509	FGSG_01370
1457	NCU02982	Nd_33851	NtLA_15958	FVEG_01251	FGSG_01123
1458	NCU02983	Nd_95011	NtLA_115222	FVEG_01250	FGSG_01122
1459	NCU02984	Nd_166458	NtLA_119181	FVEG_01249	FGSG_01121
1460	NCU02988	Nd_95016	NtLA_92657	FVEG_01248	FGSG_01120
1461	NCU02994	Nd_154667	NtLA_92658	FVEG_01530	FGSG_01310
1462	NCU02996	Nd_125256	NtLA_133805	FVEG_01275	FGSG_01150
1463	NCU02997	Nd_95024	NtLA_73964	FVEG_00911	FGSG_00452
1464	NCU03000	Nd_99120	NtLA_150731	FVEG_03506	FGSG_04773
1465	NCU03006	Nd_99128	NtLA_73978	FVEG_13091	FGSG_02783
1466	NCU03009	Nd_80768	NtLA_126731	FVEG_13094	FGSG_02785
1467	NCU03011	Nd_161268	NtLA_106335	FVEG_01032	FGSG_11787
1468	NCU03013	Nd_166496	NtLA_115241	FVEG_01031	FGSG_00576
1469	NCU03018	Nd_125306	NtLA_133818	FVEG_00943	FGSG_00485
1470	NCU03020	Nd_95155	NtLA_150742	FVEG_00944	FGSG_00486
1471	NCU03021	Nd_95152	NtLA_92702	FVEG_01155	FGSG_01029
1472	NCU03023	Nd_166493	NtLA_126740	FVEG_00947	FGSG_00489
1473	NCU03024	Nd_95142	NtLA_126741	FVEG_00626	FGSG_00870
1474	NCU03026	Nd_76785	NtLA_54400	FVEG_00592	FGSG_00952
1475	NCU03028	Nd_166492	NtLA_74017	FVEG_00437	FGSG_00746
1476	NCU03029	Nd_125297	NtLA_126743	FVEG_00438	FGSG_00745
1477	NCU03030	Nd_95131	NtLA_92721	FVEG_00439	FGSG_00744
1478	NCU03031	Nd_166490	NtLA_119188	FVEG_00440	FGSG_00743
1479	NCU03032	Nd_95124	NtLA_150750	FVEG_00441	FGSG_00742
1480	NCU03033	Nd_166489	NtLA_126747	FVEG_00807	FGSG_00352
1481	NCU03035	Nd_166487	NtLA_126749	FVEG_08132	FGSG_07045
1482	NCU03036	Nd_56935	NtLA_92737	FVEG_08131	FGSG_07046
1483	NCU03037	Nd_95116	NtLA_133833	FVEG_08130	FGSG_07047
1484	NCU03038	Nd_166484	NtLA_119190	FVEG_08129	FGSG_07048
1485	NCU03039	Nd_166483	NtLA_92746	FVEG_08128	FGSG_07049
1486	NCU03040	Nd_138137	NtLA_126754	FVEG_08127	FGSG_07050
1487	NCU03042	Nd_95104	NtLA_74055	FVEG_08126	FGSG_07051
1488	NCU03045	Nd_125284	NtLA_126759	FVEG_08123	FGSG_07053
1489	NCU03048	Nd_76734	NtLA_55260	FVEG_00969	FGSG_00512
1490	NCU03050	Nd_166474	NtLA_119199	FVEG_08121	FGSG_07054
1491	NCU03051	Nd_95077	NtLA_133847	FVEG_08120	FGSG_07055
1492	NCU03054	Nd_95075	NtLA_74085	FVEG_00970	FGSG_00514
1493	NCU03055	Nd_81675	NtLA_72749	FVEG_08798	FGSG_13014
1494	NCU03057	Nd_100042	NtLA_91440	FVEG_10062	FGSG_03942
1495	NCU03058	Nd_156694	NtLA_72741	FVEG_01083	FGSG_00617
1496	NCU03060	Nd_127200	NtLA_54802	FVEG_08067	FGSG_07102
1497	NCU03061	Nd_167770	NtLA_150244	FVEG_08068	FGSG_07101
1498	NCU03062	Nd_81657	NtLA_126217	FVEG_08069	FGSG_07100
1499	NCU03063	Nd_100023	NtLA_150242	FVEG_08070	FGSG_07099
1500	NCU03064	Nd_61797	NtLA_54470	FVEG_01311	FGSG_01183
1501	NCU03071	Nd_127190	NtLA_91407	FVEG_00869	FGSG_00408
1502	NCU03072	Nd_127189	NtLA_51953	FVEG_08071	FGSG_07098
1503	NCU03073	Nd_127188	NtLA_142612	FVEG_01310	FGSG_01182
1504	NCU03074	Nd_62166	NtLA_51132	FVEG_01309	FGSG_01181
1505	NCU03076	Nd_81628	NtLA_72703	FVEG_01267	FGSG_01141
1506	NCU03077	Nd_61418	NtLA_91395	FVEG_01266	FGSG_01139
1507	NCU03080	Nd_81623	NtLA_91388	FVEG_00920	FGSG_00461
1508	NCU03081	Nd_99990	NtLA_91384	FVEG_00921	FGSG_00462
1509	NCU03082	Nd_127181	NtLA_91382	FVEG_00922	FGSG_00463
1510	NCU03083	Nd_156675	NtLA_126197	FVEG_00923	FGSG_00464
1511	NCU03086	Nd_167756	NtLA_150222	FVEG_01535	FGSG_08017
1512	NCU03088	Nd_99969	NtLA_91362	FVEG_01117	FGSG_00995
1513	NCU03089	Nd_140269	NtLA_126188	FVEG_01118	FGSG_00996
1514	NCU03091	Nd_167752	NtLA_150216	FVEG_01122	FGSG_00999
1515	NCU03092	Nd_127172	NtLA_91358	FVEG_01121	FGSG_11878
1516	NCU03093	Nd_167750	NtLA_118902	FVEG_01120	FGSG_00998
1517	NCU03094	Nd_99956	NtLA_51840	FVEG_01119	FGSG_00997
1518	NCU03095	Nd_81584	NtLA_91347	FVEG_01125	FGSG_01002
1519	NCU03096	Nd_127168	NtLA_133316	FVEG_01227	FGSG_01096
1520	NCU03097	Nd_156658	NtLA_126180	FVEG_01236	FGSG_01109
1521	NCU03098	Nd_99947	NtLA_142586	FVEG_01235	FGSG_01108
1522	NCU03099	Nd_167746	NtLA_133314	FVEG_01237	FGSG_11902
1523	NCU03101	Nd_81571	NtLA_72641	FVEG_01239	FGSG_01112
1524	NCU03102	Nd_162522	NtLA_118897	FVEG_00514	FGSG_00671
1525	NCU03103	Nd_127161	NtLA_91328	FVEG_00513	FGSG_00672
1526	NCU03105	Nd_99929	NtLA_91324	FVEG_00516	FGSG_00675
1527	NCU03111	Nd_156643	NtLA_150199	FVEG_00517	FGSG_11803
1528	NCU03112	Nd_167736	NtLA_118894	FVEG_00696	FGSG_00926
1529	NCU03113	Nd_127154	NtLA_150197	FVEG_00697	FGSG_00929
1530	NCU03114	Nd_167734	NtLA_91302	FVEG_00698	FGSG_00930
1531	NCU03115	Nd_127152	NtLA_91301	FVEG_00700	FGSG_00932
1532	NCU03116	Nd_99909	NtLA_133299	FVEG_09577	FGSG_01497
1533	NCU03117	Nd_99906	NtLA_91296	FVEG_00618	FGSG_00861
1534	NCU03118	Nd_81534	NtLA_91293	FVEG_11605	FGSG_10925
1535	NCU03120	Nd_99899	NtLA_150191	FVEG_10949	FGSG_12447
1536	NCU03121	Nd_25620	NtLA_142565	FVEG_00522	FGSG_00680
1537	NCU03124	Nd_167727	NtLA_118888	FVEG_00518	FGSG_00677
1538	NCU03125	Nd_127144	NtLA_126155	FVEG_00456	FGSG_00728
1539	NCU03126	Nd_167726	NtLA_150185	FVEG_00454	FGSG_00729
1540	NCU03127	Nd_156628	NtLA_126153	FVEG_00443	FGSG_00740
1541	NCU03128	Nd_99879	NtLA_91270	FVEG_00458	FGSG_00726
1542	NCU03129	Nd_81509	NtLA_126151	FVEG_00434	FGSG_00749
1543	NCU03130	Nd_62105	NtLA_72572	FVEG_00432	FGSG_00751
1544	NCU03132	Nd_81503	NtLA_126149	FVEG_03559	FGSG_04928
1545	NCU03133	Nd_156623	NtLA_150178	FVEG_03558	FGSG_04929
1546	NCU03135	Nd_81492	NtLA_72560	FVEG_03560	FGSG_04927
1547	NCU03137	Nd_81488	NtLA_133281	FVEG_00623	FGSG_00866
1548	NCU03138	Nd_35671	NtLA_17445	FVEG_00621	FGSG_00864
1549	NCU03139	Nd_99849	NtLA_150173	FVEG_00622	FGSG_00865
1550	NCU03141	Nd_99847	NtLA_150172	FVEG_07532	FGSG_02073
1551	NCU03142	Nd_62463	NtLA_91241	FVEG_09489	FGSG_01413
1552	NCU03146	Nd_81470	NtLA_91233	FVEG_03780	FGSG_09324
1553	NCU03147	Nd_167716	NtLA_53805	FVEG_01990	FGSG_08674
1554	NCU03148	Nd_167715	NtLA_118880	FVEG_01989	FGSG_08675
1555	NCU03150	Nd_167713	NtLA_53204	FVEG_01987	FGSG_08676
1556	NCU03152	Nd_156605	NtLA_118878	FVEG_07574	FGSG_02108
1557	NCU03153	Nd_127122	NtLA_126129	FVEG_01984	FGSG_08679
1558	NCU03154	Nd_81450	NtLA_72518	FVEG_01983	FGSG_08680
1559	NCU03156	Nd_167707	NtLA_118876	FVEG_02252	FGSG_08566
1560	NCU03158	Nd_167706	NtLA_91204	FVEG_09982	FGSG_13007
1561	NCU03163	Nd_62365	NtLA_72504	FVEG_04415	FGSG_12920
1562	NCU03164	Nd_81431	NtLA_126121	FVEG_01896	FGSG_08781
1563	NCU03166	Nd_99799	NtLA_118873	FVEG_04004	FGSG_09453
1564	NCU03169	Nd_25571	NtLA_150150	FVEG_02267	FGSG_08582
1565	NCU03172	Nd_167700	NtLA_91180	FVEG_02276	FGSG_08590
1566	NCU03175	Nd_127108	NtLA_133252	FVEG_02275	FGSG_08589
1567	NCU03176	Nd_81406	NtLA_91169	FVEG_04089	FGSG_09539
1568	NCU03177	Nd_81404	NtLA_72474	FVEG_04092	FGSG_09542
1569	NCU03178	Nd_156583	NtLA_133249	FVEG_04093	FGSG_09543
1570	NCU03179	Nd_156582	NtLA_126107	FVEG_03951	FGSG_09409
1571	NCU03184	Nd_167696	NtLA_126104	FVEG_03950	FGSG_09410
1572	NCU03186	Nd_99760	NtLA_72462	FVEG_04087	FGSG_09538
1573	NCU03187	Nd_81389	NtLA_126102	FVEG_03952	FGSG_09408
1574	NCU03188	Nd_156576	NtLA_150135	FVEG_01654	FGSG_08694
1575	NCU03191	Nd_127098	NtLA_150134	FVEG_02263	FGSG_08577
1576	NCU03194	Nd_25547	NtLA_72443	FVEG_03306	FGSG_10669
1577	NCU03195	Nd_156571	NtLA_126097	FVEG_01388	FGSG_01258
1578	NCU03197	Nd_156568	NtLA_133237	FVEG_00928	FGSG_00469
1579	NCU03199	Nd_167687	NtLA_96785	FVEG_00930	FGSG_00471
1580	NCU03200	Nd_61905	NtLA_142490	FVEG_00931	FGSG_00472
1581	NCU03204	Nd_99718	NtLA_91105	FVEG_00933	FGSG_00475
1582	NCU03205	Nd_167683	NtLA_142486	FVEG_00934	FGSG_00476
1583	NCU03207	Nd_156559	NtLA_72406	FVEG_01020	FGSG_00562
1584	NCU03211	Nd_156558	NtLA_72400	FVEG_00515	FGSG_00670
1585	NCU03212	Nd_81331	NtLA_126079	FVEG_03638	FGSG_09164
1586	NCU03215	Nd_81323	NtLA_150113	FVEG_00352	FGSG_00294
1587	NCU03217	Nd_167678	NtLA_91077	FVEG_03643	FGSG_09158
1588	NCU03218	Nd_81313	NtLA_72381	FVEG_03644	FGSG_09157
1589	NCU03219	Nd_81311	NtLA_133220	FVEG_03645	FGSG_09156
1590	NCU03221	Nd_81307	NtLA_126070	FVEG_03957	FGSG_09404
1591	NCU03225	Nd_81293	NtLA_91049	FVEG_00351	FGSG_00293
1592	NCU03226	Nd_81291	NtLA_150101	FVEG_03573	FGSG_04914
1593	NCU03228	Nd_99656	NtLA_53953	FVEG_08945	FGSG_02749
1594	NCU03229	Nd_127060	NtLA_72352	FVEG_08935	FGSG_02761
1595	NCU03230	Nd_156537	NtLA_126061	FVEG_08934	FGSG_02762
1596	NCU03231	Nd_156536	NtLA_72346	FVEG_08925	FGSG_02769
1597	NCU03232	Nd_99647	NtLA_126059	FVEG_01324	FGSG_01197
1598	NCU03233	Nd_162442	NtLA_96764	FVEG_01322	FGSG_01195
1599	NCU03234	Nd_81274	NtLA_126058	FVEG_01321	FGSG_01194
1600	NCU03239	Nd_99633	NtLA_91019	FVEG_01196	FGSG_01062
1601	NCU03240	Nd_81263	NtLA_105554	FVEG_01194	FGSG_01061
1602	NCU03242	Nd_127048	NtLA_126049	FVEG_01191	FGSG_01058
1603	NCU03243	Nd_156525	NtLA_72320	FVEG_01190	FGSG_01057
1604	NCU03244	Nd_127046	NtLA_72317	FVEG_00875	FGSG_00414
1605	NCU03246	Nd_99617	NtLA_133197	FVEG_01001	FGSG_00543
1606	NCU03247	Nd_99614	NtLA_91003	FVEG_00988	FGSG_00531
1607	NCU03253	Nd_111852	NtLA_142442	FVEG_00981	FGSG_00527
1608	NCU03254	Nd_167652	NtLA_72302	FVEG_00982	FGSG_11777
1609	NCU03255	Nd_81232	NtLA_72299	FVEG_00987	FGSG_00530
1610	NCU03258	Nd_99594	NtLA_150077	FVEG_05125	FGSG_06861
1611	NCU03261	Nd_167646	NtLA_133187	FVEG_05126	FGSG_06860
1612	NCU03263	Nd_81218	NtLA_72283	FVEG_14058	FGSG_06885
1613	NCU03264	Nd_81213	NtLA_72282	FVEG_05127	FGSG_06859
1614	NCU03267	Nd_99579	NtLA_90967	FVEG_01220	FGSG_11897
1615	NCU03268	Nd_99575	NtLA_72274	FVEG_01219	FGSG_01091
1616	NCU03270	Nd_167639	NtLA_126029	FVEG_00871	FGSG_00410
1617	NCU03273	Nd_81201	NtLA_90955	FVEG_08099	FGSG_07076
1618	NCU03274	Nd_167637	NtLA_72262	FVEG_08097	FGSG_13056
1619	NCU03276	Nd_167636	NtLA_90950	FVEG_08098	FGSG_07077
1620	NCU03277	Nd_156500	NtLA_72255	FVEG_08096	FGSG_07078
1621	NCU03280	Nd_99554	NtLA_150059	FVEG_08116	FGSG_07060
1622	NCU03284	Nd_167630	NtLA_133168	FVEG_08104	FGSG_07073
1623	NCU03285	Nd_62193	NtLA_90927	FVEG_01224	FGSG_01097
1624	NCU03287	Nd_99540	NtLA_72234	FVEG_12643	FGSG_06303
1625	NCU03289	Nd_140079	NtLA_133163	FVEG_01225	FGSG_01094
1626	NCU03290	Nd_81166	NtLA_72228	FVEG_01226	FGSG_01095
1627	NCU03291	Nd_81162	NtLA_72223	FVEG_00966	FGSG_00509
1628	NCU03293	Nd_167623	NtLA_118817	FVEG_06895	FGSG_05594
1629	NCU03294	Nd_99521	NtLA_54329	FVEG_13642	FGSG_03454
1630	NCU03296	Nd_81148	NtLA_52321	FVEG_06891	FGSG_05598
1631	NCU03298	Nd_99507	NtLA_90897	FVEG_01372	FGSG_01243
1632	NCU03302	Nd_167618	NtLA_118811	FVEG_01367	FGSG_01238
1633	NCU03303	Nd_81124	NtLA_72191	FVEG_01366	FGSG_01237
1634	NCU03307	Nd_25426	NtLA_72178	FVEG_00968	FGSG_00511
1635	NCU03308	Nd_167613	NtLA_125994	FVEG_01245	FGSG_01117
1636	NCU03310	Nd_167612	NtLA_118808	FVEG_01247	FGSG_01119
1637	NCU03311	Nd_167611	NtLA_72168	FVEG_00825	FGSG_00370
1638	NCU03312	Nd_99468	NtLA_90856	FVEG_00826	FGSG_00371
1639	NCU03315	Nd_99461	NtLA_90849	FVEG_00974	FGSG_00519
1640	NCU03316	Nd_81089	NtLA_150022	FVEG_06880	FGSG_05608
1641	NCU03317	Nd_61757	NtLA_114446	FVEG_06881	FGSG_05607
1642	NCU03319	Nd_167605	NtLA_118802	FVEG_00995	FGSG_00538
1643	NCU03320	Nd_126976	NtLA_133133	FVEG_01167	FGSG_01040
1644	NCU03321	Nd_156455	NtLA_90834	FVEG_08898	FGSG_11603
1645	NCU03322	Nd_156454	NtLA_133131	FVEG_09446	FGSG_02360
1646	NCU03325	Nd_81072	NtLA_72136	FVEG_00975	FGSG_00520
1647	NCU03329	Nd_169652	NtLA_130683	FVEG_12296	FGSG_11189
1648	NCU03330	Nd_105969	NtLA_147410	FVEG_09742	FGSG_01644
1649	NCU03332	Nd_105976	NtLA_65756	FVEG_09548	FGSG_01469
1650	NCU03333	Nd_87577	NtLA_117516	FVEG_09761	FGSG_01671
1651	NCU03334	Nd_87581	NtLA_123307	FVEG_09762	FGSG_01670
1652	NCU03335	Nd_169656	NtLA_130689	FVEG_09718	FGSG_01620
1653	NCU03336	Nd_105988	NtLA_123309	FVEG_09717	FGSG_01619
1654	NCU03339	Nd_169659	NtLA_123312	FVEG_04856	FGSG_05183
1655	NCU03340	Nd_169660	NtLA_95427	FVEG_09751	FGSG_01655
1656	NCU03342	Nd_129608	NtLA_65784	FVEG_09750	FGSG_01654
1657	NCU03343	Nd_87604	NtLA_117522	FVEG_09749	FGSG_01653
1658	NCU03344	Nd_159116	NtLA_123317	FVEG_09748	FGSG_01652
1659	NCU03345	Nd_129611	NtLA_130699	FVEG_09754	FGSG_01658
1660	NCU03347	Nd_106021	NtLA_84478	FVEG_09641	FGSG_01560
1661	NCU03350	Nd_87625	NtLA_130703	FVEG_09642	FGSG_01561
1662	NCU03351	Nd_143025	NtLA_102168	FVEG_09645	FGSG_01563
1663	NCU03352	Nd_69034	NtLA_147430	FVEG_09644	FGSG_01562
1664	NCU03354	Nd_159125	NtLA_84487	FVEG_03273	FGSG_03117
1665	NCU03355	Nd_21703	NtLA_84489	FVEG_09652	FGSG_01569
1666	NCU03357	Nd_87635	NtLA_65815	FVEG_09650	FGSG_11966
1667	NCU03358	Nd_169668	NtLA_117528	FVEG_09557	FGSG_01476
1668	NCU03360	Nd_87645	NtLA_84502	FVEG_00570	FGSG_00627
1669	NCU03361	Nd_35571	NtLA_123333	FVEG_00569	FGSG_00628
1670	NCU03362	Nd_169670	NtLA_117529	FVEG_00568	FGSG_00629
1671	NCU03364	Nd_159135	NtLA_102182	FVEG_04852	FGSG_05179
1672	NCU03366	Nd_143039	NtLA_130717	FVEG_11524	FGSG_13905
1673	NCU03367	Nd_129632	NtLA_147444	FVEG_11525	FGSG_10850
1674	NCU03368	Nd_164469	NtLA_45078	FVEG_11530	FGSG_10854
1675	NCU03369	Nd_69078	NtLA_123342	FVEG_04842	FGSG_05168
1676	NCU03370	Nd_106073	NtLA_45451	FVEG_04839	FGSG_05177
1677	NCU03372	Nd_105014	NtLA_84532	FVEG_11528	FGSG_10853
1678	NCU03376	Nd_105016	NtLA_130725	FVEG_10921	FGSG_02822
1679	NCU03379	Nd_86626	NtLA_65867	FVEG_11583	FGSG_10904
1680	NCU03380	Nd_86628	NtLA_65869	FVEG_11576	FGSG_10896
1681	NCU03381	Nd_169412	NtLA_84553	FVEG_11577	FGSG_10897
1682	NCU03383	Nd_86634	NtLA_130730	FVEG_11578	FGSG_10899
1683	NCU03384	Nd_114490	NtLA_123354	FVEG_11579	FGSG_10900
1684	NCU03387	Nd_86641	NtLA_123357	FVEG_11582	FGSG_10903
1685	NCU03393	Nd_169417	NtLA_117540	FVEG_11584	FGSG_10905
1686	NCU03395	Nd_169418	NtLA_117541	FVEG_11586	FGSG_10907
1687	NCU03396	Nd_129207	NtLA_65898	FVEG_11587	FGSG_10908
1688	NCU03399	Nd_105061	NtLA_84585	FVEG_11494	FGSG_10820
1689	NCU03400	Nd_158724	NtLA_84588	FVEG_11495	FGSG_10821
1690	NCU03401	Nd_169423	NtLA_147471	FVEG_11496	FGSG_10822
1691	NCU03402	Nd_105070	NtLA_123368	FVEG_11497	FGSG_10823
1692	NCU03403	Nd_68176	NtLA_43805	FVEG_11498	FGSG_10824
1693	NCU03404	Nd_105074	NtLA_65915	FVEG_12928	FGSG_07678
1694	NCU03405	Nd_142585	NtLA_147474	FVEG_00775	FGSG_00325
1695	NCU03407	Nd_86685	NtLA_84606	FVEG_00751	FGSG_00304
1696	NCU03408	Nd_114509	NtLA_132309	FVEG_11572	FGSG_10892
1697	NCU03409	Nd_129218	NtLA_149140	FVEG_00749	FGSG_00302
1698	NCU03410	Nd_158733	NtLA_147478	FVEG_00576	FGSG_00964
1699	NCU03416	Nd_158741	NtLA_130751	FVEG_09538	FGSG_01457
1700	NCU03417	Nd_105106	NtLA_123378	FVEG_00574	FGSG_00967
1701	NCU03423	Nd_169432	NtLA_65937	FVEG_09545	FGSG_01466
1702	NCU03425	Nd_86698	NtLA_84627	FVEG_05954	FGSG_05713
1703	NCU03426	Nd_158734	NtLA_84631	FVEG_11368	FGSG_04296
1704	NCU03435	Nd_105113	NtLA_65951	FVEG_09542	FGSG_01463
1705	NCU03436	Nd_169439	NtLA_84638	FVEG_09543	FGSG_01464
1706	NCU03438	Nd_86726	NtLA_117555	FVEG_00737	FGSG_00822
1707	NCU03439	Nd_129237	NtLA_84650	FVEG_00736	FGSG_00823
1708	NCU03440	Nd_86732	NtLA_84654	FVEG_00735	FGSG_00824
1709	NCU03441	Nd_20283	NtLA_65975	FVEG_11367	FGSG_04297
1710	NCU03445	Nd_169444	NtLA_117560	FVEG_12871	FGSG_03771
1711	NCU03458	Nd_158761	NtLA_147504	FVEG_04897	FGSG_05208
1712	NCU03459	Nd_105143	NtLA_65986	FVEG_04898	FGSG_05207
1713	NCU03460	Nd_105145	NtLA_84674	FVEG_00745	FGSG_00298
1714	NCU03461	Nd_20293	NtLA_147507	FVEG_00744	FGSG_00297
1715	NCU03462	Nd_86754	NtLA_130778	FVEG_00743	FGSG_00817
1716	NCU03463	Nd_142628	NtLA_65999	FVEG_00742	FGSG_00818
1717	NCU03464	Nd_68167	NtLA_84688	FVEG_04894	FGSG_05211
1718	NCU03466	Nd_105159	NtLA_130781	FVEG_04896	FGSG_05209
1719	NCU03479	Nd_105167	NtLA_84705	FVEG_00740	FGSG_00819
1720	NCU03480	Nd_105171	NtLA_123417	FVEG_00739	FGSG_00820
1721	NCU03481	Nd_67940	NtLA_123419	FVEG_04822	FGSG_05151
1722	NCU03482	Nd_105178	NtLA_147522	FVEG_04821	FGSG_05150
1723	NCU03483	Nd_86785	NtLA_66034	FVEG_04824	FGSG_05152
1724	NCU03485	Nd_105183	NtLA_84722	FVEG_04825	FGSG_05153
1725	NCU03489	Nd_20320	NtLA_66044	FVEG_13241	FGSG_05157
1726	NCU03490	Nd_105192	NtLA_102298	FVEG_04831	FGSG_05166
1727	NCU03492	Nd_86802	NtLA_66051	FVEG_04833	FGSG_05164
1728	NCU03496	Nd_129271	NtLA_84745	FVEG_04836	FGSG_05161
1729	NCU03497	Nd_158787	NtLA_84749	FVEG_07602	FGSG_02143
1730	NCU03500	Nd_86819	NtLA_84754	FVEG_04848	FGSG_05169
1731	NCU03501	Nd_142656	NtLA_84756	FVEG_04830	FGSG_05167
1732	NCU03503	Nd_129278	NtLA_66075	FVEG_09738	FGSG_01640
1733	NCU03504	Nd_86828	NtLA_123438	FVEG_04658	FGSG_06028
1734	NCU03505	Nd_129279	NtLA_84766	FVEG_09639	FGSG_01558
1735	NCU03509	Nd_86837	NtLA_84772	FVEG_10786	FGSG_03412
1736	NCU03514	Nd_142665	NtLA_102324	FVEG_09807	FGSG_11994
1737	NCU03515	Nd_169464	NtLA_84780	FVEG_04665	FGSG_06035
1738	NCU03517	Nd_114607	NtLA_84784	FVEG_04664	FGSG_12856
1739	NCU03523	Nd_105249	NtLA_84788	FVEG_14177	FGSG_01641
1740	NCU03526	Nd_129290	NtLA_123449	FVEG_04660	FGSG_06030
1741	NCU03527	Nd_158802	NtLA_84796	FVEG_04661	FGSG_06031
1742	NCU03530	Nd_169468	NtLA_117584	FVEG_08884	FGSG_05175
1743	NCU03536	Nd_169473	NtLA_66130	FVEG_04846	FGSG_05171
1744	NCU03538	Nd_68200	NtLA_123456	FVEG_04845	FGSG_05173
1745	NCU03539	Nd_86867	NtLA_123455	FVEG_04844	FGSG_05174
1746	NCU03542	Nd_105282	NtLA_84821	FVEG_09737	FGSG_01639
1747	NCU03543	Nd_158814	NtLA_123461	FVEG_09666	FGSG_01574
1748	NCU03544	Nd_86888	NtLA_43829	FVEG_09744	FGSG_01646
1749	NCU03545	Nd_105287	NtLA_130833	FVEG_09743	FGSG_01645
1750	NCU03548	Nd_129306	NtLA_66143	FVEG_09662	FGSG_01575
1751	NCU03549	Nd_20375	NtLA_66146	FVEG_09663	FGSG_11970
1752	NCU03551	Nd_105300	NtLA_147570	FVEG_09660	FGSG_01577
1753	NCU03552	Nd_169481	NtLA_45266	FVEG_09661	FGSG_01576
1754	NCU03554	Nd_105303	NtLA_66152	FVEG_11516	FGSG_10842
1755	NCU03555	Nd_129312	NtLA_84842	FVEG_00730	FGSG_00829
1756	NCU03556	Nd_86910	NtLA_123470	FVEG_00755	FGSG_00308
1757	NCU03557	Nd_20384	NtLA_123472	FVEG_00756	FGSG_00309
1758	NCU03558	Nd_164280	NtLA_95501	FVEG_00757	FGSG_00310
1759	NCU03559	Nd_169484	NtLA_123473	FVEG_00552	FGSG_00644
1760	NCU03560	Nd_159142	NtLA_130844	FVEG_00551	FGSG_00645
1761	NCU03561	Nd_87677	NtLA_117596	FVEG_00550	FGSG_00646
1762	NCU03562	Nd_115051	NtLA_44547	FVEG_11518	FGSG_10844
1763	NCU03563	Nd_106081	NtLA_84862	FVEG_11278	FGSG_04385
1764	NCU03564	Nd_159145	NtLA_123477	FVEG_11277	FGSG_04386
1765	NCU03566	Nd_87689	NtLA_84872	FVEG_10947	FGSG_03375
1766	NCU03567	Nd_129641	NtLA_84875	FVEG_11295	FGSG_04359
1767	NCU03569	Nd_169680	NtLA_147584	FVEG_11387	FGSG_13931
1768	NCU03571	Nd_21730	NtLA_130853	FVEG_11385	FGSG_10725
1769	NCU03572	Nd_129645	NtLA_147586	FVEG_11384	FGSG_10724
1770	NCU03576	Nd_87711	NtLA_123487	FVEG_11383	FGSG_10723
1771	NCU03579	Nd_106133	NtLA_147592	FVEG_00734	FGSG_00825
1772	NCU03588	Nd_164839	NtLA_77285	FVEG_04608	FGSG_05981
1773	NCU03589	Nd_70788	NtLA_77282	FVEG_04609	FGSG_05982
1774	NCU03590	Nd_122914	NtLA_58596	FVEG_06688	FGSG_09018
1775	NCU03593	Nd_122911	NtLA_116070	FVEG_06689	FGSG_09019
1776	NCU03596	Nd_152273	NtLA_144550	FVEG_04548	FGSG_05890
1777	NCU03597	Nd_89098	NtLA_77266	FVEG_08159	FGSG_07021
1778	NCU03598	Nd_122908	NtLA_127964	FVEG_08158	FGSG_07022
1779	NCU03600	Nd_164830	NtLA_116069	FVEG_02856	FGSG_10132
1780	NCU03601	Nd_164829	NtLA_144545	FVEG_02895	FGSG_10170
1781	NCU03602	Nd_164828	NtLA_77255	FVEG_02894	FGSG_10169
1782	NCU03603	Nd_89083	NtLA_77251	FVEG_02922	FGSG_10193
1783	NCU03604	Nd_70758	NtLA_37633	FVEG_02626	FGSG_09911
1784	NCU03605	Nd_152263	NtLA_120316	FVEG_02855	FGSG_10131
1785	NCU03606	Nd_70754	NtLA_144541	FVEG_02845	FGSG_10122
1786	NCU03608	Nd_164824	NtLA_77239	FVEG_02841	FGSG_10118
1787	NCU03610	Nd_164823	NtLA_58553	FVEG_02840	FGSG_10117
1788	NCU03613	Nd_164822	NtLA_144536	FVEG_02838	FGSG_10115
1789	NCU03617	Nd_152254	NtLA_58544	FVEG_02836	FGSG_10113
1790	NCU03622	Nd_89051	NtLA_58540	FVEG_04605	FGSG_05978
1791	NCU03624	Nd_152250	NtLA_58534	FVEG_04590	FGSG_05966
1792	NCU03625	Nd_49676	NtLA_107812	FVEG_04589	FGSG_12846
1793	NCU03627	Nd_152247	NtLA_120302	FVEG_05201	FGSG_06787
1794	NCU03628	Nd_89035	NtLA_127944	FVEG_05200	FGSG_06788
1795	NCU03629	Nd_51141	NtLA_58522	FVEG_08002	FGSG_07161
1796	NCU03630	Nd_164812	NtLA_120299	FVEG_07978	FGSG_07183
1797	NCU03631	Nd_152243	NtLA_98421	FVEG_04523	FGSG_05910
1798	NCU03632	Nd_70700	NtLA_144524	FVEG_04522	FGSG_05911
1799	NCU03633	Nd_122883	NtLA_144523	FVEG_04521	FGSG_05912
1800	NCU03635	Nd_17526	NtLA_135248	FVEG_04519	FGSG_05916
1801	NCU03637	Nd_164809	NtLA_120293	FVEG_04535	FGSG_12839
1802	NCU03638	Nd_70686	NtLA_58499	FVEG_04528	FGSG_05907
1803	NCU03643	Nd_89002	NtLA_120290	FVEG_07971	FGSG_07192
1804	NCU03645	Nd_152233	NtLA_144513	FVEG_07969	FGSG_07193
1805	NCU03646	Nd_88996	NtLA_116059	FVEG_11221	FGSG_04434
1806	NCU03647	Nd_122875	NtLA_107794	FVEG_07831	FGSG_07426
1807	NCU03649	Nd_122873	NtLA_120286	FVEG_04530	FGSG_05905
1808	NCU03650	Nd_152228	NtLA_135230	FVEG_04531	FGSG_05904
1809	NCU03652	Nd_70656	NtLA_77160	FVEG_07844	FGSG_07413
1810	NCU03653	Nd_51522	NtLA_120283	FVEG_07843	FGSG_07414
1811	NCU03654	Nd_159547	NtLA_127928	FVEG_07842	FGSG_13146
1812	NCU03658	Nd_122866	NtLA_144504	FVEG_07835	FGSG_07422
1813	NCU03659	Nd_122865	NtLA_120280	FVEG_07834	FGSG_07423
1814	NCU03660	Nd_164798	NtLA_77147	FVEG_07832	FGSG_07425
1815	NCU03661	Nd_70643	NtLA_77145	FVEG_04864	FGSG_05191
1816	NCU03662	Nd_122862	NtLA_116054	FVEG_08170	FGSG_07011
1817	NCU03667	Nd_70637	NtLA_127921	FVEG_07458	FGSG_02002
1818	NCU03668	Nd_88958	NtLA_144498	FVEG_04785	FGSG_06146
1819	NCU03678	Nd_70622	NtLA_77126	FVEG_07407	FGSG_01852
1820	NCU03679	Nd_164793	NtLA_116046	FVEG_07408	FGSG_01851
1821	NCU03681	Nd_122853	NtLA_127913	FVEG_07409	FGSG_01850
1822	NCU03684	Nd_164791	NtLA_77119	FVEG_07411	FGSG_01848
1823	NCU03685	Nd_17489	NtLA_58434	FVEG_07412	FGSG_01847
1824	NCU03686	Nd_106989	NtLA_93932	FVEG_07406	FGSG_01853
1825	NCU03690	Nd_70605	NtLA_58426	FVEG_07402	FGSG_01854
1826	NCU03691	Nd_88926	NtLA_144484	FVEG_07401	FGSG_01855
1827	NCU03692	Nd_88925	NtLA_77104	FVEG_07400	FGSG_01856
1828	NCU03695	Nd_122841	NtLA_120252	FVEG_07390	FGSG_01865
1829	NCU03696	Nd_135363	NtLA_58411	FVEG_07389	FGSG_01866
1830	NCU03697	Nd_164784	NtLA_77092	FVEG_07388	FGSG_01867
1831	NCU03699	Nd_164782	NtLA_120248	FVEG_07376	FGSG_01877
1832	NCU03702	Nd_164781	NtLA_116037	FVEG_07385	FGSG_01870
1833	NCU03710	Nd_88890	NtLA_58386	FVEG_04783	FGSG_12874
1834	NCU03711	Nd_164776	NtLA_116033	FVEG_04809	FGSG_05141
1835	NCU03714	Nd_70554	NtLA_58373	FVEG_04812	FGSG_05144
1836	NCU03717	Nd_152180	NtLA_144464	FVEG_08020	FGSG_07146
1837	NCU03718	Nd_51066	NtLA_77050	FVEG_08007	FGSG_07154
1838	NCU03719	Nd_88868	NtLA_36619	FVEG_08006	FGSG_07155
1839	NCU03727	Nd_70537	NtLA_58359	FVEG_08004	FGSG_07159
1840	NCU03728	Nd_70535	NtLA_58354	FVEG_07984	FGSG_07177
1841	NCU03731	Nd_164771	NtLA_58350	FVEG_04799	FGSG_05132
1842	NCU03732	Nd_88849	NtLA_127880	FVEG_04800	FGSG_05133
1843	NCU03733	Nd_88847	NtLA_77027	FVEG_03127	FGSG_10398
1844	NCU03735	Nd_164767	NtLA_120227	FVEG_08003	FGSG_07160
1845	NCU03737	Nd_152165	NtLA_116022	FVEG_07979	FGSG_07182
1846	NCU03738	Nd_159512	NtLA_135165	FVEG_07980	FGSG_07181
1847	NCU03739	Nd_164764	NtLA_77014	FVEG_07981	FGSG_07180
1848	NCU03740	Nd_88830	NtLA_120221	FVEG_07983	FGSG_07178
1849	NCU03742	Nd_122807	NtLA_144445	FVEG_08014	FGSG_13075
1850	NCU03747	Nd_164761	NtLA_127871	FVEG_08016	FGSG_07148
1851	NCU03748	Nd_164760	NtLA_58317	FVEG_00801	FGSG_00346
1852	NCU03750	Nd_51526	NtLA_76993	FVEG_08019	FGSG_13071
1853	NCU03751	Nd_122802	NtLA_127867	FVEG_08008	FGSG_07153
1854	NCU03752	Nd_164755	NtLA_76989	FVEG_08010	FGSG_07151
1855	NCU03753	Nd_159500	NtLA_116012	FVEG_08011	FGSG_07152
1856	NCU03756	Nd_70477	NtLA_76980	FVEG_07975	FGSG_07188
1857	NCU03757	Nd_164752	NtLA_116009	FVEG_07976	FGSG_07186
1858	NCU03758	Nd_88795	NtLA_76974	FVEG_07977	FGSG_07185
1859	NCU03759	Nd_70470	NtLA_120205	FVEG_04525	FGSG_05909
1860	NCU03761	Nd_70464	NtLA_76967	FVEG_08001	FGSG_07162
1861	NCU03762	Nd_135305	NtLA_98304	FVEG_08000	FGSG_07163
1862	NCU03763	Nd_135304	NtLA_76964	FVEG_07999	FGSG_07164
1863	NCU03764	Nd_70462	NtLA_144428	FVEG_05165	FGSG_06821
1864	NCU03765	Nd_70458	NtLA_76958	FVEG_05166	FGSG_06820
1865	NCU03769	Nd_164747	NtLA_58270	FVEG_07891	FGSG_07377
1866	NCU03771	Nd_122787	NtLA_120196	FVEG_04757	FGSG_06123
1867	NCU03774	Nd_88765	NtLA_127852	FVEG_04759	FGSG_06125
1868	NCU03777	Nd_164740	NtLA_76941	FVEG_08161	FGSG_07019
1869	NCU03778	Nd_106909	NtLA_76936	FVEG_08162	FGSG_07018
1870	NCU03780	Nd_122778	NtLA_120189	FVEG_04814	FGSG_12691
1871	NCU03781	Nd_164736	NtLA_116000	FVEG_04815	FGSG_05145
1872	NCU03784	Nd_88739	NtLA_98283	FVEG_04817	FGSG_05147
1873	NCU03786	Nd_88736	NtLA_58236	FVEG_04543	FGSG_05894
1874	NCU03787	Nd_122772	NtLA_144408	FVEG_04542	FGSG_12836
1875	NCU03788	Nd_17594	NtLA_76914	FVEG_09072	FGSG_02465
1876	NCU03794	Nd_88721	NtLA_144401	FVEG_07893	FGSG_07379
1877	NCU03795	Nd_88718	NtLA_115991	FVEG_07894	FGSG_07380
1878	NCU03796	Nd_70392	NtLA_58210	FVEG_07895	FGSG_07381
1879	NCU03797	Nd_122764	NtLA_37552	FVEG_07896	FGSG_07382
1880	NCU03798	Nd_88709	NtLA_144396	FVEG_04754	FGSG_06120
1881	NCU03799	Nd_88706	NtLA_58203	FVEG_04750	FGSG_06116
1882	NCU03802	Nd_152108	NtLA_76877	FVEG_04736	FGSG_06105
1883	NCU03803	Nd_70372	NtLA_115988	FVEG_04737	FGSG_06104
1884	NCU03804	Nd_135265	NtLA_76873	FVEG_04738	FGSG_06103
1885	NCU03805	Nd_106885	NtLA_35122	FVEG_05905	FGSG_05739
1886	NCU03806	Nd_164720	NtLA_115986	FVEG_07188	FGSG_07856
1887	NCU03808	Nd_88684	NtLA_76859	FVEG_04735	FGSG_06101
1888	NCU03809	Nd_122754	NtLA_144386	FVEG_04734	FGSG_06100
1889	NCU03811	Nd_49815	NtLA_144385	FVEG_04730	FGSG_06097
1890	NCU03813	Nd_164718	NtLA_58168	FVEG_04761	FGSG_06127
1891	NCU03814	Nd_70348	NtLA_76848	FVEG_08037	FGSG_07128
1892	NCU03815	Nd_152097	NtLA_120156	FVEG_12769	FGSG_03107
1893	NCU03817	Nd_88663	NtLA_76840	FVEG_04819	FGSG_12693
1894	NCU03818	Nd_88658	NtLA_58154	FVEG_04820	FGSG_05149
1895	NCU03819	Nd_164715	NtLA_58151	FVEG_04889	FGSG_05213
1896	NCU03822	Nd_122742	NtLA_58145	FVEG_07874	FGSG_07396
1897	NCU03824	Nd_70320	NtLA_58139	FVEG_07858	FGSG_07399
1898	NCU03825	Nd_88642	NtLA_76820	FVEG_07857	FGSG_07400
1899	NCU03826	Nd_88638	NtLA_115978	FVEG_07856	FGSG_07401
1900	NCU03827	Nd_164713	NtLA_58129	FVEG_07855	FGSG_07402
1901	NCU03830	Nd_70309	NtLA_76809	FVEG_07854	FGSG_13145
1902	NCU03834	Nd_70302	NtLA_120141	FVEG_07852	FGSG_07405
1903	NCU03837	Nd_70296	NtLA_58114	FVEG_07850	FGSG_07407
1904	NCU03838	Nd_152080	NtLA_127799	FVEG_07872	FGSG_07393
1905	NCU03839	Nd_70292	NtLA_58110	FVEG_07871	FGSG_07392
1906	NCU03840	Nd_122729	NtLA_120136	FVEG_07807	FGSG_07449
1907	NCU03847	Nd_69875	NtLA_132113	FVEG_09246	FGSG_12169
1908	NCU03850	Nd_169830	NtLA_118269	FVEG_02908	FGSG_13714
1909	NCU03851	Nd_169831	NtLA_69493	FVEG_02907	FGSG_13713
1910	NCU03852	Nd_115228	NtLA_124859	FVEG_03085	FGSG_10353
1911	NCU03853	Nd_164567	NtLA_69488	FVEG_03084	FGSG_10352
1912	NCU03854	Nd_88059	NtLA_124857	FVEG_03083	FGSG_10351
1913	NCU03855	Nd_88061	NtLA_88165	FVEG_03082	FGSG_13746
1914	NCU03857	Nd_106465	NtLA_49798	FVEG_03078	FGSG_10347
1915	NCU03858	Nd_129786	NtLA_88157	FVEG_03077	FGSG_10346
1916	NCU03859	Nd_164544	NtLA_118266	FVEG_02791	FGSG_09989
1917	NCU03862	Nd_69443	NtLA_124848	FVEG_02741	FGSG_10020
1918	NCU03863	Nd_106353	NtLA_124847	FVEG_02743	FGSG_10022
1919	NCU03868	Nd_159252	NtLA_124846	FVEG_02748	FGSG_10027
1920	NCU03873	Nd_25731	NtLA_132099	FVEG_02670	FGSG_09955
1921	NCU03874	Nd_169815	NtLA_132098	FVEG_02945	FGSG_10270
1922	NCU03875	Nd_106570	NtLA_148903	FVEG_02946	FGSG_10269
1923	NCU03876	Nd_169798	NtLA_69448	FVEG_02947	FGSG_10268
1924	NCU03878	Nd_17096	NtLA_69443	FVEG_09428	FGSG_10006
1925	NCU03881	Nd_169809	NtLA_118252	FVEG_02666	FGSG_09950
1926	NCU03882	Nd_169832	NtLA_69435	FVEG_02667	FGSG_09951
1927	NCU03883	Nd_129840	NtLA_88111	FVEG_02668	FGSG_09952
1928	NCU03885	Nd_24504	NtLA_88106	FVEG_02669	FGSG_09954
1929	NCU03886	Nd_88196	NtLA_69423	FVEG_02118	FGSG_08449
1930	NCU03887	Nd_69776	NtLA_148892	FVEG_02117	FGSG_08448
1931	NCU03888	Nd_126771	NtLA_88100	FVEG_04373	FGSG_05813
1932	NCU03889	Nd_98894	NtLA_48325	FVEG_04048	FGSG_09498
1933	NCU03891	Nd_25153	NtLA_49310	FVEG_04050	FGSG_09500
1934	NCU03892	Nd_156232	NtLA_124821	FVEG_04045	FGSG_09495
1935	NCU03893	Nd_80514	NtLA_88088	FVEG_04044	FGSG_09494
1936	NCU03897	Nd_156227	NtLA_88083	FVEG_04042	FGSG_09491
1937	NCU03899	Nd_80502	NtLA_88077	FVEG_03848	FGSG_09262
1938	NCU03901	Nd_98866	NtLA_69396	FVEG_03847	FGSG_09263
1939	NCU03903	Nd_80497	NtLA_69393	FVEG_03846	FGSG_09264
1940	NCU03905	Nd_156220	NtLA_88066	FVEG_01844	FGSG_08800
1941	NCU03906	Nd_80490	NtLA_148878	FVEG_01861	FGSG_08744
1942	NCU03907	Nd_156218	NtLA_124807	FVEG_01860	FGSG_08745
1943	NCU03908	Nd_167442	NtLA_124806	FVEG_02040	FGSG_08628
1944	NCU03909	Nd_156216	NtLA_49195	FVEG_02050	FGSG_08619
1945	NCU03910	Nd_167440	NtLA_118240	FVEG_02049	FGSG_08620
1946	NCU03911	Nd_139788	NtLA_48330	FVEG_02048	FGSG_08621
1947	NCU03913	Nd_98839	NtLA_88048	FVEG_02047	FGSG_08622
1948	NCU03914	Nd_156211	NtLA_88044	FVEG_02046	FGSG_08623
1949	NCU03915	Nd_80467	NtLA_148871	FVEG_03841	FGSG_09269
1950	NCU03921	Nd_98830	NtLA_124799	FVEG_03843	FGSG_09267
1951	NCU03922	Nd_167437	NtLA_118239	FVEG_03844	FGSG_09266
1952	NCU03924	Nd_111530	NtLA_88033	FVEG_02068	FGSG_08400
1953	NCU03925	Nd_98821	NtLA_69350	FVEG_01854	FGSG_08751
1954	NCU03926	Nd_98819	NtLA_148864	FVEG_02673	FGSG_09958
1955	NCU03928	Nd_98815	NtLA_148863	FVEG_04025	FGSG_09478
1956	NCU03931	Nd_98811	NtLA_148861	FVEG_00760	FGSG_00313
1957	NCU03932	Nd_33460	NtLA_15619	FVEG_03823	FGSG_09285
1958	NCU03935	Nd_167434	NtLA_118234	FVEG_03824	FGSG_09284
1959	NCU03936	Nd_126734	NtLA_148857	FVEG_03825	FGSG_13544
1960	NCU03937	Nd_80429	NtLA_148856	FVEG_03826	FGSG_13543
1961	NCU03938	Nd_156196	NtLA_69322	FVEG_02042	FGSG_08626
1962	NCU03944	Nd_80422	NtLA_49936	FVEG_02671	FGSG_09956
1963	NCU03947	Nd_167431	NtLA_87999	FVEG_02943	FGSG_10272
1964	NCU03950	Nd_98772	NtLA_69305	FVEG_02663	FGSG_09946
1965	NCU03952	Nd_80401	NtLA_87988	FVEG_02756	FGSG_10033
1966	NCU03953	Nd_80399	NtLA_87984	FVEG_03763	FGSG_09332
1967	NCU03956	Nd_25102	NtLA_124773	FVEG_02637	FGSG_09919
1968	NCU03957	Nd_126719	NtLA_87974	FVEG_02636	FGSG_09918
1969	NCU03961	Nd_98748	NtLA_148841	FVEG_02108	FGSG_08439
1970	NCU03963	Nd_80375	NtLA_69275	FVEG_02127	FGSG_08458
1971	NCU03964	Nd_61097	NtLA_124767	FVEG_02126	FGSG_08457
1972	NCU03965	Nd_98736	NtLA_103979	FVEG_02116	FGSG_08447
1973	NCU03966	Nd_126712	NtLA_148836	FVEG_02115	FGSG_08446
1974	NCU03967	Nd_167420	NtLA_69264	FVEG_02125	FGSG_08456
1975	NCU03968	Nd_98729	NtLA_124763	FVEG_02124	FGSG_08455
1976	NCU03969	Nd_167418	NtLA_69259	FVEG_02119	FGSG_08450
1977	NCU03971	Nd_80355	NtLA_132027	FVEG_02114	FGSG_08445
1978	NCU03972	Nd_167416	NtLA_69251	FVEG_02113	FGSG_08444
1979	NCU03973	Nd_98715	NtLA_132025	FVEG_02112	FGSG_08443
1980	NCU03979	Nd_97415	NtLA_69237	FVEG_00334	FGSG_00278
1981	NCU03980	Nd_167412	NtLA_132020	FVEG_04015	FGSG_09465
1982	NCU03988	Nd_167405	NtLA_118209	FVEG_02578	FGSG_09866
1983	NCU03993	Nd_80309	NtLA_124738	FVEG_02573	FGSG_09861
1984	NCU03994	Nd_59930	NtLA_148813	FVEG_02580	FGSG_09868
1985	NCU03995	Nd_167402	NtLA_69197	FVEG_02581	FGSG_09869
1986	NCU03997	Nd_167401	NtLA_49651	FVEG_02677	FGSG_13673
1987	NCU03998	Nd_98667	NtLA_132006	FVEG_02678	FGSG_13674
1988	NCU04001	Nd_25060	NtLA_49802	FVEG_02704	FGSG_10069
1989	NCU04002	Nd_126685	NtLA_148807	FVEG_02705	FGSG_10068
1990	NCU04003	Nd_80291	NtLA_87868	FVEG_02706	FGSG_10067
1991	NCU04005	Nd_111459	NtLA_118200	FVEG_02707	FGSG_10066
1992	NCU04007	Nd_80284	NtLA_87860	FVEG_02682	FGSG_09965
1993	NCU04009	Nd_80280	NtLA_124724	FVEG_02676	FGSG_09961
1994	NCU04010	Nd_126679	NtLA_87851	FVEG_02679	FGSG_13675
1995	NCU04014	Nd_80265	NtLA_87840	FVEG_02228	FGSG_08544
1996	NCU04015	Nd_80263	NtLA_148795	FVEG_02229	FGSG_08545
1997	NCU04016	Nd_80261	NtLA_148794	FVEG_10828	FGSG_03103
[truncated: 2,672 more rows]
