# Supplementary material for: The ancestral levels of transcription and the evolution of sexual phenotypes in filamentous fungi
Source: PLoS Genet. 2017 Jul 13;13(7):e1006867. doi: 10.1371/journal.pgen.1006867 (PMC5509106; doi:10.1371/journal.pgen.1006867)
Supplement: S2 Table — (XLSX) [file pgen.1006867.s006.xlsx]

## Sheet: Table S2
Table S2. Estimated gene expression for the Most Recent Common Ancestors (MRCA).
Gene Designations			Gene expression for the Fusarium-Neurospora MRCA						Gene expression for the N. crassa-N. discreta MRCA.						Gene expression for the N. crassa-N. tetrasperma MRCA.						Gene expression for the F. graminearum-F. verticillioides MRCA.
N. crassa Gene ID	F. graminearum Gene ID		Stage 1	Stage 2	Stage 3	Stage 4	Stage 5		Stage 1	Stage 2	Stage 3	Stage 4	Stage 5		Stage 1	Stage 2	Stage 3	Stage 4	Stage 5		Stage 1	Stage 2	Stage 3	Stage 4	Stage 5
NCU00004	FGSG_02572		1	1.80927	1.70104	1.81715	1.96736		NA	NA	NA	NA	NA		NA	NA	NA	NA	NA		1	2.53471	2.15667	2.80967	1.73136
NCU00024	FGSG_12726		1	1.60016	1.46309	1.97301	1.13296		NA	NA	NA	NA	NA		NA	NA	NA	NA	NA		1	2.09597	1.92151	2.81886	1.35976
NCU02099	FGSG_09330		1	1.60513	3.48328	2.00922	2.29837		1	1.22301	4.01832	1.37341	2.62142		1	1.29015	4.72801	1.42526	2.94504		1	1.85883	2.65713	2.81092	2.061
NCU02100	FGSG_04906		1.26825	1	1.2405	1.8377	2.9481		1	1.18015	1.68956	2.63662	5.26255		1.08447	1	1.47991	2.18338	4.74265		1.56596	1	1.1136	1.5912	2.13884
NCU02101	FGSG_00289		1	3.32795	4.52326	4.86911	6.07272		1	1.10687	1.11262	1.3302	2.44235		1.001	1	1.01814	1.18743	2.37783		1	4.8026	7.65628	7.63631	6.67635
NCU02103	FGSG_00916		1	1.61631	1.77659	2.40199	2.69285		1	1.34203	1.44085	1.15563	1.28912		1	1.35053	1.52735	1.09885	1.30951		1	1.79841	2.00723	3.51188	3.95014
NCU02105	FGSG_00914		1	1.23707	1.4617	1.35681	1.46974		2.03252	1.37184	1	1.1249	1.61531		2.25317	1.45559	1	1.16495	1.74768		1	1.71422	2.65535	2.19169	1.90424
NCU02106	FGSG_00913		1.0947	2.19453	3.37004	1	1.41486		1	1.4924	1.46329	1.13575	1.01087		1	1.57244	1.49114	1.12946	1.05855		1.06414	2.49521	4.75213	1	1.77232
NCU02107	FGSG_00287		1	1.34434	1.38478	1.59075	1.99443		1.10412	1.28409	1.56163	1	1.5894		1.06225	1.20585	1.53243	1	1.64451		1	1.46475	1.33956	2.17059	2.23771
NCU02108	FGSG_00288		1	1.9303	3.50272	2.55312	2.03353		1.99678	1.52879	1.74098	1.03146	1		2.15576	1.54124	1.75988	1	1.02612		1	2.7512	6.22676	5.35784	3.81541
NCU02112	FGSG_08557		1	2.12892	1.702	2.82426	2.63572		1.06184	1.19539	1	1.19658	1.21599		1.10225	1.23025	1	1.19166	1.21699		1	2.79495	2.17058	4.26876	3.77834
NCU02113	FGSG_08558		1	2.05599	1.7134	1.60368	1.40821		1.74528	1.2587	1	1.10288	1.31239		1.8076	1.30878	1	1.10388	1.34404		1	3.01376	2.59597	2.19597	1.61815
NCU00188	FGSG_05547		1	2.58987	2.09164	3.65051	3.53167		1	1.13998	1.15255	1.30581	1.22812		1	1.0873	1.10076	1.21588	1.12876		1	3.5525	2.53086	5.44597	5.37082
NCU02114	FGSG_00941		1	2.14113	1.86404	2.19858	2.43721		1.06156	1.34895	1.60197	1	1.21386		1.05825	1.34735	1.65644	1	1.28365		1	2.71903	1.98198	3.36597	3.49595
NCU02115	FGSG_09391		1	2.38997	2.37263	2.5803	3.46237		1	1.03524	1.0881	1.08283	1.72908		1.00829	1	1.05119	1.03231	1.74324		1	3.28942	3.14457	3.61271	4.23616
NCU02117	FGSG_00730		1.2024	1.48842	1.18848	1.37305	1		2.21318	1.73035	1.14614	1	1.14798		2.33813	1.80682	1.14352	1	1.17761		1	1.58106	1.4619	1.98152	1.15273
NCU02118	FGSG_01411		1	1.85884	1.81238	2.07444	2.26686		1	1.22559	1.2954	1.68038	2.76329		1.01557	1	1.07111	1.17331	2.08601		1	2.27928	2.10952	2.20081	1.72813
NCU02119	FGSG_01412		1.11055	1.31748	1	1.76479	2.62844		1.08447	1.3064	1	1.30201	3.97926		1.1419	1.38215	1	1.34021	4.55226		1.12832	1.32483	1	2.07204	1.33601
NCU02120	FGSG_08514		1	1.43815	1.49009	1.69326	2.5985		1	1.18962	1.39799	1.32547	1.79707		1	1.17157	1.47107	1.21903	1.91624		1	1.60315	1.51786	1.91736	3.17004
NCU02123	FGSG_08517		1	1.52631	2.64928	1.39183	1.8391		1	1.50582	2.37958	1.2142	1.547		1	1.57258	2.55537	1.22792	1.52434		1	1.5399	2.83185	1.51758	2.05287
NCU02126	FGSG_08510		1.04037	1.82235	1.19357	1	1.01414		1.39346	1.41599	1.77067	1	1.05889		1.38966	1.43804	1.84459	1	1.06339		1	2.23994	1.09647	1.30434	1.28434
NCU02127	FGSG_08509		1.10592	1.75069	1.18238	1	1.37466		1.22125	1.59248	2.19903	1	1.56862		1.17921	1.69236	2.43695	1	1.64317		1.16082	2.05265	1	1.49261	1.85962
NCU00193	FGSG_05545		1	1.85959	1.36792	2.04654	1.59068		1.69236	1.60077	1	1.27816	2.0937		1.97254	1.71574	1	1.25708	2.38924		1	2.46828	2.0583	3.37724	1.77705
NCU02128	FGSG_03430		393.785	87.075	2.8167	3.40154	1		2.64973	2.76108	1.56231	1.72915	1		2.62965	2.8183	1.61685	1.77923	1		1225.76	177.933	3.53989	4.5119	1
NCU02130	FGSG_08513		1	1.37676	1.2817	1.47696	1.63706		1	1.28167	1.09771	1.23349	1.49184		1	1.38798	1.2238	1.38268	1.79376		1	1.43989	1.42261	1.66641	1.73525
NCU02131	FGSG_08568		1	1.53903	1.64614	2.01495	2.43456		1.01139	1.11735	1	1.18216	1.28546		1.02551	1.11777	1	1.15884	1.29104		1	1.82736	2.18134	2.73071	3.51852
NCU02133	FGSG_08721		1.24654	1.44918	1	1.14256	1.10677		1.14399	1.52802	1.27043	1	1.22161		1.20892	1.55426	1.21853	1	1.22403		1.53948	1.61279	1	1.41676	1.17971
NCU02134	FGSG_08722		1	2.18852	1.73784	2.74907	3.96454		1.37521	1	1.02478	1.23124	2.43432		1.4953	1	1.065	1.32097	2.80013		1	3.22674	2.22845	4.08802	4.44344
NCU02136	FGSG_08723		1.43221	1.09187	1	1.01685	1.00949		1.08285	1.1974	1.03984	1	1.10257		1.14006	1.23156	1.06092	1	1.10644		1.71273	1.07794	1.02441	1.08022	1
NCU02137	FGSG_08555		1	2.89897	1.57575	1.6688	1.65963		1.08928	1.96234	1.61765	1	1.68153		1.07604	2.20744	1.76575	1	1.81081		1	3.62761	1.60813	2.4256	1.65946
NCU02139	FGSG_08739		1.08852	2.51483	1.11251	1.21177	1		1.4479	1.58347	1	1.49377	1.22087		1.3541	1.62062	1	1.48938	1.21693		1.23408	3.848	1.41992	1.20397	1
NCU02142	FGSG_08502		4.11749	1	7.3301	1.44887	6.29963		1.46051	1.17552	1	1.31224	1.92192		1.68622	1.24686	1	1.3388	2.19067		6.02634	1	11.6494	1.46321	9.16311
NCU02147	FGSG_08845		1	1.46757	1.62289	1.58864	1.68452		1.24945	1.15462	1	1.17725	1.56061		1.4069	1.20383	1	1.22787	1.70265		1	1.83253	2.34338	2.03142	1.82064
NCU00195	FGSG_04217		1	2.74038	1.69294	1.52737	3.53071		1.07776	1.5456	1.09317	1	1.15751		1.30803	1.81451	1.25317	1	1.21224		1	3.60767	2.05599	1.83815	5.6576
NCU02149	FGSG_13310		2.10665	1.57247	1.03659	1.01338	1		2.52822	1.35504	1.26919	1.16286	1		2.62694	1.44562	1.27486	1.227	1		1.79807	1.81529	1	1.02261	1.11041
NCU02150	FGSG_03235		1	2.40749	2.62306	2.11692	3.11642		1	1.08662	1.80864	1.56984	2.35256		1	1.03495	1.78219	1.51814	2.3737		1	3.28446	2.54183	1.96	2.85101
NCU02151	FGSG_08872		1	1.9385	1.82167	2.37138	2.03953		1.26192	1.1304	1	1.25858	1.13119		1.5082	1.1738	1	1.27242	1.12984		1	2.63886	2.58676	3.44148	2.87758
NCU02152	FGSG_13276		1	2.3544	1.84483	2.40109	2.00557		1.69402	1.29655	1.08983	1.08876	1		1.76286	1.39009	1.19525	1.12422	1		1	3.45717	2.59221	3.89447	3.0684
NCU02153	FGSG_08863		1	2.31766	2.68713	3.25491	2.80132		1	1.05483	1.21512	1.24189	1.89945		1	1.02305	1.19207	1.21998	1.95227		1	3.15609	3.67485	4.91312	3.03099
NCU02156	FGSG_13281		1	1.41425	1.14051	1.71741	1.26344		1.77053	1.20165	1	1.67089	1.225		1.86621	1.23298	1	1.73893	1.25209		1	2.0036	1.58327	2.2106	1.63
NCU02157	FGSG_13280		1.90935	1.69705	1.76088	1	1.20737		1.61114	1.47383	2.33943	1	1.09708		1.53629	1.40301	2.21933	1	1.0957		2.0948	1.82745	1.37676	1	1.2806
NCU02158	FGSG_08862		1	1.84038	2.07294	2.85736	3.76244		1	1.12447	1.17942	1.17358	2.27459		1	1.03636	1.11202	1.14006	2.33434		1	2.3157	2.72747	4.45384	4.06438
NCU02159	FGSG_08856		1.36298	1.99372	2.42645	1.02715	1		1.34187	1.68322	1.05731	1.20788	1		1.35973	1.78872	1.04274	1.20486	1		1.19679	1.91619	3.36137	1	1.09285
NCU02160	FGSG_08857		1	1.9913	1.12697	1.58927	1.40671		1.93634	1.57006	1.13364	1.33255	1		1.95037	1.57704	1.12271	1.38222	1		1	2.80434	1.3879	2.17358	2.18412
NCU00196	FGSG_05544		1	1.9246	2.00658	2.18619	2.95308		1	1.40147	1.26028	1.27484	1.85815		1	1.44518	1.33113	1.33009	2.05293		1	2.27193	2.60195	2.96951	3.80068
NCU02162	FGSG_08860		1.25287	1.61943	1.12437	1	1.42212		1.98423	1.51322	1.34984	1	1.84953		2.13314	1.59176	1.36797	1	1.97022		1	1.69348	1.02494	1.0509	1.19629
NCU02164	FGSG_08506		1.03717	1	1.466	1.06256	1.09985		1	1.11309	2.12122	1.03816	1.13473		1	1.16937	2.44975	1.07124	1.21635		1.13693	1	1.17408	1.24553	1.24137
NCU02165	FGSG_08508		1	3.39299	2.9541	6.78671	2.14207		1	2.3608	1.57569	3.45406	2.96037		1	2.16315	1.39067	2.91706	2.64268		1	4.07829	4.41928	10.4617	2.32627
NCU02167	FGSG_08817		1	2.86659	2.25894	3.84742	2.49959		2.04338	1	1.14456	2.26021	1.24815		2.19427	1	1.19836	2.51551	1.24183		1	4.79862	3.10878	4.73439	3.48403
NCU02168	FGSG_10916		1	1.46925	1.51534	1.51236	1.43956		1.35653	1	1.2447	1.15913	1.27102		1.44555	1	1.25279	1.08157	1.29644		1	2.01751	1.81713	1.90025	1.65492
NCU02169	FGSG_08849		1	1.19277	1.86869	1.23567	1.07897		1.55661	1.03155	1.03103	1.18468	1		1.67118	1.03614	1.01768	1.19623	1		1	1.6587	3.22327	1.65181	1.4761
NCU02170	FGSG_07934		3.5246	1	136.998	228.511	11618.7		1	1.32737	3.03557	2.46821	381.663		1.05205	1	1.90043	1.39547	249.377		5.41813	1	226.437	512.679	25.5542
NCU02172	FGSG_13297		1	2.61012	1.88096	4.4135	3.94929		1.03927	1	1.13624	1.10763	1.67608		1.13031	1	1.17215	1.10658	1.78743		1	3.70521	2.13497	6.95464	4.52679
NCU02173	FGSG_08791		1	2.06574	2.21232	3.77809	3.71984		1.08256	1.43822	1	1.06243	1.54297		1.07264	1.48493	1	1.04548	1.6173		1	2.5552	3.60032	7.691	5.79858
NCU02177	FGSG_08718		1	1.77575	2.09904	2.18493	1.57294		1.1993	1	1.04142	1.4219	1.25842		1.2466	1	1.02739	1.4195	1.26744		1	2.42311	3.09053	2.6314	1.68555
NCU00198	FGSG_05543		1	1.7489	1.4256	1.05602	1.11723		1.01547	1.58518	1.20709	1.06674	1		1.00895	1.58757	1.13301	1.03594	1		1	1.87363	1.60223	1.07173	1.2226
NCU02181	FGSG_08714		1.1962	1.23391	1.50535	1.1326	1		1.28859	2.35281	2.14573	1.37826	1		1.37763	2.66631	2.34387	1.45149	1		1.49587	1	1.43011	1.2141	1.25114
NCU02182	FGSG_08713		1.04256	2.35417	1.82372	1	3.52926		1.36953	3.08518	2.7821	1	5.51404		1.35737	3.34737	3.03912	1	6.22663		1	2.2616	1.6021	1.34923	2.98383
NCU02187	FGSG_08788		1.19359	1.79966	1.95561	1.49226	1		1.15176	1.49629	2.15415	1.314	1		1.23501	1.61461	2.39838	1.37074	1		1.22631	2.01887	1.75904	1.61061	1
NCU02190	FGSG_09031		4.41912	6.02023	2.54422	1	2.07967		1.49643	1.43985	1.27959	1.53156	1		1.70553	1.62027	1.44134	1.66823	1		7.24656	11.8043	3.70021	1	3.14941
NCU02191	FGSG_09949		1.25315	2.70039	1.65458	1	2.08385		2.61608	3.83667	1.82828	1	1.50036		2.48114	4.2137	1.89882	1	1.5596		1	2.61189	1.97515	1.28318	3.17104
NCU02202	FGSG_05775		1	1.72348	1.59701	1.55428	1.46177		1.2341	1.15323	1.9524	1.07394	1		1.2808	1.16841	2.09547	1.06676	1		1	2.25039	1.41367	2.11674	2.0041
NCU02203	FGSG_12809		1	1.93764	2.90387	3.3844	2.70134		1	1.04131	1.06936	1.04298	1.29922		1.01674	1.02238	1.06189	1	1.29887		1	2.53275	4.58898	5.9296	3.74378
NCU02204	FGSG_12808		1	1.81026	2.11278	2.51554	2.56749		1.16645	1	1.13309	1.09481	1.50978		1.20149	1	1.11175	1.17395	1.68748		1	2.45873	2.92515	3.92093	3.22102
NCU00199	FGSG_05542		1	1.39996	1.47365	1.80229	2.11483		1	1.19358	1.00503	1.14681	1.15833		1	1.27195	1.04904	1.17333	1.25865		1	1.53699	1.86304	2.37987	3.05072
NCU02206	FGSG_02964		1	6.08496	2.58604	15.5135	62.77		1	3.12349	1.97104	23.746	182.831		1.84833	1	1.52172	20.0885	133.886		1	8.05118	2.81203	5.57677	9.03768
NCU02207	FGSG_05778		1.18279	1.07777	1.15736	1.51916	1		1.49473	1	1.1187	1.04058	1.10628		1.55355	1	1.13688	1.08775	1.16598		1	1.16633	1.21772	1.91183	1.00318
NCU02208	FGSG_05777		1	1.0345	1.2315	1.28038	1.14464		1.39832	1.24868	1.15675	1.1088	1		1.40749	1.26501	1.198	1.11153	1		1	1.13697	1.55723	1.70479	1.51525
NCU02211	FGSG_05780		1	1.41021	1.13884	1.20128	1.57749		1	1.39364	2.20949	1.82293	1.69918		1	1.24842	2.15929	1.53798	1.41645		1.25609	1.78516	1	1.23202	1.9336
NCU02214	FGSG_04830		1	2.50475	2.38849	2.56069	2.40909		1	1.43531	1.22216	1.41174	1.30747		1	1.38578	1.13003	1.26217	1.15839		1	3.21479	3.32668	3.38313	3.21663
NCU02218	FGSG_05769		1	1.77096	1.37857	1.99012	1.53471		1.20352	1.52912	1	1.1759	1.1701		1.19361	1.57241	1	1.17837	1.16423		1	2.10321	1.87399	3.0384	2.03856
NCU02219	FGSG_06302		1	1.31677	1.09927	1.22061	1.10627		1.91635	1.46617	1.13167	1.17121	1		1.81384	1.52553	1.1746	1.23305	1		1	1.73094	1.52779	1.77296	1.67528
NCU02220	FGSG_12066		1	1.62072	9.97625	10.8212	10.202		1.27771	1.11228	1	2.38183	2.06903		1.45919	1.21437	1	2.60299	2.02445		1	2.13159	20.5759	11.5822	11.575
NCU02221	FGSG_10764		1	1.82336	2.43702	1.92857	1.92142		1.705	1.38315	1	1.25519	1.605		1.53652	1.38069	1	1.2135	1.64622		1	2.52451	4.58045	2.84834	2.3911
NCU02222	FGSG_10763		1	5.15261	2.40846	3.84521	4.26799		1	2.63621	1.69571	3.15271	4.34556		1	2.70871	1.67338	3.28017	4.11385		1	6.82333	2.69952	3.83909	3.59379
NCU00200	FGSG_05541		1	2.0741	1.54248	2.2144	2.34902		1	1.15848	1.14712	1.18692	1.10096		1	1.09288	1.11124	1.07708	1.04249		1	2.68201	1.71166	2.9129	3.35855
NCU02223	FGSG_06044		1	2.07387	2.48215	3.09426	2.7183		1.10133	1.14204	1	1.17758	1.48994		1.13726	1.17091	1	1.21936	1.54411		1	2.7623	3.92768	5.07624	3.6098
NCU02224	FGSG_06045		1.04804	1	1.23976	1.47418	1.21576		1.4876	1.20014	1	1.14351	1.09761		1.53885	1.21247	1	1.16659	1.0816		1	1.07909	1.65296	2.01554	1.5201
NCU02225	FGSG_05054		1	1.75043	1.39881	1.81116	1.84573		1.3477	1.1545	1.04302	1	1.10308		1.3828	1.15333	1.01594	1	1.16076		1	2.35978	1.75149	2.66062	2.5665
NCU02226	FGSG_05053		1	1.47046	1.32914	2.02201	2.21757		1.70744	1.3138	1.27278	1	2.84864		1.75351	1.35187	1.26539	1	3.13431		1	1.98175	1.71503	3.51323	1.70013
NCU02227	FGSG_03481		1	8.18275	9.03856	26.0955	4.16349		1.26403	1.14279	1.56642	1.10541	1		1.40113	1.15348	1.61349	1.08829	1		1	13.0221	12.1464	53.6501	5.53374
NCU02228	FGSG_05766		1	1.71354	1.39653	1.5717	1.54931		1.33243	1.32037	1.05458	1	1.55828		1.26598	1.27886	1	1.0382	1.71407		1	2.19334	1.81213	2.25599	1.61755
NCU02229	FGSG_05765		1	1.8734	2.13408	2.98204	1.33709		1.72365	1.41493	1.45701	1	1.03226		1.80687	1.46805	1.51683	1.04555	1		1	2.59815	3.14838	6.18526	2.01575
NCU02230	FGSG_06330		1.65666	1	1.85316	4.48454	1.7798		1.0921	1.11018	1.03639	1	1.16219		1.10282	1.15073	1.09609	1	1.17724		2.10364	1	2.46687	8.35493	2.29762
NCU02231	FGSG_06338		1	1.36754	4.36493	4.21049	2.70769		1.35744	1.36143	1	1.21222	1.11426		1.45541	1.43955	1	1.22816	1.13025		1	1.60961	7.86617	6.5446	3.5089
NCU02232	FGSG_06339		1	1.31349	3.00386	4.68463	2.20116		2.36957	1.60269	1	1.39713	1.09623		2.45881	1.68682	1	1.42461	1.07113		1	1.83931	6.51397	10.8611	4.02995
NCU00202	FGSG_13118		1.22629	1.34958	1	1.33948	1.49903		1.89897	1.25457	1	1.04302	1.62886		1.83765	1.25795	1	1.04212	1.70461		1	1.50831	1.06771	1.64034	1.39637
NCU02233	FGSG_06325		1	1.36604	1.18987	1.29043	1.72431		1.18182	1.09012	1.08762	1	1.22822		1.23493	1.09778	1.09595	1	1.25518		1	1.66491	1.33746	1.60335	2.2574
NCU02234	FGSG_06326		1	2.47693	2.24861	3.2364	3.37537		1	1.18153	1.307	1.14198	1.13357		1	1.21144	1.38841	1.11541	1.12555		1	3.33698	2.6923	4.91854	5.2942
NCU02235	FGSG_06305		1	2.87913	2.29899	3.62964	3.30091		1.27665	1.52768	1	1.55541	1.42374		1.36025	1.6095	1	1.55929	1.46892		1	3.99619	3.73638	5.95696	5.39433
NCU02236	FGSG_00339		1	1.54507	4.95395	2.76277	2.64059		1.36532	1.50937	1.22487	1	1.14832		1.35921	1.54433	1.24713	1	1.21317		1	1.83691	8.86372	4.08394	3.47431
NCU02237	FGSG_00340		1	1.98289	2.84535	3.30058	2.72196		1	1.03433	1.0301	1.00812	1.41485		1.05899	1.07699	1.06427	1	1.50686		1	2.61268	4.51066	5.77677	3.56243
NCU02238	FGSG_02070		1	10.7115	14.5589	33.8912	17.1743		1	3.30726	2.23765	3.24969	2.47202		1	2.92222	1.94736	1.99385	1.52884		1	15.6274	29.9269	87.0633	36.1145
NCU02241	FGSG_10765		1	2.46325	2.77498	3.01169	2.15274		2.05525	2.47828	1	1.37862	1.59238		2.16954	2.70599	1	1.41858	1.7217		1	3.2981	7.2296	6.51645	3.68815
NCU02244	FGSG_09691		1	2.9497	1.48221	1.58554	1.97799		1	4.85955	1.38881	2.16086	3.13363		1	5.53472	1.42146	2.14316	3.50059		1	1.68168	1.70154	1.35789	1.51128
NCU02245	FGSG_05764		1	1.97377	2.47688	2.25138	2.45358		1	1.88092	1.47035	1.06012	1.11475		1	2.02638	1.56993	1.04847	1.19224		1	2.03542	3.27605	3.57176	3.98332
NCU02246	FGSG_06296		1	3.1336	1.4326	4.96152	1.09271		1.50434	3.85595	1	3.8706	1.59636		1.43304	4.05083	1	4.2954	1.6643		1	3.5123	3.25358	10.3883	1.74729
NCU00203	FGSG_05505		1	2.01217	1.56011	1.61737	1.65917		1.21885	1.13466	1.20177	1.06786	1		1.41814	1.19742	1.21565	1.07983	1		1	2.73346	1.79665	2.05596	2.237
NCU02249	FGSG_06047		1	1.58868	2.33124	1.85179	1.72845		1	1.15909	1.03012	1.05068	1.14202		1	1.1731	1.03086	1.03931	1.15335		1	1.8739	3.48706	2.41476	2.05256
NCU02250	FGSG_06048		3.10573	3.92676	4.71126	1	1.64014		4.29431	8.61464	7.3748	1	1.02936		4.45913	9.41005	8.02297	1	1.02266		2.50273	2.03792	2.94284	1	2.04566
NCU02252	FGSG_06055		2.65318	1.33816	2.4466	1	1.43		3.06305	1.81419	3.48805	1	1.58129		3.12336	1.84473	3.76139	1	1.67567		2.17812	1	1.7657	1.00601	1.33755
NCU02254	FGSG_12862		3.21727	3.50923	1.32006	1	3.39344		1.09062	1.03126	1.62464	1	5.97011		1.06595	1.02357	1.68108	1	6.77808		3.89293	4.62949	1.11784	1	1.68269
NCU02256	FGSG_06049		1	1.57758	2.71672	1.67501	1.65279		1.08739	1	1.03104	1.09541	1.07624		1.11775	1	1.02757	1.12155	1.09396		1	2.01907	4.40337	2.1208	2.09869
NCU02260	FGSG_10769		1	1.45712	1.46604	1.56551	1.31901		1.62204	1.12844	1	1.13184	1.06685		1.67336	1.14782	1	1.17419	1.08133		1	2.05104	2.24683	2.30382	1.8133
NCU02261	FGSG_10770		1	1.51314	1.40568	1.39981	1.46299		1.04552	1.14207	1.21984	1.01557	1		1.16021	1.14093	1.21759	1	1.00239		1	1.79253	1.52891	1.72241	1.86957
NCU02262	FGSG_10778		1	2.25592	2.38363	2.74863	2.24918		2.201	1.7474	1	1.35208	1.48477		2.45131	1.85949	1	1.44416	1.71609		1	3.26212	5.18816	5.29727	3.6924
NCU02263	FGSG_10779		1.42914	1.47439	1	1.02404	1.02791		2.02172	1.49362	1.08097	1	1.06696		1.91244	1.5146	1.0839	1	1.06033		1.19299	1.5359	1	1.09376	1.05354
NCU02264	FGSG_06294		1.27392	1.45767	1.17593	1.15931	1		1.90926	1.40739	1.16466	1.00008	1		1.9831	1.43766	1.17645	1.0221	1		1	1.47677	1.17177	1.27186	1.00539
NCU00026	FGSG_05383		1	1.38858	1.14588	1.2994	1.74511		1.06109	1.14548	1	1.10327	1.86787		1.05599	1.14908	1	1.15058	2.0301		1	1.59377	1.2691	1.46498	1.62705
NCU00205	FGSG_05504		1	1.36622	2.99938	3.65102	5.21098		1.62947	1.57638	1	1.3423	3.61625		1.53799	1.62594	1	1.3695	4.15923		1	1.63173	5.50173	6.24028	4.41381
NCU02265	FGSG_06054		1	1.8313	1.85462	2.3729	2.11044		1.08423	1.17406	1.64321	1.45891	1		1.11223	1.19664	1.77351	1.54217	1		1	2.32822	1.87138	2.89851	3.18187
NCU02267	FGSG_06298		1	1.98033	1.46677	1.88018	2.52111		1	2.09556	1.67409	1.69839	1.91416		1	2.06487	1.58411	1.50089	1.74128		1	1.90383	1.34504	1.96288	2.91068
NCU02268	FGSG_06299		1	1.72056	2.01585	2.29808	2.51277		1.22813	1.0438	1.03611	1.06538	1		1.24969	1.04764	1.03284	1.07807	1		1	2.31621	2.98908	3.62932	4.35105
NCU02270	FGSG_06301		1	1.81232	1.63473	2.36821	1.83729		1.16647	1.00411	1.10331	1.14912	1		1.2614	1	1.11156	1.18985	1.01085		1	2.45901	1.97296	3.39155	2.4544
NCU02272	FGSG_10781		1	3.10118	2.72636	2.64251	3.26715		1.01165	1.5003	1.55709	1	1.46404		1	1.56535	1.66975	1.00408	1.56406		1	4.17554	3.33006	4.38595	4.75974
NCU02273	FGSG_10782		1	2.39989	1.78646	2.34602	2.2992		1.05164	1	1.09895	1.04915	1.44482		1.05503	1	1.11115	1.07	1.50402		1	3.36361	2.05468	3.1903	2.48411
NCU02276	FGSG_06291		1	3.0034	2.77369	3.63068	3.84649		1	1.29998	1.2063	1.24762	1.15179		1	1.40625	1.38119	1.30094	1.25239		1	4.13436	3.80611	5.6763	6.55125
NCU02277	FGSG_06292		1	3.37998	3.26655	4.20965	3.85012		1	1.43681	1.32637	1.38795	2.32036		1	1.47263	1.32119	1.33385	2.38589		1	4.67012	4.65846	6.75281	4.2168
NCU02278	FGSG_00334		1	1.54142	1.43439	2.15742	1.89863		1	1.42361	1.34288	2.47337	2.04513		1	1.44826	1.39835	2.56084	2.02695		1	1.61964	1.49379	1.91178	1.75751
NCU02280	FGSG_06337		1.44217	1.24727	1.03453	1.13353	1		1.97632	1.37924	1.57899	1.37263	1		2.24172	1.52875	1.74861	1.56183	1		1.39995	1.43832	1	1.25904	1.29079
NCU00209	FGSG_05487		1	1.68664	1.96359	2.31065	2.46279		1.29599	1.18616	1	1.13833	1.50247		1.32788	1.1859	1	1.15012	1.61193		1	2.204	3.07859	3.70125	3.35613
NCU02281	FGSG_12866		1	1.97733	3.28777	2.99169	4.72663		1.08537	1.13258	1	1.04168	2.22339		1.10838	1.16203	1	1.05949	2.4172		1	2.59734	5.69015	4.77222	5.78281
NCU02282	FGSG_00338		1	1.50926	3.05632	2.17855	3.68339		1	1.95308	1.43824	1.22908	1.79262		1	2.0613	1.52169	1.25559	1.94381		1	1.2146	3.57489	2.29535	4.23483
NCU02286	FGSG_00335		1	1.31673	1.47445	1.62641	2.0146		1	1.18512	1.12393	1.13328	1.63747		1	1.19186	1.12764	1.09801	1.61497		1	1.40411	1.73471	2.02261	2.22845
NCU02289	FGSG_10805		1.1765	1.35486	1.2032	1.14975	1		1.39835	1.14882	1.02337	1.10626	1		1.40474	1.20045	1.03303	1.14231	1		1.07721	1.50429	1.33318	1.17862	1
NCU02291	FGSG_10804		2.0364	1.22522	1.92392	1	1.70671		1	1.96199	2.1589	1.06777	1.07654		1.0287	2.11427	2.29786	1.0486	1		2.74033	1	1.88223	1.01257	2.19774
NCU02293	FGSG_10793		1.14154	1.33948	1.34222	1	1.12705		2.27941	1.83947	1.4002	1.09159	1		2.36225	1.8678	1.35265	1.12898	1		1	1.44732	1.75371	1.26921	1.6147
NCU02294	FGSG_10794		1	2.84804	2.0515	2.93154	3.42603		1.43855	1.27686	1	1.0569	2.20844		1.48066	1.31602	1	1.09863	2.47943		1	4.15909	2.84433	4.76711	3.30427
NCU02295	FGSG_10792		1	2.03259	2.1344	1.85702	1.92329		1	1.63741	1.23174	1.07601	1.19557		1	1.7804	1.29857	1.12049	1.28774		1	2.29496	2.98806	2.59279	2.55601
NCU02296	FGSG_10934		1.65313	2.78854	1.21268	1.83069	1		1.65655	1.47335	1.43129	1.83835	1		1.95936	1.55804	1.51026	1.93715	1		1.55391	3.45804	1.10033	1.82561	1
NCU02302	FGSG_02001		1	2.35495	2.1692	1.06713	2.57417		1	4.73227	3.23272	1.59577	1.20482		1	5.30203	3.85039	1.9156	1.41145		2.13862	1.74804	2.03734	1	3.56529
NCU00210	FGSG_05488		1	1.50479	1.3718	1.50949	1.31561		1.59776	1.16829	1	1.36919	1.46016		1.68248	1.18248	1	1.40022	1.41204		1	2.084	1.98556	1.84172	1.42844
NCU02304	FGSG_13886		1	4.43841	10.616	6.91016	8.0933		1.76275	1.16636	1	1.09798	1.55044		1.8907	1.18021	1	1.10464	1.68059		1	7.06077	24.1931	12.3597	12.4994
NCU02305	FGSG_10933		1	1.63507	1.46231	1.11156	1.6368		1.76953	1.52764	1.14964	1	1.34933		1.91822	1.56721	1.14484	1	1.38922		1	2.16183	2.2088	1.54929	2.40808
NCU02307	FGSG_10812		1.54657	4.35312	1.77968	2.03733	1		1.75487	5.34857	2.83814	3.26522	1		1.62055	5.6029	2.87151	3.46897	1		1.13507	3.01917	1.07108	1.2221	1
NCU02310	FGSG_13912		1	1.61689	2.40055	2.97247	4.15092		1	1.31441	1.2564	1.34788	3.12312		1	1.23734	1.16193	1.1406	3.12311		1	1.81772	3.33937	4.50171	3.70585
NCU02315	FGSG_13911		1	1.97673	2.17178	2.65857	3.08173		1.36195	1.30554	1	1.16439	1.81779		1.48313	1.34142	1	1.16815	1.99416		1	2.6539	3.628	4.58513	4.13926
NCU02318	FGSG_10811		1	1.75486	1.9465	1.45314	1.81223		1.23852	1.11351	1.80879	1	1.23965		1.28001	1.11784	1.94041	1	1.25097		1	2.33058	1.89039	1.83899	2.30256
NCU02321	FGSG_10498		1	2.00859	2.02636	1.80045	5.24289		1	1.77474	3.15627	2.28173	9.32372		1	1.41661	2.664	1.75516	8.12891		1	2.16384	1.44053	1.50635	3.2121
NCU02325	FGSG_10358		1.0503	1	2.80797	2.36728	2.72249		1.17716	1.35689	1.08845	1	1.37007		1.21872	1.53073	1.17526	1	1.42613		1.18507	1	4.17208	3.33493	3.34817
NCU02334	FGSG_10968		1	2.93373	1.9054	2.5844	2.20307		1.58186	1.12056	1	1.34039	1.22095		1.73227	1.22127	1	1.42533	1.23859		1	4.49091	2.4703	3.37679	2.76093
NCU02338	FGSG_03394		2.68906	1.71878	1.70445	2.16656	1		6.13587	2.53435	3.29179	2.2266	1		6.3276	2.33554	3.35643	2.47009	1		1.45171	1.45778	1.20238	2.1267	1
NCU00213	FGSG_05492		1	2.408	5.90846	6.20693	5.14756		1	1.07648	1.49641	1.31197	1.95321		1	1.07739	1.60772	1.25571	1.99768		1	3.29204	10.4023	12.2476	7.34732
NCU02342	FGSG_10975		1	1.73868	1.80851	1.67837	1.80894		1.10954	1.05558	1	1.0327	1.05698		1.26026	1.19825	1.09076	1.03612	1		1	2.26305	2.49781	2.17064	2.41772
NCU02349	FGSG_07940		1	1.6855	2.1045	2.68436	2.3813		1.28972	1.35132	1.03107	1	1.00484		1.37042	1.35116	1.02522	1	1.0078		1	2.10892	3.41616	5.0528	4.15875
NCU02352	FGSG_07963		1	1.13891	1.65998	1.19464	1.0922		1.50942	1.49862	1.66289	1.10487	1		1.6676	1.5826	1.73427	1.17236	1		1	1.23593	2.08686	1.58959	1.46314
NCU02353	FGSG_07965		1	1.59602	1.41567	1.88331	1.39814		1.62257	1.54562	1	1.48787	2.23902		1.81669	1.67402	1	1.57103	2.4735		1	2.02479	2.32907	2.85483	1.49265
NCU02354	FGSG_07964		1	1.97058	1.7705	1.70871	2.29282		1.02357	1.24669	1.00489	1	1.50796		1.03137	1.29431	1.01459	1	1.61313		1	2.47026	2.40232	2.27293	2.79925
NCU02356	FGSG_07941		1	2.32236	2.37081	2.85909	3.00099		1	1.20078	1.41314	1.15174	1.07884		1	1.21385	1.50108	1.12377	1.08722		1	3.06702	2.83274	4.23035	4.7695
NCU02357	FGSG_13254		1	2.10115	2.38225	3.4756	3.09227		1.54023	1.19085	1.14695	1.13891	1		1.55329	1.20559	1.14582	1.12527	1		1	3.02703	3.77782	6.68051	5.99665
NCU02358	FGSG_07942		1	1.74654	1.44379	2.03308	2.17324		1.48833	1.03342	1	1.17058	1.47079		1.57684	1.04932	1	1.19634	1.54955		1	2.53446	1.91031	2.99133	2.83388
NCU02359	FGSG_07967		1	1.9474	1.96924	1.97078	2.58216		1.22898	1	1.40854	1.24659	1.54746		1.2701	1	1.49415	1.27091	1.55481		1	2.72845	2.17825	2.36898	3.2122
NCU02360	FGSG_07966		1	1.62656	1.35448	1.20248	1.43332		1.90987	1.28823	1.2887	1	1.38408		2.08875	1.33276	1.21292	1	1.41731		1	2.36293	1.77067	1.73826	1.85024
NCU00214	FGSG_05494		1	2.56851	1.81274	2.16243	1.90067		1.60028	1.55417	1.35513	1.14215	1		1.60964	1.6299	1.42167	1.20745	1		1	3.62959	2.27388	3.28527	2.8951
NCU02361	FGSG_09042		1.16571	4.22729	1.93267	1.62276	1		2.09634	2.38963	2.71342	1.39687	1		2.88395	2.55495	2.98198	1.40009	1		1	5.27719	1.72147	2.25167	1.27016
NCU02362	FGSG_07969		1	2.09564	1.52512	1.87109	1.39736		1.05499	1	1.12071	1.1294	1.1742		1.06789	1	1.16936	1.09187	1.18325		1	2.85959	1.67955	2.30486	1.4492
NCU02363	FGSG_07968		1	1.94517	1.07005	1.21775	1.29078		1.60301	2.36564	1.10388	1	1.53862		1.47512	2.31457	1	1.00168	1.6237		1	2.25683	1.40881	1.82957	1.45455
NCU02364	FGSG_07952		1	1.26467	1.39464	1.13338	1.13651		2.55571	1.50027	1	1.49807	1.02956		2.71189	1.54396	1	1.57466	1.02283		1	1.90747	2.86722	1.67257	2.18562
NCU02367	FGSG_06355		1	1.18216	1.26939	1.19322	1.35806		1.22879	1.25283	1	1.29205	1.40673		1.2814	1.30862	1	1.31586	1.41459		1	1.29012	1.66507	1.28071	1.49963
NCU02368	FGSG_07955		1	2.41251	1.93614	2.83559	2.12162		1.52333	1.14229	1	1.08813	1.09114		1.52642	1.18221	1	1.0922	1.14744		1	3.57179	2.71635	4.65713	2.98193
NCU02370	FGSG_07961		3.78268	1.20829	1.42392	1.35862	1		1.33864	1.07171	1	1.29581	1.29303		1.52759	1.1388	1	1.4177	1.32857		6.63278	1.51439	2.03619	1.59529	1
NCU02371	FGSG_07954		1	1.57729	1.10572	1.37121	1.22813		1.69477	1.30075	1	1.13139	1.18175		1.79232	1.3691	1	1.18062	1.18351		1	2.1617	1.43162	1.8787	1.53563
NCU00218	FGSG_06640		1.10295	1.52578	1.37746	1.48052	1		1.58941	1	1.14715	1.4233	1.35491		1.73303	1	1.13274	1.48227	1.36455		1.15052	2.33468	1.82844	1.76604	1
NCU02373	FGSG_13257		1.80847	1.60301	1	1.08707	1.06826		2.24122	1.53318	1.17584	1.17933	1		2.54772	1.71558	1.25846	1.32979	1		1.64779	1.80159	1	1.14291	1.2455
NCU02374	FGSG_07956		1	1.52475	1.55593	2.01426	1.4727		1.59137	1.13303	1	1.16937	1.27242		1.70474	1.16737	1	1.23743	1.30372		1	2.14173	2.40377	3.31165	1.98256
NCU02375	FGSG_07958		1	1.08551	2.97683	2.34665	2.31433		1.51937	1.30685	1.14806	1	1.02943		1.5745	1.27769	1.10968	1	1.01942		1	1.25026	4.98971	3.70009	3.5483
NCU02376	FGSG_07959		1.31798	1.07314	1.15855	1	1.03657		1.10961	1.43818	1	1.28696	1.19382		1.30669	1.49914	1	1.25078	1.16593		1.61056	1.02177	1.45435	1	1.11265
NCU02378	FGSG_07960		15.008	1.58824	1	2.49275	1.3536		1	1.634	1.61504	2.05136	3.62615		1	1.5708	1.70328	1.99272	3.99249		30.5115	1.971	1	3.30446	1.13556
NCU02379	FGSG_06363		1	1.88097	1.60804	2.68119	2.04081		1	1.20231	1.2921	1.42502	1.50276		1	1.10007	1.18756	1.30177	1.39709		1	2.33156	1.75041	3.5746	2.29386
NCU02382	FGSG_06362		1	1.95797	2.74685	4.06476	2.23146		1.32034	1.39146	1	1.73786	1.92691		1.5075	1.44763	1	1.84438	2.10529		1	2.55824	4.93819	6.4614	2.64891
NCU02385	FGSG_09835		1	1.03541	1.6451	1.48411	1.12407		2.46429	1.82351	1.5616	1.40999	1		2.77374	1.99519	1.62611	1.49366	1		1	1.29222	2.70223	2.43641	1.93251
NCU02387	FGSG_06379		1.68439	1	1.11326	1.48388	1.2247		1.13848	1.04345	1	1.06617	1.39512		1.17447	1.04159	1	1.03673	1.44375		2.07832	1	1.21731	1.83814	1.18059
NCU00219	FGSG_06641		1	1.40272	1.38844	1.59426	1.48474		1.17629	1.2302	1.0117	1.31988	1		1.20738	1.27944	1.0505	1.30087	1		1	1.63968	1.84672	1.92875	2.10164
NCU02388	FGSG_06378		1.46433	1.37061	1.38894	1.30492	1		1.19248	1.24638	1.18467	1.08366	1		1.36011	1.2993	1.2202	1.11564	1		1.64236	1.4359	1.51752	1.45182	1
NCU02390	FGSG_06383		1	2.1456	1.45496	1.88943	1.61168		1.1306	1.5115	1.00051	1	2.11762		1.55547	1.75793	1.08892	1	2.35686		1	2.68252	1.84906	2.76845	1.36459
NCU02391	FGSG_06384		1	1.37074	1.12006	1.3247	1.44301		1.54488	1.18062	1	1.00496	1.19161		1.58444	1.20894	1.01054	1	1.21425		1	1.82174	1.45448	1.89188	1.93975
NCU02394	FGSG_06386		1	1.31413	1.47788	1.86042	1.80621		1.04425	1	1.18423	1.00987	1.7271		1.06261	1	1.20132	1.05097	1.8765		1	1.55207	1.68403	2.60239	1.71044
NCU02395	FGSG_06387		1.64916	1.26417	1	1.54007	1.58378		1.43251	1	1.1729	1.08297	1.5119		1.60318	1	1.13269	1.03969	1.51449		1.89567	1.55436	1	1.95377	1.60708
NCU02398	FGSG_06367		1	2.00575	1.40999	2.3587	1.17026		1.08861	1.19745	1.3214	1	1.14801		1.14091	1.29537	1.3668	1	1.17773		1	2.60713	1.47146	3.43289	1.23128
NCU02399	FGSG_06366		1.19374	2.22611	1.93264	1.45585	1		1.58535	1.91661	2.21504	1.30095	1		1.65164	2.05131	2.32969	1.33422	1		1	2.30027	1.69631	1.57294	1.00914
NCU02401	FGSG_09837		1	2.33579	2.41175	2.91136	1.92592		1.49901	1.2784	1.18378	1.27679	1		1.54814	1.31204	1.18494	1.27361	1		1	3.33724	3.69494	4.77582	2.86384
NCU02402	FGSG_09838		1	3.9354	5.71617	7.08494	5.76589		1.37141	1.13968	1.10853	1.02715	1		1.38308	1.16125	1.12595	1.04695	1		1	6.0193	10.6637	15.4736	11.3556
NCU02405	FGSG_09842		1.26416	1.58888	1.36186	1.5421	1		1.895	1.55912	1.26654	1.30181	1		2.09945	1.63497	1.27599	1.32891	1		1.01346	1.59158	1.41599	1.70163	1
NCU00220	FGSG_06677		1	2.30299	2.43027	3.21898	2.55011		1.02453	1.1787	1.2216	1	1.48992		1	1.2687	1.26775	1.01271	1.56844		1	3.06819	3.27618	5.52737	3.13751
NCU02407	FGSG_09844		1.27888	1.18301	1.08366	1.01656	1		1.55171	1.25631	1.12761	1	1.02435		1.54407	1.27377	1.11932	1	1.01718		1.12807	1.15207	1.06992	1.04372	1
NCU02408	FGSG_01717		1	1.35324	9.85944	29.4774	2.79686		1.82986	1.21848	1.41445	1	1.02572		1.81798	1.26075	1.48125	1	1.09511		1	1.92089	21.8068	100.006	5.92097
NCU02409	FGSG_09846		1	1.96607	2.53092	3.89545	1.86502		1	1.05542	1.16105	1.43956	1.80958		1	1.00345	1.12535	1.45141	1.88455		1	2.57069	3.62877	6.30621	2.11464
NCU02410	FGSG_09847		1	1.53272	1.36561	1.43359	1.27376		1	1.34013	1.18415	1.17037	1.11257		1	1.28532	1.12312	1.08608	1.0056		1	1.66059	1.48778	1.62262	1.38179
NCU02412	FGSG_06368		1	2.38366	3.69254	4.42307	3.43222		1.29848	1	1.32217	1.8877	1.90395		1.4429	1	1.53678	2.16244	2.20848		1	3.5005	5.95005	6.21902	4.18486
NCU02413	FGSG_06359		1	2.18129	1.37636	1.75423	1.82589		1	1.90928	1.14882	1.26817	1.28752		1	2.02673	1.13066	1.24087	1.17599		1	2.36189	1.54008	2.13739	2.26102
NCU02414	FGSG_06358		1	1.27386	1.70432	1.75704	1.5744		1.21115	1.38251	1	1.20058	1.09466		1.24457	1.41798	1	1.21027	1.12599		1	1.36174	2.47326	2.28644	2.02558
NCU02415	FGSG_06369		1	1.45442	1.81435	1.70209	2.14387		1	1.34106	1.14143	1.41466	1.32816		1.00026	1.18329	1	1.19037	1.09013		1	1.52967	2.33721	1.84224	2.71751
NCU02416	FGSG_06375		1.20351	1.32377	1.64052	1	1.52697		1.32206	1.10345	1.36535	1.05669	1		1.53698	1.16801	1.4648	1.10859	1		1.16264	1.50886	1.87184	1	1.91448
NCU02420	FGSG_09851		1	1.43229	1.46447	1.39335	1.89279		1.12371	1	1.07063	1.15486	1.10019		1.18977	1	1.09362	1.16141	1.11293		1	1.80144	1.78446	1.56922	2.55692
NCU00223	FGSG_06664		1.14349	1.75862	1.37915	1	1.22877		1	1.27283	1.30718	1.34093	1.32547		1	1.37443	1.44509	1.39365	1.39799		1.41898	2.43207	1.64802	1	1.3884
NCU02421	FGSG_09850		1	1.91995	1.87063	2.09303	1.35408		1.59164	1.42991	1.82172	1.20121	1		1.65178	1.40399	1.83294	1.22111	1		1	2.60583	2.12583	3.27547	1.8459
NCU02422	FGSG_13660		1	1.63866	1.77875	2.0697	1.87513		1.03063	1.04157	1.13162	1	1.06251		1.05373	1.06195	1.1679	1	1.09368		1	2.05564	2.23006	3.03189	2.49712
NCU02423	FGSG_09849		1	1.42451	1.80739	1.4094	1.50937		1	1.04185	1.18485	1.05528	1.23229		1	1.0475	1.24245	1.03971	1.22163		1	1.67857	2.27632	1.63959	1.6505
NCU02424	FGSG_09848		1	1.72522	2.22419	1.97159	2.09051		1.13995	1	1.22441	1.05584	1.03051		1.30518	1.04957	1.36434	1.02509	1		1	2.29964	3.06369	2.7671	3.08997
NCU02428	FGSG_09853		1	1.53521	2.02799	1.83008	1.8271		1.17479	1	1.39216	1.12692	1.12506		1.23433	1	1.3964	1.11353	1.1011		1	2.00659	2.55588	2.49676	2.49274
NCU02430	FGSG_09855		1.14901	1.02275	1.25608	1.44546	1		1.05906	1.2746	1	1.18231	1.33529		1.23606	1.28344	1	1.15993	1.40456		1.38794	1.03537	1.61715	1.82713	1
NCU02431	FGSG_09856		1	1.36438	1.2719	1.37233	1.19497		1.00667	1.00274	1	1.00489	1.11594		1.04212	1.02019	1.02439	1	1.12686		1	1.6089	1.4376	1.62181	1.22832
NCU02433	FGSG_09858		1	1.64492	1.44373	1.42845	1.3501		1.13761	1.21786	1.27713	1.11855	1		1.15879	1.25877	1.29945	1.15312	1		1	2.02627	1.60283	1.72517	1.69491
NCU02434	FGSG_13661		1	1.7071	2.14777	1.73491	2.01197		1.24974	1.11355	1.10475	1.02394	1		1.26525	1.10145	1.08035	1.00282	1		1	2.25777	3.2395	2.41109	3.09011
NCU02435	FGSG_11626		1.83303	1.77361	1.17009	1.35668	1		4.0442	2.40743	1.38109	1.60957	1		3.88467	2.46797	1.33904	1.71045	1		1.00609	1.40415	1.02879	1.18879	1
NCU00225	FGSG_06668		1	1.80187	1.38237	1.23139	1.4353		1	2.70876	2.87054	1.45331	1.88459		1	2.94359	3.15378	1.47545	1.95337		1.28743	1.5446	1	1.44343	1.55677
NCU02438	FGSG_07970		1.32048	1.1839	1	1.05991	1.02199		1.46611	1.21119	1.08086	1.05744	1		1.50344	1.23849	1.07748	1.0785	1		1.28996	1.22594	1	1.11439	1.0887
NCU02451	FGSG_09392		1.14532	1.15635	1.08743	1	1.13197		1.49907	1.36941	1.3272	1.41434	1		1.83448	1.61072	1.51147	1.51421	1		1.19509	1.28936	1.18907	1	1.49468
NCU02455	FGSG_01408		1.30885	1.26601	1.02578	1.17983	1		2.28161	1.49725	1.49588	1.2758	1		2.50458	1.56339	1.52299	1.33097	1		1.07554	1.38906	1	1.36442	1.22248
NCU02456	FGSG_01407		1	3.93466	2.80019	4.13855	3.43834		1.18107	1.25044	1.12809	1.0589	1		1.21747	1.25932	1.16402	1.06142	1		1	5.84409	3.64772	6.70694	5.16018
NCU02457	FGSG_01406		1	1.35256	2.02564	2.01278	1.51037		1.29602	1.27957	1.19601	1	1.03751		1.27673	1.26864	1.2472	1	1.09265		1	1.59516	2.99002	3.34734	2.12072
NCU02458	FGSG_00275		1	1.0803	2.47651	1.78257	1.58363		1.47346	1.08795	1.16067	1	1.25759		1.43093	1.03009	1.09681	1	1.3054		1	1.36888	4.25192	2.75905	1.99924
NCU02461	FGSG_00951		1	2.17194	1.53881	2.14978	1.75576		1.52996	1.21786	1	1.24655	1.08408		1.65618	1.27796	1	1.2751	1.07203		1	3.12017	2.02615	3.03303	2.3809
NCU02463	FGSG_09422		1	1.84246	1.51634	1.67089	1.72229		1	1.06002	1.3235	1.22474	1.78521		1	1.03393	1.2866	1.19632	1.80481		1	2.36194	1.55096	1.89703	1.51443
NCU02464	FGSG_09421		1	1.86045	1.60754	2.3732	1.70303		1.64908	1.38021	1	1.47238	1.48109		1.65792	1.38153	1	1.51505	1.51009		1	2.56107	2.53735	3.75246	2.26227
NCU02466	FGSG_09420		1	2.18091	2.90457	3.03295	2.65076		1.58993	1.07219	1.06845	1	1.3806		1.60295	1.0337	1.04076	1	1.41578		1	3.28555	5.10722	5.71493	3.82884
NCU00029	FGSG_06685		1	1.65701	3.24406	2.77914	2.65248		1.24491	1.00965	1.12819	1	1.25529		1.33658	1.03925	1.16735	1	1.29453		1	2.24793	5.65519	4.73931	3.79462
NCU00226	FGSG_06669		1	1.9266	2.34525	4.08484	3.27313		1	1.16072	1.12585	1.27264	1.94335		1	1.12797	1.07557	1.22015	1.96336		1	2.4351	3.36564	7.22821	4.10101
NCU02467	FGSG_09419		1	2.37523	1.67913	1.75411	1.8156		1.52695	1.34642	1	1.05212	1.17157		1.61783	1.37848	1	1.01883	1.16666		1	3.37731	2.31355	2.40541	2.36507
NCU02468	FGSG_03851		41.7442	9.09831	2.55483	1	1.4556		1.59239	1.18364	1.14449	1	1.29215		1.54871	1.17545	1.18416	1	1.34871		123.298	18.2904	3.49121	1	1.56412
NCU02472	FGSG_09547		1.76938	1.49477	1.05616	1.17828	1		2.02806	1.34715	1.13516	1.21391	1		2.1624	1.41709	1.12614	1.26793	1		1.53255	1.57834	1.00723	1.15463	1
NCU02473	FGSG_09546		1	1.52678	1.33323	1.717	1.3791		1.98436	1.63685	1	1.60401	1.55967		1.96645	1.70647	1	1.68857	1.62862		1	2.01748	2.38319	2.56895	1.84975
NCU02475	FGSG_08352		2.0429	1.06	1.74166	1	1.30418		2.35502	1.70929	2.17461	1.11492	1		2.63624	1.71313	2.36522	1.12832	1		2.29209	1	1.8893	1.17858	1.86503
NCU02477	FGSG_09544		1	1.2238	4.36869	2.61932	4.18273		1.45454	1.26561	1	1.0245	2.1071		1.42948	1.29785	1	1.00603	2.21364		1	1.47151	8.02305	3.77101	4.87052
NCU02485	FGSG_07833		1.65173	1.2533	1.21841	1.44236	1		1	1.96082	1.61541	2.27547	1.45322		1	2.19751	1.78147	2.73829	1.63772		2.60379	1.20162	1.31496	1.36039	1
NCU02486	FGSG_02199		1.29853	2.36475	1	2.11891	1.24577		1.50621	1.39677	1	2.39527	1.50133		1.61222	1.44788	1	2.51812	1.46004		1.24363	3.00743	1	1.93543	1.0929
NCU02490	FGSG_07359		1	1.82615	1.07986	1.59151	1.29439		1.82154	1.37892	1.15753	1.14376	1		1.77671	1.35126	1.15319	1.16822	1		1	2.58778	1.27921	2.29795	1.7862
NCU02491	FGSG_01083		1	1.44552	1.82912	1.58902	1.81799		1.3134	1	1.21441	1.22351	1.51663		1.34389	1	1.30058	1.26225	1.5837		1	1.9494	2.53265	2.01582	2.17849
NCU00227	FGSG_06636		1	1.43974	1.69752	1.50988	1.54779		1.20017	1.07937	1.08032	1	1.14564		1.24736	1.0754	1.06732	1	1.12257		1	1.806	2.343	2.03127	1.92552
NCU02492	FGSG_00563		1	3.45002	3.22062	4.98725	2.44052		1.9451	1.96905	1.85601	1.47376	1		1.95677	1.9168	1.91344	1.50449	1		1	5.06849	4.7014	9.80212	4.04745
NCU02493	FGSG_00564		1.11876	1.23931	1.11048	1.42799	1		1.77637	1.30391	1.11362	1.23755	1		1.88925	1.35245	1.12599	1.28527	1		1	1.41987	1.3152	1.84372	1.18611
NCU02494	FGSG_00567		1	1.21559	3.55013	2.35034	2.7695		1	1.30497	1.19906	1.23046	1.23421		1	1.35026	1.24906	1.2562	1.32744		1	1.15624	4.91895	2.63498	3.41158
NCU02495	FGSG_00566		1	1.44463	1.57894	2.26085	1.61087		1.11377	1.21622	1.29289	1.03858	1		1.19439	1.24139	1.35131	1.06045	1		1	1.67877	1.86821	3.51446	2.13542
NCU02496	FGSG_00565		1	16.5165	34.7835	43.2097	44.7137		1.35378	1.18004	1	1.06472	1.86909		1.48446	1.16676	1	1.10244	2.06269		1	26.9162	79.6671	108.357	75.0559
NCU02497	FGSG_11782		1	1.57614	2.96856	1.68491	2.09501		1.32102	1.26565	1	1.62842	1.54639		1.43825	1.32331	1	1.73503	1.68318		1	1.98771	5.26017	1.95918	2.82163
NCU02498	FGSG_00359		1	1.59415	1.83776	2.66806	2.74534		1.23276	1	1.01318	1.07844	1.60844		1.38077	1	1.00781	1.04878	1.66336		1	2.14317	2.66936	4.56193	3.56931
NCU02499	FGSG_00568		1	1.88572	1.7578	1.26649	1.60016		1.13621	1.68163	1.32884	1	2.13129		1.21963	1.82287	1.37963	1	2.28759		1	2.15507	2.27399	1.59336	1.21378
NCU02500	FGSG_05061		1	13.5816	33.79	130.739	54.1945		1	8.02632	9.1735	37.31	38.0466		1	4.33855	5.11648	22.518	31.9568		1	17.2699	58.3882	218.237	64.8889
NCU02504	FGSG_05616		1.01544	1.21398	1.78123	1	1.59587		1.64799	1.67857	1.56725	1	1.76731		1.73374	1.75757	1.62262	1	1.88171		1	1.31301	2.39579	1.24567	1.84612
NCU00230	FGSG_06637		1	2.55297	2.1558	1.68301	2.39084		1	1.65506	1.20083	1.17482	1.5263		1	1.76038	1.25283	1.16968	1.56583		1	3.14911	2.9838	2.05392	3.08328
NCU02508	FGSG_01082		1.16875	1.40297	1.07216	1	1.10165		1.35634	1.38921	1	1.04529	1.20579		1.33658	1.47156	1	1.12602	1.2964		1.09568	1.44342	1.15015	1	1.0672
NCU02510	FGSG_05619		1	1.48494	1.46077	2.17242	2.02392		1.4043	1.16607	1	1.06855	1.20455		1.40746	1.15943	1	1.0592	1.21782		1	1.94254	2.10326	3.71248	3.07684
NCU02512	FGSG_01088		1	5.55512	40.4119	116.177	49.3717		1.09256	1.26996	1	4.4429	2.94693		1.15085	1.22536	1	4.73703	2.77273		1	8.47161	98.4396	180.512	61.9369
NCU02513	FGSG_01069		1.2321	1.13152	1	1.03943	1.021		1.08046	1.20181	1.08894	1	1.04731		1.32432	1.22428	1.05552	1	1.07066		1.40588	1.15002	1	1.12465	1.05955
NCU02514	FGSG_11894		1.27436	1.19362	1.00792	1	1.00314		1.27557	1.36161	1.1702	1.06196	1		1.35542	1.39623	1.17508	1.09116	1		1.38644	1.19796	1	1.05449	1.10338
NCU02515	FGSG_05621		1	2.14085	2.12332	3.48515	3.03028		1.04926	1.15725	1	1.09433	1.25981		1.09667	1.09225	1	1.06212	1.31246		1	2.82996	3.08655	6.18719	4.58255
NCU02516	FGSG_08907		2.10946	1.74072	1.11148	1.39619	1		1.11206	1.97232	1	1.36863	1.15042		1.83743	2.7336	1.42366	1.6898	1		3.13968	1.6825	1.29779	1.53331	1
NCU02519	FGSG_07365		1.41807	1.20536	1	1.03244	1.17263		1.72739	1.25169	1	1.4997	1.52835		1.6188	1.2636	1	1.63602	1.61241		1.56288	1.50088	1.27778	1	1.21325
NCU02520	FGSG_01085		1.30671	1.13364	1	1.42104	1.00492		2.03932	1.14216	1	1.25499	1.21074		2.1898	1.1493	1	1.30674	1.24122		1	1.26748	1.12368	1.72067	1.03359
NCU02522	FGSG_06569		1.01236	1.33762	1.04317	1.16774	1		1	1.09864	1.50677	1.03253	1.24386		1	1.08212	1.56214	1.01572	1.24466		1.16827	1.71631	1	1.50364	1.06264
NCU00232	FGSG_06635		1	1.81857	2.53949	2.03103	1.91372		1.08935	1.71934	1.27034	1	1.32746		1.16957	1.93852	1.37673	1	1.41992		1	1.97808	3.74705	3.02896	2.2957
NCU02524	FGSG_11890		1	2.20037	1.65016	2.83824	2.78872		1.07243	1.13524	1	1.67299	1.56992		1.07363	1.0934	1	1.53275	1.44585		1	2.95845	2.01941	3.53633	3.58598
NCU02525	FGSG_11891		1	2.07122	3.07451	3.13901	4.41801		1	1.18189	1.19652	1.28208	1.54166		1	1.13687	1.15403	1.20614	1.49693		1	2.66167	4.78513	4.72572	7.29439
NCU02526	FGSG_01068		2.11769	2.72913	2.19538	1	1.29123		1.62156	2.39839	4.48169	1.12443	1		1.63151	2.54711	5.0469	1.16869	1		1.71594	1.99454	1.0067	1	1.5672
NCU02528	FGSG_01105		1.20034	1.79397	2.42032	1	1.95667		1.84549	1.66237	1	1.62305	1.39203		1.87858	1.78155	1	1.72769	1.47407		1	1.89603	3.83137	1.0144	2.74093
NCU02531	FGSG_00363		1	1.68081	1.88751	2.37907	2.1395		1.1492	1	1.15323	1.06948	1.21687		1.19085	1	1.18241	1.0718	1.26074		1	2.23188	2.46153	3.65616	2.86126
NCU02532	FGSG_00364		1.04997	1	1.47782	1.8921	2.0603		1.58311	1.23413	1	1.05237	2.48747		1.69964	1.28527	1	1.095	2.81177		1	1.1046	2.15452	3.0846	1.75513
NCU02534	FGSG_00376		1.54852	1.40193	1	1.05913	1.27535		1.65301	1.20483	1.01254	1	1.1235		1.62546	1.21466	1.00273	1	1.08488		1.43776	1.54269	1	1.10671	1.39191
NCU02536	FGSG_00375		1	1.85312	1.4049	2.19576	1.79283		1.44177	1.51219	1.12242	1.31488	1		1.53791	1.62037	1.1518	1.38119	1		1	2.38711	1.83581	3.34636	2.87266
NCU02538	FGSG_00505		1.1638	1.40769	1	1.29819	1.01917		1.99446	1.20858	1.03705	1.09139	1		2.11523	1.25356	1.06594	1.14259	1		1	1.78042	1.13507	1.65877	1.1892
NCU02539	FGSG_00504		1	2.72493	3.04295	4.43646	3.91649		1.45774	1.45837	1	1.14315	1.4239		1.41504	1.51865	1	1.14736	1.5285		1	3.86987	5.79911	9.66683	6.98488
NCU00236	FGSG_09348		1	4.07017	6.89734	4.41224	2.71813		1.40666	3.04276	2.28766	1	1.07027		1.87831	3.71023	2.64922	1	1.07608		1	5.33634	12.6734	11.7101	5.61982
NCU02541	FGSG_00499		1	1.62981	1.65766	2.13764	1.63075		1.49097	1.07239	1.24086	1.17186	1		1.55078	1.05843	1.27796	1.19557	1		1	2.30711	2.14441	3.26142	2.32443
NCU02544	FGSG_01388		1	2.15053	1.71231	2.26769	2.45174		1.164	1.16501	1	1.26198	1.17595		1.31249	1.1707	1	1.2466	1.17095		1	2.91383	2.21367	3.02333	3.57849
NCU02545	FGSG_01387		1.1982	1.7039	1.47919	1	1.07045		1.39565	1.44053	1.32461	1	1.04482		1.50305	1.52228	1.3377	1	1.03355		1.12425	1.88976	1.58182	1	1.08746
NCU02546	FGSG_01386		1	1.78845	2.65286	1.22117	1.56714		1.09082	1.56591	1.2877	1	1.25405		1.08685	1.66491	1.33616	1	1.35474		1	2.02276	3.93968	1.42754	1.85971
NCU02548	FGSG_00731		1.11958	1.38263	1.11659	1	1.17313		1.13281	1.09955	1.05706	1	1.11042		1.15669	1.11719	1.0375	1	1.11221		1.1223	1.58359	1.15611	1	1.21477
NCU02549	FGSG_00863		1.98667	1.52854	1.24788	1	1.1586		1.88459	1.70659	1.40183	1	1.06611		1.93805	1.7057	1.36998	1	1.0485		2.01418	1.40904	1.14566	1	1.22
NCU02550	FGSG_00862		1.00876	1.56034	1.06192	2.66713	1		1.27943	1.23439	1	1.19218	1.41521		1.32527	1.26703	1	1.22834	1.50569		1	1.93404	1.1899	4.03098	1.03406
NCU02552	FGSG_00883		1.18088	1.13879	1.52745	1.09978	1		1.02303	1.02442	1.48191	1.11858	1		1.08004	1.04205	1.58689	1.11316	1		1.30053	1.22414	1.55636	1.0873	1
NCU02553	FGSG_00882		1.64321	1.44132	1.9838	1	1.55157		1.24198	1.01108	1.27923	1	1.61956		1.23608	1.0031	1.32264	1	1.66111		1.82824	1.69053	2.45159	1	1.50643
NCU00237	FGSG_06633		1	7.47366	3.51139	4.91785	4.57589		1	4.40476	1.36919	2.49962	1.8511		1	4.74658	1.34749	2.25578	1.60817		1	9.51121	6.76654	7.5672	8.38638
NCU02554	FGSG_11848		1	1.89964	1.69872	2.39419	2.17815		1.25296	1	1.03776	1.15114	1.10604		1.29043	1	1.05043	1.12951	1.14135		1	2.6649	2.18098	3.50853	3.08316
NCU02555	FGSG_00874		1	1.37112	1.26626	1.46369	1.23328		1.84279	1.30604	1	1.29157	1.07387		1.86083	1.34089	1	1.35471	1.08353		1	1.89038	2.01402	2.14665	1.82493
NCU02556	FGSG_09338		1	2.31632	2.97011	4.16493	3.28425		1	1.14152	1.31146	1.14831	1.18961		1	1.13829	1.343	1.12089	1.2011		1	3.09631	4.24446	7.48595	5.09224
NCU02559	FGSG_09305		1	1.41783	1.54553	1.33359	1.16491		1.86168	1.2733	1.3549	1.31884	1		1.9683	1.30392	1.3607	1.34389	1		1	2.00204	2.21689	1.7788	1.72824
NCU02560	FGSG_09304		1.40421	1.22123	1.47689	1.47515	1		1.7467	1.25937	1.66541	1.28628	1		1.87645	1.29431	1.74255	1.3443	1		1.17315	1.18207	1.34079	1.60054	1
NCU02561	FGSG_00935		2.15322	1.64017	1.13103	1	1.26147		1.76205	1.14906	1	1.13137	1.09678		1.8076	1.15984	1	1.18731	1.13889		2.5119	2.15375	1.30525	1	1.45602
NCU02563	FGSG_00902		1	1.29893	1.2865	1.06594	1.04644		1.18167	1.07681	1.41667	1.19966	1		1.27417	1.11359	1.50775	1.2364	1		1	1.56206	1.27449	1.04108	1.14682
NCU02564	FGSG_00903		1	1.83011	2.00277	2.23059	1.68422		1	1.10802	1.122	1.12907	1.20615		1	1.05085	1.0457	1.08947	1.13963		1	2.30954	2.65273	3.14374	1.98329
NCU02565	FGSG_00905		1	1.19895	1.40655	1.1519	1.12692		1.20081	1.03075	1.2198	1	1.0688		1.35117	1.09984	1.33081	1	1.04976		1	1.44058	1.6802	1.37506	1.27019
NCU02567	FGSG_00907		1.21054	1.38501	1.55172	1.4876	1		1	1.29285	1.6215	1.72615	2.35441		1	1.09762	1.43522	1.24764	1.79083		2.12198	2.21828	2.2882	2.05299	1
NCU00239	FGSG_06631		1	1.83269	1.28172	1.88568	2.04042		1	1.41147	1.08169	1.27421	1.35248		1	1.48301	1.10462	1.23931	1.35929		1	2.11235	1.39627	2.32603	2.54879
NCU02568	FGSG_00908		1	1.93955	1.96222	3.57782	3.22685		1	1.31146	1.33756	3.75962	3.71738		1.01301	1	1.1576	3.19466	2.64377		1	2.35656	2.37126	2.76903	2.35976
NCU02570	FGSG_09322		1.05117	1	1.48307	1.40311	1.30111		1.26448	1	1.15797	1.05461	1.3524		1.28799	1	1.1603	1.09958	1.41576		1	1.09045	1.85258	1.79907	1.36508
NCU02573	FGSG_09319		1	1.78355	1.47845	1.1279	1.09812		1.29573	2.39367	1.30467	1	1.0107		1.3572	2.63311	1.3035	1.00542	1		1	1.74119	2.10825	1.60338	1.52381
NCU02576	FGSG_09318		1	2.05459	4.06012	3.51426	3.80211		1	1.70359	1.0895	1.09557	1.09937		1	1.77213	1.0613	1.08076	1.06581		1	2.28763	6.85929	5.43459	6.16277
NCU02577	FGSG_09317		1.34506	1.48347	1.70227	1.40237	1		1.44567	1.39856	1.59668	1.14831	1		1.50687	1.35852	1.62324	1.11734	1		1.25363	1.49632	1.7228	1.57105	1
NCU02578	FGSG_09306		1	1.27037	1.57893	2.46698	1.98095		1.20382	1.15505	1	1.26347	1.07712		1.19767	1.17404	1	1.28982	1.1077		1	1.47791	2.22737	3.92224	3.03252
NCU02579	FGSG_09340		1.22275	1.77081	1.43491	1	1.34536		1.99789	1.5629	1.31501	1.15511	1		1.96718	1.73705	1.3745	1.20359	1		1.06865	2.06311	1.63176	1	1.67765
NCU02585	FGSG_04934		1.41223	1.06778	1.52947	1	1.16851		1.29106	1.37808	1.88301	1	1.0866		1.28323	1.38151	1.96124	1	1.08817		1.58152	1	1.4762	1.14015	1.39428
NCU02586	FGSG_09167		1	1.63129	2.24163	1.99995	2.23336		1	1.14272	1.24269	1.24039	1.46726		1	1.1506	1.26434	1.22213	1.47074		1	1.95567	3.05959	2.54998	2.73553
NCU02587	FGSG_09166		1	2.3039	2.46245	2.3983	3.08524		1.32878	1.2205	1	1.20008	1.80907		1.31376	1.22663	1	1.17278	1.88917		1	3.2285	4.07083	3.45764	3.9406
NCU00242	FGSG_12950		1	2.15275	2.21303	1.75471	1.3485		1.09393	1.56999	1.8747	1	1.07851		1.1284	1.68615	2.05868	1	1.14157		1	2.62917	2.42931	2.78432	1.79246
NCU02589	FGSG_00682		1	2.9887	2.19318	2.12022	2.36281		1	1.54212	1.24602	1.06551	1.42533		1	1.59775	1.23658	1.06554	1.48666		1	3.94913	2.7315	2.88233	2.78803
NCU02590	FGSG_09325		1	5.80802	3.6421	4.96234	4.88706		1.64006	1.16113	1.06488	1	1.26664		1.60033	1.19407	1.1425	1	1.36276		1	9.27408	4.80644	7.91256	6.57921
NCU02591	FGSG_09327		1	1.39509	1.42803	1.8448	1.34846		1.75005	1.32896	1	1.10823	1.23155		1.67133	1.34741	1	1.12619	1.23874		1	1.86777	2.3491	3.32105	1.96938
NCU02592	FGSG_08673		1	1.87747	2.50507	3.00332	2.24448		1	1.62247	1.58467	1.62137	1.44338		1	1.74339	1.70845	1.71827	1.48894		1	2.04677	3.21764	4.23305	2.85884
NCU02595	FGSG_08564		1.79762	1.28737	1.01982	1	1.00292		2.30913	1.61119	1.00842	1.27956	1		2.58925	1.70297	1.00928	1.37563	1		1.728	1.25957	1.21149	1	1.19046
NCU02596	FGSG_08562		1	2.19591	3.00093	2.3304	4.21487		1	2.58135	1.92407	2.08547	3.96939		1	2.42717	1.66551	1.80302	3.65343		1	1.94	3.5634	2.32225	4.0541
NCU02598	FGSG_00847		1	1.36142	11.1781	7.12872	4.91186		1	1.75681	2.58442	1.20559	1.47744		1.39662	1.75061	2.55208	1	1.27958		1	1.0989	13.9399	11.7552	6.1847
NCU02599	FGSG_00898		1	1.61262	1.27274	1.26376	1.53702		1.41606	1.18636	1	1.05636	1.18869		1.53064	1.22211	1	1.11302	1.23935		1	2.14791	1.62646	1.55012	1.97889
NCU02601	FGSG_00896		1	3.18678	3.59842	2.91341	2.67802		1.17902	1.06773	1.3952	1	1.10267		1.2386	1.04496	1.42191	1	1.02982		1	4.70786	4.76108	4.21767	3.47298
NCU02604	FGSG_00892		1	1.71809	3.24159	2.12708	2.19836		1	1.56442	1.0369	1.28102	1.0103		1	1.7041	1.05931	1.28912	1.05093		1	1.82012	5.12044	2.5247	3.11463
NCU00243	FGSG_06627		1	1.73053	1.79247	1.74576	1.31686		1.76457	1.13333	1	1.10169	1.04166		1.82052	1.16381	1	1.1437	1.05302		1	2.58535	2.96819	2.66915	1.77507
NCU02605	FGSG_11855		1.18235	1.07856	1.25628	1.34863	1		1.76146	1.27577	1.02228	1	1.1488		1.70968	1.29064	1.02789	1	1.15675		1	1.09263	1.57208	1.78765	1.06477
NCU02606	FGSG_00890		1	2.73416	1.75875	2.12333	2.46111		1.1954	1	1.05609	1.0395	1.08296		1.23733	1	1.09304	1.03091	1.07616		1	4.01525	2.04853	2.77683	3.43478
NCU02608	FGSG_11854		1	1.35954	3.17545	3.50882	2.17666		1.14991	1.24144	1	1.23594	1.26933		1.26548	1.29892	1	1.25899	1.27151		1	1.54541	5.22776	5.32207	2.6136
NCU02609	FGSG_00887		1	2.80153	2.5611	2.62513	3.18404		1	1.3738	1.6836	1.53949	2.05549		1	1.46899	1.92765	1.62714	2.30192		1	3.74945	2.87111	3.16898	3.58642
NCU02610	FGSG_00886		1	1.31614	1.41051	1.53789	1.14788		1.7663	1.08024	1	1.02592	1.15573		1.70355	1.10089	1	1.11288	1.28708		1	1.9477	2.28384	2.58771	1.56891
NCU02611	FGSG_11852		1	1.96132	1.61924	1.26032	1.48588		1.15101	1.74554	1	1.04527	1.11249		1.16218	1.90328	1	1.09283	1.17955		1	2.25664	2.58039	1.71578	2.15346
NCU02613	FGSG_00885		1.06441	1	3.21495	22.7547	3.17738		1.63602	2.47305	1	5.931	9.81547		1.52444	2.36585	1	6.36281	7.91376		1.44686	1	5.66355	44.3972	3.79883
NCU02614	FGSG_00884		1.57418	1.34727	1.27037	1.75247	1		2.24659	1.1038	1.1863	1	1.15476		2.23332	1.05125	1.12183	1	1.1162		1.09681	1.54338	1.34167	2.3548	1
NCU02615	FGSG_00658		1	1.59179	1.88669	2.05905	2.004		1.20947	1.03274	1	1.00448	1.00841		1.23065	1.03679	1	1.03017	1.02884		1	2.09832	2.79077	3.20667	3.05892
NCU02617	FGSG_00661		1	3.18133	2.60206	3.03756	3.46025		1.24055	1.18022	1.02619	1	1.28222		1.23688	1.18702	1.02994	1	1.32719		1	4.66352	3.66985	4.75566	4.96573
NCU00244	FGSG_03255		1	1.45504	1.42666	3.07006	2.82948		2.19678	1.66577	1	2.56048	2.05728		2.65924	1.74018	1	2.48764	1.93723		1	1.96881	2.77389	5.21681	5.32592
NCU02618	FGSG_00666		1	1.37945	2.32388	1.00118	1.62294		1.15881	1.01063	1.03773	1	1.05719		1.17159	1.0523	1.1177	1	1.06453		1	1.72873	3.66733	1.1557	2.30607
NCU02619	FGSG_00665		1	1.6276	3.52381	4.44439	3.05853		1	1.54574	1.47979	1.28947	1.87169		1	1.56238	1.44116	1.30159	2.0218		1	1.68195	4.99224	7.65156	3.7257
NCU02621	FGSG_11799		1	1.79975	2.65359	1.77511	3.52095		1.21222	1.31988	1.13819	1	1.14264		1.40786	1.46926	1.23761	1	1.2101		1	2.27176	4.30589	2.48648	6.32015
NCU02623	FGSG_03448		9.43522	3.6173	3.29144	1	3.54283		1.20182	1.71985	3.26572	1	1.69591		1.3844	1.79151	3.58741	1	1.78033		23.0927	5.82798	3.30852	1	4.76906
NCU02624	FGSG_01000		2.44261	1.56204	2.09859	1	1.42547		2.96881	1.79555	3.01975	1	2.41731		3.02848	1.76246	3.26457	1	2.60183		2.46495	1.63874	1.83355	1.23305	1
NCU02625	FGSG_01003		1	1.70353	4.06624	7.08177	4.24335		1	1.31023	1.20855	1.49708	1.27855		1	1.40432	1.25971	1.56409	1.29055		1	1.96466	6.60842	13.7156	6.85935
NCU02626	FGSG_01004		1	3.43427	3.06676	4.50929	5.33905		1.36237	1.35695	1	1.43845	1.88861		1.37714	1.33254	1	1.43445	2.0121		1	5.05311	5.24309	7.82042	8.59003
NCU02629	FGSG_00969		1.04067	1	1.24948	1.16271	1.51354		1.17844	1	1.34468	1.12504	1.66644		1.20502	1	1.38942	1.1293	1.67847		1	1.0508	1.24653	1.25333	1.48213
NCU02631	FGSG_01007		1	1.80211	1.62064	1.98228	1.46339		1.78782	1.57286	1.21853	1.28227	1		1.95579	1.67635	1.25984	1.38942	1		1	2.4254	2.44176	3.26356	2.32682
NCU02632	FGSG_01006		1	1.43961	1.44025	1.25195	2.03578		1.13698	1.73366	1.55166	1	2.50433		1.34965	1.97449	1.69353	1	2.84455		1	1.38306	1.49178	1.66484	1.7364
NCU00030	FGSG_06686		1	1.85789	1.30136	1.38009	1.10221		1.35521	1.64164	1.19678	1.12776	1		1.3862	1.72166	1.22405	1.16338	1		1	2.28715	1.56141	1.78203	1.33519
NCU00250	FGSG_08291		1	2.21434	2.09787	2.47484	3.53557		1	2.46207	3.01547	4.71349	8.40445		1	1.76047	2.17245	3.38259	6.36423		1	2.04986	1.65097	1.53598	1.83283
NCU02633	FGSG_01010		1	3.06913	2.48552	3.08071	2.38129		1.0119	1.45343	1.42834	1.34837	1		1.06611	1.53419	1.55212	1.38862	1		1	4.15319	3.01166	4.33025	3.44375
NCU02635	FGSG_06856		1	1.7874	1.48961	1.37239	1.82239		1.11174	1.17875	1.00722	1	1.6143		1.15317	1.23157	1.05092	1	1.68718		1	2.27017	1.86144	1.63667	1.86212
NCU02636	FGSG_06857		1.27316	3.05395	1.27079	1.39677	1		2.47924	3.72205	1.56915	1.62765	1		2.86937	4.2501	1.64151	1.6605	1		1	2.99455	1.23544	1.40864	1.13282
NCU02637	FGSG_07364		1	1.40526	1.41202	1.40573	1.59754		1	1.38591	1.32605	1.14194	1.09973		1	1.42705	1.36393	1.10229	1.0916		1	1.41811	1.47196	1.61856	2.02729
NCU02640	FGSG_07363		1	1.63464	1.62759	1.07286	1.18702		1.371	1.74637	1	1.39038	1.32441		1.41179	1.88447	1	1.47778	1.35803		1	1.87422	2.78946	1.31606	1.59261
NCU02641	FGSG_07362		1.6511	1.46829	1.34833	1.01324	1		1	1.1241	1.66147	1.18062	1.00992		1.25036	1.22476	1.87972	1.19131	1		2.41863	1.87555	1.27986	1	1.09019
NCU02650	FGSG_09432		1	1.57578	1.3693	2.02352	1.30966		1.52889	1.133	1	1.20936	1.1245		1.60498	1.15625	1	1.25458	1.13175		1	2.19006	1.88375	3.11945	1.67997
NCU02651	FGSG_08740		1	2.19223	2.38892	1.61163	1.97082		1.82291	1.40944	1.91727	1	1.0069		1.7154	1.28297	1.83679	1	1.07965		1	3.17857	2.91631	2.44345	3.33841
NCU02654	FGSG_00165		1.97505	6.05121	1.50289	1.93581	1		1	3.4326	2.8736	3.18319	1.45818		1	3.21581	2.44824	2.50289	1.05927		2.6369	7.43341	1.2585	1.7717	1
NCU02655	FGSG_04267		1	4.01299	2.2581	29.2206	5.57327		1.0641	6.10008	1	23.0085	13.0836		1.29568	6.79463	1	25.8916	12.5173		1	2.87127	8.88081	55.556	7.35216
NCU00251	FGSG_06511		1	2.97561	1.86	3.03473	3.5723		1	2.53162	1.16176	2.0553	1.60522		1	2.56081	1.09519	1.78753	1.39287		1	3.27038	2.69134	4.14535	6.13887
NCU02656	FGSG_00418		1	2.16151	1.7037	3.44576	2.38113		1.26637	1.65784	1	2.55348	2.14452		1.35191	1.70433	1	2.69227	2.15284		1	2.72743	2.69948	4.50807	2.78732
NCU02657	FGSG_00421		1.10854	1.0788	1.52564	1.26031	1		1.574	1.067	1.02602	1	1.03546		1.51296	1.0217	1.022	1	1.02908		1	1.26961	2.1783	1.63409	1.1218
NCU02659	FGSG_00419		1	2.84165	3.43969	3.78413	2.8973		2.0317	1.74916	1.43256	1.55801	1		1.98286	1.67935	1.46931	1.6015	1		1	4.17162	6.24457	6.92201	6.07819
NCU02660	FGSG_01219		1.03924	1.23734	1.88203	1.41136	1		2.77518	1.55859	2.18551	1.24209	1		2.94245	1.68311	2.42698	1.31541	1		1	1.83543	2.9365	2.79507	1.83433
NCU02661	FGSG_01220		1	2.29169	2.08782	2.37404	2.37416		1.49305	1.01671	1.06044	1	1.10582		1.4549	1.04464	1.06011	1	1.13764		1	3.46035	2.90531	3.68464	3.44304
NCU02665	FGSG_01349		1.89562	1.55851	2.06662	1	2.05454		1.62531	1.22112	2.0676	1	1.47612		1.74402	1.2412	2.23691	1	1.57045		2.1765	1.90898	2.06598	1	2.43856
NCU02668	FGSG_01351		1.72825	3.19961	1	1.22292	1.2274		3.05311	1.82582	1.4474	1.37617	1		2.71681	1.85352	1.53669	1.46207	1		1.56709	4.48642	1	1.40528	1.76483
NCU02669	FGSG_00615		1	1.80426	1.64566	2.39018	2.12097		1.29655	1.16329	1	1.25997	1.14514		1.28988	1.16742	1	1.27029	1.15956		1	2.41429	2.29508	3.62666	3.16842
NCU02670	FGSG_06870		1	2.17121	1.72118	2.48772	1.77544		1	1.58959	1.32913	1.30419	1.46884		1	1.65062	1.34787	1.33605	1.55045		1	2.55737	1.95973	3.43687	1.96239
NCU02671	FGSG_06871		1.50854	2.07572	1.50559	1.13439	1		1.37855	1.28292	1.77149	1	1.1124		1.16682	1.22513	1.83096	1	1.10247		1.50639	2.52337	1.34012	1.29824	1
NCU00253	FGSG_06590		1	2.09549	2.25204	2.9934	2.4803		1.665	1.21666	1	1.34258	1.21968		1.79488	1.29174	1	1.35611	1.24604		1	3.06748	3.89005	5.13606	4.02098
NCU02674	FGSG_01101		1	1.69333	2.8849	1.75146	2.62908		1.16384	1.08426	1.49888	1	1.73945		1.18372	1.10718	1.58554	1	1.88176		1	2.20238	4.22198	2.41866	3.24784
NCU02675	FGSG_01102		1	1.54732	2.69942	1.19197	1.30337		1	1.51549	1.26036	1.11613	1.30231		1	1.65685	1.31639	1.13805	1.30726		1	1.56846	3.72244	1.23319	1.28841
NCU02676	FGSG_01103		1	2.63629	3.49344	3.16965	2.9012		1.15697	1.07645	1.08828	1	1.25327		1.16608	1.09402	1.08362	1	1.26229		1	3.77235	5.78566	5.2059	3.93754
NCU02678	FGSG_06985		1	1.86911	1.63623	2.02808	1.49937		1.10829	1.41414	1.01734	1.13154	1		1.27947	1.49782	1	1.07943	1.00532		1	2.26291	2.31303	3.06233	2.04236
NCU02679	FGSG_07080		1	2.83953	1.79505	2.02497	1.15601		1.03952	1.54727	1.07358	1.19237	1		1.0572	1.54129	1.03938	1.15251	1		1	3.73656	2.23045	2.54197	1.19733
NCU02680	FGSG_01216		1	1.16024	1.37629	1.73053	2.04008		1.53076	1.05806	1.0916	1	1.37158		1.5429	1.0273	1.06217	1	1.45845		1	1.56325	2.01473	3.0001	3.1529
NCU02681	FGSG_01215		1	1.85226	1.50501	1.58719	2.20365		1.56743	1.20486	1.14244	1	1.72871		1.57096	1.19712	1.14476	1	1.82857		1	2.6179	1.94259	2.30278	2.67688
NCU02682	FGSG_01213		1	2.62074	2.22117	1.69448	2.4005		1	2.50371	2.37556	2.5984	3.55524		1	2.29221	2.40133	2.28102	3.85481		1	2.69843	2.13566	1.35213	1.95898
NCU02683	FGSG_01212		1	2.21613	3.71043	4.49668	4.01986		1	1.23148	1.04733	1.52423	1.64394		1	1.26372	1.03719	1.65918	1.8968		1	2.86988	6.4248	6.74777	5.4003
NCU02684	FGSG_01211		1	1.6781	1.84554	2.0447	2.17987		1.08506	1.1244	1	1.0736	1.10133		1.02177	1.10937	1	1.02258	1.09353		1	2.10424	2.6274	2.97081	3.24663
NCU00261	FGSG_07897		1	1.05292	1.86451	1.6282	1.64762		1.1958	1.17455	1	1.03724	1.11971		1.25905	1.19319	1	1.03824	1.16096		1	1.10007	2.63846	2.08373	2.01728
NCU02686	FGSG_01209		1	1.77397	1.98556	1.97232	1.6081		1.07155	1.0949	1.05001	1	1.34114		1.07989	1.10109	1.04214	1	1.40119		1	2.27337	2.78909	2.85054	1.77785
NCU02687	FGSG_01208		1	1.20906	1.8302	2.00046	1.41387		1.8177	1.43453	1.07229	1.14856	1		1.70487	1.41079	1.03247	1.11489	1		1	1.5252	3.17106	3.51218	2.20655
NCU02689	FGSG_01204		1	2.45967	1.83132	3.68426	3.02708		1.23632	1.44731	1.3498	1.43028	1		1.19172	1.47584	1.45311	1.432	1		1	3.31549	2.17701	5.756	5.3516
NCU02690	FGSG_11912		1	3.90219	2.32803	4.44157	6.98307		1	2.78089	3.52381	2.34626	4.95717		1	2.44223	3.12669	1.82319	4.29524		1	4.64665	2.01811	5.73919	6.96331
NCU02691	FGSG_01205		1	3.52955	3.58802	3.06213	1.93302		1.19675	1.26522	1.79399	1.17336	1		1.27739	1.10201	1.56026	1.20261	1		1	5.17101	4.13712	4.40771	2.37378
NCU02692	FGSG_01206		1	1.6276	1.31227	1.4433	1.18784		1.14705	1	1.11713	1.05955	1.14497		1.15424	1	1.09784	1.05314	1.09057		1	2.14191	1.4496	1.74274	1.23478
NCU02693	FGSG_01203		1.04488	1.39465	1	1.24236	1.08369		1.36705	1	1.14701	1.00666	1.0051		1.42696	1	1.16682	1.06377	1.02128		1	1.80068	1.02646	1.53542	1.23566
NCU02694	FGSG_01202		1	2.19052	3.82137	4.19998	2.15531		1	1.11217	1.19809	1.07935	1.0668		1	1.11301	1.19273	1.07762	1.03913		1	2.90648	6.35796	7.87047	3.06159
NCU02695	FGSG_01201		1	1.49961	1.57448	1.34999	1.50656		1.34376	1.09966	1.09464	1.02734	1		1.38656	1.0919	1.04575	1.06345	1		1	1.9787	2.1491	1.7427	2.11064
NCU02696	FGSG_01024		1	1.94388	2.03007	2.56211	2.1826		1.20423	1.30404	1.35722	1.29834	1		1.27625	1.37256	1.44522	1.33905	1		1	2.51552	2.633	3.86049	3.5377
NCU00262	FGSG_11394		3.22389	1	1.73517	1.76262	1.23913		1.38517	1	1.08102	1.70481	2.2107		1.30161	1	1.0536	1.86065	2.69969		5.28138	1.18825	2.57788	1.89998	1
NCU02699	FGSG_01022		1	2.28841	2.63811	3.99282	2.87213		1.14645	1	1.49565	1.05702	1.41415		1.16989	1	1.58868	1.0434	1.51365		1	3.24107	3.01548	6.42289	3.42813
NCU02701	FGSG_01017		1.74581	1.35399	1	1.43294	1.08438		2.10293	1.34683	1.10799	1.13215	1		2.20465	1.33008	1.05105	1.15527	1		1.60319	1.4459	1	1.70591	1.17884
NCU02704	FGSG_11884		1.34719	2.89241	2.1046	1	1.69295		1.27862	2.68864	3.33763	1	2.38153		1.27834	3.1667	3.71891	1	2.59708		1.05361	2.29301	1.28596	1	1.23578
NCU02705	FGSG_01019		1	1.31288	1.29217	1.03185	1.25493		1.99289	1.71579	1.23366	1	1.37155		2.12217	1.914	1.27606	1	1.42408		1	1.62784	2.00681	1.58686	1.76624
NCU02706	FGSG_01020		1	1.44133	1.58454	1.61427	1.76038		1.8394	1	1.01091	1.07885	1.91615		1.83992	1.00495	1	1.10427	2.03775		1	2.29165	2.65393	2.61883	1.91902
NCU02707	FGSG_01016		1.37041	1.25972	1.60145	1	1.00022		1.14607	2.0621	1.95362	1.35895	1		1.18968	2.30163	2.07112	1.41171	1		1.92701	1.14916	1.71024	1	1.23868
NCU02713	FGSG_01298		1.08331	1.53146	1.76072	1	3.9833		1	1.24098	1.20278	1.03122	2.86137		1.13516	1.2589	1.27408	1	3.12066		1.11026	1.69688	2.15533	1	4.78571
NCU02716	FGSG_01299		1.05459	1	1.25155	1.1775	1.19143		1.0891	1.07914	1	1.05178	1.00709		1.15199	1.12655	1.04181	1.05719	1		1.0847	1	1.4711	1.29156	1.35504
NCU02717	FGSG_01300		1	1.76952	1.68881	1.43338	1.4597		1.36032	1.22357	1.16183	1.20503	1		1.3458	1.24068	1.18536	1.25298	1		1	2.35464	2.25487	1.70668	1.99116
NCU02720	FGSG_01304		1	1.77634	7.31111	9.57023	13.9148		1	1.38788	1.24381	1.31874	3.04473		1	1.41328	1.27156	1.29948	3.23354		1	2.03425	12.7373	18.7768	16.8615
NCU00263	FGSG_06572		2.37493	2.13224	1.76083	4.45565	1		2.71814	1.31143	1	3.12604	2.02053		2.47592	1.1639	1	3.08384	1.8336		2.24775	3.42286	2.99145	6.38671	1
NCU02723	FGSG_01306		1	2.75235	2.05559	2.59271	2.48191		1	1.17593	1.13222	1.02256	1.30736		1	1.23555	1.16443	1.01547	1.33154		1	3.79899	2.46949	3.719	2.95346
NCU02724	FGSG_01307		1	2.19856	2.01131	2.92084	2.28083		1	1.4139	1.62554	1.90609	1.41096		1	1.39883	1.69058	1.83993	1.35847		1	2.71952	2.16817	3.55115	2.87793
NCU02725	FGSG_01308		1.00332	1.46511	1	1.47016	1.49608		1.10504	1.19741	1	1.17369	1.31701		1.13559	1.23759	1	1.14239	1.33333		1	1.71035	1.04109	1.7355	1.65011
NCU02726	FGSG_01309		1	1.68887	5.25127	4.63963	3.83227		1.71289	1.43017	1.13912	1	1.28612		1.59386	1.47106	1.14058	1	1.3351		1	2.27748	10.6573	9.45647	6.1385
NCU02729	FGSG_00449		1	1.63359	3.82448	2.14816	2.04888		1	1.20136	1.05675	1.25594	1.23586		1	1.27061	1.13376	1.32036	1.28147		1	1.92056	6.38094	2.63284	2.46097
NCU02730	FGSG_00450		1.00797	1.12574	1	1.24497	1.1314		1.07872	1.28889	1	1.42899	1.59102		1.0668	1.27258	1	1.46997	1.61323		1.05696	1.12571	1.10644	1.24231	1
NCU02731	FGSG_00446		1	2.14377	1.54451	1.33778	1.19767		1.37764	1.57557	1.71359	1.51955	1		1.48455	1.73116	1.9063	1.60914	1		1	2.80776	1.64798	1.40571	1.61697
NCU02732	FGSG_00438		1	10.1888	4.81656	8.41022	8.11311		1.2905	1.50598	1	1.72544	1.45415		1.3442	1.58609	1	1.83752	1.43172		1	16.1788	6.42021	11.2984	12.0094
NCU02734	FGSG_00440		1.0076	1.24831	1	1.27234	1.04917		1.38871	1.18431	1	1.21004	1.57136		1.56829	1.23926	1	1.25308	1.6895		1.00862	1.52512	1.18154	1.5522	1
NCU02737	FGSG_00443		1.59014	2.50826	1.83706	1.8377	1		1.17103	1.36377	1	1.3564	1.21316		1.17173	1.41973	1	1.40865	1.24831		2.11228	3.91076	2.86205	2.31549	1
NCU00269	FGSG_05558		1	5.70127	4.64161	5.60901	8.87656		1.29998	1.14801	1.03212	1	1.83372		1.29934	1.2246	1.11536	1	2.04131		1	8.9105	6.82625	9.33917	13.2224
NCU02740	FGSG_00456		1	3.93827	8.68556	63.8061	20.4147		1	6.54269	1.21444	17.4042	6.90772		1	7.42254	1.21031	20.1142	7.29885		1	2.2091	13.075	35.4178	10.0395
NCU02742	FGSG_01156		1	1.65998	1.76819	3.53214	2.00135		1.35554	1.3044	1.1245	1.06354	1		1.36223	1.32271	1.13801	1.0862	1		1	2.1242	2.58023	6.96144	3.121
NCU02743	FGSG_01155		1.21715	1.39652	1	1.36325	1.07592		1.88603	1.16141	1	1.23066	1.18021		1.99878	1.20225	1	1.28677	1.18967		1	1.65945	1.06881	1.55115	1.09546
NCU02744	FGSG_01154		1.42019	1.27223	1.54242	1.17637	1		1.33551	2.22862	2.11593	1.47607	1		1.41268	2.49496	2.25574	1.55014	1		1.63753	1	1.38874	1.12911	1.15463
NCU02745	FGSG_01153		1	1.5694	1.1732	1.61382	1.17655		1.40508	1.32505	1.29204	1.15522	1		1.34062	1.35242	1.32269	1.16402	1		1	1.98754	1.28647	2.19157	1.44624
NCU02746	FGSG_01152		1	1.43558	1.76713	1.70176	1.41427		1.59639	1.15408	1.05208	1	1.0723		1.68	1.15574	1.02743	1	1.04862		1	1.97924	2.86724	2.7855	2.00939
NCU02748	FGSG_00436		1	1.57607	2.37072	1.17331	1.23822		1.38964	1.30756	1.02246	1.00106	1		1.46446	1.32285	1.00868	1.00525	1		1	2.00022	4.04861	1.50847	1.64839
NCU02749	FGSG_00435		1.03389	1.48566	1.18923	1	1.24723		1.16488	1.2243	1.19053	1	1.20768		1.2156	1.24286	1.21341	1	1.22377		1	1.69322	1.21296	1.0207	1.29986
NCU02750	FGSG_00434		1.073	1	1.07942	1.15267	1.35967		1.12228	1.11217	1.02371	1	1.01737		1.15629	1.14431	1.0854	1	1.07074		1.11544	1	1.18953	1.34256	1.72826
NCU02752	FGSG_01293		1	1.52065	1.46514	1.34139	1.4329		2.15003	1.72448	1.52543	1.23583	1		2.30546	1.7649	1.53317	1.25664	1		1	2.03016	2.07805	2.08237	2.64482
NCU00272	FGSG_05520		1	2.40732	2.61614	2.81114	2.54688		1.36738	1.23246	1.21492	1.19315	1		1.42393	1.2901	1.29174	1.18607	1		1	3.41437	3.93993	4.47629	4.28597
NCU02753	FGSG_01292		1	1.68561	1.47127	1.83811	1.60233		1.43768	1.18477	1.10852	1.02097	1		1.6616	1.26526	1.15195	1.0813	1		1	2.28255	1.9073	2.80717	2.28055
NCU02762	FGSG_01364		1	2.04929	1.86262	2.5627	3.29294		1.6722	1.31414	1	1.44355	1.68396		1.77413	1.36893	1	1.46043	1.80934		1	2.92686	3.04922	4.05826	5.5337
NCU02765	FGSG_01267		1	2.57409	2.11679	2.14803	2.50317		1	2.72972	2.59589	2.1672	3.90893		1	2.69912	2.53467	2.16599	4.09319		1	2.47076	1.86439	2.15503	1.71239
NCU02767	FGSG_01268		1.49228	7.28824	1.70532	2.30073	1		1.28531	1	1.04365	1.28259	1.05251		1.30193	1	1.09439	1.35668	1.07472		1.78824	13.6838	2.11286	3.01919	1
NCU02771	FGSG_01361		1.26247	1.03429	1.15936	1.15349	1		1.81379	1.53441	1.23951	1.04575	1		1.78048	1.68655	1.31482	1.12192	1		1.24621	1	1.35918	1.51487	1.2366
NCU02773	FGSG_11936		1.27657	1.20525	2.34703	1.13912	1		1	1.098	1.06289	1.15915	1.158		1	1.07813	1.03172	1.07102	1.24896		1.55684	1.33803	3.47652	1.23082	1
NCU02781	FGSG_00610		1.35446	1.31048	1	1.31304	1.07087		1.22969	1.03395	1.03493	1	1.05515		1.24738	1.03876	1.01298	1	1.00848		1.41819	1.51724	1	1.54406	1.09284
NCU02784	FGSG_01487		1.6327	1.20904	1.20116	1.35114	1		1.92665	1.31342	1.44855	1.28242	1		2.16125	1.36907	1.48834	1.4055	1		1.4833	1.16514	1.07961	1.39676	1
NCU02785	FGSG_01486		1	5.15839	4.30239	4.97277	8.29438		1.29183	1.37197	1.84612	1	2.10519		1.48345	1.45457	2.01742	1	2.3083		1	7.8781	5.04842	9.19335	12.6654
NCU00273	FGSG_05518		1	4.6631	4.99252	8.28859	4.352		1.33544	1.26007	1	1.1719	1.11107		1.29466	1.24893	1	1.15721	1.12869		1	7.13487	9.20554	18.2675	7.39944
NCU02786	FGSG_01485		1	1.16236	1.09558	1.72982	1.10659		1.65996	1.24766	1.02386	1.17378	1		1.79324	1.32567	1.07306	1.22874	1		1	1.48956	1.55466	2.90107	1.59246
NCU02787	FGSG_04974		1	3.1354	3.54243	4.32803	4.97522		1	1.27617	1.09325	1.41558	1.78729		1.0385	1.15003	1	1.31816	1.70262		1	4.36981	5.79914	6.80388	7.31065
NCU02788	FGSG_01511		1	1.40262	4.03768	3.21624	1.67012		1.34339	1.28101	1.50989	1	1.2932		1.44294	1.27429	1.58959	1	1.34855		1	1.70226	6.82159	6.27881	2.29568
NCU02789	FGSG_01510		1	1.6667	3.51095	3.12813	2.66958		1.11131	1.1075	1	1.01766	1.21292		1.10023	1.1247	1	1.01542	1.27134		1	2.11163	6.15026	5.06045	3.58084
NCU02790	FGSG_01041		1	2.36674	4.63414	11.1155	6.05294		1.19124	1.84654	1.31087	1	1.27731		1.27949	2.02212	1.39294	1	1.4448		1	2.90893	8.33528	29.4536	11.4347
NCU02791	FGSG_01042		1	2.14989	2.06649	4.94922	2.6961		1.29583	1.35204	1	1.9565	1.14549		1.34973	1.38315	1	2.08473	1.15491		1	2.88454	3.36504	9.03889	4.70657
NCU02793	FGSG_01049		1.02074	1	1.68512	1.25219	1.98422		1	1.3316	2.13914	1.74451	1.69317		1	1.34113	2.29122	1.87097	1.82615		1.25467	1	1.73736	1.21911	2.42953
NCU02794	FGSG_13060		1	1.85126	1.04409	1.65341	1.28841		1.72716	1.15626	1	1.20635	1.04531		1.44116	1.15435	1	1.15783	1.01185		1	2.74426	1.25732	2.306	1.68432
NCU02795	FGSG_01353		1	2.38492	3.23387	4.20411	5.379		1.05729	1	1.0933	1.11455	3.46411		1.0681	1	1.14108	1.04419	3.59156		1	3.34246	5.11515	7.60275	3.92983
NCU02797	FGSG_00524		1.13538	1.36167	1.29518	1.41488	1		1.54424	1.47963	1.23641	1.35481	1		1.66755	1.49919	1.24141	1.41301	1		1	1.36063	1.4221	1.55038	1.06573
NCU00274	FGSG_05519		1	1.48092	1.89186	2.82531	2.63876		1	1.35028	1.40825	1.05296	1.25557		1	1.34953	1.46422	1.03175	1.31636		1	1.56766	2.24679	4.59474	3.68939
NCU02798	FGSG_00526		3.77787	4.35047	25.7702	1.58856	1		6.13212	2.95448	35.1973	1	1.44551		6.38277	2.97527	40.8774	1	1.54861		2.15401	4.23538	8.24548	2.27512	1
NCU02800	FGSG_01106		1	1.56973	1.39802	1.44847	1.74564		1.08626	1.36993	1.45256	1	1.26118		1.09641	1.4187	1.57733	1	1.33274		1	1.77461	1.42606	1.94017	2.26606
NCU02802	FGSG_01032		1	1.92912	1.8777	1.10602	1.38879		1.52253	3.92591	1.47439	1	1.21398		1.49876	4.26154	1.42731	1	1.28829		1	1.49795	3.08334	1.6703	2.14357
NCU02804	FGSG_12997		1.47168	1.62647	1.28169	1	1.15541		1.60372	1.42228	1.33823	1.09834	1		1.77715	1.4342	1.31418	1.14921	1		1.47734	1.86099	1.3237	1	1.32389
NCU02808	FGSG_06845		1	1.47865	1.71684	1.68374	1.69933		1.00514	1.3687	1.20475	1	1.0731		1	1.47049	1.28719	1.05269	1.11456		1	1.55631	2.11406	2.33231	2.25752
NCU02809	FGSG_06844		1	1.41412	1.40278	1.09594	1.0821		1.7415	1.61194	1.21598	1	1.13823		1.54266	1.64657	1.2202	1	1.12608		1	1.74242	2.09572	1.5847	1.42373
NCU02810	FGSG_06843		1.094	1.02183	1.11162	1	1.14813		1.37488	1.16374	1.0311	1	1.28142		1.38304	1.17125	1.02318	1	1.31818		1	1.00295	1.23525	1.06022	1.12345
NCU02811	FGSG_06842		2.4522	19.2827	2.81863	3.5438	1		1.19804	1.1817	1.37998	1	1.28605		1.12554	1.10476	1.41052	1	1.35102		2.81195	34.951	3.22704	5.42263	1
NCU02812	FGSG_13064		1	1.90108	1.85443	1.60546	1.51006		1.179	1.10904	1	1.07816	1.38467		1.25566	1.09155	1	1.03605	1.3536		1	2.54122	2.61882	1.9992	1.54513
NCU00032	FGSG_06691		1	6.6412	3.38526	4.33427	5.75512		1.1527	1	1.08101	1.1322	1.27101		1.21146	1	1.12038	1.06504	1.21264		1	10.488	3.95153	5.67054	8.30202
NCU00276	FGSG_05516		1	1.6566	1.44812	1.71795	2.27302		1	1.30853	1.01674	1.23894	1.38654		1.01618	1.30096	1	1.04316	1.31401		1	1.8877	1.79951	2.09633	3.05754
NCU02813	FGSG_07122		1.07691	1.21308	1.69097	1	1.25124		1.11506	1.43705	1.78428	1	1.2392		1.0946	1.4736	1.9066	1	1.26589		1.06961	1.08959	1.62901	1	1.25922
NCU02815	FGSG_07118		1	2.74942	2.53633	3.89987	3.56464		1.07833	1.09652	1.12907	1.26501	1		1.04889	1.05777	1.12359	1.24785	1		1	3.89972	3.36326	6.10297	6.22176
NCU02826	FGSG_07114		1	1.62724	2.76936	2.68549	3.67313		1	1.033	2.07936	1.28482	2.08079		1.14783	1	2.21067	1.2287	2.12282		1	2.02177	3.02327	4.10745	4.93152
NCU02828	FGSG_07115		1	1.72953	1.37744	1.76862	1.47711		1.24587	1.30432	1.02682	1.11286	1		1.23197	1.27222	1	1.0968	1.00044		1	2.18273	1.75195	2.48236	1.98042
NCU02829	FGSG_07113		1.66557	1.0717	1	1.356	1.01434		2.28271	1	1.20018	1.49035	1.69722		2.32095	1	1.25947	1.66334	1.72175		1.54706	1.4453	1.1542	1.65263	1
NCU02830	FGSG_07120		1	3.32301	4.83992	5.49688	6.27332		1.131	1.16866	1	1.0874	1.46969		1.06779	1.12725	1	1.00678	1.46353		1	4.84323	9.06432	10.5856	10.6027
NCU02833	FGSG_07119		1	2.76113	2.07492	3.20835	2.91268		1.15699	1.22739	1	1.18647	1.19796		1.11482	1.23695	1	1.17251	1.2515		1	3.89001	2.77993	4.96251	4.22221
NCU02834	FGSG_07070		1	1.29771	1.46694	1.45044	1.6641		1	1.18004	1.3832	1.58958	2.35838		1	1.10878	1.33038	1.31417	2.12772		1	1.37584	1.51711	1.357	1.26115
NCU02839	FGSG_00558		1	1.08435	1.12808	1.10183	1.02316		1.43901	1.20119	1.28598	1	1.04212		1.42055	1.19256	1.25831	1	1.001		1	1.27181	1.29754	1.49248	1.29117
NCU02840	FGSG_00559		1	1.41276	1.51171	1.8399	1.44638		1.635	1.13771	1	1.27552	1.19313		1.73627	1.15653	1	1.31984	1.21367		1	1.97701	2.38816	2.81401	2.00021
NCU00277	FGSG_07033		1	2.1146	2.08967	1.49647	2.30379		1	2.01564	2.3176	1.3193	2.17348		1	2.16452	2.64782	1.35074	2.42879		1	2.1803	1.94789	1.6833	2.47075
NCU02842	FGSG_07071		1	1.16146	1.18449	1.68382	1.16023		1	1.0794	1.37519	1.7382	1.32473		1	1.09187	1.51611	1.71964	1.27357		1	1.21595	1.05831	1.61518	1.04631
NCU02846	FGSG_09180		1	2.16238	1.96875	2.31712	3.01313		1	1.13618	1.10503	1.38284	2.22745		1	1.09009	1.02339	1.25446	2.15691		1	2.84372	2.48372	2.80045	3.0645
NCU02877	FGSG_03825		3.29082	4.28842	1	1.67169	1.80064		1.26419	1	1.0863	1.02234	1.43641		1.19258	1	1.08549	1.11829	1.65457		3.88672	6.52901	1	2.15918	1.89311
NCU02879	FGSG_06331		1	1.95632	1.6142	4.97738	1.13186		1.18805	1	2.05508	4.76226	5.19374		1.22301	1	2.19311	5.04636	5.81861		1.41274	3.83715	1.8689	6.71343	1
NCU02880	FGSG_02249		3.73353	5.31424	2.41977	8.33508	1		1.10872	1	3.31731	11.0935	2.30462		1.22957	1	3.80142	12.4821	2.33511		7.74849	13.7664	3.03968	10.6731	1
NCU02885	FGSG_00792		1	3.20912	1.83763	3.08553	2.09665		1	1.24758	1.20922	1.18956	1.04497		1	1.25844	1.1945	1.14902	1.02751		1	4.51146	2.03146	4.34919	2.56904
NCU02886	FGSG_11825		1	2.05886	1.83505	1.42977	1.30013		1.10609	1.25236	1.9612	1.18589	1		1.13972	1.28152	2.13267	1.20907	1		1	2.67407	1.69381	1.63244	1.5659
NCU02888	FGSG_02286		1.74482	2.30751	2.89225	1.73796	1		1.06489	1.66013	2.03615	1	1.33352		1.09249	1.7402	2.19737	1	1.37702		2.3428	2.73049	3.4712	2.44935	1
NCU02894	FGSG_00759		1	1.18325	1.18228	1.3172	1.66348		1.04522	1	1.19587	1.01356	1.71089		1.05976	1	1.18558	1.05136	1.88815		1	1.33495	1.1799	1.54484	1.51551
NCU02895	FGSG_09179		1.38155	1.71937	1.90768	2.47078	1		1.33145	1.585	1.09647	1.19639	1		1.39172	1.622	1.02951	1.23909	1		1.22504	1.56858	2.31846	3.31689	1
NCU00278	FGSG_07034		1	1.52071	1.56798	1.12544	1.18907		1.31502	1.49769	1.96517	1	1.02046		1.34461	1.57444	2.15368	1	1.00275		1	1.7742	1.53542	1.51502	1.63696
NCU02896	FGSG_00800		1	1.46128	1.46048	1.34122	1.95031		1.21073	1.20182	1.17916	1	1.17288		1.2702	1.2605	1.23088	1	1.22339		1	1.77246	1.79347	1.74291	2.85987
NCU02898	FGSG_00803		1	2.26878	4.13189	3.73339	5.83338		1.52763	1.28287	1.12032	1	2.19411		1.41438	1.32369	1.16433	1	2.35238		1	3.23783	7.97398	7.26411	8.30385
NCU02899	FGSG_00804		1	2.23424	1.46367	2.80852	2.29738		1.12713	1	1.22088	1.0603	1.03445		1.08476	1	1.26171	1.05705	1.00627		1	3.1381	1.55148	4.07947	3.01376
NCU02909	FGSG_04230		1.47046	2.01339	1.84628	3.75151	1		1.5089	1.73437	1.79764	1.5715	1		1.60303	1.74649	1.82432	1.59377	1		1.43324	2.17159	1.84842	5.19889	1
NCU02927	FGSG_00895		1.38428	1	1.89203	2.60963	14.9527		10.7518	1	1.55102	1.02142	11.7263		12.4423	1	1.65718	1.00148	13.2731		1	6.83515	14.4798	28.6026	54.6815
NCU02931	FGSG_10520		1	6.42672	7.4054	1.91526	6.93093		1.89735	1.62334	1.6898	1	2.36336		2.13341	1.67592	1.62507	1	2.65072		1	10.1418	12.4359	2.34121	10.4239
NCU02934	FGSG_04888		1	1.77815	3.36141	1.26864	5.10568		1	1.46453	1.837	1.145	1.4778		1	1.48393	1.90047	1.11522	1.4556		1	1.98637	4.5939	1.37395	8.02333
NCU02935	FGSG_04887		1.31801	1.33844	1.1332	1.07115	1		1.68171	1	1.01664	1.15948	1.0952		1.79544	1	1.03333	1.24215	1.17924		1.13998	1.68534	1.28416	1.07943	1
NCU02936	FGSG_02306		26.3241	101.896	2.51385	6.3311	1		1.44333	2.02723	1.61915	1	1.44051		1.3161	1.93607	1.77973	1	1.53999		31.2127	171.928	2.58094	10.1631	1
NCU00279	FGSG_07035		1	2.42549	3.89646	3.61335	8.84892		1.32285	1.13439	1	1.029	4.76959		1.34905	1.12811	1.01317	1	5.27688		1	3.48222	7.30691	6.35592	6.33967
NCU02937	FGSG_04885		1.0995	1.14207	1.34564	1.20982	1		1.04447	1.02462	1.05714	1	1.01717		1.08054	1.02929	1.08608	1.01854	1		1.13751	1.22544	1.56306	1.36053	1
NCU02938	FGSG_04884		1	1.53988	1.18693	2.39928	1.66426		1.44816	1.17038	1	1.59727	1.66675		1.48268	1.19892	1	1.70191	1.72489		1	2.0559	1.48797	3.42686	1.94293
NCU02940	FGSG_04883		1	2.18142	1.51128	2.04127	1.91247		1.59786	1.37794	1	1.34862	1.44828		1.5219	1.40772	1	1.35148	1.37667		1	3.07178	2.06588	2.7932	2.4056
NCU02941	FGSG_09487		1.36785	2.35285	1	1.85722	1.3137		1.53011	2.38457	1.11561	1.16921	1		1.75232	2.6268	1.10441	1.24799	1		1.36575	2.49586	1	2.39446	1.51925
NCU02942	FGSG_09360		1	1.66651	2.87337	2.41943	2.21528		1	1.37955	1.64557	1.44652	1.88422		1	1.34114	1.6493	1.21207	1.61429		1	1.85703	3.85699	3.15931	2.33291
NCU02943	FGSG_09359		1.08784	1.23134	1.12401	1	1.10526		1.04897	1.33737	1	1.09191	1.09677		1.07459	1.41673	1	1.12639	1.09218		1.14748	1.18991	1.26736	1	1.17219
NCU02945	FGSG_01404		1	3.30694	1.58033	2.47239	1.76212		1	1.60294	1.01375	1.17984	1.41114		1	1.68951	1.03137	1.18622	1.46944		1	4.43828	1.82489	3.34042	1.85491
NCU02946	FGSG_07643		2.40548	2.45164	1.77328	1.48202	1		2.88259	2.80336	2.49674	1.7397	1		3.40987	2.98132	2.43413	1.86228	1		2.01406	2.11617	1.36088	1.31093	1
NCU02948	FGSG_01403		1.87812	2.53914	1.07703	1	1.21294		1	1.67682	1.35093	1.45421	1.64331		1	1.47078	1.12887	1.26144	1.53283		3.21504	3.65313	1.17893	1	1.26798
NCU02949	FGSG_08807		1	1.54274	1.13446	1.58376	1.29832		1.33022	1.65538	1	1.79771	1.46064		1.66521	1.74964	1	1.88621	1.47074		1	1.7408	1.49591	1.68942	1.39322
NCU00282	FGSG_06699		1	1.48538	7.16615	8.91338	7.05069		1.64572	1.54133	1	1.51038	2.7395		1.49852	1.61367	1	1.52496	2.8893		1	1.85261	14.3078	15.2641	7.70959
NCU02950	FGSG_01405		1.31478	3.21604	1.31763	1.57187	1		1.31316	2.37307	1.42164	1.30142	1		1.34551	2.75442	1.54906	1.40623	1		1.30348	3.74135	1.26696	1.75143	1
NCU02951	FGSG_01394		1.23858	1.576	1.26947	1	1.09376		1.2941	1.58917	1.25187	1.06976	1		1.23968	1.62455	1.20166	1.07223	1		1.25431	1.63299	1.33535	1	1.20233
NCU02956	FGSG_01390		1	1.34871	2.69017	2.98729	3.33307		1.31006	1.09819	1	1.50711	3.8989		1.23799	1.09591	1	1.50172	4.30163		1	1.70831	4.64694	4.03061	2.16576
NCU02957	FGSG_01173		1	2.05725	2.56408	3.62975	5.00934		1.01359	1.33818	1	1.9754	2.17399		1.03273	1.36369	1	2.07535	2.38814		1	2.54657	4.16227	4.34523	6.80323
NCU02960	FGSG_01174		1	2.69609	1.79639	2.20274	2.4414		1.39915	1.51282	1	1.05227	1.24225		1.31018	1.54119	1	1.02599	1.24873		1	3.76824	2.52413	3.3866	3.59121
NCU02962	FGSG_01168		1	1.5427	1.20903	1.49063	1.26655		1.36356	1.25923	1	1.41779	1.36657		1.52429	1.29735	1	1.47266	1.36811		1	1.95803	1.52126	1.68888	1.33035
NCU02963	FGSG_01334		1	1.93181	1.48957	1.76618	1.18345		1.73538	1.35275	1.13255	1	1.01821		1.90671	1.39133	1.12174	1.09055	1		1	2.73826	2.00618	2.80261	1.53031
NCU02966	FGSG_01337		1	1.79149	1.40921	1.62465	1.45091		1.35411	1.2555	1.05012	1.082	1		1.42134	1.33829	1.07099	1.12427	1		1	2.36913	1.79272	2.21263	1.93274
NCU02968	FGSG_01339		1	1.61259	1.56514	1.56182	1.5378		1.20714	1.30274	1.24891	1.20352	1		1.2291	1.32371	1.26063	1.20063	1		1	1.96672	1.92472	1.9661	2.18067
NCU00285	FGSG_06701		1.82287	2.7011	2.62223	3.76899	1		1.53663	1.52772	1.8226	2.06139	1		1.33867	1.32975	1.9179	2.1478	1		1.94996	3.52071	2.98821	4.90273	1
NCU02970	FGSG_01377		1.22527	1.53844	1	1.34503	1.19703		1.83792	1.71183	1.05821	1.37628	1		2.09272	1.85959	1.07615	1.44383	1		1.0079	1.48583	1	1.37454	1.43516
NCU02972	FGSG_01376		1	2.50994	1.34442	1.38812	1.9364		1	1.87143	1.21924	1.48402	1.03284		1.0255	2.06944	1.27032	1.51561	1		1	2.93386	1.40553	1.28936	2.51071
NCU02974	FGSG_01374		1	1.36952	2.1456	1.81134	2.14193		1.26563	1.10559	1.08412	1	1.01031		1.36702	1.1503	1.11832	1.04772	1		1	1.71097	3.34675	2.67482	3.46883
NCU02977	FGSG_01373		1	1.48933	1.32643	1.6313	1.35964		1.80307	1.19208	1.27924	1.26234	1		1.70611	1.16424	1.26736	1.2905	1		1	2.1545	1.71961	2.39257	2.06561
NCU02978	FGSG_01372		1	2.07469	1.4675	2.59665	2.26197		1	1.31324	1.05294	1.00146	1.1345		1.01779	1.4064	1.11967	1	1.15323		1	2.58024	1.6927	3.91764	2.93587
NCU02979	FGSG_01371		1.22267	1.36142	1	1.54152	1.50965		1.41687	1.32335	1	1.38211	1.36276		1.56017	1.36627	1	1.41423	1.34583		1.12215	1.3867	1	1.64735	1.60608
NCU02980	FGSG_01370		1	1.83648	2.04456	2.14159	2.73529		1.32446	1	1.10122	1.19712	1.47471		1.40451	1	1.10312	1.23895	1.4432		1	2.60727	2.92358	2.98544	3.90293
NCU02982	FGSG_01123		1	1.2919	1.52674	1.87439	1.40142		1.59318	1.12394	1	1.23814	1.2969		1.7012	1.14823	1	1.2973	1.3277		1	1.76289	2.44118	2.98014	1.87069
NCU02983	FGSG_01122		1	2.85481	3.46453	2.93061	3.04683		1.64475	1.51943	1	1.13187	1.67682		1.66497	1.57933	1	1.18251	1.78838		1	4.14103	7.04078	5.06277	4.03834
NCU02984	FGSG_01121		1.10579	1	1.2495	1.39335	1.20574		1.94385	1.26174	1	1.39918	1.27484		1.96877	1.28952	1	1.45574	1.32454		1	1.1829	1.87954	1.7509	1.46625
NCU00289	FGSG_04683		3.63388	8.94543	1.28117	1	1.21479		1.04816	3.90153	1.38027	1.17734	1		1.03576	4.3188	1.40337	1.17163	1		8.11455	13.1839	1.35341	1	1.47514
NCU02988	FGSG_01120		1	10.2501	1.73486	3.18722	1.55415		1	2.30499	1.81152	2.36691	1.79739		1	2.45536	1.98772	2.50278	1.89158		1	15.5252	1.72766	3.78257	1.49035
NCU02994	FGSG_01310		1.89244	1.00398	2.37364	1	1.36845		1.16871	1.08672	1	1.01938	1.13508		1.22874	1.11702	1	1.01298	1.1261		2.42239	1	3.32758	1.00881	1.55126
NCU02996	FGSG_01150		1	2.5452	3.07475	2.43687	1.96446		1	1.45624	1.83809	1.27257	1.14148		1	1.43569	1.85183	1.2107	1.0684		1	3.2682	3.83066	3.35873	2.53702
NCU02997	FGSG_00452		1	1.88715	1.8338	1.49724	1.53135		1.73011	1.32825	1.39123	1	1.0103		1.75456	1.37027	1.44991	1	1.01902		1	2.67704	2.47897	2.22475	2.29387
NCU03006	FGSG_02783		3.43597	1.68598	1.4738	1.63552	1		3.41993	1.83866	1.34084	1.35009	1		3.55369	1.9329	1.39378	1.44825	1		3.31733	1.53856	1.54925	1.82503	1
NCU03009	FGSG_02785		1.18915	1.11032	1.87891	1.06943	1		1.59694	1.55028	1.29339	1.13498	1		1.54107	1.5621	1.28029	1.14364	1		1.09815	1	2.28369	1.05394	1.02732
NCU03011	FGSG_11787		1.52887	1.51033	1	1.73277	1.36874		2.70779	1	1.41403	2.83217	1.95287		2.75302	1	1.42085	3.23663	2.73111		1.00502	2.12404	1	1.55341	1.35836
NCU03013	FGSG_00576		1	2.8161	1.6341	7.50097	3.07902		1.73037	2.42021	1	6.86814	4.48097		1.78741	2.62259	1	7.8011	4.70869		1	3.75718	2.98036	9.17331	3.02154
NCU03018	FGSG_00485		1	1.28905	2.12434	1.23105	1.26482		1.16155	1.2883	1	1.14475	1.09895		1.18458	1.33887	1	1.18304	1.12744		1	1.40851	3.19679	1.38778	1.48952
NCU00290	FGSG_05589		1	11.8674	4.63448	10.1597	11.1695		1.71856	1.19557	1	4.21584	5.9212		1.83831	1.21344	1	4.8453	7.15579		1	19.373	5.58782	4.85318	4.39923
NCU03020	FGSG_00486		1.29128	1.48497	1	1.03644	1.45592		1.14314	1.0707	1	1.06904	1.4026		1.26368	1.09285	1	1.09672	1.42574		1.35961	1.76001	1	1.0148	1.48798
NCU03021	FGSG_01029		1	2.17647	1.49745	1.78977	1.90715		1	1.45618	1.01499	1.23079	1.2379		1	1.53495	1.04789	1.2669	1.27146		1	2.65469	1.81095	2.14354	2.36925
NCU03023	FGSG_00489		3.07662	1.81193	1.54269	1	1.32578		1.92915	1.44835	1.45159	1.11365	1		1.61326	1.36357	1.38684	1.10915	1		4.26665	2.19817	1.70152	1	1.61753
NCU03024	FGSG_00870		1	2.42516	1.76623	2.55905	2.36966		1.10172	1.17368	1	1.07081	1.18754		1.11195	1.16728	1	1.05459	1.18996		1	3.32801	2.21062	3.75783	3.11759
NCU03026	FGSG_00952		1	3.84196	2.80073	3.93506	2.50756		1	3.18566	2.08507	3.41372	1.63671		1	3.21231	2.58278	4.61198	1.99433		1	4.2777	3.3732	4.21931	3.44041
NCU03028	FGSG_00746		1	1.34934	1.22114	1.32468	1.24977		1.37846	1.03506	1	1.15175	1.15306		1.45947	1.06607	1	1.20165	1.16434		1	1.80154	1.56465	1.62775	1.47912
NCU03029	FGSG_00745		1	3.04762	3.108	3.12705	2.19611		1.45486	1.12725	1.17694	1.04221	1		1.46039	1.10015	1.12891	1.0536	1		1	4.60005	4.61711	5.06047	3.01699
NCU03030	FGSG_00744		1	1.10344	1.35715	1.02287	1.16472		1.20803	1	1.05884	1.03154	1.07173		1.16681	1	1.09373	1.06325	1.16643		1	1.31023	1.76032	1.15339	1.38971
NCU03031	FGSG_00743		1.77612	1.74595	1.31933	1	1.16861		1.49743	1.55313	1.6735	1.0416	1		1.53426	1.57001	1.72153	1.05563	1		1.88973	1.79386	1.12856	1	1.30818
NCU03032	FGSG_00742		1	1.61378	3.72041	4.64879	3.69602		1	1.85345	1.06591	1.33202	1.32155		1	1.94971	1.02575	1.28608	1.41089		1	1.45465	5.32788	6.65699	4.67591
NCU00293	FGSG_05580		1	1.05487	1.48173	1.10556	1.15083		1.63256	2.16694	1.40372	1.11916	1		1.68387	2.24438	1.39624	1.06508	1		1.12602	1	2.0343	1.45583	1.6702
NCU03033	FGSG_00352		1	1.3581	2.03249	1.92415	2.44469		1.17396	1.14661	1	1.30653	1.30882		1.07394	1.04553	1	1.32344	1.36219		1	1.61169	3.10024	2.38994	3.46299
NCU03035	FGSG_07045		1	2.15382	1.74493	3.14235	2.45212		2.11051	1.45158	1	2.47909	2.17356		1.78564	1.40057	1	2.51112	1.99694		1	3.22127	2.95505	3.9909	2.90237
NCU03036	FGSG_07046		1	2.11382	1.89066	2.43341	2.60413		2.5631	1.63883	1.07513	1	1.34087		2.63054	1.66996	1.05344	1	1.41824		1	3.22777	3.71744	5.67857	5.11779
NCU03037	FGSG_07047		1	1.22409	1.02407	1.3367	1.05127		1.77174	1.26756	1	1.12791	1.70586		1.72986	1.2427	1	1.10806	1.69626		1	1.63695	1.42672	2.03029	1.13299
NCU03038	FGSG_07048		1.67012	1.47926	1.62151	1.02463	1		1.47025	2.25877	2.03496	1.27816	1		1.57721	2.51015	2.16241	1.34748	1		2.00792	1.2783	1.57618	1	1.1437
NCU03039	FGSG_07049		1	1.35933	1.22879	1.32162	1.3116		1.12269	1.08733	1	1.04169	1.12965		1.09616	1.10853	1	1.04195	1.14725		1	1.61949	1.44754	1.58943	1.48716
NCU03040	FGSG_07050		1	1.60768	1.40153	1.55705	1.0934		1.32376	1.20884	1.07441	1.17162	1		1.40641	1.20696	1.07752	1.1804	1		1	2.07426	1.78558	2.008	1.2616
NCU03042	FGSG_07051		1	1.64396	1.40542	1.65997	1.54962		1.31732	1.37326	1.19252	1.18298	1		1.32625	1.42906	1.24277	1.17777	1		1	2.04331	1.729	2.25933	2.2661
NCU03045	FGSG_07053		1.07183	1	1.91511	2.38885	2.5304		1.11494	1	1.58296	1.52477	1.66401		1.13397	1	1.67246	1.56817	1.76109		1.04321	1	2.13563	3.0688	3.1853
NCU03048	FGSG_00512		1	1.99754	2.48243	2.52884	2.82299		1.06914	1	1.34422	1.16656	1.34253		1.12452	1	1.40571	1.10047	1.29814		1	2.70574	3.18025	3.60075	3.93704
NCU00294	FGSG_06924		1.67698	1.49044	1.46457	1.00013	1		1.71989	2.08209	1.8017	1.20855	1		1.89106	2.31073	1.90091	1.29815	1		1.81615	1.34722	1.44682	1	1.13824
NCU03050	FGSG_07054		1.3329	1.54257	1	1.48118	1.15435		1.69786	1.25389	1	1.29082	1.03404		1.76653	1.29877	1	1.35962	1.01751		1.15861	1.73423	1	1.60756	1.2307
NCU03051	FGSG_07055		1	1.77648	3.52597	1.73459	2.48018		1.30391	1.79196	1	1.26077	1.39323		1.29906	1.89527	1	1.2776	1.51249		1	2.0435	6.46658	2.23637	3.67987
NCU03054	FGSG_00514		1	2.03258	1.38039	2.17925	2.22269		1.40532	1.23527	1	1.43041	1.50889		1.39954	1.24912	1	1.46944	1.54153		1	2.80954	1.7237	2.89096	2.88157
NCU03055	FGSG_13014		1.02902	1.19628	2.46601	1	1.95622		1.09138	1.20402	1.375	1.11741	1		1.09005	1.23837	1.41564	1.15912	1		1.02333	1.22999	3.2863	1	2.66905
NCU03057	FGSG_03942		1.18823	1.92749	1	1.64797	2.09492		1.18919	1.02378	1.06328	1	1.14544		1.06762	1	1.06038	1.00093	1.02695		1.19902	2.5689	1	2.12019	2.87226
NCU03058	FGSG_00617		1	1.8733	2.85089	3.39916	2.6335		1.04464	1.28658	1	1.09158	1.0122		1.06023	1.35886	1	1.12791	1.03345		1	2.29935	4.73344	5.96032	4.16309
NCU03060	FGSG_07102		1	1.58469	2.78182	3.70136	3.90779		1.21143	1	1.0261	1.12124	1.33731		1.23211	1	1.06335	1.11881	1.41377		1	2.11326	4.733	7.04487	6.80571
NCU03061	FGSG_07101		1.12713	1	1.10132	1.06241	1.18661		1.59851	1.15925	1.16748	1.14505	1		1.61646	1.12305	1.18338	1.1419	1		1	1.04004	1.21047	1.15511	1.49104
NCU03062	FGSG_07100		1	1.71366	2.06909	2.09569	2.12495		1	1.40907	1.3997	1.15015	1.23517		1	1.47283	1.44923	1.15342	1.24705		1	1.91589	2.58561	3.01338	2.93747
NCU03063	FGSG_07099		1	2.54205	1.94443	2.90911	2.63705		1.52673	1.33211	1.01771	1	1.31145		1.50518	1.32046	1	1.00879	1.3837		1	3.66287	2.80402	5.15174	3.73736
NCU00037	FGSG_06687		1	2.15109	1.76091	2.41201	2.38095		1.21592	1.40877	1	1.06633	1.3147		1.20396	1.46668	1	1.07065	1.31742		1	2.81004	2.56088	4.02365	3.42047
NCU00295	FGSG_05515		1.04392	1.36596	1	1.37678	1.39633		1.30643	1.15244	1	1.13499	1.25986		1.37315	1.18431	1	1.13636	1.29531		1	1.60203	1.06255	1.63346	1.55655
NCU03064	FGSG_01183		1	1.85462	1.52828	2.53499	1.91472		1	1.27486	2.48925	1.38199	1.09594		1	1.26065	2.67724	1.37789	1.03512		1	2.23954	1.12667	2.96091	2.168
NCU03071	FGSG_00408		1	1.81816	1.9637	1.80738	1.72963		1.09152	1.36976	1.39488	1	1.11483		1.10785	1.4436	1.50862	1	1.15448		1	2.19211	2.4574	2.74803	2.38744
NCU03072	FGSG_07098		1	2.01048	4.43863	4.3627	3.58732		1.32349	1.35877	1.19806	1	1.83782		1.33615	1.39097	1.21805	1	1.95395		1	2.66367	8.25383	9.1002	4.7498
NCU03073	FGSG_01182		1.06639	1.22338	1.1929	1.43242	1		1.83505	1.44737	1	1.19612	1.04145		1.93695	1.51792	1	1.19004	1.07963		1	1.42278	1.78491	2.14882	1.32568
NCU03074	FGSG_01181		1.01267	2.75425	1.73036	1.29607	1		1.23314	1.11339	1	1.56211	1.24957		1.19454	1	1.14927	1.44932	1.1818		1.24339	4.89031	2.5613	1.32658	1
NCU03076	FGSG_01141		1	1.04105	1.84328	1.23637	2.4193		1.22808	1.10069	1	1.01454	1.79889		1.35758	1.23496	1.0844	1	1.90084		1	1.14514	2.69004	1.47282	3.0616
NCU03077	FGSG_01139		1	3.08151	4.68383	5.79691	8.75054		1.36823	1.7092	1	1.57994	1.55656		1.57641	1.81067	1	1.52046	1.54097		1	4.29803	10.0405	10.1448	18.8467
NCU03080	FGSG_00461		1	1.23822	1.14975	1.40461	1.55958		1.33917	1.19601	1	1.23597	1.60626		1.42726	1.24566	1	1.2763	1.74712		1	1.47585	1.47896	1.79275	1.76568
NCU03081	FGSG_00462		1	2.33026	3.06896	3.82439	2.78795		1.34594	1.12665	1	1.27272	1.50874		1.46822	1.11343	1	1.29366	1.52219		1	3.34269	5.38695	6.61796	3.7997
NCU03082	FGSG_00463		1	1.85478	2.1786	2.29195	3.77757		1	1.28833	1.03696	1.07215	1.88371		1	1.42049	1.14481	1.12133	2.13037		1	2.23087	3.23798	3.44534	5.4298
NCU00296	FGSG_03752		1	1.73506	1.91629	2.45709	1.08575		1	1.49828	1.7214	2.40955	1.8004		1	1.27532	1.53281	2.08194	1.54223		1.17459	2.22264	2.38917	2.87697	1
NCU03083	FGSG_00464		1	1.9069	2.15085	2.47732	2.54604		1.75906	1.30145	1	1.16283	1.62821		1.70655	1.29585	1	1.13761	1.52875		1	2.74248	3.87514	4.43493	3.63651
NCU03088	FGSG_00995		1	1.34633	1.17647	1.1853	1.26333		1	1.09528	1.02762	1.10875	1.30188		1.01724	1.06257	1	1.08215	1.2075		1	1.51301	1.2645	1.21595	1.20856
NCU03089	FGSG_00996		1	1.38217	1.16178	1.21744	1.20109		1	1.26446	1.09245	1.11003	1.44409		1	1.34909	1.16075	1.12196	1.52495		1	1.46032	1.20577	1.28901	1.05443
NCU03091	FGSG_00999		1	1.97483	2.05622	1.97387	1.63808		1.11415	1.34312	2.41526	1.2568	1		1.13964	1.38619	2.61776	1.27262	1		1	2.4856	1.70083	2.62364	2.2413
NCU03092	FGSG_11878		1	1.26028	3.9503	2.11213	2.77881		1	1.39975	1.43002	1.58512	2.53777		1	1.56627	1.56594	1.71539	3.06871		1	1.16769	5.29807	2.1023	2.3676
NCU03093	FGSG_00998		1.30063	1.71953	1	1.10303	1.00374		1.9101	1.43155	1.07141	1.12158	1		2.11706	1.57383	1.14222	1.23774	1		1.123	1.97407	1	1.14034	1.05209
NCU03094	FGSG_00997		1.08812	1.61375	1.36644	1.00545	1		1.33797	1.95702	1.57138	1.42615	1		1.24662	1.97711	1.54239	1.49943	1		1.16345	1.74123	1.5298	1	1.27386
NCU03095	FGSG_01002		1	3.00132	3.87235	4.30659	3.90848		1.21274	1	1.10565	1.289	1.37472		1.29494	1	1.09578	1.29212	1.36172		1	4.47131	6.31686	6.80006	5.60302
NCU03096	FGSG_01096		1	2.95835	3.3466	3.60657	3.91856		1.08986	1	1.04937	1.10752	1.67723		1.09291	1	1.04284	1.10364	1.72017		1	4.31823	5.11967	5.59308	4.67027
NCU00298	FGSG_00195		1	1.02872	1.20169	1.09123	1.16237		1.22894	1.65785	1.16185	1.18897	1		1.25618	1.78993	1.22407	1.26412	1		1.18392	1	1.5632	1.32034	1.62924
NCU03097	FGSG_01109		1	2.10596	1.4734	2.29711	2.09442		1	1.07806	1.00259	1.08082	1.07915		1	1.13803	1.03204	1.11665	1.09072		1	2.78841	1.67535	3.14701	2.71295
NCU03098	FGSG_01108		1	2.22922	1.32636	4.90852	6.83438		1	2.55932	1.45016	7.3109	13.4503		1.23963	1.86631	1	5.46037	11.158		1	2.01006	1.23708	3.47696	3.8083
NCU03099	FGSG_11902		1	1.40443	1.39677	1.21677	1.07768		1.18308	1.42	1.31171	1.16096	1		1.18166	1.46356	1.32654	1.18193	1		1	1.53999	1.61035	1.38831	1.25311
NCU03101	FGSG_01112		1	1.31599	1.23715	1.39738	1.83678		1.87434	1.59888	1	1.3941	1.88425		1.93299	1.66617	1	1.47417	2.06344		1	1.64018	2.1184	2.02498	2.61176
NCU03102	FGSG_00671		1.32155	1.23947	1.54492	1.09481	1		1.04184	1.82792	1.74509	1.19341	1		1.07772	1.99419	1.84664	1.24745	1		1.61114	1	1.44157	1.04675	1.01691
NCU03103	FGSG_00672		1	1.63697	3.50564	4.23269	3.22372		1.4415	1.28599	1	1.35411	1.06665		1.37851	1.29901	1	1.36144	1.1048		1	2.14017	6.61168	7.33885	5.46918
NCU03105	FGSG_00675		1	2.4183	2.25865	2.84923	1.87473		1.01362	1.2396	1	1.01023	1.43327		1.1129	1.29714	1	1.00668	1.51633		1	3.21194	3.34511	4.77776	2.22953
NCU03111	FGSG_11803		1	2.11906	3.20183	2.66989	2.36683		1.25315	1.24548	1.18329	1	1.23644		1.41004	1.27208	1.21389	1	1.26662		1	2.86612	5.40297	4.4659	3.2597
NCU03112	FGSG_00926		1.78954	1.11362	1.31366	1	1.27336		1.57613	1.0791	1.17252	1	1.13471		1.67145	1.07895	1.19814	1	1.11892		1.93194	1.13368	1.40736	1	1.36541
NCU03113	FGSG_00929		1	1.99573	1.28792	1.78815	1.67212		1.22385	1.09457	1	1.27314	1.24298		1.21888	1.11441	1	1.30234	1.26819		1	2.73525	1.47717	2.16397	1.9684
NCU00299	FGSG_05551		1	1.55825	1.24299	1.21459	1.25292		1.24383	1.64501	1	1.61296	1.2894		1.35185	1.78719	1	1.55281	1.31294		1	1.71474	1.72541	1.19334	1.45482
NCU03114	FGSG_00930		1	2.63097	1.29856	2.65406	1.88016		2.29057	1.79131	1	2.41996	2.19127		2.49652	1.92775	1	2.61931	2.36218		1	3.89887	1.7869	3.20592	1.98434
NCU03115	FGSG_00932		1	2.90192	3.84181	3.18772	5.74842		1.04946	1.17165	1.10735	1	1.63535		1.02133	1.18442	1.20443	1	1.81681		1	4.08737	6.44773	5.07633	9.72022
NCU03116	FGSG_01497		1	2.84252	3.88676	6.78381	3.32961		1	1.62693	1.23073	1.39935	1.28569		1	1.77351	1.30997	1.4499	1.3265		1	3.64959	6.66052	14.3153	5.36656
NCU03117	FGSG_00861		1	1.54211	2.01956	1.17176	1.61817		1.20651	2.79584	1.54144	1	1.55371		1.22392	3.11516	1.6233	1	1.63561		1	1.02744	2.11186	1.14501	1.4499
NCU03118	FGSG_10925		1.45158	1.79095	1.37935	1	1.31015		1.10199	2.97472	1.46802	1	1.04664		1.13362	3.24094	1.50172	1	1.06282		1.93827	1.11442	1.32047	1	1.48511
NCU03120	FGSG_12447		1	2.30492	1.18007	1.22236	1.55473		1	3.2238	1.17022	1.26295	1.54359		1	3.51375	1.14623	1.2436	1.60788		1	1.69485	1.19275	1.20112	1.56735
NCU03121	FGSG_00680		1.07026	2.75112	1.08077	3.23766	1		2.30412	3.74165	1	2.97526	6.91082		2.29743	3.81658	1	2.31772	5.77561		1.01908	3.26003	1.86144	5.60156	1
NCU03124	FGSG_00677		1	1.75017	1.27693	1.62884	1.39765		1.40928	1.17889	1	1.19604	1.23546		1.38975	1.16996	1	1.21787	1.28027		1	2.37799	1.58755	2.10891	1.62585
NCU03125	FGSG_00728		1	1.7395	1.07928	2.44821	1.39814		1.43788	1.13764	1	1.27193	1.09882		1.43762	1.1641	1	1.25633	1.01784		1	2.40569	1.24875	3.65878	1.70565
NCU03126	FGSG_00729		1	1.64966	1.21954	1.30873	1.16137		1.79987	1.62775	1	1.11216	1.05509		1.74288	1.67908	1	1.12643	1.03698		1	2.1512	1.83852	1.92533	1.63828
NCU00301	FGSG_05556		1.21163	1.79011	2.91902	1	1.38604		1.49749	1.43546	1	1.07076	1.10572		1.4913	1.5227	1	1.07364	1.18797		1	1.82313	4.26331	1.00547	1.62954
NCU03127	FGSG_00740		1.06102	1.87101	1	1.30477	1.228		1.31442	1.3824	1.36239	1	1.06093		1.4225	1.46419	1.43275	1	1.01988		1.09107	2.43956	1	1.74772	1.5271
NCU03128	FGSG_00726		1	2.29321	2.58453	3.90911	3.55489		1.35683	1.19297	1	1.22287	1.5157		1.34201	1.12936	1	1.21707	1.57587		1	3.24302	4.344	7.40566	5.59008
NCU03129	FGSG_00749		1	1.53101	1.40779	1.65026	1.37201		1.11155	1.07203	1	1.2784	1.182		1.12305	1.05711	1	1.27582	1.14162		1	1.90804	1.73804	1.91488	1.49214
NCU03130	FGSG_00751		1.04567	1.23623	1	1.15252	1.78403		1.49347	1.00162	1	1.03176	2.28115		1.58483	1	1.01027	1.05668	2.49548		1	1.62926	1.17045	1.4428	1.59828
NCU03132	FGSG_04928		1.37621	3.77902	2.22801	2.19134	1		2.14288	1.52967	1.47974	1.69102	1		1.97339	1.5407	1.56449	1.79439	1		1.45065	6.05112	2.83302	2.52352	1
NCU03133	FGSG_04929		1.06133	1.61442	1.98778	1	1.25817		1.67884	1.32638	1	1.07659	1.1954		1.71131	1.35486	1	1.10364	1.22684		1	2.04354	3.27275	1.21463	1.6474
NCU03135	FGSG_04927		1.72926	1.22693	1.34092	1	1.15749		2.28792	1.56245	1.90981	1.40229	1		2.3613	1.61486	1.99837	1.47407	1		1.80927	1.31777	1.32698	1	1.52915
NCU03137	FGSG_00866		1	2.62227	2.04702	3.37602	4.00375		1.14384	1.46459	1	1.84557	1.396		1.1656	1.49814	1	1.83018	1.37216		1	3.51318	3.03084	4.60351	7.01207
NCU03139	FGSG_00865		1	1.00927	1.12356	1.1378	1.1006		1.26007	1.24514	1.63781	1	1.13529		1.26825	1.23507	1.70657	1	1.14237		1	1.02338	1.00237	1.44799	1.26344
NCU00302	FGSG_06695		1	1.55126	1.31016	1.5464	1.04095		1.47693	1.29753	1.12939	1.30406	1		1.58946	1.33683	1.13644	1.35943	1		1	2.00905	1.66401	1.99241	1.24054
NCU03141	FGSG_02073		1	1.98604	1.08909	1.44094	1.26794		1	1.11372	1.32338	1.77848	1.7885		1	1.03501	1.27218	1.65468	1.67074		1	2.5652	1.02799	1.34589	1.09354
NCU03142	FGSG_01413		1.29828	1	1.0154	1.17813	1.56221		1.48281	1.27406	1	2.22086	1.80301		1.65191	1.23519	1	2.20922	1.7773		1.77397	1.27851	1.54389	1	1.69632
NCU03146	FGSG_09324		1	1.73788	2.72579	2.47815	2.71295		1	1.16429	1.06265	1.21035	1.81732		1.15138	1.11515	1	1.14055	1.81964		1	2.11871	4.25729	3.38268	2.87813
NCU03147	FGSG_08674		1	1.41352	1.00043	1.20208	1.07232		1.91813	1.78023	1.14793	1.63114	1		2.19558	1.8635	1.12527	1.62259	1		1	1.73951	1.31645	1.39007	1.69265
NCU03148	FGSG_08675		1.43407	1.46058	1.35234	1	1.0349		1.27636	1.91978	1.9115	1.27815	1		1.31766	2.06579	1.94851	1.33783	1		1.85302	1.42111	1.25729	1	1.24275
NCU03150	FGSG_08676		1.0843	1.38877	1.38861	1	1.01467		1.09225	2.11933	1.97347	1.33605	1		1.14063	2.338	2.12519	1.39561	1		1.46707	1.26789	1.32987	1	1.24752
NCU03152	FGSG_02108		6.54747	2.97903	1.49487	1	1.04671		3.28346	1.34664	1	1.26473	1.28826		4.17211	1.46027	1	1.38224	1.35345		9.8687	4.84179	1.9992	1	1.06537
NCU03153	FGSG_08679		1	10.6415	5.08129	15.4176	5.65297		3.74354	1	1.0026	4.64886	2.57766		4.31329	1	1.10891	5.33935	2.69231		1	18.8643	6.68361	13.1676	3.94157
NCU03154	FGSG_08680		1	1.68539	2.31905	1.44086	2.46952		1.75474	1.2401	1.53524	1	1.64183		1.83389	1.28658	1.66834	1	1.69437		1	2.41597	3.54563	2.13748	3.7658
NCU03156	FGSG_08566		1.46407	1.55403	1.33634	1.17833	1		2.14513	1.45339	1.21105	1.2234	1		2.40983	1.53248	1.21434	1.28302	1		1.13353	1.60761	1.41242	1.1484	1
NCU00305	FGSG_07223		1	2.25438	2.66287	1.30921	2.38124		1	2.54905	2.16711	1.56425	1.22299		1	2.73814	2.22875	1.67888	1.23761		1	2.05874	2.92035	1.18494	3.01895
NCU03163	FGSG_12920		161.478	1	17.8446	160.902	364.025		1	6.02139	3.98092	97.9135	102.166		1	2.89138	1.72195	48.7485	39.1671		271.359	1	29.3686	8.82866	27.1192
NCU03164	FGSG_08781		1	2.21595	4.68879	8.10449	5.24725		1	1.04205	1.21828	1.36384	1.46781		1.03621	1	1.17445	1.31924	1.43031		1	2.99535	8.22084	17.5336	8.96097
NCU03166	FGSG_09453		1.12973	1.20348	1.32705	1.73377	1		1.09724	1.09756	1.32558	1	1.02486		1.15803	1.05652	1.30022	1	1.00374		1.13215	1.25492	1.29622	2.23745	1
NCU03169	FGSG_08582		1	1.43346	1.51079	1.87279	1.46661		1.30656	1.27166	1.40581	1.31089	1		1.32869	1.28601	1.46894	1.33792	1		1	1.73947	1.77378	2.56624	2.04577
NCU03172	FGSG_08590		1	5.12223	3.3832	7.15871	3.00475		1	2.42569	1.33946	2.15618	1.22693		1	2.5414	1.28957	2.57908	1.39986		1	6.91255	5.24919	12.8713	4.60104
NCU03175	FGSG_08589		1	3.35356	2.46004	4.35238	2.61197		1	1.2419	1.15835	1.33789	1.24164		1	1.33091	1.27628	1.42417	1.34131		1	4.75556	3.05533	6.65161	3.23325
NCU03176	FGSG_09539		1	1.5557	1.37429	2.33664	2.70434		1.0031	1.12184	1	1.77199	3.1686		1.14559	1.11843	1	1.73986	3.28728		1	1.84605	1.62112	2.6791	2.12384
NCU03177	FGSG_09542		1.14541	1.3117	1.09017	1	1.10219		1.18553	1.16117	1.12674	1.02788	1		1.21384	1.16485	1.11115	1.04682	1		1.14011	1.43141	1.08618	1	1.18855
NCU03178	FGSG_09543		1	4.03349	6.07147	6.15967	6.45239		1	1.08409	1.44175	1.44135	1.50914		1	1.01499	1.41876	1.40955	1.48012		1	5.9917	9.71665	9.95333	10.4296
NCU00306	FGSG_03725		18.4181	1	30.4744	7.6408	21.862		1.32064	2.33177	1	1.3134	1.2572		1.31114	2.46752	1	1.41403	1.45019		30.491	1	50.9277	8.24	34.0033
NCU03179	FGSG_09409		1	2.47296	3.06053	3.9133	3.30639		1.02594	1	1.34747	1.46649	1.19926		1	1.0019	1.32132	1.47565	1.14628		1	3.46813	4.03917	5.67495	4.90284
NCU03184	FGSG_09410		1	1.32016	1.42313	1.01714	1.25536		1.81626	1.3886	1.13978	1.1366	1		1.565	1.20427	1	1.11189	1.03013		1	1.7372	2.21445	1.33217	1.97214
NCU03186	FGSG_09538		1	1.12837	2.73138	2.34508	2.21831		1.36587	1.13212	1	1.09368	1.14125		1.56881	1.16486	1	1.0184	1.11491		1	1.35069	4.66199	3.48875	3.10395
NCU03187	FGSG_09408		1	1.51062	2.41627	2.7001	1.74544		1.58522	1.37636	1	1.48625	1.68833		1.62366	1.38735	1	1.58001	1.83721		1	1.95039	4.38339	3.8881	1.9437
NCU03188	FGSG_08694		1.02212	2.53695	1.40365	1	1.02836		1.1783	1.529	1.19879	1.30542	1		1.32091	1.62806	1.25549	1.36142	1		1.14407	3.73931	1.73071	1	1.24998
NCU03191	FGSG_08577		1	1.77377	1.70813	1.53323	1.26152		1	1.50915	1.35007	1.21759	1.00704		1.06475	1.58224	1.34854	1.27394	1		1	1.94946	1.97732	1.76931	1.45075
NCU03194	FGSG_10669		1.20001	1	1.34928	1.1291	1.38682		1.26479	1.15619	1.0707	1.1493	1		1.28695	1.17541	1.06684	1.18363	1		1.27045	1	1.6342	1.19004	1.75999
NCU03195	FGSG_01258		1	1.16116	2.60646	2.25264	2.06288		1.08531	1	1.21758	1.16498	1.52969		1.14534	1	1.23219	1.19394	1.61001		1	1.32479	3.87721	3.14868	2.31365
NCU03197	FGSG_00469		1	2.16198	3.39572	1.35206	1.55222		1	2.50967	5.3032	1.29584	1.48293		1	2.84589	6.54561	1.42036	1.63935		1	1.93114	2.33764	1.59907	1.8397
NCU03199	FGSG_00471		1.49254	1.72924	1.20151	1	1.02678		1.07442	1.26523	1.21031	1.09953	1		1.14885	1.34301	1.22814	1.15992	1		1.88241	2.15718	1.2684	1	1.11064
NCU00309	FGSG_06775		1	3.07566	2.11495	21.2821	5.99876		2.10249	2.47716	1	17.8613	10.624		2.08454	2.51711	1	19.963	11.4022		1	4.33544	5.31049	25.9413	5.41911
NCU03200	FGSG_00472		1.05215	1	1.20499	1.06183	1.12371		1.38075	1.41692	1.38408	1.202	1		1.3845	1.40066	1.40683	1.20759	1		1.10417	1	1.35684	1.20742	1.48642
NCU03204	FGSG_00475		1.00997	1.21403	1.38813	1	1.59369		1.10806	1.00551	1.00534	1	1.68521		1.18512	1.01046	1	1.0171	1.82656		1	1.40392	1.73908	1.05894	1.62328
NCU03205	FGSG_00476		1	1.24662	2.39622	1.69323	3.98641		1	1.36566	1.72853	1.38098	6.3611		1	1.09298	1.38557	1.12141	5.81747		1	1.16759	2.7532	1.80688	1.58388
NCU03207	FGSG_00562		1.10218	1.02876	1	1.22101	1.13991		1.748	1.22642	1.08273	1	1.28274		1.7192	1.23264	1.09464	1	1.38859		1	1.16362	1.21045	1.72208	1.3185
NCU03211	FGSG_00670		1	1.43255	1.2898	1.32242	1.26069		1.54841	1.02169	1	1.12035	1.05211		1.67401	1.03379	1	1.12344	1.00024		1	2.06203	1.76278	1.69854	1.6357
NCU03212	FGSG_09164		1	3.03332	4.22638	4.40514	4.32115		1	1.22793	1.03323	1.12525	1.09137		1	1.26216	1.05378	1.09255	1.04224		1	4.23198	7.53109	7.61579	7.5275
NCU03215	FGSG_00294		1	1.56866	1.38378	3.44324	1.00371		1.09702	1.14959	1	1.40857	1.11402		1.15836	1.22269	1	1.5577	1.23995		1	1.91439	1.70472	5.46389	1.12225
NCU03217	FGSG_09158		1.19048	1.33821	1.87751	1	1.7008		1.8235	1.60647	1.24043	1	1.37099		1.76641	1.61465	1.26964	1	1.4282		1	1.29618	2.4193	1.05165	2.01892
NCU03218	FGSG_09157		1	1.31049	1.11568	1.14461	1.57835		1.07562	1.27405	1	1.0378	1.77461		1.0958	1.33357	1	1.03535	1.89549		1	1.39415	1.25758	1.28028	1.48405
NCU03219	FGSG_09156		1	1.45692	1.25898	1.77269	1.59382		1.25052	1.2497	1	1.21727	1.13441		1.22721	1.244	1	1.17244	1.08036		1	1.76072	1.60676	2.46587	2.1664
NCU00310	FGSG_05376		1	1.44833	2.03289	3.13161	3.40505		1.09334	1.37777	1	1.91564	2.80526		1.22265	1.39882	1	1.96665	3.12099		1	1.57328	3.02445	3.90573	3.3582
NCU03221	FGSG_09404		1.0331	1.27596	1	1.50998	1.21467		1.22329	1	1.44524	1.24392	1.50504		1.30946	1	1.5004	1.23594	1.52109		1.13992	1.75479	1	1.95603	1.26693
NCU03225	FGSG_00293		1	3.47711	20.4216	27.6332	16.521		2.11281	1.68758	1	1.8293	3.58864		2.1606	1.70591	1	1.85621	3.99791		1	5.28905	50.5902	52.4617	19.0236
NCU03226	FGSG_04914		1	1.5922	1.33699	1.47345	1.17785		1.50057	1.39722	1.3225	1.36371	1		1.50782	1.42661	1.30186	1.44748	1		1	2.03449	1.58931	1.82636	1.55286
NCU03228	FGSG_02749		2.19639	1	2.49063	5.92882	8.16711		1	2.00627	1.25779	4.00681	16.6965		1	1.45228	1.03293	2.98411	13.0591		3.65882	1	3.8754	7.15352	2.89089
NCU03229	FGSG_02761		1	1.25582	2.00159	1.06965	1.25384		1.26257	1.56506	1.62515	1.00981	1		1.33179	1.67066	1.75252	1.02531	1		1	1.26661	2.48589	1.21551	1.5717
NCU03230	FGSG_02762		1.49648	1.70126	1.43059	1	1.19914		1.34556	1.32373	1.05621	1.08904	1		1.58608	1.47274	1.11192	1.17416	1		1.60811	1.99188	1.73711	1	1.39047
NCU03231	FGSG_02769		1	2.33484	2.16293	2.59057	2.73109		1	1.23763	1.19344	1.08189	1.27136		1	1.21713	1.12043	1.00933	1.16497		1	3.06332	2.76555	3.86468	3.76669
NCU03232	FGSG_01197		1	1.64455	1.58369	1.59029	1.50102		1.43081	1.10157	1	1.01527	1.09105		1.47095	1.11286	1	1.02569	1.1432		1	2.27093	2.27886	2.27158	1.97783
NCU03233	FGSG_01195		2.73004	2.46556	1.6806	1	1.23105		2.2121	1.61337	1.44201	1.31595	1		2.46191	1.71042	1.47115	1.41132	1		3.29014	3.51351	2.06887	1	1.59422
NCU03234	FGSG_01194		1	1.39479	1.6211	2.23996	2.03689		1.21502	1.1109	1.20217	1	1.11028		1.28877	1.17625	1.29373	1	1.15642		1	1.71913	2.08949	3.69723	2.98378
NCU00038	FGSG_06684		1	2.05837	2.45899	1.78052	1.97481		1	1.73425	1.16948	1.10261	1.30442		1	1.8173	1.16292	1.09092	1.3344		1	2.27356	3.73882	2.34589	2.48677
NCU00315	FGSG_05378		1.68224	1.55729	1.56935	1.0685	1		1.48595	2.0161	1.83556	1.18218	1		1.58996	2.23262	2.00002	1.27152	1		1.79595	1.31054	1.41301	1	1.00698
NCU03239	FGSG_01062		1	3.16213	2.37154	2.32548	1.71758		1.66817	1.8249	1.28186	1.43303	1		1.81192	1.98133	1.33312	1.47854	1		1	4.53527	3.56145	3.20489	2.46263
NCU03242	FGSG_01058		1	2.12768	141.985	79.7224	1824.06		1.7511	1	2.11924	2.02976	106.229		2.03184	1	1.9578	1.96677	118.515		1	3.37508	370.014	162.983	541.687
NCU03243	FGSG_01057		1	2.53051	2.29396	2.36776	2.08325		1.02492	1.03611	1	1.15224	1.23875		1.04839	1.0271	1	1.13387	1.15843		1	3.53943	3.08416	2.94419	2.30538
NCU03244	FGSG_00414		1	2.35891	3.53108	2.95707	3.90883		1.15767	1.00316	1	1.0149	1.67199		1.19247	1.02328	1	1.02901	1.77205		1	3.3634	6.15143	4.6151	5.10291
NCU03246	FGSG_00543		1	2.97528	4.6648	4.29526	3.57196		1.17179	1.30676	1.48652	1	1.77722		1.13449	1.33303	1.55778	1	1.93637		1	4.21025	7.80388	9.2075	4.96909
NCU03247	FGSG_00531		1	1.64861	13.9902	91.6938	4.21272		1	1.02466	2.4398	8.31034	21.112		1.14973	1	2.52187	9.55431	27.6632		1	2.06288	25.8671	223.601	6.11332
NCU03253	FGSG_00527		1	1.33528	1.74165	1.29063	1.13841		1.37545	1.59333	1.87478	1	1.04162		1.18565	1.51971	1.82371	1	1.0193		1	1.45271	2.01799	2.0166	1.61313
NCU03254	FGSG_11777		1	1.16646	1.45839	1.34911	2.7904		1.0306	1.58103	1.20035	1	2.15082		1.61929	1.67712	1.21723	1	2.28538		1.07762	1	1.62699	1.62414	3.27028
NCU03255	FGSG_00530		1	2.65358	2.7499	6.50682	6.61927		1	1.08724	1.24884	4.37674	5.77053		1.1161	1	1.39734	5.24629	5.53289		1	3.69353	3.55732	5.72857	4.84373
NCU00316	FGSG_05379		1	1.74949	1.76476	1.02232	1.62963		1.66782	1.79856	1.43884	1	1.0802		1.79725	1.94741	1.50505	1	1.01882		1	2.19505	2.5913	1.35171	2.61585
NCU03258	FGSG_06861		1	1.71003	1.62299	1.5202	1.44353		1.19969	1.28075	1.0078	1.11432	1		1.25439	1.28852	1.01547	1.11789	1		1	2.13659	2.33012	1.9702	1.94592
NCU03261	FGSG_06860		1	1.28726	1.09847	1.28914	1.25109		1.51446	1.30694	1	1.23795	1.34867		1.48837	1.33978	1	1.31316	1.35532		1	1.58341	1.46314	1.65458	1.49063
NCU03263	FGSG_06885		1	1.42229	1.34742	1.53048	1.25269		1.93293	1.07987	1.52463	1.04832	1		1.65902	1.12481	1.67656	1.09616	1		1	2.22714	1.63054	2.49101	1.86325
NCU03264	FGSG_06859		1	1.52613	1.43153	2.27192	1.56161		1.0543	1.138	1	1.25924	1.25998		1.12571	1.14834	1	1.25371	1.25173		1	1.82274	1.78991	3.23026	1.83826
NCU03267	FGSG_11897		1	3.12998	1.67298	4.16357	1.98581		1.3319	1.94439	1	1.11227	1.13242		1.31797	2.07721	1	1.06961	1.12477		1	4.23882	2.32633	7.91553	2.79031
NCU03268	FGSG_01091		1	1.30723	2.38796	2.17401	1.10979		1.96841	1.32978	1.64859	1	1.06981		1.63132	1.09375	1.28646	1	1.06212		1	1.83006	4.05626	5.13873	1.94504
NCU03270	FGSG_00410		1	3.33677	2.97677	3.22814	2.84128		1	2.1095	1.46229	1.50491	2.15336		1	2.27486	1.47	1.45795	2.21646		1	4.1516	4.53615	5.08573	3.36215
NCU03273	FGSG_07076		1	2.44936	4.48855	3.10363	3.81298		1	2.11067	2.47165	1.92769	2.35747		1	2.2235	2.59123	1.86635	2.4217		1	2.67423	6.07515	3.9065	4.81389
NCU03274	FGSG_13056		1	2.17116	1.7336	1.51891	2.41126		1.12035	1.55212	1.0216	1.0944	1		1.06878	1.63335	1	1.11293	1.02179		1	2.69287	2.50453	1.95285	3.98427
NCU03276	FGSG_07077		1	2.35253	3.10021	2.79294	2.75091		1.25539	1.17345	1.09625	1	1.17382		1.17064	1.10677	1.06038	1	1.16419		1	3.29689	5.19453	4.64146	4.06851
NCU00317	FGSG_12724		1	3.22901	1.47433	1.27544	2.25772		1	4.74813	1.45323	1.08262	2.24639		1	5.44826	1.50045	1.04121	2.34158		1	2.22041	1.50537	1.45842	2.28649
NCU03277	FGSG_07078		1	2.2447	1.63153	1.25116	1.41955		1.29004	2.00824	1.42427	1	1.12133		1.2682	2.18528	1.47021	1	1.09898		1	2.70148	1.99647	1.63088	1.86473
NCU03280	FGSG_07060		1	1.99275	1.47474	1.29093	1.59559		1.42472	1.7963	1.35106	1.28521	1		1.52817	1.83466	1.3789	1.30258	1		1	2.4787	1.81502	1.50887	2.38711
NCU03284	FGSG_07073		1	1.99373	2.67299	1.88118	2.52317		1	1.55161	1.35576	1.36959	1.49664		1	1.51752	1.29738	1.34725	1.42235		1	2.28727	3.80329	2.22787	3.35576
NCU03285	FGSG_01097		1	1.79605	1.58303	1.9878	1.71749		1	1.35573	1.20669	1.19927	1.10897		1	1.38594	1.20797	1.17155	1.04852		1	2.08839	1.82888	2.61448	2.16464
NCU03287	FGSG_06303		1.11839	1.99938	1.12767	1.16144	1		2.39079	2.67821	1.36641	2.34601	1		2.2791	2.92147	1.37516	2.58898	1		1.05407	2.35153	1.42615	1	1.62504
NCU03289	FGSG_01094		1	1.3289	1.12681	1.37494	1.25678		2.17354	1.11042	1	1.47037	1.43668		2.16705	1.11756	1	1.54413	1.48297		1	2.18293	1.78182	1.87824	1.64631
NCU03290	FGSG_01095		1	1.57174	1.77707	2.22302	1.43569		1.42694	1.16158	1.23466	1.1947	1		1.51792	1.2014	1.31075	1.21204	1		1	2.10301	2.47232	3.55957	1.99613
NCU03291	FGSG_00509		1	2.00466	1.53781	2.22428	2.38413		1.56821	1.36243	1	1.34527	1.5061		1.52676	1.35286	1	1.36172	1.54088		1	2.77198	2.19213	3.31787	3.45125
NCU03293	FGSG_05594		1.30709	3.07039	1.43013	2.7451	1		3.08509	9.3648	2.81719	2.10256	1		2.82109	9.63066	2.61747	2.19247	1		1	1.89325	1.38667	3.82111	1.20475
NCU00320	FGSG_05462		1	1.99756	2.47282	4.97023	4.78578		1.33366	1.14015	1	1.45836	2.72577		1.41598	1.10964	1	1.37607	2.87369		1	2.77256	4.12816	9.80917	5.97707
NCU03296	FGSG_05598		1	1.25953	1.02433	1.01415	1.27736		1.59203	1.49223	1.09247	1	1.05749		1.85363	1.64511	1.14762	1	1.08359		1	1.47624	1.29596	1.35389	1.88688
NCU03298	FGSG_01243		1	1.58952	2.53831	2.55488	3.17791		1.32034	1.1982	1	1.20595	1.83058		1.28529	1.22152	1	1.21252	1.94284		1	2.0486	4.35286	3.8662	4.10544
NCU03302	FGSG_01238		1.41521	1.50683	1.68613	1.20709	1		1.27251	2.14519	2.12219	1.41874	1		1.36468	2.41866	2.23329	1.51928	1		1.58752	1.17804	1.41976	1.06657	1
NCU03303	FGSG_01237		1	1.40976	1.96046	1.78286	1.62657		1.0932	1	1.02957	1.08647	1.61932		1.10854	1	1.01168	1.06414	1.65333		1	1.74369	2.84285	2.36421	1.59153
NCU03307	FGSG_00511		1	2.68147	3.20656	3.27752	3.37027		1.35716	1.15664	1	1.05257	1.72988		1.41239	1.18204	1	1.06367	1.84584		1	3.91296	5.59488	5.6056	4.06163
NCU03308	FGSG_01117		1	3.04297	4.61403	5.46333	3.92891		1.46796	1	1.08279	1.10261	1.10524		1.51104	1	1.10449	1.16419	1.17551		1	4.71005	8.49746	10.9968	6.65896
NCU03310	FGSG_01119		1	1.25595	1.05589	1.35951	1.01173		1.46609	1.25258	1.08346	1.02478	1		1.57403	1.30878	1.09148	1.05927	1		1	1.53905	1.27024	1.92629	1.23835
NCU03311	FGSG_00370		1	2.20444	2.18465	2.67149	2.50051		1.21211	1	1.06965	1.06863	1.14909		1.19742	1	1.09726	1.10427	1.15738		1	3.14494	2.96325	4.0639	3.49202
NCU03312	FGSG_00371		1	1.68279	1.55193	2.37403	2.33766		1.11694	1.14339	1.29787	1	1.14519		1.18768	1.17814	1.37183	1	1.22561		1	2.1204	1.72389	3.5843	3.19377
NCU03315	FGSG_00519		1	1.8429	1.94952	2.3287	2.30207		1.84839	1.23096	1	1.24505	1.48683		1.70921	1.17946	1	1.20179	1.52328		1	2.73555	3.41837	3.96852	3.45635
NCU00321	FGSG_05461		5.38616	11.4408	1.99083	2.50119	1		2.27055	2.92824	2.29625	1.57553	1		2.06249	3.21235	2.59899	1.6384	1		5.86022	15.6943	1.80074	3.11576	1
NCU03316	FGSG_05608		1	1.53133	1.49543	1.62494	1.33035		1.41448	1.02113	1	1.01828	1.06311		1.4982	1.04122	1.0169	1	1.06214		1	2.13986	2.0858	2.36105	1.68925
NCU03317	FGSG_05607		1	1.90644	1.28813	1.98652	1.74637		1.58836	1.28232	1	1.11576	1.26648		1.67788	1.3131	1	1.0901	1.28524		1	2.66672	1.65505	3.02093	2.29119
NCU03319	FGSG_00538		1	2.05951	1.23277	1.55407	1.36443		1.74187	1.38721	1.15672	1.24549	1		1.89611	1.40552	1.15383	1.27444	1		1	2.93269	1.47848	2.04433	1.91366
NCU03320	FGSG_01040		1	2.70042	2.16942	2.84737	2.50516		1	1.5096	1.46207	1.37261	1.48757		1	1.55565	1.51208	1.3506	1.42		1	3.49105	2.51936	3.93839	3.06992
NCU03321	FGSG_11603		1	1.34044	3.71655	1.39665	1.61255		1.01744	1.37933	1	1.0417	1.19462		1.03975	1.46208	1	1.07531	1.28684		1	1.33032	5.5892	1.47412	1.70961
NCU03322	FGSG_02360		1.47778	2.72558	1.42335	1.59413	1		1.02681	1.62892	1.10856	2.15879	1		1.01676	1.69313	1.10065	2.33946	1		1.91133	3.85261	1.74271	1.21923	1
NCU03325	FGSG_00520		1	3.78061	2.65628	2.62553	1.66531		1.82466	1.82979	2.62018	1.41889	1		1.8849	1.8796	2.78548	1.44362	1		1	5.62489	2.82503	4.35795	2.592
NCU03329	FGSG_11189		5.1222	2.74441	3.00193	1.64503	1		2.0629	1.23109	1.20715	2.26693	1		2.23103	1.24572	1.19529	2.54975	1		6.20671	3.11416	3.64141	1.23213	1
NCU03330	FGSG_01644		1	1.90167	2.29325	2.74224	3.16132		1	1.03728	1.23423	1.17533	1.30899		1	1.01509	1.28735	1.16332	1.31857		1	2.47557	3.01169	4.09303	4.82482
NCU03332	FGSG_01469		1	2.25481	2.53093	1.80271	2.50947		1.55756	1.23459	1.11429	1.36502	1		1.7199	1.32934	1.17146	1.4132	1		1	3.26162	4.15999	2.28376	4.32703
NCU00324	FGSG_05459		1	1.99642	1.45123	1.9063	1.70319		1.20434	1.22563	1	1.17078	1.03375		1.23966	1.25194	1	1.2075	1.07361		1	2.64623	1.79371	2.52621	2.27501
NCU03333	FGSG_01671		1	1.23568	4.87568	1.64161	3.88231		1.31209	1.57513	2.05063	1	1.2778		1.18854	1.60101	2.21217	1	1.34382		1	1.25906	7.17801	2.00474	6.18813
NCU03334	FGSG_01670		1	1.68517	1.46653	1.44485	1.62363		1.84666	1.70266	1.36943	1.27607	1		1.90857	1.72306	1.32039	1.33771	1		1	2.19623	2.02136	2.06907	2.87431
NCU03335	FGSG_01620		1	1.28144	1.22403	1.08752	1.11932		1.27947	1.00382	1.11084	1	1.08584		1.29799	1	1.12468	1.01436	1.09861		1	1.65061	1.43679	1.26557	1.25511
NCU03336	FGSG_01619		1	1.88441	2.62191	2.35582	2.15092		1	1.03522	1.56479	1.01517	1.12713		1.00583	1.0308	1.65865	1	1.15183		1	2.44821	3.21101	3.76176	3.05404
NCU03339	FGSG_05183		1	1.01071	1.09136	1.11296	1.07402		1.84697	1.56877	1.27061	1.30406	1		2.14314	1.76142	1.40026	1.27373	1		1	1.13555	1.46325	1.48587	1.69617
NCU03340	FGSG_01655		2.40971	2.06004	1.31897	1	1.05653		1.56432	1.68613	1.46394	1.09789	1		1.60309	1.69175	1.43146	1.13435	1		3.20401	2.40157	1.30938	1	1.15906
NCU03342	FGSG_01654		1	1.7251	1.35084	1.13842	1.31226		1.3563	1.32983	1.1693	1.12367	1		1.3028	1.36978	1.19459	1.13129	1		1	2.21973	1.62041	1.26248	1.68692
NCU03343	FGSG_01653		1.28107	1.38942	1.1997	1	1.05386		1.69408	1.30332	1.12285	1.09886	1		1.75785	1.31762	1.08391	1.10671	1		1.13744	1.52393	1.31779	1	1.15526
NCU03344	FGSG_01652		1	2.00776	13.5813	18.5395	9.25083		1	1.22417	1.44301	1.18291	2.00255		1	1.28833	1.55362	1.25249	2.29576		1	2.52801	26.4755	46.4236	14.8281
NCU03345	FGSG_01658		1	1.54084	2.1881	1.65055	1.92693		1.12922	1	1.12593	1.03555	1.24178		1.14726	1	1.13222	1.0679	1.2757		1	1.98572	3.20764	2.16152	2.478
NCU00325	FGSG_05460		1	2.19084	1.78178	1.86125	1.43311		1.12458	1.21206	1.14985	1.18914	1		1.18193	1.22831	1.13784	1.23595	1		1	2.92983	2.17656	2.28872	1.66875
NCU03347	FGSG_01560		1.19639	1.2068	1	1.06623	1.18742		1	1.42328	1.0214	1.24262	1.1305		1.17966	1.46253	1	1.22216	1.09821		1.41757	1.11924	1.03359	1	1.25496
NCU03350	FGSG_01561		1	1.81835	1.40287	2.17408	1.85978		1.43993	1.08475	1	1.27007	1.21317		1.55846	1.09869	1	1.30941	1.22064		1	2.57907	1.79535	3.11568	2.49241
NCU03352	FGSG_01562		1.17448	1.53177	1	1.13538	2.31263		1.40374	2.1583	1	1.60219	4.5078		1.44377	2.33713	1	1.6063	4.94721		1.1403	1.31055	1.17455	1	1.52123
NCU03355	FGSG_01569		1	1.83349	35.7455	68.316	19.4698		1.89292	1.65593	1	1.15685	1.7009		2.00856	1.81631	1	1.1379	1.72704		1	2.48189	79.9452	192.828	35.1444
NCU03357	FGSG_11966		1	2.21742	2.26933	2.94404	3.88848		1.61921	1.30002	1	1.11141	2.15659		1.7286	1.33175	1	1.13762	2.3894		1	3.18873	3.9481	5.60926	5.14335
NCU03358	FGSG_01476		1.54944	1.91884	1.09344	1	1.24159		1.09723	2.18284	1.48406	1.03506	1		1.1929	2.29228	1.43538	1	1.01023		2.44911	1.94342	1	1.13253	1.61416
NCU03360	FGSG_00627		1	2.25482	1.83154	2.85824	2.58189		1	1.00938	1.06652	1.24004	1.22099		1	1.01943	1.15725	1.23544	1.1794		1	3.08172	2.16697	3.95412	3.38613
NCU03361	FGSG_00628		1	2.60167	1.91666	3.01912	1.88086		1.34036	1.40787	1.55644	1.30641	1		1.34133	1.42191	1.52531	1.28879	1		1	3.63163	2.18148	4.54656	2.52091
NCU00326	FGSG_06649		1.45734	1.11611	1	1.40887	1.57765		1.47873	1.06754	1	1.71186	1.52405		1.71386	1.14352	1	1.93503	1.46236		1.43887	1.14836	1	1.2077	1.54726
NCU03362	FGSG_00629		1	1.5835	1.49422	1.18956	1.37162		1.00768	1.11152	1.1188	1	1.15455		1.01476	1.13098	1.11017	1	1.16413		1	1.90249	1.72363	1.27934	1.47387
NCU03364	FGSG_05179		1	2.83696	2.45313	4.02737	2.60323		1	1.43527	1.4726	1.67619	1.01719		1	1.50223	1.58823	1.91185	1.0643		1	3.76759	2.94892	5.82707	3.93683
NCU03366	FGSG_13905		1	1.6619	2.01078	2.23374	2.45184		1	1.22583	1.05238	1.19789	1.48396		1	1.23743	1.11023	1.13719	1.44617		1	1.95142	2.8466	3.1105	3.12264
NCU03367	FGSG_10850		3.04977	1	2.34746	1.50994	2.23333		1.06201	1.10238	1.03159	1	1.97357		1.22428	1.16583	1.08802	1	2.16518		4.43592	1	3.28764	1.72855	1.98918
NCU03368	FGSG_10854		1.51649	1	1.64035	1.75611	1.55983		2.25832	1.28825	1	1.04414	2.32535		2.51672	1.34446	1	1.06416	2.45471		1.35945	1	2.25688	2.45576	1.21328
NCU03369	FGSG_05168		1	1.70578	1.61137	1.48423	2.15415		1.41484	1.24839	1.19681	1	2.01756		1.60224	1.29984	1.21826	1	2.20036		1	2.26289	2.11708	2.09225	2.2501
NCU03370	FGSG_05177		2.84938	2.17694	1.19274	1	1.03095		2.46055	1.21318	1.29555	1.59861	1		2.48717	1.2508	1.36483	1.7384	1		3.05403	3.56914	1.47601	1	1.44894
NCU03372	FGSG_10853		1	1.42476	1.48801	1.77548	2.22914		1.5726	1	1.06089	1.4428	1.28001		1.56438	1	1.04497	1.35293	1.12701		1	2.08693	2.15674	2.33454	3.52421
NCU03376	FGSG_02822		1	1.78791	1.03086	1.99418	9.54626		2.67811	2.47503	1	2.80495	26.1204		3.62158	2.64324	1	3.06242	32.8282		1	2.36551	1.90361	2.58231	4.60332
NCU03379	FGSG_10904		1	2.95515	2.22912	2.86237	3.48941		1	1.23108	1.14432	1.093	1.53505		1	1.26988	1.23016	1.07083	1.60972		1	4.09983	2.74859	4.13351	4.53027
NCU00329	FGSG_06651		1	18.8162	8.75288	12.0944	7.55664		1	2.54672	2.34497	2.32156	3.41716		1	2.66991	2.79862	2.66393	4.19847		1	29.618	10.3707	17.0279	7.36337
NCU03380	FGSG_10896		1	1.36456	2.75952	1.04284	1.46265		1.34715	1.32274	1	1.30019	1.6791		1.33963	1.31352	1	1.37685	1.84027		1	1.61886	4.71943	1.19831	1.76913
NCU03381	FGSG_10897		1	1.78396	2.04837	1.42265	2.5832		1.36276	1.28682	1.20272	1	1.51361		1.30204	1.34881	1.2588	1	1.61493		1	2.34365	3.03043	1.89729	3.82563
NCU03383	FGSG_10899		1	1.98923	1.47668	2.34233	2.11053		1.24357	1.65602	1	1.35994	1.05338		1.38893	1.45376	1	1.36367	1.07618		1	2.42581	2.1242	3.68855	3.72717
NCU03387	FGSG_10903		1.10495	1.53633	1	1.68908	1.33224		2.49346	1.52121	1	1.38798	1.09925		2.52413	1.55991	1	1.41604	1.09318		1	2.07396	1.34118	2.53348	1.99283
NCU03393	FGSG_10905		1.11972	1.48113	1.61421	1	1.12032		1	2.25661	1.87371	1.13144	1.02496		1	2.45646	1.98894	1.15022	1.00159		1.60133	1.23441	1.58644	1	1.26918
NCU03395	FGSG_10907		1	1.43996	1.36552	1.52472	1.31341		1.20978	1.07729	1	1.02614	1.09226		1.227	1.07707	1	1.04236	1.09701		1	1.81372	1.74497	2.05319	1.56675
NCU03396	FGSG_10908		1	1.17688	2.49746	1.26137	1.53111		1.18915	1.62757	1.1133	1	1.11325		1.14253	1.68425	1.11185	1	1.15231		1	1.04954	3.33102	1.30354	1.66937
NCU03399	FGSG_10820		1	1.82994	1.73838	1.42601	1.27621		1.39176	1.51072	1.6861	1	1.36067		1.32374	1.51238	1.69594	1	1.42089		1	2.32421	1.99552	2.17721	1.51746
NCU03400	FGSG_10821		1	3.91157	2.18504	3.30115	2.17219		1.87893	1.09064	1	1.85261	1.07013		2.09332	1.15218	1.00515	1.97992	1		1	6.32454	2.80518	3.60144	2.61101
NCU00330	FGSG_05457		1	2.74204	1.83534	2.43111	2.06298		1	1.22437	1.10532	1.14966	1.12104		1	1.27069	1.18351	1.15485	1.21706		1	3.74967	2.14205	3.24199	2.53286
NCU03401	FGSG_10822		1.74543	2.21554	1.64032	1.42821	1		2.54096	1.53822	1.08538	1.24817	1		2.7896	1.64999	1.11356	1.3691	1		1.44775	2.72318	2.08435	1.54775	1
NCU03402	FGSG_10823		1	2.00736	2.06702	3.16014	4.04399		1	1.00896	1.21669	1.58453	2.57672		1	1.01771	1.24224	1.70987	2.9505		1	2.67024	2.45596	4.12414	4.32886
NCU03403	FGSG_10824		1	1.20127	60.0774	221.139	52.5553		1.084	1	3.9963	28.664	146.638		3.55971	1	5.15148	25.0442	140.78		1	1.39067	112.036	152.664	16.8316
NCU03404	FGSG_07678		2.36582	1.24646	2.10501	1.4004	1		1.30123	1.18632	2.10088	1	1.2248		1.38803	1.19513	2.22375	1	1.31803		2.98636	1.22897	2.00848	1.81549	1
NCU03405	FGSG_00325		1	1.5462	1.58552	2.02823	1.49228		1.66069	1.18706	1	1.5463	1.34047		1.66925	1.1505	1	1.5342	1.31841		1	2.17375	2.5357	2.79406	1.86813
NCU03407	FGSG_00304		1	2.97528	6.77451	9.38952	3.95481		1.50449	1.14989	1	1.32509	1.18475		1.4566	1.13062	1	1.3442	1.19665		1	4.49147	14.4816	20.6574	6.43946
NCU03408	FGSG_10892		1.43768	3.91545	1.41403	1	1.94931		1.0603	1.29376	1	1.22715	1.24532		1.54938	1.31081	1	1.21003	1.35365		1.85305	6.89617	1.83974	1	2.56976
NCU03409	FGSG_00302		1	1.55406	3.13749	2.63306	2.51841		1	1.16437	1.04363	1.07176	1.29536		1.03995	1.18369	1	1.05129	1.30274		1	1.81278	5.02539	3.75965	3.09625
NCU03410	FGSG_00964		1	4.38569	2.95203	3.38205	2.89207		1.15176	1.18719	1	1.11641	1.09151		1.24453	1.21433	1	1.15888	1.15837		1	6.61314	3.92747	4.57589	3.61228
NCU03416	FGSG_01457		1	3.18482	2.01597	1.36222	2.35132		1.18941	3.50853	1.01741	1	2.79318		1.19351	4.04307	1.05762	1	3.07825		1	3.34085	5.54879	3.10512	3.15981
NCU00039	FGSG_07238		1	2.85932	2.73636	10.866	12.6971		1.32547	2.69962	1	9.93031	2.62766		1.55828	3.13472	1	11.399	2.97065		1	3.40547	6.9937	3.52209	11.0086
NCU00333	FGSG_05510		1	7.57359	4.46145	6.35262	5.23877		1.34695	1.2119	1.31927	1	1.14088		1.36564	1.2054	1.36259	1	1.24257		1	12.012	5.41198	10.3764	7.16939
NCU03417	FGSG_00967		1	1.50492	1.04597	1.22516	1.77422		1.55562	1.09454	1	1.13496	2.22679		1.66104	1.0894	1	1.03567	2.22359		1	2.11983	1.27139	1.51989	1.68251
NCU03423	FGSG_01466		1	1.96959	1.16706	1.79618	1.78408		2.07838	1.29595	1	1.5983	1.54159		2.17117	1.27622	1	1.60241	1.50812		1	3.01419	1.54756	2.32091	2.35141
NCU03425	FGSG_05713		1.54615	1	1.41083	1.02363	1.52873		1.52962	1.23639	1	1.09234	1.1585		1.54181	1.24606	1	1.07623	1.21353		1.7513	1	1.84055	1.08862	1.93866
NCU03426	FGSG_04296		1	3.43812	2.34481	5.03863	4.4718		1	1.04242	1.18135	1.66559	1.20017		1.04266	1	1.22949	1.56315	1.1207		1	5.0287	2.69734	7.11948	7.45094
NCU03435	FGSG_01463		1	1.91042	2.71457	3.11892	2.19787		1.19597	1.14884	1	1.1839	1.22037		1.24904	1.16961	1	1.20702	1.25868		1	2.54212	4.57382	5.149	2.99753
NCU03436	FGSG_01464		1.05386	1.42645	1	1.38678	1.19803		2.10873	1.3863	1	1.47236	1.32123		2.21607	1.43919	1	1.53134	1.34964		1	1.93427	1.33113	1.77034	1.49245
NCU03438	FGSG_00822		1	1.55501	1.18586	1.3955	1.09969		1.59163	1.14565	1	1.04145	1.0125		1.62573	1.16716	1.00496	1.08695	1		1	2.18196	1.53521	1.94455	1.36117
NCU03439	FGSG_00823		1	1.31094	1.70622	2.02475	1.32482		1	1.25844	1.27082	1.05879	1.01343		1.05447	1.32689	1.28585	1.05323	1		1	1.34579	2.01221	2.90482	1.57071
NCU03440	FGSG_00824		1	1.73139	1.25973	2.31251	1.70114		1.23621	1.18517	1	1.17952	1.10762		1.23349	1.20848	1	1.18592	1.11714		1	2.24557	1.497	3.40026	2.18681
NCU03441	FGSG_04297		1	2.2277	1.87858	2.81721	3.95718		1	1.16558	1.05647	1.22513	3.58432		1	1.16192	1.06761	1.23934	4.02942		1	2.93288	2.36396	4.07875	2.54095
NCU00336	FGSG_07262		1	1.41756	5.17306	2.63219	3.32109		1.10816	1.43009	1	1.12769	1.06056		1.09358	1.5218	1	1.14704	1.11188		1	1.50191	8.55155	3.17785	4.69531
NCU03445	FGSG_03771		1	1.36017	1.05445	1.12487	1.1661		1.09364	1.20271	1.11329	1	1.04838		1.16425	1.29389	1.18416	1	1.07017		1	1.53309	1.07276	1.27266	1.3094
NCU03458	FGSG_05208		1	2.25696	2.21936	2.87294	2.66577		1	1.22801	1.26836	1.36456	1.16339		1	1.27783	1.38209	1.33846	1.12022		1	2.94012	2.8001	4.03118	3.97353
NCU03459	FGSG_05207		1	5.12119	3.81652	6.18307	3.84014		1.59433	1.19648	1	1.09907	1.25638		1.68518	1.22298	1	1.08998	1.26804		1	8.07816	5.61622	11.0415	5.23239
NCU03460	FGSG_00298		1.01233	1.41059	1.24075	1	1.0578		1.59491	1.13977	1	1.07411	1.24915		1.7227	1.17273	1	1.10051	1.25852		1	1.91972	1.69143	1.16667	1.15282
NCU03461	FGSG_00297		1	2.086	2.77035	2.27111	3.06396		1.01876	1.07943	1.03196	1	1.44256		1.04864	1.12613	1.04595	1	1.49859		1	2.76749	4.36275	3.24475	4.17619
NCU03462	FGSG_00817		1	1.33102	2.61987	1.643	3.20502		1.00833	1	1.56373	1.68691	4.48989		1.01779	1	1.62787	1.64076	4.77236		1	1.55632	3.48141	1.70522	2.52157
NCU03463	FGSG_00818		1	1.56963	1.30994	1.66377	1.58648		1.3935	1.25353	1	1.04175	1.08004		1.39982	1.27257	1	1.03899	1.09539		1	2.02195	1.74077	2.47489	2.23879
NCU03464	FGSG_05211		1	3.51734	3.1183	3.39877	3.59423		1.38714	1.25331	1	1.41196	1.79654		1.4274	1.28654	1	1.47515	1.99446		1	5.25958	5.03431	4.47949	4.12801
NCU03466	FGSG_05209		1	2.09826	3.18721	2.14669	3.0157		1	1.75019	1.28573	2.3349	3.05062		1	1.86153	1.345	2.51919	3.17613		1	2.32936	4.89955	2.08642	3.06717
NCU03479	FGSG_00819		1	1.96121	3.47975	4.18962	4.44805		1.00445	1.22289	1	1.52197	1.47195		1.00891	1.25489	1	1.48236	1.48423		1	2.45501	5.98123	5.93902	6.68258
NCU00337	FGSG_05465		1	1.76246	2.57906	1.45971	1.46493		1.15852	1.5122	1	1.12537	1.08488		1.17428	1.61235	1	1.18602	1.18383		1	2.06599	4.36134	1.84866	1.90546
NCU03480	FGSG_00820		1	2.6845	3.35356	3.47422	4.13743		1	1.26814	1.12471	1.09773	1.45602		1	1.30999	1.13543	1.05118	1.46774		1	3.62487	5.43502	5.84911	6.43947
NCU03481	FGSG_05151		1	4.99026	5.7828	7.70575	9.76431		1	3.41722	2.89452	2.1874	9.35935		1	2.95248	2.72918	1.63098	9.17513		1	6.03466	8.3529	14.7674	5.40463
NCU03482	FGSG_05150		1	1.52839	1.34429	1.41729	1.24493		1.18675	1.25511	1.02347	1.17306	1		1.15223	1.24785	1.05566	1.17228	1		1	1.84097	1.70838	1.69703	1.52135
NCU03483	FGSG_05152		1	2.65601	2.37673	3.00834	3.42068		1	1.27407	1.01234	1.11419	1.06377		1	1.35693	1.06641	1.1881	1.181		1	3.57353	3.49023	4.8004	6.0463
NCU03485	FGSG_05153		1	1.4747	1.21695	1.25498	1.40965		1.4814	1.21355	1.08752	1	1.51335		1.54446	1.19995	1.05529	1	1.59923		1	1.93642	1.51817	1.68535	1.48388
NCU03489	FGSG_05157		1.00633	1.91357	1.14383	1.16992	1		1	1.82791	1.69288	1.53967	1.30854		1	1.91703	1.47719	1.58688	1.36856		1.11864	2.18181	1.05565	1.16547	1
NCU03490	FGSG_05166		1.07662	1	15.6278	21.9215	10.3465		1	1.41859	2.43988	3.19258	3.42204		1	1.22639	2.24536	2.77038	2.92537		1.40541	1	24.8617	36.4294	12.522
NCU03492	FGSG_05164		4.66522	1.18605	2.8129	1	1.36424		1.75772	1.24663	3.59046	1	1.96387		1.52484	1.17752	3.74451	1	2.07038		6.5474	1.16734	2.37444	1.03387	1
NCU03496	FGSG_05161		1.32979	1.4904	1.00719	1	1.22471		1.39639	1.86692	1	1.1127	1.98871		1.48462	2.03489	1	1.13083	2.22138		1.56132	1.52657	1.2485	1.1488	1
NCU03497	FGSG_02143		1.97428	1.87214	1.93445	1	1.37619		1.51509	1.78091	2.1936	1	2.2717		1.55291	1.88699	2.2814	1	2.36751		2.84757	2.3587	2.14724	1.21837	1
NCU00340	FGSG_07310		1	1.51498	1.03135	1.14437	1.18724		1.24705	1.54322	1.36675	1.20584	1		1.17666	1.58836	1.47453	1.2285	1		1	1.69921	1.00275	1.27444	1.52805
NCU03500	FGSG_05169		1	2.21129	1.46753	2.3068	1.10012		1	4.26891	1.50003	2.03867	2.40255		1	4.72773	1.49148	2.0501	2.44742		1.43554	1.24307	1.71821	2.94363	1
NCU03501	FGSG_05167		1	2.12672	2.34573	3.20671	1.35794		1	2.62912	1.20363	1.66294	1.67446		1	2.82981	1.17636	1.70802	1.75283		1	1.79317	3.51042	4.76495	1.45719
NCU03503	FGSG_01640		1	1.18378	1.56655	1.35724	1.61766		1.47789	1.25389	1	1.01231	1.18221		1.5645	1.31635	1	1.04936	1.26041		1	1.4244	2.43087	1.92197	2.32143
NCU03504	FGSG_06028		1	1.69502	1.21417	1.38234	1.25601		1.63091	1.34116	1.19892	1.07452	1		1.68755	1.40266	1.23073	1.08597	1		1	2.29991	1.45545	1.90277	1.70211
NCU03505	FGSG_01558		1	1.31565	2.05192	1.83125	1.90803		1.09958	1.08659	1.4205	1	1.07486		1.11233	1.10983	1.50634	1	1.15678		1	1.53316	2.64799	2.85633	2.91363
NCU03509	FGSG_03412		4.79297	1	1.66646	11.0542	3.68048		9.00322	1	1.28318	13.8416	7.76226		10.9602	1	1.39741	16.7289	10.0884		1.99764	1	1.92094	7.44477	1.95214
NCU03514	FGSG_11994		1	2.13281	1.45944	1.75095	1.42319		1	1.3872	1.11085	1.19981	1.15179		1	1.30393	1.04362	1.13419	1.26776		1	2.62784	1.63979	2.0976	1.54745
NCU03515	FGSG_06035		1	1.89723	1.77764	2.40532	1.5193		1.10716	1.05789	1.17114	1	1.22379		1.08171	1.02008	1.17528	1	1.24284		1	2.52385	2.1334	3.62926	1.71277
NCU03517	FGSG_12856		1	1.17595	1.26999	1.24646	1.41884		1.59553	1.09276	1	1.15061	1.58206		1.67877	1.09532	1	1.18482	1.67235		1	1.59824	1.90933	1.68757	1.65636
NCU00344	FGSG_05479		1	1.01196	1.43388	1.35915	1.33566		1.34284	1.22529	1.16628	1	1.07974		1.39823	1.25269	1.14342	1	1.0958		1	1.08359	1.87174	1.90712	1.76227
NCU03526	FGSG_06030		1	1.60373	1.44366	2.0242	1.89365		1.28107	1.09071	1	1.28337	1.20155		1.31	1.10303	1	1.34097	1.15723		1	2.12043	1.88606	2.79323	2.6117
NCU03527	FGSG_06031		1	1.36273	1.60807	1.24672	1.7536		2.08882	2.20787	2.53427	1	2.83955		2.16753	2.34269	2.8011	1	3.24076		1	1.56572	1.88107	2.89005	1.87078
NCU03536	FGSG_05171		1.35355	1.34089	1.19905	1	1.12375		1	1.80199	1.28169	1.3181	1.17386		1	1.69638	1.14263	1.09809	1.06209		1.94851	1.25858	1.35007	1	1.28749
NCU03538	FGSG_05173		1.30202	1	1.32721	1.1397	1.17152		1.40753	1.02265	1	1.08286	1.24729		1.43092	1.03049	1	1.16689	1.40402		1.25267	1	1.55949	1.17363	1.11312
NCU03539	FGSG_05174		1	1.33533	1.71337	2.10222	1.39128		2.07207	1.77067	1.1217	1	1.01871		1.92818	1.79004	1.09328	1	1.0444		1	1.67098	3.1	4.52113	2.42721
NCU03542	FGSG_01639		1	3.33578	2.18776	1.95207	2.27523		2.69049	1.78318	1.03287	1.70433	1		2.69124	1.90527	1.00825	1.78644	1		1	5.22441	3.75631	2.30091	4.01071
NCU03543	FGSG_01574		1	1.39598	1.68798	2.14701	1.5037		1.04464	1.07209	1	1.28178	1.02158		1.07647	1.10969	1	1.26227	1.02569		1	1.64144	2.29129	2.89943	1.87938
NCU03544	FGSG_01646		1	2.57881	4.47037	4.84614	4.82943		1.13542	1.11982	1	1.07485	1.42087		1.1043	1.09435	1	1.07116	1.50247		1	3.63629	8.36365	9.11781	7.47671
NCU03545	FGSG_01645		1	2.8474	6.68398	10.262	5.3213		1	1.22436	1.24401	1.61229	2.46954		1	1.23444	1.26512	1.68935	2.78837		1	3.92498	12.6829	21.4872	7.41463
NCU00345	FGSG_05573		1	1.85804	1.59346	2.4588	1.9508		1.26393	1.20541	1	1.22759	1.058		1.32859	1.24035	1	1.20765	1.03278		1	2.45996	2.15805	3.78198	2.85029
NCU03548	FGSG_01575		1	1.22932	1.35767	1.74098	1.77486		1.33441	1.23373	1	1.12696	1.70181		1.41132	1.27102	1	1.12999	1.79115		1	1.43575	1.90799	2.64349	2.02366
NCU03549	FGSG_11970		1.22354	1.7424	1	1.23362	1.44024		1.2272	1.29305	1.04496	1	1.10151		1.27103	1.34625	1.0469	1	1.10084		1.24412	2.07767	1	1.41858	1.71833
NCU03551	FGSG_01577		1	1.64038	1.5669	2.12456	5.62325		1	1.59151	1.54825	1.20859	6.35121		1	1.53811	1.51106	1.06962	6.41223		1	1.67282	1.57891	2.80853	2.5887
NCU03552	FGSG_01576		1	4.82138	3.32237	3.49753	40.7484		1.68297	1	1.21375	1.09727	24.346		2.30888	1	1.28415	1.1402	29.4021		1	7.81196	4.12751	4.78049	22.2515
NCU03554	FGSG_10842		1	3.67345	5.83024	5.28128	3.13848		1.09724	1.4212	1.19166	1	1.54183		1.10786	1.48647	1.21304	1	1.65254		1	5.2524	11.0555	10.5722	4.23603
NCU03555	FGSG_00829		1.12399	1.59915	1.33148	1	1.58914		1.52986	1.38427	1	1.0627	1.94921		1.48191	1.44333	1	1.09039	2.16935		1	1.77325	1.64286	1.03118	1.47091
NCU03556	FGSG_00308		1.04701	1.47749	1.16034	1	1.34932		2.96017	1.72628	1	1.04098	1.02545		2.87496	1.85096	1	1.06637	1.00916		1	2.15869	2.21784	1.71395	2.72741
NCU03557	FGSG_00309		1	1.49518	1.91687	1.63169	1.51655		1.12973	1.17521	1.27279	1.18394	1		1.13388	1.19344	1.28957	1.18002	1		1	1.79721	2.54155	2.04801	2.03942
NCU03558	FGSG_00310		1.27415	2.02742	1.15781	1.20485	1		1.49686	1.51842	1.35347	1.3691	1		1.60534	1.59135	1.3475	1.45982	1		1.13579	2.24222	1.03383	1.09579	1
NCU03559	FGSG_00644		1.52134	1.54975	1.26113	1	1.19953		1.47438	1.9939	1.5808	1	1.22405		1.44246	2.04565	1.60742	1	1.24321		1.52325	1.26633	1.0489	1	1.18324
NCU00346	FGSG_13888		1.95898	2.45497	2.44164	2.91627	1		2.80133	1.85884	1	1.37172	1.24826		2.76126	1.88694	1	1.39344	1.20395		1.39535	2.45294	3.82935	4.12288	1
NCU03560	FGSG_00645		1	1.43447	1.8833	1.51383	1.53343		1.24055	1.14911	1	1.15566	1.48508		1.23565	1.16542	1	1.19514	1.56342		1	1.77576	2.87608	1.90538	1.63172
NCU03561	FGSG_00646		1.02516	1.09688	1.13824	1	1.1451		1.16532	1.1297	1	1.32796	1.43318		1.32413	1.11151	1	1.39099	1.31918		1.10801	1.26018	1.44777	1	1.18884
NCU03562	FGSG_10844		1.21761	1	424.795	518.447	3.56619		1	1.2939	6.75331	9.2991	576.512		1.1673	1	3.79668	5.3514	380.008		1.55722	1	703.366	785.347	2.78755
NCU03563	FGSG_04385		1	3.7177	3.47728	3.76709	5.24251		1.01039	1.09539	1.11013	1	1.10845		1.02503	1.07028	1.0979	1	1.11418		1	5.46622	4.86328	5.8933	9.30962
NCU03564	FGSG_04386		1	1.79871	1.84069	1.78313	2.2883		1.21055	1.31755	1	1.27722	1.53098		1.36618	1.35449	1	1.34666	1.65976		1	2.27031	2.83713	2.29215	3.07029
NCU03566	FGSG_03375		1.33766	1.95183	1	1.55744	1.59041		1.92468	1.55294	1.08251	1	1.3202		2.20771	1.64585	1.0881	1	1.3803		1.19365	2.29526	1	1.98232	1.6837
NCU03567	FGSG_04359		1.16296	1.51218	1.68253	1.42693	1		1.29152	1.41055	2.16064	1.3907	1		1.27737	1.36881	2.37799	1.35871	1		1.09933	1.58135	1.35667	1.45098	1
NCU03569	FGSG_13931		1	2.49004	1.6575	1.79544	2.18402		1.09126	1.64769	1	1.30985	1.22763		1.05724	1.70765	1	1.26439	1.17723		1	3.1408	2.23424	2.09349	2.94047
NCU03571	FGSG_10725		1	2.77746	2.18395	2.65217	2.64264		1.0484	1.14883	1.12072	1	1.104		1.03289	1.17404	1.16037	1	1.13919		1	3.89398	2.71256	3.89762	3.62553
NCU03572	FGSG_10724		1	1.7714	1.46331	1.71027	2.27848		1.35094	1.31159	1	1.39981	2.36729		1.39084	1.34986	1	1.39905	2.50109		1	2.30349	2.01448	2.04546	2.2376
NCU00348	FGSG_06746		1.00787	1.11344	1.29804	1.09985	1		1.71423	1.24289	1.11329	1.27023	1		1.83072	1.28901	1.13864	1.36195	1		1	1.42608	1.92971	1.38485	1.40324
NCU03576	FGSG_10723		1	1.17603	1.39377	1.31367	1.63569		1.83152	1.10298	1	1.00165	1.51399		1.84034	1.10721	1	1.04734	1.66204		1	1.73145	2.38323	2.16156	2.30915
NCU03579	FGSG_00825		1.4092	1.30947	1.06967	1.08308	1		1.88844	1.37194	1.33694	1	1.02539		1.98485	1.36358	1.35645	1	1.03545		1.20691	1.35563	1	1.24456	1.07746
NCU03588	FGSG_05981		1.01886	1	1.25726	1.55962	1.25306		1.73032	1.00393	1	1.33581	1.43408		1.89895	1.01428	1	1.407	1.53073		1	1.44901	2.07307	2.44041	1.67619
NCU03589	FGSG_05982		1	1.81449	1.96832	2.63802	1.36806		1.3523	1.22258	1	1.29883	1.18896		1.4558	1.26754	1	1.29343	1.19655		1	2.42571	3.12635	4.27602	1.72193
NCU03590	FGSG_09018		1.10868	1.30174	1.14403	1.28001	1		1.28064	1.23027	1.02085	1.04002	1		1.34664	1.23429	1	1.08049	1.08719		1.008	1.32747	1.21432	1.43935	1
NCU03593	FGSG_09019		1	1.51593	1.89908	2.85988	1.63505		1	1.11223	1.76443	1.50431	1.47651		1	1.18326	2.07356	1.64378	1.47576		1	1.78396	1.83969	3.59961	1.6113
NCU03596	FGSG_05890		1.21595	1.02857	1	1.16694	1.48141		1.91605	1.68115	1.22325	1	2.66061		1.68411	1.67267	1.19498	1	2.81914		1.21037	1	1.201	1.71263	1.03536
NCU03597	FGSG_07021		1	1.51909	1.5911	2.03813	1.46488		1.83928	1.43274	1	1.54499	1.38342		1.92061	1.50655	1	1.61837	1.39989		1	2.05213	2.80359	3.09981	1.96987
NCU03598	FGSG_07022		1	2.52398	2.35566	2.37854	2.08467		1	1.06858	1.22301	1.26104	1.13922		1	1.03769	1.22454	1.22527	1.06398		1	3.49026	2.87301	2.86018	2.45814
NCU03600	FGSG_10132		3.90638	12.2451	2.32019	2.01584	1		1.84035	1.19799	1	1.57304	2.70916		1.971	1.21625	1	1.63461	2.81316		8.41618	41.3058	5.17212	3.16982	1
NCU00349	FGSG_06745		1.00191	1.41835	1.62908	1.30288	1		1.16423	1.12991	1.3514	1.41891	1		1.34203	1.22093	1.49109	1.51223	1		1	1.71177	1.91216	1.31895	1.07595
NCU03601	FGSG_10170		1.22633	1.2948	1.09636	1	1.10797		1.64035	1.27323	1.17662	1	1.89388		1.59539	1.28525	1.18248	1	2.03548		1.43147	1.83848	1.47474	1.41383	1
NCU03602	FGSG_10169		1.4645	1.78307	2.03791	1	1.65539		1.6853	1.76922	1.14959	1	1.74657		1.49222	1.7632	1.07398	1	1.85481		1.23921	1.64676	2.6277	1	1.59486
NCU03603	FGSG_10193		1	3.84314	2.34351	1.75824	2.54873		3.03393	1.94832	1.34966	1.52149	1		3.35199	2.09935	1.34679	1.59452	1		1	6.10075	3.44623	2.1034	4.40521
NCU03604	FGSG_09911		1	5.45177	4.64627	7.8691	8.40599		1.28685	1	1.38901	1.69377	2.85081		1.44537	1	1.45989	1.74898	2.8425		1	8.59791	5.5587	11.1646	8.33171
NCU03605	FGSG_10131		1.53128	1.75807	1.32828	1.7968	1		1.77765	1.30093	1.27169	1	1.05541		1.78233	1.26257	1.21565	1	1.00637		1.36682	2.03619	1.33685	2.36261	1
NCU03606	FGSG_10122		1	1.34086	2.95437	3.95716	2.24776		2.98577	1.85114	1	1.17454	1.20042		3.04285	1.97203	1	1.22082	1.26468		1	1.97412	7.04244	10.2038	4.47526
NCU03608	FGSG_10118		1.21355	1.00619	1	1.14325	1.76784		1.31859	1.57036	1.12047	1	1.52146		1.36008	1.54813	1.12835	1	1.55158		1.46969	1	1.25629	1.65623	2.58841
NCU03610	FGSG_10117		1.01793	1.34617	1	1.17612	1.06044		1.8403	1.37623	1	1.41226	1.63538		2.00801	1.43856	1	1.47477	1.75182		1	1.76043	1.32741	1.35308	1.05183
NCU03613	FGSG_10115		1	1.92489	1.31203	1.45424	1.45469		1	1.32472	1.35536	1.21304	1.0414		1	1.33457	1.3903	1.15838	1.01054		1	2.32336	1.29609	1.63081	1.81009
NCU03617	FGSG_10113		1	2.91503	1.94048	2.81978	1.44646		1	2.24519	1.88497	1.80509	1.40825		1	2.0673	1.67347	1.43711	1.16751		1	3.35977	1.96616	3.5064	1.46546
NCU00356	FGSG_12980		1	2.27895	1.67091	2.27117	1.96273		1	1.06191	1.50915	1.26762	1.15238		1	1.02351	1.47887	1.20829	1.04776		1	3.08698	1.63754	2.82357	2.36264
NCU03622	FGSG_05978		1	2.89594	1.87987	2.15561	2.3594		1	1.73421	1.19715	1.08756	1.23522		1	1.87256	1.25365	1.09887	1.2955		1	3.66725	2.28987	3.00196	3.20358
NCU03624	FGSG_05966		1	1.78778	1.63808	1.42929	2.21779		1	1.45414	1.58357	1.07608	1.77385		1.00342	1.51429	1.65452	1	1.7726		1	2.0093	1.65898	1.7752	2.64048
NCU03625	FGSG_12846		1	1.70771	1.27861	1.7657	1.37271		1.61652	1.28983	1	1.19564	1.20449		1.68378	1.33599	1	1.25105	1.17746		1	2.34574	1.71726	2.58274	1.74358
NCU03627	FGSG_06787		1	1.68745	1.64832	1.93289	1.57995		1.32769	1.26082	1	1.22599	1.1464		1.39232	1.29331	1	1.23587	1.15654		1	2.17909	2.47037	2.80935	2.11929
NCU03628	FGSG_06788		1	1.30901	2.63033	1.61266	1.62386		1.03815	1.26362	1	1.32234	1.1814		1.02934	1.32041	1	1.38229	1.22531		1	1.36998	3.91074	1.72733	1.8841
NCU03629	FGSG_07161		1.47481	1.39041	1.2546	1.32481	1		2.05892	1.3996	1	1.08702	1.00876		2.23939	1.46958	1	1.20901	1.08446		1.09364	1.32525	1.43813	1.48895	1
NCU03630	FGSG_07183		1.11173	1.40524	1.13314	1	1.11152		1.57798	1.1132	1	1.12504	1.09624		1.68901	1.12609	1	1.14259	1.14579		1.00655	1.72775	1.30456	1	1.203
NCU03631	FGSG_05910		1	5.12148	12.1865	8.74775	21.8061		1.31085	1.01076	1.07549	1	2.82839		1.42038	1.02466	1.0808	1	3.13791		1	8.05499	26.2018	16.3355	37.0806
NCU03632	FGSG_05911		1	8.43368	4.12831	5.22349	10.4466		1.37147	1.19481	1	1.07854	1.2494		1.4979	1.21941	1	1.11429	1.31281		1	13.4673	5.1679	7.17962	18.37
NCU03633	FGSG_05912		1.16773	1.26114	1.11654	1	1.71239		1.62	1.55171	1.35104	1	2.27681		1.62145	1.48636	1.30061	1	2.48682		1	1.16232	1.04069	1.08143	1.44658
NCU00040	FGSG_07237		1	1.57699	1.88521	1.57119	1.78233		1	1.92661	1.90086	1.34886	1.77932		1	2.07347	2.08939	1.35733	1.8812		1	1.34486	1.79432	1.69141	1.71124
NCU00357	FGSG_06736		1.12243	1	1.85484	1.05397	1.25344		1.08513	1.17918	2.22835	1	1.14447		1.07762	1.17565	2.43434	1	1.15857		1.26126	1	1.83166	1.26426	1.5411
NCU03635	FGSG_05916		2.21502	1.61978	1.74006	1.0553	1		1.86172	2.18936	1.82637	1.161	1		1.95176	2.35733	1.8626	1.2318	1		2.33906	1.35338	1.69919	1	1.01488
NCU03637	FGSG_12839		1	1.46307	1.18357	1.29171	1.13104		1.93184	1.40106	1	1.11707	1.05387		2.04964	1.41835	1	1.15562	1.09286		1	2.02205	1.79471	1.92807	1.61135
NCU03638	FGSG_05907		1.05578	1.65327	1.24131	1.05246	1		1.54844	1.39327	1.31394	1.16782	1		1.52592	1.40551	1.24131	1.20949	1		1	2.01562	1.33296	1.09663	1.1231
NCU03643	FGSG_07192		1.99669	1.57457	2.1002	1	1.42834		4.46436	2.58489	5.24626	1.33663	1		5.12024	2.75243	6.28874	1.4055	1		1.0882	1.12811	1	1.11133	2.15178
NCU03645	FGSG_07193		1	1.89727	2.14011	2.98356	3.92801		1.00028	1.56782	1	1.97821	1.8977		1	1.56121	1.00787	1.96492	2.02889		1	2.11628	3.36482	3.38609	5.26499
NCU03646	FGSG_04434		1	3.52508	2.70832	3.66428	1.40065		1.89776	1.87113	1	2.37014	1.52148		2.16951	2.01251	1	2.55124	1.546		1	5.21102	5.61002	4.24243	1.2783
NCU03647	FGSG_07426		1	2.16289	2.53502	1.60881	5.37773		1	2.15768	1.55818	2.04383	6.95767		1	1.7767	1.25493	1.36465	5.31992		1	2.16634	3.33993	1.54278	5.09394
NCU03649	FGSG_05905		1.15451	1	2.96517	3.35539	6.63296		1.85288	1.11125	1.22922	1	5.18095		1.96095	1.13363	1.29381	1	5.90974		1	1.18601	4.98056	6.82914	3.17557
NCU03650	FGSG_05904		1.202	1	4.10684	2.32288	3.53438		1.9247	1.56681	1.92373	1	2.52021		2.0072	1.64036	2.08653	1	2.80523		1.18446	1	6.01833	3.61547	3.16734
NCU03652	FGSG_07413		1	2.73778	2.55965	5.73719	4.00603		1	1.42176	1.1282	1.96556	2.20205		1	1.31536	1.04538	1.74991	2.12831		1	3.61153	3.81723	9.8211	5.45941
NCU00358	FGSG_06735		1	1.18816	1.87224	1.54392	1.88544		1.94494	1.23456	1.23975	1.30779	1		1.95339	1.2279	1.23776	1.33435	1		1	1.69513	3.31434	2.38392	3.74853
NCU03653	FGSG_07414		1.25983	1.3363	1.18746	1	1.10285		1.46972	1.25471	1	1.12504	1.00395		1.54097	1.30646	1	1.15804	1.0078		1.19361	1.44997	1.39494	1	1.25121
NCU03654	FGSG_13146		1.17937	1.89026	1	2.15358	1.99255		1	1.76571	1.19366	4.33708	3.64563		1.0255	1.51902	1	3.44876	2.97211		1.44732	2.16315	1	1.17106	1.16114
NCU03658	FGSG_07422		1	3.13933	1.94046	2.78734	3.54492		1.14867	1.00728	1.11179	1	1.80476		1.11601	1	1.15968	1.00489	1.97195		1	4.6529	2.21894	3.995	3.69202
NCU03659	FGSG_07423		1	1.51003	2.44643	2.36755	2.2427		1.24845	1.19504	1	1.25198	1.06749		1.26948	1.1765	1	1.2392	1.02674		1	1.87833	4.0597	3.32018	3.39358
NCU03660	FGSG_07425		3.52351	1	2.91454	1.03958	3.78532		1	1.25607	1.64151	1.81325	4.13332		1.03549	1	1.32458	1.28088	3.24599		5.48838	1.02224	4.07049	1	4.54527
NCU03661	FGSG_05191		1	1.31336	1.52309	1.49718	1.55844		1	1.10661	1.53559	1.1131	1.22703		1.03305	1.12326	1.63487	1	1.14744		1	1.45063	1.46271	1.78921	1.78943
NCU03662	FGSG_07011		1	1.69916	3.41791	5.20167	4.44327		1.52735	1.04035	1.0302	1	2.30719		1.57129	1.05616	1.07504	1	2.5376		1	2.47415	6.65464	12.5669	5.83989
NCU03667	FGSG_02002		1	1.93172	1.95899	2.24994	2.16939		1.16207	1.29749	1	1.10042	1.18282		1.11597	1.29614	1	1.03022	1.14382		1	2.47295	3.01949	3.56438	3.2068
NCU03668	FGSG_06146		1	1.56511	8.22153	8.11104	7.61368		1.0118	1.32483	1	1.06263	1.68245		1.01078	1.40976	1	1.02086	1.79342		1	1.7349	14.3864	13.518	9.03626
NCU03678	FGSG_01852		1	1.34059	1.63408	1.05546	1.12396		1.05699	1.35069	2.02865	1.00921	1		1.06622	1.37732	2.2099	1	1.02214		1	1.38223	1.42513	1.14787	1.27885
NCU00359	FGSG_06737		1	1.66058	1.9984	2.055	2.46496		1.37852	1	1.10327	1.43083	2.26259		1.45538	1	1.1187	1.48493	2.50302		1	2.35047	2.98495	2.59562	2.46262
NCU03679	FGSG_01851		1.33516	1.47712	2.59032	2.64446	1		1.16026	1.38203	1.40194	1.28503	1		1.08519	1.39448	1.46192	1.31645	1		1.37429	1.44303	3.23877	3.54703	1
NCU03681	FGSG_01850		1	2.31872	1.93252	2.67498	2.93553		1	1.55757	1.26873	2.34543	2.2128		1	1.54133	1.32315	2.45572	2.14115		1	2.82408	2.3905	2.57177	3.09093
NCU03684	FGSG_01848		1.98346	9.27762	2.32703	2.81041	1		1	1.61778	3.85373	1.72963	1.58357		1	1.60469	4.01981	1.68459	1.53293		1.87709	12.5933	1.8284	3.95116	1
NCU03685	FGSG_01847		1	2.23259	2.26019	3.35976	2.97595		1	1.29166	1.56931	1.34388	1.27755		1	1.34688	1.64912	1.38199	1.33266		1	2.8573	2.54629	4.89107	4.14453
NCU03686	FGSG_01853		1	1.6844	1.79651	1.90605	2.27235		1	1.8245	1.73138	1.30903	1.91198		1	1.88742	1.85844	1.28188	1.98606		1	1.59138	1.82445	2.40038	2.43387
NCU03690	FGSG_01854		1	1.26918	1.94073	2.39544	2.33098		1.42102	1.33085	1	1.22569	1.28669		1.45606	1.37377	1	1.27135	1.36377		1	1.49289	3.13518	3.88766	3.60283
NCU03691	FGSG_01855		1	1.66955	1.55111	2.28584	1.27401		1.20225	1.45746	1	1.24398	1.40938		1.36735	1.5135	1	1.26253	1.4142		1	1.97314	2.32175	3.77559	1.56677
NCU03692	FGSG_01856		1	1.73257	2.50392	2.86368	3.59685		1.0078	1.33743	1	1.13218	2.6971		1.20944	1.424	1	1.18422	3.06847		1	2.00179	3.93317	4.52829	3.03568
NCU03695	FGSG_01865		1.32739	1.50782	1.28493	1	1.52853		1.50996	1.46678	1.46655	1	1.02256		1.41429	1.50345	1.49571	1	1.04991		1.20435	1.5003	1.16434	1	1.86447
NCU03696	FGSG_01866		1	2.04716	4.85258	1.20144	2.13834		1.75556	2.59851	1.57272	1	2.67364		1.74662	2.63832	1.51415	1	2.94651		1	2.42362	8.99958	1.58544	1.88094
NCU00360	FGSG_06738		1.04046	1.15408	1	1.25535	1.47047		1.10336	1.09109	1.01463	1	1.06144		1.09878	1.0907	1.00252	1	1.0335		1.01445	1.20635	1	1.4346	1.78513
NCU03697	FGSG_01867		1.8876	2.81681	2.18552	1	3.02848		1.43058	3.32092	1.82077	1	3.82279		1.60611	3.97643	2.04611	1	4.32653		2.40904	2.27654	2.42769	1	2.50111
NCU03699	FGSG_01877		1	3.31334	1.49735	1.32033	1.19352		1.0946	3.40159	1.24781	1.67612	1		1.07077	3.77368	1.25766	1.78833	1		1	3.44992	1.84286	1.27009	1.61567
NCU03702	FGSG_01870		1.17449	1.18654	1.6032	1	1.19652		1.31931	1.23975	1.03536	1	1.04177		1.21346	1.256	1.00547	1	1.0463		1.08938	1.15439	1.9802	1	1.29926
NCU03710	FGSG_12874		1	2.11147	2.35147	2.32805	2.05365		2.47042	1.76179	2.1277	1.5386	1		2.50674	1.82553	2.24414	1.62165	1		1	3.11647	3.27614	4.0541	4.60252
NCU03711	FGSG_05141		1.35087	1.23857	1	1.21848	1.1493		1.71027	1.13368	1	1.34778	1.28148		1.85729	1.15732	1	1.33162	1.26764		1.10229	1.30821	1	1.13263	1.06269
NCU03714	FGSG_05144		1	2.18698	3.13353	3.1973	2.10515		1.54951	1.31559	1	1.36416	1.67601		1.58315	1.32697	1	1.18632	1.52785		1	3.09311	5.96879	4.94137	2.45227
NCU03717	FGSG_07146		1	1.52857	1.81641	1.87172	1.02321		2.62751	1.49998	1.31733	1.16603	1		2.8612	1.63789	1.41836	1.26431	1		1	2.37858	3.34282	3.80017	1.67438
NCU03718	FGSG_07154		1	1.53032	1.44797	1.50214	1.42698		1.48634	1.228	1	1.00709	1.17579		1.49842	1.2303	1	1.04973	1.25766		1	2.02209	2.13684	2.25981	1.88495
NCU03719	FGSG_07155		1	1.60411	1.24553	1.27226	1.94566		1	1.08305	1.10809	1.07851	2.23077		1	1.03255	1.05449	1.01026	2.26456		1	1.95006	1.30492	1.37528	1.61097
NCU03727	FGSG_07159		1.47622	1	2.72071	2.3823	3.45924		1.16606	1.09117	1	1.01045	2.31881		1.18583	1.11935	1	1.03062	2.62548		1.74684	1	3.92368	3.15585	2.84959
NCU00364	FGSG_05572		1.18163	1.1	1.14169	1.33258	1		1.38745	1.19387	1	1.19722	1.29807		1.51832	1.23661	1	1.1265	1.16906		1.19564	1.17702	1.40273	1.60931	1
NCU03728	FGSG_07177		1	2.14573	1.42049	1.82831	2.1301		1	2.11595	1.14861	1.70758	1.84621		1	2.132	1.08517	1.61099	1.72766		1	2.16551	1.67819	1.93765	2.3654
NCU03731	FGSG_05132		3.23107	3.6333	1.26129	1.84139	1		2.32447	2.58402	1.29988	1	1.07757		2.05147	2.70327	1.26598	1	1.13495		3.82581	4.33466	1.24798	2.45152	1
NCU03732	FGSG_05133		1.29064	1.72455	1.677	1.42632	1		1.1781	1.20876	1.95975	1.06104	1		1.17664	1.22825	2.12907	1.0654	1		1.24386	1.91821	1.31413	1.66885	1
NCU03733	FGSG_10398		1	3.06516	2.41972	2.87397	2.11298		1.48142	1.54551	1.55955	1.25809	1		1.56658	1.59928	1.602	1.32322	1		1	4.40756	3.03998	4.4732	3.13268
NCU03735	FGSG_07160		2.18244	2.03111	1.33985	1	1.51211		1.72006	1.22888	1.00275	1	1.02035		1.60427	1.26828	1.0447	1.01996	1		2.34088	2.67189	1.56366	1	1.8386
NCU03737	FGSG_07182		1.50815	1.4721	1.45539	1	1.31091		1.30418	1.86881	1.67665	1	1.36333		1.28171	1.92509	1.70241	1	1.35672		1.64422	1.23793	1.30849	1	1.2761
NCU03738	FGSG_07181		1.6059	1.4172	1.53481	1	1.10876		1.43718	1.76514	1.71031	1.15277	1		1.53937	1.91586	1.82197	1.22576	1		1.85792	1.35312	1.56876	1	1.28239
NCU03739	FGSG_07180		1	1.80853	1.16608	1.73254	1.42928		1.43573	1.08902	1.38273	1	1.00788		1.5228	1.11408	1.48389	1.01841	1		1	2.55671	1.21992	2.51598	1.85233
NCU03740	FGSG_07178		1	3.05059	3.94237	4.67483	6.42561		1.05956	1.30481	1.07751	1	2.02223		1.0959	1.38448	1.09733	1	2.22266		1	4.25836	6.92615	9.42374	8.92798
NCU00366	FGSG_05425		1	1.2757	1.35589	1.31175	1.16916		1.22993	1.16809	1.01961	1.02154	1		1.24238	1.17855	1.02788	1.02329	1		1	1.49389	1.7946	1.69742	1.42804
NCU03747	FGSG_07148		1.21596	4.28301	1	1.28189	1.42693		1.08725	1.0895	1.09612	1	1.73127		1	1.00125	1.11994	1.06236	1.85063		1.24465	6.46675	1	1.53287	1.18164
NCU03748	FGSG_00346		1.4543	1	1.70069	1.5148	1.79684		1.31957	1.2138	1.15545	1	1.27663		1.37151	1.20481	1.16719	1	1.27774		1.69808	1	2.19942	1.9977	2.2497
NCU03750	FGSG_13071		1	2.38505	2.82493	4.24716	2.51552		1.22895	1.12014	1	1.34392	1.10429		1.28994	1.12289	1	1.36684	1.13306		1	3.36913	4.67179	7.51869	3.75681
NCU03751	FGSG_07153		1	1.51348	1.39741	2.17757	1.80076		1.42203	1.10466	1.07923	1.21748	1		1.67635	1.22444	1.22521	1.33391	1		1	2.04515	1.82186	3.35933	2.79063
NCU03752	FGSG_07151		1	1.19054	1.92956	3.00042	1.43915		1.85526	1.35951	1	1.36635	1.19686		2.07539	1.38283	1	1.23746	1.01131		1	1.55915	3.54171	5.95084	2.19499
NCU03753	FGSG_07152		1.44762	1	1.57792	1.8881	1.16447		1.36137	1.50697	1.16818	1	1.48807		1.56848	1.60942	1.15909	1	1.40079		1.81582	1	2.15416	3.09931	1.31435
NCU03756	FGSG_07188		1.66322	2.52261	2.20492	1.82428	1		3.05083	2.03055	2.48983	1.82227	1		3.49488	2.04324	2.53729	1.82588	1		1.27715	2.80125	2.01541	1.82561	1
NCU03757	FGSG_07186		1.05354	1.36701	1.63854	1	1.1842		1	2.60688	2.3086	1.35763	1.26342		1	2.85522	2.52183	1.38501	1.24547		1.7728	1.12789	1.59743	1	1.35601
NCU03758	FGSG_07185		1.5004	1.92839	1.23334	1	1.78238		1.35869	1.31246	1	1.53292	3.02992		1.43662	1.30894	1	1.57003	3.40926		2.01215	3.01426	1.74209	1	1.65345
NCU03759	FGSG_05909		1	1.90095	1.9103	2.19995	1.75318		1.36053	1.15877	1.2809	1	1.42613		1.40961	1.15831	1.30188	1	1.49101		1	2.61471	2.46256	3.54311	2.0757
NCU00369	FGSG_12759		1.33623	1.41916	1.41197	1	1.15845		1.37151	1.12702	1.68306	1	1.26493		1.43456	1.16379	1.75299	1	1.35639		1.31963	1.64598	1.23198	1	1.08776
NCU03761	FGSG_07162		1.493	1	1.13591	1.40379	1.08946		1.83669	1	1.21088	1.46623	1.67963		1.9133	1	1.19359	1.34402	1.6668		1.46606	1.15911	1.25895	1.57669	1
NCU03762	FGSG_07163		1	1.2111	8.14303	21.4221	7.27384		1	1.06303	1.69195	2.21487	8.22681		1	1.06462	1.61868	2.22424	9.11501		1	1.30941	13.2656	46.5389	7.70682
NCU03763	FGSG_07164		1	1.16045	1.09367	1.24753	1.12147		2.34952	1.90263	1	1.2963	1.32117		2.24534	1.80906	1	1.34729	1.44389		1	1.42293	2.13109	2.21074	1.84261
NCU03764	FGSG_06821		1	1.47281	3.10541	1.91879	2.21739		1	1.38793	1.37167	1.19871	1.5402		1	1.52392	1.45327	1.27002	1.78207		1	1.52917	4.3617	2.25619	2.41366
NCU03765	FGSG_06820		1	1.20852	1.01587	1.36607	1.69468		1.35329	1.0769	1	1.18488	2.49843		1.4637	1.10603	1	1.25197	2.87782		1	1.51736	1.19997	1.74099	1.30336
NCU03769	FGSG_07377		1.15466	1	3.20362	2.20266	2.15977		1.26966	1.12403	1	1.11091	1.02572		1.39033	1.20489	1.03636	1.0489	1		1.17133	1	4.74903	2.59541	2.65276
NCU03771	FGSG_06123		1.07838	1.37269	1	1.21033	1.47687		1.50351	1.19886	1	1.64012	2.11289		1.4946	1.19771	1	1.71439	2.21073		1	1.62283	1.09054	1.01443	1.19201
NCU03774	FGSG_06125		1.46716	2.03038	1.59184	1	2.12175		1.68016	1.51518	1.12057	1.2283	1		1.71949	1.5958	1.13479	1.2731	1		1.46619	2.50872	2.04862	1	3.01809
NCU03777	FGSG_07019		1	1.40413	1.23993	1.17521	1.36459		1.32731	1.30615	1	1.02743	1.26555		1.40537	1.385	1	1.00697	1.2483		1	1.6832	1.65492	1.49114	1.66151
NCU03778	FGSG_07018		1.11636	1.02214	1.04851	1.22008	1		1.52809	1.07639	1	1.25222	1.23159		1.57078	1.08628	1	1.30723	1.2161		1	1.12523	1.23061	1.35959	1.00333
NCU00371	FGSG_05578		1.24431	1.47551	2.32019	1	1.33259		1.0856	1.43783	1.16963	1	1.20774		1.13601	1.54072	1.16888	1	1.237		1.33968	1.46527	3.08409	1	1.41549
NCU03780	FGSG_12691		1	1.49711	1.61413	1.01271	1.6952		1.19789	1.14799	1.22949	1	1.70748		1.3966	1.19908	1.22537	1	1.86542		1	1.85601	2.00991	1.09485	1.8083
NCU03781	FGSG_05145		3.73492	1.52472	3.03617	1	2.09866		2.63174	1.60747	2.44702	1	1.9417		2.74274	1.60128	2.55024	1	2.1231		4.44875	1.4884	3.42733	1	2.20287
NCU03784	FGSG_05147		1	2.5994	2.01936	3.29835	3.25243		1	1.09871	1.14045	1.54742	2.14495		1.09699	1	1.01099	1.43212	2.12019		1	3.59576	2.39212	4.34635	3.39595
NCU03786	FGSG_05894		1	1.91971	1.70894	2.26308	1.78598		1.3299	1.09757	1	1.09895	1.01007		1.32372	1.08825	1	1.11271	1.01147		1	2.67088	2.34198	3.45172	2.49027
NCU03787	FGSG_12836		1	2.6496	5.4398	4.60784	2.32447		1	1.10056	1	1.17817	1.04516		1.02375	1.12229	1	1.22361	1.07022		1	3.67807	10.3684	7.30829	2.86598
NCU03788	FGSG_02465		1.02115	1.32568	2.50089	3.59372	1		1.63493	1	1.87314	1.78743	1.49663		1.33899	1	1.59116	1.56864	1.44667		1	1.91778	3.63487	6.39351	1.23266
NCU03794	FGSG_07379		1	1.3077	3.31785	1.53548	1.87658		1	1.40249	1.09131	1.36558	1.55037		1	1.47722	1.09699	1.42281	1.70459		1	1.24477	4.66422	1.50539	1.92659
NCU03795	FGSG_07380		1	1.86914	1.4252	1.85593	1.38912		1.39878	1.35445	1	1.26382	1.11415		1.36497	1.35419	1	1.29165	1.11295		1	2.46792	1.92359	2.55402	1.73746
NCU03796	FGSG_07381		1	2.70601	2.45048	2.42292	2.99644		1.28401	1.07638	1.0326	1	1.30294		1.39338	1.0984	1.03789	1	1.33223		1	3.96676	3.46333	3.47274	4.14203
NCU03797	FGSG_07382		1	1.44716	2.00072	2.28001	2.47688		1.303	1.25079	1.0683	1	1.33907		1.36733	1.28764	1.09203	1	1.43884		1	1.77175	3.10039	3.96112	3.6628
NCU00372	FGSG_06925		1.04638	1	1.13374	1.194	1.7559		1.40998	1.59745	1	1.35685	1.81825		1.53828	1.66319	1	1.40051	1.97195		1.16545	1	1.6192	1.40986	2.19555
NCU03798	FGSG_06120		1.23203	1.79051	1.91957	1	1.24026		1.7634	1.85148	1.44191	1	1.18862		1.85415	2.01437	1.51207	1	1.26347		1	1.7211	2.25209	1.00688	1.28332
NCU03799	FGSG_06116		1	2.04246	1.54729	1.54611	1.57637		1.1737	1.25797	1	1.17332	1.07687		1.15939	1.279	1	1.19859	1.08985		1	2.68692	1.9739	1.76819	1.93091
NCU03802	FGSG_06105		1.2817	1.35714	1.2071	1.16961	1		1.85663	1.76384	2.05654	1.34778	1		1.768	1.5814	1.99779	1.26411	1		1.16254	1.317	1	1.29581	1.23256
NCU03803	FGSG_06104		1	1.61821	1.94252	5.54155	1.33922		2.96028	2.86541	2.42713	1.57215	1		3.5771	2.80859	2.53368	1.73779	1		1	2.05063	2.98032	13.2444	2.26735
NCU03804	FGSG_06103		1	1.30865	1.73392	1.82519	1.42543		1.30863	1.02569	1	1.23354	1.07521		1.29886	1	1.02532	1.23169	1.03264		1	1.69672	2.64313	2.47607	1.80883
NCU03805	FGSG_05739		5.13459	4.17612	2.74585	4.39919	1		1	2.67448	1.11425	1.83359	1.18001		1.0506	2.6425	1.05967	1.55275	1		9.37663	3.76022	3.99696	6.2883	1
NCU03806	FGSG_07856		1.39319	1.2659	1.49504	1.00903	1		1.40642	2.2365	2.16338	1.35975	1		1.50781	2.53947	2.2842	1.43359	1		1.65981	1.06455	1.40906	1	1.22383
NCU03808	FGSG_06101		1	1.58337	3.07453	2.37069	2.57571		1	1.41138	1.08785	1.25045	1.21394		1	1.43641	1.06397	1.25309	1.20034		1	1.69755	4.69289	2.94547	3.42816
NCU03809	FGSG_06100		1	5.26955	7.37796	7.65216	5.71829		1.07069	1	1.15124	1.20138	2.26873		1.09557	1	1.16859	1.22009	2.44071		1	8.15119	12.7594	13.1795	6.12262
NCU03811	FGSG_06097		1.12303	1.33489	1	1.12139	1.16767		1.48195	1.30723	1	1.19451	1.12064		1.53804	1.32296	1	1.14789	1.07868		1	1.40265	1.0365	1.112	1.23704
NCU00373	FGSG_06917		1	1.74219	2.86292	2.32947	2.66158		1.94157	1	1.27928	1.44553	1.2534		1.63738	1	1.3347	1.26741	1.17714		1	2.8601	5.39117	3.67417	4.9197
NCU03813	FGSG_06127		1.1199	2.51793	1.03723	3.20218	1		1	4.08137	2.79646	2.17816	1.78531		1	3.95953	2.61679	1.84717	1.32267		2.97699	3.07031	1	4.66152	1.03172
NCU03814	FGSG_07128		1	1.26482	1.31634	1.34164	1.72785		1.16131	1.50395	1	1.10177	1.81178		1.18051	1.5677	1	1.15349	2.0192		1	1.24475	1.74559	1.6856	1.77181
NCU03815	FGSG_03107		1	2.68469	1.78667	4.88237	3.97693		1	1.18553	1.04522	1.07143	1.44775		1	1.17963	1.05575	1.0458	1.4772		1	3.68002	2.10625	8.14358	5.05175
NCU03817	FGSG_12693		1	1.4268	1.32267	1.36588	1.2475		1.07626	1.39001	1.04786	1.17657	1		1.40414	1.64858	1.20259	1.13186	1		1	1.51661	1.64674	1.60313	1.54048
NCU03818	FGSG_05149		1	2.57683	2.92879	3.70892	3.61081		1.09038	1.31355	1	1.16973	1.21943		1.06516	1.3121	1	1.19622	1.31887		1	3.48785	5.00664	6.66146	6.20583
NCU03819	FGSG_05213		1	2.13309	2.90218	2.76088	3.46013		1.00968	1.33355	1.29449	1	1.14734		1	1.43948	1.39436	1.00855	1.24071		1	2.67243	4.32923	4.80702	6.36257
NCU03822	FGSG_07396		1	2.52656	2.60928	2.94182	2.5493		1	1.24556	1.37988	1.54529	1.49469		1	1.24024	1.37029	1.5812	1.49743		1	3.37706	3.32021	3.76004	3.04773
NCU03824	FGSG_07399		1	1.60987	2.05715	1.52183	1.14141		1.34049	1.30457	1	1.52414	1.04131		1.40667	1.31309	1	1.64678	1.08962		1	2.03306	3.38407	1.75041	1.40402
NCU03825	FGSG_07400		1	1.50458	1.98378	2.08371	1.73222		1.26841	1.31048	1	1.30941	2.55847		1.39173	1.32051	1	1.37669	2.92426		1	1.81757	3.15546	2.81333	1.42739
NCU03826	FGSG_07401		1.21432	1.06487	1.11366	1.13058	1		1.1537	1.1008	1.04214	1.11093	1		1.19502	1.15571	1.09763	1.16339	1		1.2569	1.04601	1.16483	1.14363	1
NCU00041	FGSG_07235		1	1.74641	1.46904	1.79354	1.43551		1	1.44029	1.63901	1.49776	1.24737		1	1.35565	1.65591	1.29695	1.06332		1	1.94966	1.38689	1.98348	1.54752
NCU00376	FGSG_05438		1	1.71946	1.95094	5.19611	1.80513		2.12916	1.35349	1	1.63347	1.79416		2.32981	1.41228	1	1.71052	1.94655		1	2.57763	3.76	12.5854	3.00292
NCU03827	FGSG_07402		1.15292	1.2653	1.11636	1	1.08473		1.12838	1.10287	1.26757	1	1.09962		1.21393	1.12692	1.3013	1	1.09315		1.13986	1.34223	1.01596	1	1.07484
NCU03830	FGSG_13145		1	1.67993	5.63641	7.17786	5.32702		1	2.16205	1.96491	2.02497	3.19249		1	1.60588	1.44401	1.49226	2.65855		1	1.35983	6.77934	9.72673	4.96028
NCU03834	FGSG_07405		1	2.14384	2.44793	2.28591	1.99477		1.19816	1.19602	1.07744	1.02379	1		1.15848	1.21208	1.08765	1	1.02608		1	2.90446	3.80219	3.51035	2.86077
NCU03837	FGSG_07407		1	2.4412	2.4303	2.69618	2.85446		1.27158	1.13496	1.02578	1	1.26312		1.31152	1.13629	1.02136	1	1.28211		1	3.47798	3.6978	4.43424	4.11716
NCU03838	FGSG_07393		1	1.71441	1.37231	1.86294	2.01779		2.24157	1.44351	1	1.35887	1.90918		2.35841	1.51691	1	1.47329	2.08441		1	2.5558	2.28128	3.09485	2.73741
NCU03839	FGSG_07392		1	1.97317	2.15801	1.24819	1.43552		1.13442	1.29693	1.03724	1.21364	1		1.12899	1.30046	1.00802	1.21691	1		1	2.52418	3.33722	1.43489	1.99674
NCU03840	FGSG_07449		1	2.60313	1.26883	3.70153	1.70292		1.67871	1.8894	1	4.12998	1.7154		1.69718	1.9234	1	4.49522	1.71579		1	3.58418	1.65988	3.50589	1.73704
NCU03847	FGSG_12169		1	1.15575	9.20781	2.01668	8.89375		1.51885	1.0234	1.14657	1	4.82905		1.49876	1.03607	1.15818	1	5.34391		1	1.58058	19.7772	2.8931	11.9542
NCU03850	FGSG_13714		1.60412	1.64468	1.20383	1.74558	1		2.04059	1.47568	1.39947	1.61761	1		2.19167	1.61869	1.43938	1.74401	1		1.35029	1.75029	1.11258	1.83055	1
NCU03851	FGSG_13713		2.33964	1.4213	1.20834	1	1.19365		2.28965	1.34357	1.14689	1.06422	1		2.48206	1.40226	1.1658	1.12426	1		2.45549	1.52743	1.29508	1	1.36487
NCU00377	FGSG_07253		1	1.52506	1.74412	1.49043	2.22256		1.18126	1	1.05611	1.14893	1.78474		1.19208	1	1.05335	1.16077	1.97773		1	1.99402	2.39632	1.78619	2.58988
NCU03852	FGSG_10353		1	2.01916	2.07484	2.22155	3.08783		1	1.34603	1.42305	1.22414	1.16291		1	1.3817	1.4962	1.19403	1.12672		1	2.46608	2.48553	3.04612	5.12905
NCU03853	FGSG_10352		1.35412	2.81609	1.42235	1.72333	1		1.62322	1.21023	1	1.2726	1.07839		1.63443	1.22365	1	1.27411	1.04841		1.46625	4.43254	1.77949	2.08401	1
NCU03854	FGSG_10351		1	1.14948	1.29278	1.40615	1.69224		2.2124	1.52608	1.20352	1	1.63933		2.3558	1.59139	1.17828	1	1.72745		1	1.5473	2.14362	2.74606	2.52876
NCU03855	FGSG_13746		1	1.92934	2.40652	2.65553	2.59525		1.32099	1.1775	1.08557	1	1.28225		1.34873	1.18543	1.07559	1	1.31915		1	2.62727	3.85619	4.73922	3.86545
NCU03857	FGSG_10347		2.94534	1.34949	1.43259	1	1.11457		3.18564	1.90779	1.77926	1.02661	1		3.6739	2.06206	1.90636	1.05464	1		2.70417	1.07181	1.23304	1	1.20831
NCU03858	FGSG_10346		1	2.57146	2.64333	2.30652	2.29991		1.31478	1.35594	1.10394	1	1.11013		1.29585	1.40784	1.09382	1	1.12432		1	3.59402	4.30586	3.66779	3.40273
NCU03862	FGSG_10020		1	1.8129	2.33063	1.50322	1.63368		1	1.78545	2.61576	1.40603	1.65985		1	1.88775	2.91424	1.48611	1.75709		1	1.83112	2.13588	1.58846	1.62745
NCU03863	FGSG_10022		1.05278	3.10938	1	1.04912	1.4943		1.02281	3.14333	1.47491	1	1.47147		1.0508	3.54977	1.5402	1	1.56202		1.30789	3.75884	1	1.39704	1.94613
NCU03868	FGSG_10027		2.37329	1	5.55436	21.8854	3.21464		4.39949	1.57708	1.55075	8.75049	1		5.1499	1.6172	1.52637	10.1927	1		2.09686	1	8.58942	24.1352	4.37359
NCU00379	FGSG_06652		1	2.15277	1.46686	2.10331	2.72691		1.21102	1	1.02733	1.29414	1.83356		1.19644	1	1.02286	1.31056	1.98506		1	3.05824	1.7026	2.63823	3.20964
NCU03873	FGSG_09955		1	2.81992	2.93573	3.54538	1.01607		1.11332	2.28088	4.08159	3.44065	1		1	2.30618	4.38311	4.53465	1.17069		1.04729	3.48949	2.39691	3.52161	1
NCU03874	FGSG_10270		1	1.86914	1.82409	1.82683	1.55884		1.36999	1.27123	1.13422	1	1.14984		1.38627	1.31446	1.15886	1	1.17673		1	2.49777	2.59546	2.83322	2.04486
NCU03875	FGSG_10269		1	1.69413	2.5091	2.67916	2.77547		1.44688	1.27655	1	1.12026	1.15236		1.47438	1.33225	1	1.13862	1.20979		1	2.24358	4.45139	4.59797	4.78552
NCU03876	FGSG_10268		1	1.04404	1.37713	1.34915	1.33207		1.09528	1.2317	1	1.05646	1.04001		1.09432	1.27146	1	1.06019	1.01108		1.00942	1	1.6847	1.57155	1.55472
NCU03881	FGSG_09950		1.34417	1.63398	2.77643	1	2.0072		1.03917	1.14473	1.11797	1	1.14161		1.10096	1.1664	1.07984	1	1.19588		1.37788	1.77928	3.87754	1	2.58189
NCU03882	FGSG_09951		1.03182	1.24095	1.10635	1.06387	1		1.8344	1.27607	1	1.4216	1.24114		1.86616	1.30974	1	1.54608	1.24181		1	1.62774	1.59718	1.1863	1.17485
NCU03883	FGSG_09952		1	1.64553	2.5759	2.13196	2.61607		1.65618	1.3835	1.24394	1	1.62091		1.76813	1.44163	1.26637	1	1.71887		1	2.20498	4.44362	3.75139	3.62661
NCU03885	FGSG_09954		1	2.58387	2.58748	3.10661	3.52701		1.13938	1	1.01529	1.08066	1.24312		1.0741	1.01125	1.02911	1	1.21617		1	3.72799	3.69902	4.77579	5.37451
NCU03886	FGSG_08449		1.19015	1.28687	2.17751	1	2.4872		1.26187	1.1119	1.2464	1	1.24102		1.14076	1.0238	1.14266	1	1.18095		1.10203	1.34974	2.7957	1	3.31459
NCU00382	FGSG_06647		1	1.65835	2.50023	1.66572	3.29154		1	1.71561	1.58603	1.40781	2.24741		1	1.74967	1.60719	1.41427	2.49278		1	1.62034	3.07695	1.75869	3.91857
NCU03887	FGSG_08448		3.24154	2.18475	3.23158	1	3.05109		2.07622	1.6268	2.39132	1	2.01784		2.37087	1.70109	2.66777	1	2.20735		4.13692	2.55137	3.78945	1	3.73711
NCU03889	FGSG_09498		1	2.061	1.74616	1.66032	1.48885		1.19284	1.04761	1.00664	1	1.30987		1.22994	1.06206	1	1.02577	1.37176		1	2.85749	2.24468	2.07531	1.48516
NCU03891	FGSG_09500		1.01771	1.5048	1.28369	1.3721	1		2.73089	1.81276	1.53608	1.40553	1		3.23153	1.97493	1.54467	1.48495	1		1	2.13265	1.82745	2.14955	1.59237
NCU03892	FGSG_09495		1	1.8836	2.26937	3.05547	3.02168		1.74724	1.46604	1	1.38975	1.75135		1.82367	1.54145	1	1.4458	1.83176		1	2.5976	4.28657	5.64801	4.74083
NCU03893	FGSG_09494		1	3.983	2.49459	2.29083	1.61226		1.35719	2.96651	1.2376	1.00295	1		1.34845	3.36899	1.32001	1.02604	1		1	5.17624	4.859	4.89465	2.88198
NCU03897	FGSG_09491		1	1.72242	1.49451	1.90486	1.51472		1.06484	1.0126	1.08862	1	1.04223		1.08815	1.0512	1.14361	1	1.08567		1	2.23632	1.7155	2.6002	1.7851
NCU03899	FGSG_09262		1	2.2931	4.1571	5.51837	4.25121		1.92717	1.4596	1	1.66692	1.81816		2.01099	1.53541	1	1.76666	1.99164		1	3.36432	8.9414	9.8541	6.33212
NCU03901	FGSG_09263		1	1.49711	1.72063	1.09021	1.42693		1.6195	1.24327	1.46874	1.09274	1		1.60619	1.2984	1.59585	1.13312	1		1	2.02807	2.28771	1.31954	2.07893
NCU03903	FGSG_09264		1	1.52286	1.48335	1.92777	1.40936		1.06916	1.19822	1.15932	1.39667	1		1.13421	1.25413	1.19853	1.48796	1		1	1.78986	1.75126	2.38626	1.76932
NCU00385	FGSG_12955		1.71342	1.86117	1.19884	1.0124	1		1.45734	1.75873	1.408	1.19695	1		1.70187	1.93912	1.48785	1.31543	1		2.0732	2.08602	1.18936	1	1.11013
NCU03905	FGSG_08800		1	1.2218	1.70894	1.13153	1.238		1.24684	1.3696	1.73548	1	1.08065		1.30455	1.44552	1.88978	1	1.13699		1	1.30368	1.93736	1.4237	1.57039
NCU03906	FGSG_08744		1	1.27676	1.33574	1.32641	1.3679		1.33379	1.23813	1.35926	1.21805	1		1.38054	1.28704	1.40758	1.29286	1		1	1.5118	1.52981	1.62967	1.9504
NCU03907	FGSG_08745		1	1.28765	1.63187	1.35362	1.62819		1	1.20319	1.20359	1.17251	1.1889		1	1.09446	1.11014	1.10033	1.11462		1	1.34372	1.94112	1.46563	1.94668
NCU03908	FGSG_08628		1	1.72082	1.69036	1.26409	1.84622		1	1.49923	1.42374	1.28302	1.18955		1	1.34642	1.20259	1.06347	1.01029		1	1.86794	1.87769	1.26165	2.29422
NCU03909	FGSG_08619		1	1.12513	1.87516	1.11449	1.37684		1	1.4174	2.00506	1.04043	1.62057		1	1.49418	2.2218	1.05717	1.72069		1.06893	1	1.83396	1.20644	1.23236
NCU03910	FGSG_08620		1.71839	1.50113	1.00439	1	1.30477		1.9851	1.34772	1.13137	1.12161	1		2.05406	1.40452	1.12756	1.19193	1		1.58275	1.69856	1.00152	1	1.58786
NCU03911	FGSG_08621		1.36033	1.29009	1.00921	1.26818	1		2.05444	1.19332	1	1.15108	1.06692		2.09299	1.23971	1	1.20439	1.09858		1.00996	1.40236	1.05064	1.39386	1
NCU03913	FGSG_08622		1.72576	2.48686	1.37688	1	1.52128		1.1284	1.72309	2.16238	1	2.026		1.07838	1.86158	2.35877	1	2.20154		1.81416	2.51067	1	1.14465	1.35776
NCU03914	FGSG_08623		1.51054	1.24538	1	1.0589	1.06254		1.40448	1.36554	1.14261	1.16903	1		1.328	1.36557	1.13939	1.17141	1		1.70758	1.27876	1	1.08265	1.21035
NCU03915	FGSG_09269		1	1.47404	1.14485	1.24621	1.3491		1.36748	1.17963	1	1.25287	1.13548		1.38862	1.19501	1	1.23788	1.08763		1	1.8945	1.39385	1.36576	1.64712
NCU00387	FGSG_07239		1	2.24852	1.82945	2.28859	1.80412		1.12031	1.37962	1	1.26966	1.3219		1.2287	1.42074	1	1.29401	1.33899		1	2.92379	2.58946	3.2072	2.17564
NCU03921	FGSG_09267		1	6.57369	3.09743	5.64077	3.8063		1.112	2.56985	1	3.16578	2.9368		1.1626	2.77673	1	3.39407	3.21633		1	9.40382	5.15232	4.80783	2.74705
NCU03922	FGSG_09266		6.05248	2.31865	2.11377	1	1.63372		4.40079	2.62719	3.10811	1	1.56627		3.8256	2.58102	3.38447	1	1.64088		6.02536	1.86469	1.45359	1	1.6785
NCU03924	FGSG_08400		1	1.25648	3.07133	2.81649	2.61737		1.81981	1.646	1	1.01551	1.29199		1.79741	1.7723	1.07005	1	1.34777		1	1.49687	5.73643	4.94155	3.77984
NCU03925	FGSG_08751		1	1.92155	2.66712	1.39734	2.47625		1.4333	1.62867	1.29511	1.19784	1		1.64652	1.82759	1.38588	1.28555	1		1	2.4429	4.4378	1.80536	4.36195
NCU03926	FGSG_09958		1	1.67557	1.53582	1.24102	1.21317		1.44033	1.23593	1.20129	1.27355	1		1.59861	1.31818	1.24968	1.32432	1		1	2.2339	1.97296	1.3747	1.57186
NCU03928	FGSG_09478		1	3.04384	1.91272	3.38213	2.3851		1.03996	1	1.01909	1.58292	1.53643		1.03192	1	1.06576	1.57923	1.56915		1	4.42735	2.21737	4.23727	2.529
NCU03931	FGSG_00313		1	1.97848	1.08473	1.81989	1.33051		1.86701	1.87527	1.73519	1.25781	1		1.9378	1.97569	1.74758	1.29649	1		1	2.62519	1.13282	2.69577	1.87097
NCU03932	FGSG_09285		1	3.01157	2.68059	2.9837	2.86211		1.26112	1.17651	1	1.3277	1.27861		1.34553	1.19277	1	1.33567	1.31447		1	4.39487	4.03844	3.92303	3.75338
NCU03935	FGSG_09284		1	1.28106	1.03852	1.29383	1.31696		1.08282	1	1.04486	1.0572	1.38888		1.17233	1	1.06724	1.03444	1.39529		1	1.52265	1.07351	1.50424	1.27633
NCU03936	FGSG_13544		1	1.42108	1.16135	1.16608	1.23937		1.60207	1.33147	1	1.25677	2.1847		1.80519	1.36125	1	1.27023	2.32779		1.01202	1.85765	1.61248	1.38565	1
NCU00388	FGSG_07240		1	2.05638	2.1505	2.0371	2.81099		1	1.55203	1.1892	1.12854	1.07052		1	1.62701	1.21533	1.1162	1.11451		1	2.39124	3.05774	2.89299	4.82585
NCU03937	FGSG_13543		1	3.7757	3.3678	5.38987	3.78443		1.22985	1.43746	1.18846	1.36741	1		1.30434	1.52413	1.24231	1.42186	1		1	5.5065	5.18296	9.84281	6.73271
NCU03938	FGSG_08626		1	2.78074	2.05532	7.63146	4.23902		1	2.07724	1.36065	7.06027	4.70787		1	1.53067	1.02308	5.61522	3.54963		1	3.24782	2.62425	7.17246	3.58645
NCU03944	FGSG_09956		1	1.37858	1.10383	1.4894	1.10383		1.45399	1.21238	1.32249	1	1.27998		1.48541	1.26944	1.41877	1	1.2448		1	1.76224	1.19517	2.14573	1.21426
NCU03947	FGSG_10272		1	1.59676	1.1577	1.01644	1.20105		1.30887	1.49963	1.15447	1	1.00295		1.26951	1.58142	1.19159	1	1.01597		1	1.89621	1.32365	1.17273	1.52486
NCU03950	FGSG_09946		1.08682	1.36951	1	1.01442	1.42288		1.43072	1.69382	1.05	1	1.90731		1.36459	1.82731	1.07279	1	2.04422		1	1.3107	1.08525	1.14732	1.22487
NCU03952	FGSG_10033		1	1.72382	2.2793	1.1625	1.55175		1	1.64156	1.11019	1.07314	1.47555		1.09748	1.85527	1.18157	1	1.4741		1	1.77843	3.29714	1.28014	1.67466
NCU03953	FGSG_09332		1	1.39359	2.72862	1.44363	1.63627		1.86322	1.4559	1.40979	1.21714	1		1.97394	1.56583	1.47431	1.27071	1		1	1.84066	4.81468	2.02637	2.76844
NCU03956	FGSG_09919		1	1.9258	2.37678	2.16757	2.3398		1.12735	1.20416	1	1.04871	1.13442		1.07969	1.21788	1	1.06741	1.15143		1	2.49524	3.80575	3.19022	3.43891
NCU03957	FGSG_09918		1.01064	1.22546	1.02481	1	1.22069		1.07291	1.21762	1.07179	1.26719	1		1.11256	1.30521	1.07335	1.37184	1		1.13595	1.436	1.16232	1	1.54462
NCU03961	FGSG_08439		1	1.46825	2.77098	1.32503	1.22509		2.42026	1.32674	1.37753	1.02372	1		1.99424	1.29432	1.36653	1.02495	1		1	2.32637	5.70178	2.2046	1.96839
NCU00392	FGSG_07243		1	2.24407	1.40023	1.29284	2.04972		2.39297	1.44947	1.30043	1	1.63342		2.28206	1.50678	1.29618	1	1.90083		1	3.50222	1.81776	1.9291	2.99702
NCU03963	FGSG_08458		1.63586	1.64032	1.04897	1.45576	1		2.20898	1.40973	1.24549	1.81261	1		2.43326	1.48032	1.33339	1.9863	1		1.34	1.85048	1	1.34296	1.10184
NCU03964	FGSG_08457		1	2.05106	2.95709	4.23644	5.5245		1.2371	1.20827	1	1.3599	2.48732		1.41253	1.23718	1	1.27953	2.49993		1	2.76474	5.17918	7.67001	7.34304
NCU03965	FGSG_08447		1	1.13388	1.65387	1.58593	1.75443		1.06255	1.0557	1	1.10843	1.2002		1.08156	1.03618	1	1.04358	1.19301		1	1.22707	2.20879	1.932	2.16735
NCU03966	FGSG_08446		1	1.5318	2.55997	1.55081	1.75248		1	1.25652	2.59435	1.03901	1.30326		1	1.29329	2.90922	1.04965	1.36142		1	1.71457	2.41748	2.22011	2.32561
NCU03967	FGSG_08456		1	3.61999	2.45152	4.79044	3.36933		3.67961	3.13296	2.91285	1.91924	1		3.7381	3.16298	3.14171	2.04637	1		1	5.47534	3.14149	9.20843	8.43656
NCU03968	FGSG_08455		1	3.6306	3.93531	5.40721	4.74234		1	1.34123	1.9115	2.0914	2.33712		1	1.32197	1.98348	2.15434	2.34392		1	5.15059	4.50761	7.03124	5.3621
NCU03969	FGSG_08450		1.18114	2.95212	2.51081	1.45005	1		2.64107	2.94328	4.22542	1.51992	1		2.59292	3.18263	4.79623	1.57356	1		1	3.41888	2.16155	2.08766	1.48729
NCU03971	FGSG_08445		1	1.22847	1.51016	1.08716	1.22053		1.22839	1.12884	1.14288	1.00351	1		1.22137	1.14453	1.15522	1	1.01252		1	1.43871	1.97576	1.27041	1.5327
NCU03972	FGSG_08444		1.11874	1.35515	1	1.20593	1.0547		1.39342	1.20763	1	1.15531	1.15523		1.4394	1.23703	1	1.19078	1.15792		1	1.45376	1.00046	1.2401	1.00127
NCU03973	FGSG_08443		1.01432	1.4048	1	1.27477	1.24684		1	1.40042	1.18093	1.89026	2.12272		1	1.40889	1.17584	1.91918	2.14662		1.19211	1.6388	1.05718	1.11892	1
NCU00395	FGSG_07244		1.28557	1.39546	1.03798	1	1.1353		1.29524	1.15505	1.05213	1	1.06193		1.36106	1.1459	1.00344	1	1.05777		1.26856	1.55122	1.02858	1	1.18401
NCU03979	FGSG_00278		3.45986	1.82211	1	1.68031	1.23543		2.06936	1.23574	1.25055	1.59866	1		2.14346	1.23168	1.28067	1.71793	1		4.8651	2.37589	1	1.94716	1.62033
NCU03980	FGSG_09465		1.45119	1.15668	1.052	1.34024	1		2.1216	1.29512	1.33305	1.27256	1		2.12555	1.29597	1.30242	1.32139	1		1.18499	1.18501	1	1.48746	1.07384
NCU03988	FGSG_09866		1.16275	1.38869	1.58683	1	1.07266		1.06931	2.35021	1.99164	1.32445	1		1.13736	2.67113	2.15339	1.38581	1		1.78119	1.21006	1.64199	1	1.33632
NCU03993	FGSG_09861		1	1.25075	1.03571	1.05135	1.04695		1.1971	1.37358	1.13045	1	1.16241		1.3831	1.35586	1.09285	1	1.17004		1	1.31934	1.097	1.21959	1.09397
NCU03994	FGSG_09868		1	1.00487	2.17857	2.08919	1.44497		1.56724	1.37537	1	1.54338	2.04208		1.53923	1.40654	1	1.61531	2.2816		1	1.10072	3.51431	2.45419	1.25446
NCU03995	FGSG_09869		1.08528	1.21851	1.16132	1.41145	1		1.34544	1.06194	1.05347	1.02543	1		1.37441	1.07286	1.05624	1.06003	1		1	1.38151	1.28321	1.76638	1.05915
NCU03997	FGSG_13673		1.32285	1.3699	1.22965	1	1.29593		1.62762	1.51466	1.07489	1	1.07935		1.68386	1.48143	1.0143	1.00807	1		1.11085	1.23159	1.3324	1	1.43972
NCU03998	FGSG_13674		1	1.74963	1.90695	1.97871	1.85249		1.02363	1.11222	1.05012	1.17492	1		1.06782	1.12861	1.04812	1.22797	1		1	2.18988	2.60349	2.56176	2.56884
NCU04001	FGSG_10069		1	1.73852	2.22499	1.81346	2.15893		1.1883	1.15419	1.17956	1.03089	1		1.15434	1.11175	1.18988	1.03283	1		1	2.24847	3.26255	2.54519	3.40417
NCU04002	FGSG_10068		1	3.43353	2.89155	3.20839	2.78589		1.11192	1.40249	1.36473	1.20469	1		1.1667	1.48126	1.43512	1.21533	1		1	4.87573	3.76939	4.78909	4.28959
NCU00396	FGSG_07245		1	2.99066	2.00056	3.89978	2.70981		1.45086	1.15616	1	1.07824	1.04228		1.53415	1.194	1	1.09812	1.05785		1	4.48156	2.60583	6.58677	3.85692
NCU04003	FGSG_10067		1.10758	1.65148	1.15799	1.26869	1		1.97206	1.41712	1.28079	1.15995	1		2.00355	1.43988	1.31059	1.21926	1		1	2.07711	1.26774	1.55709	1.16123
NCU04005	FGSG_10066		1	3.46687	2.90617	1.83474	1.53976		1.53908	3.06024	3.25698	1	1.14448		1.41264	3.17904	3.6111	1	1.14985		1	4.44851	3.26205	4.9805	3.52055
NCU04007	FGSG_09965		1	2.77223	2.62757	3.58449	3.84472		1.02394	1.04854	1.07304	1	1.21466		1.06984	1.09683	1.12236	1	1.30665		1	3.93292	3.55238	5.87733	5.75238
NCU04009	FGSG_09961		1	1.28103	1.40659	1.44816	1.20204		1.2769	1.02959	1.17695	1	1.15196		1.40851	1.06136	1.18809	1	1.16738		1	1.62709	1.73785	2.02747	1.40641
NCU04010	FGSG_13675		1.23475	1.25338	1.44641	1	1.16056		1.57179	1.16451	1.98391	1	1.06931		1.6369	1.15998	2.1167	1	1.07412		1.04934	1.31934	1.08955	1	1.22114
NCU04014	FGSG_08544		1	2.15537	1.84571	3.0106	2.88059		1.4845	1.41403	1	1.45695	1.93601		1.53298	1.47742	1	1.4615	2.03944		1	2.95555	2.94298	5.14073	3.97455
NCU04015	FGSG_08545		1	5.11228	3.24982	5.43121	3.52579		1.4849	1.24227	1	1.39887	1.28691		1.58995	1.29027	1	1.4477	1.28751		1	7.97224	4.44695	8.23604	4.47255
NCU04016	FGSG_03103		1.66229	1	4.49824	1.40892	2.33597		1.66463	1.57033	1	1.18247	1.01674		2.10746	1.69154	1	1.26669	1.05892		2.06214	1	7.19951	1.50944	3.32541
NCU04017	FGSG_08763		1	1.87455	1.84648	2.07072	2.11198		1.40554	1.17803	1	1.19345	1.76016		1.40365	1.16416	1	1.20317	1.85756		1	2.58341	2.82343	3.03134	2.36433
NCU04018	FGSG_08762		1.03843	1.42121	1	1.17082	1.04427		1.20276	1.07125	1	1.11446	1.28952		1.25391	1.08614	1	1.13307	1.32381		1.05452	1.78728	1.08086	1.30593	1
NCU00005	FGSG_02573		1	2.80288	3.81939	4.37577	5.08636		1.26143	1.15187	1	1.31411	1.6744		1.39993	1.19764	1	1.38626	1.77951		1	4.06302	6.92455	7.15888	7.79014
NCU00042	FGSG_07234		1.54786	1.73392	1.80675	1.52751	1		1.51612	1.21135	1.59584	1.15058	1		1.68511	1.24755	1.68442	1.15197	1		1.55368	2.12396	1.86175	1.77777	1
NCU04019	FGSG_09476		1	1.7953	1.30827	1.27088	1.72278		1.09353	1.82122	1.12729	1	1.09273		1.09335	1.9089	1.13203	1	1.11017		1	1.88152	1.55402	1.60928	2.46235
NCU04020	FGSG_08761		1.41855	1	1.15654	1.26834	1.32294		1.82146	1.46257	1	1.19477	1.17888		1.85425	1.49241	1	1.19907	1.15619		1.53353	1	1.56758	1.61702	1.74733
NCU04021	FGSG_08373		1	2.00012	3.54725	3.25802	2.57973		1.02191	1.73609	1.02451	1.15624	1		1	1.90388	1.05831	1.16073	1.05903		1	2.20013	6.04645	4.90353	3.67646
NCU04022	FGSG_06427		1	1.04962	1.79495	1.06618	1.51668		1	1.23937	1.28996	1.18821	1.4861		1	1.22375	1.25269	1.1073	1.43164		1.07637	1	2.15446	1.03554	1.59126
NCU04024	FGSG_06426		1	2.48538	2.68458	2.71515	2.99174		1	1.14347	1.14725	1.27111	1.34321		1	1.16564	1.16895	1.259	1.41923		1	3.37632	3.81919	3.62787	4.1062
NCU04032	FGSG_02230		1	2.89607	2.63167	2.18109	2.01082		1.45716	1.50068	1.30911	1.26265	1		1.51905	1.50815	1.26791	1.22122	1		1	4.13511	3.86452	2.92919	3.02729
NCU04033	FGSG_02173		1	4.35616	1.08676	11.3027	39.1118		1	2.2466	1.03362	20.6561	143.998		1.11013	2.3195	1	23.0578	178.315		1	5.75677	1.10144	4.44689	5.02237
NCU04034	FGSG_04923		6.66855	7.64349	2.06041	2.21546	1		10.1974	4.43456	4.19092	2.6011	1		8.47974	3.79658	3.47648	2.78709	1		3.32412	7.0008	1.27982	1.95943	1
NCU04035	FGSG_05344		1	1.99665	3.24546	3.82448	4.13786		1.47146	1.40292	1	1.23647	1.39982		1.52362	1.47057	1	1.27602	1.47617		1	2.6908	6.21095	7.07961	7.42395
NCU04041	FGSG_05336		1	1.42651	2.65722	1.62474	1.50213		1.35318	1.45455	1.08547	1.1985	1		1.30924	1.40597	1	1.16854	1.0148		1	1.65995	4.41761	2.07738	2.06905
NCU00398	FGSG_07260		1	2.36088	3.40066	4.68269	5.02889		1.30463	1.02448	1	1.03472	1.48734		1.26808	1.02955	1	1.03174	1.55441		1	3.44596	6.0273	9.66922	8.28268
NCU04043	FGSG_13538		1	2.19039	1.31929	1.78482	1.81915		1.17582	1.00167	1.06644	1.13869	1		1.30789	1.0367	1.11576	1.17654	1		1	3.09617	1.44574	2.22955	2.50621
NCU04044	FGSG_09250		1.46495	1.36837	1	1.00833	1.28127		1.37946	1.2467	1.18576	1.00139	1		1.49518	1.35938	1.28746	1.08041	1		1.65262	1.57882	1	1.13611	1.64885
NCU04045	FGSG_09251		1.46737	1.72873	1.45942	1.43121	1		2.80961	2.61287	1.91038	1.55245	1		2.23227	2.46644	1.80572	1.53745	1		1	1.34636	1.26668	1.41903	1.05058
NCU04047	FGSG_06424		1	2.20013	2.07564	1.12717	1.37166		1	3.08061	1.49175	1.24289	1.39587		1	3.41807	1.56012	1.26763	1.51418		1	1.61555	2.59676	1.14536	1.46515
NCU04049	FGSG_06423		1	4.75155	1.76811	2.30005	1.44057		1.6362	2.96009	1.23854	1.36736	1		1.57685	3.27956	1.26871	1.43922	1		1	6.70512	2.32431	3.32733	1.90259
NCU04050	FGSG_09286		1	2.06194	1.28298	1.27864	1.32238		1	2.27971	1.11244	1.16564	1.01842		1	2.40891	1.0857	1.11216	1.01877		1	1.91735	1.45963	1.40699	1.62213
NCU04051	FGSG_09528		1	1.2518	1.17263	1.41581	1.27381		1.34013	1.34421	1	1.24967	1.02173		1.34322	1.39795	1	1.28412	1.03219		1	1.41696	1.58159	1.86517	1.798
NCU04053	FGSG_09527		1	4.12507	5.49984	7.96346	8.67511		1	1.28942	1.56489	1.19825	1.77031		1	1.24516	1.60597	1.17401	1.84965		1	6.00776	8.48715	16.5372	14.1552
NCU04054	FGSG_06611		1.58983	1.27652	1	1.12516	1.03155		1.43472	1.30693	1	1.05042	1.32241		1.45769	1.33606	1	1.08178	1.38451		1.90066	1.41473	1.12608	1.3229	1
NCU04058	FGSG_09277		1	4.36085	1.84734	1.95349	3.29426		1.41097	2.42857	1.01508	1	1.91187		1.4032	2.56928	1	1.0135	2.05041		1	6.1134	2.61319	2.8892	4.4396
NCU00401	FGSG_05468		1	2.0562	2.16132	1.13666	1.94033		1.38641	1.43775	2.03828	1	1.0547		1.20327	1.41097	2.12864	1	1.00201		1	2.73286	2.29219	1.26595	2.70935
NCU04061	FGSG_11045		1.99645	1.20739	1.19524	1	1.00573		1	1.14783	1.22742	1.3175	1.0505		1.09025	1.11451	1.11978	1.27289	1		3.19108	1.46006	1.37359	1	1.17829
NCU04062	FGSG_09270		1	2.23488	2.90092	2.26454	3.3099		1.37095	1.03711	1.40333	1	1.82847		1.44705	1.06416	1.47098	1	1.93683		1	3.26847	4.12299	3.43637	4.18567
NCU04063	FGSG_09271		1	1.59775	1.33619	1.69422	1.70156		1.65415	1.03005	1	1.0442	1.30909		1.61906	1.01904	1	1.04683	1.31106		1	2.39689	1.83563	2.60017	2.23918
NCU04064	FGSG_09231		1	1.64925	1.31937	1.93008	1.58621		1.19165	1.1459	1	1.39162	1.05137		1.26952	1.13481	1	1.37884	1.07459		1	2.10681	1.59709	2.41192	2.1049
NCU04065	FGSG_09232		1	2.03424	4.62666	2.76968	4.62487		1	1.43171	5.48992	1.84858	3.53205		1	1.29389	5.55921	1.67414	3.48061		1	2.43427	3.01504	3.59455	5.42744
NCU04068	FGSG_09531		1	1.14468	1.22644	1.01386	1.13019		1.06669	1.11822	1.47474	1.01625	1		1.21892	1.2269	1.64908	1.09591	1		1	1.20866	1.106	1.05397	1.26657
NCU04069	FGSG_09532		2.3295	1.37836	1.00764	1.35099	1		2.2573	1.74033	1.35976	1.37594	1		2.66003	1.96834	1.43961	1.4628	1		2.78277	1.42635	1	1.55907	1.16835
NCU04071	FGSG_09485		1.08482	1.13712	1.21362	1.19948	1		1.14027	1.07288	1.08106	1	1.02354		1.17409	1.09512	1.07662	1.0016	1		1.04925	1.17718	1.30298	1.34755	1
NCU04072	FGSG_03349		1	3.50706	5.53037	3.12484	3.30359		1	5.58908	7.91353	4.4958	5.01319		1	6.34393	9.87865	5.13698	5.41657		1	2.12474	3.57771	2.01427	2.05208
NCU00403	FGSG_05467		1	1.24137	3.34332	1.2494	1.17017		1	1.47822	4.46851	1.32376	1.6448		1	1.41776	4.74768	1.18937	1.56603		1.04999	1.13832	2.81663	1.27368	1
NCU04074	FGSG_09234		1.37648	1.45112	1.04503	1	1.13015		1.43533	1.21092	1.22414	1.15436	1		1.63329	1.35876	1.36313	1.26273	1		1.41055	1.71137	1.03479	1	1.31904
NCU04075	FGSG_06425		1	2.61239	2.35899	2.20058	2.14849		1.13995	1.14643	1.10415	1.03764	1		1.1107	1.12666	1.09433	1.01754	1		1	3.67914	3.19006	2.96137	2.91659
NCU04076	FGSG_08466		1	1.7518	3.50814	5.2545	7.07026		1	1.40998	1.61758	2.00211	6.69858		1	1.32097	1.54077	1.88909	7.07076		1	1.97874	5.08635	8.49664	4.28597
NCU04077	FGSG_08463		1	1.25148	1.43494	2.08936	1.93067		1	1.76183	2.44658	2.81997	2.08362		1	1.4938	2.15472	2.3095	1.86502		1.10272	1.01412	1	1.65753	1.81975
NCU04078	FGSG_09245		1.2481	1.57931	2.23499	1	1.49467		1.75997	1.86333	3.89502	1	1.83611		1.99914	1.94282	4.39338	1	1.95991		1	1.40258	1.35762	1.19842	1.51957
NCU04080	FGSG_09537		1	1.57669	1.39742	1.6284	1.34715		1.12634	1.4756	1.23685	1.01415	1		1.08435	1.45103	1.19649	1	1.01537		1	1.7537	1.61586	2.29586	1.71591
NCU04081	FGSG_12916		1	1.88011	1.7838	1.78727	1.34329		1.47475	1.60359	1	1.39644	1.03105		1.58256	1.72559	1	1.48357	1.05173		1	2.40644	3.15462	2.50372	1.90446
NCU04082	FGSG_09533		1.10475	1.54774	1.46831	1.03445	1		1.18823	1.36132	1.20231	1.05728	1		1.28873	1.46087	1.22765	1.0439	1		1.04515	1.64141	1.6378	1.0193	1
NCU04083	FGSG_13355		1	1.18117	3.07211	4.94344	2.75531		1.05584	1	1.18637	1.55994	2.10365		1.22209	1	1.20609	1.60572	2.30247		1	1.33853	4.73848	8.55056	3.34945
NCU04086	FGSG_07837		1.84959	1.10291	1.86857	1.00597	1		1.79107	1.6484	2.53147	1.71273	1		1.90882	1.73549	2.80366	1.84457	1		2.42541	1.17225	2.10941	1	1.46327
NCU00405	FGSG_06958		1.19715	1	1.07606	1.13098	1.05912		1.77332	1.16226	1.29832	1.13373	1		1.80212	1.20333	1.36369	1.16183	1		1	1.02103	1.07088	1.26504	1.23526
NCU04087	FGSG_09535		1.17167	1.67385	1.29264	1.1263	1		1.47529	1	1.38069	1.00575	1.14294		1.56516	1.00984	1.45518	1	1.15605		1.11584	2.26374	1.29841	1.30073	1
NCU04088	FGSG_09534		1	2.44415	1.95819	3.09822	2.83626		1.15667	1	1.73192	1.39431	1.32823		1.20072	1	1.87805	1.42048	1.34648		1	3.50699	1.84687	3.93287	3.50944
NCU04089	FGSG_01745		1	3.65645	4.39089	5.86524	12.5129		1	1.96444	1.74723	3.27038	3.02805		1	1.89154	1.64871	3.11474	2.8189		1	4.77984	6.77188	6.63858	19.511
NCU04090	FGSG_09254		1	2.04341	5.523	4.88441	5.51159		1	1.31181	1.48232	1.36339	1.44883		1	1.26305	1.48579	1.208	1.35082		1	2.52915	9.47698	8.17244	9.57849
NCU04091	FGSG_09253		1	3.98301	2.95975	4.11094	3.21815		1.32202	1.30435	1.16783	1.15823	1		1.34065	1.29833	1.16263	1.18382	1		1	5.97253	3.98793	6.5908	4.85846
NCU04092	FGSG_09140		1	1.39928	1.62899	1.11583	1.99008		1.25352	1.43322	1.56964	1	1.36962		1.25232	1.45344	1.66859	1	1.41038		1	1.56919	1.89867	1.36887	2.81753
NCU04098	FGSG_04567		3.13682	1.49697	1.71383	1	1.23399		1.48135	1.14914	1.09882	1	1.02156		1.74908	1.24557	1.14197	1.00132	1		4.39104	1.66908	2.12216	1	1.37503
NCU04099	FGSG_07173		1	2.14545	1.98671	1.797	3.1667		1	1.99495	1.6702	1.73697	3.19981		1	2.09561	1.74132	1.73404	3.38417		1	2.24538	2.23674	1.86053	3.17989
NCU04101	FGSG_07171		1	1.92811	2.53299	2.15231	3.34403		1.10408	1.11678	1.27686	1	2.15423		1.17339	1.10095	1.31636	1	2.32287		1	2.53667	3.61942	3.25933	3.76441
NCU00407	FGSG_06748		1	2.52186	4.59042	4.74082	2.38824		1.41068	1.62089	1.03786	1.35249	1		1.44201	1.64921	1	1.40273	1.01341		1	3.43334	9.39988	8.1969	3.40818
NCU04102	FGSG_07170		1.05027	1	1.00707	1.3814	2.5399		2.22832	1.08455	1	1.51531	4.11295		2.23008	1.03886	1	1.5066	4.55962		1	1.61654	1.7263	2.20338	2.77026
NCU04105	FGSG_07168		1	1.26303	1.27786	1.81323	2.29257		1.261	1	1.26456	1.35212	1.94688		1.30943	1	1.29782	1.37562	2.15419		1	1.61095	1.39343	2.30074	2.64086
NCU04108	FGSG_07838		33.2776	31.3772	3.15234	2.46099	1		1.02564	1.28889	1	1.25958	1.25869		1.07665	1.28817	1	1.29856	1.38735		112.314	88.3536	5.62531	3.43053	1
NCU04110	FGSG_02080		1	1.85908	1.81071	2.24222	2.04921		1	1.31324	1.32717	1.23367	1.07095		1	1.34496	1.35631	1.23871	1.03439		1	2.22149	2.11271	3.05675	2.8951
NCU04111	FGSG_01846		1	3.36936	3.00088	3.23751	3.08225		1.07289	1.15381	1.17691	1	1.20374		1.09073	1.16611	1.19431	1	1.22024		1	4.89239	4.01802	5.01716	4.11552
NCU04112	FGSG_12021		1	2.26277	1.68059	2.20205	1.77988		1.44019	1.04442	1.13417	1	1.80337		1.10477	1	1.0893	1.00091	1.94949		1	3.35275	2.05255	3.29509	1.70902
NCU04113	FGSG_01889		1	2.468	1.55874	2.04014	1.77849		1.41689	1.0737	1	1.15725	1.26689		1.41329	1.0636	1	1.18632	1.34307		1	3.65487	1.9019	2.68071	2.04994
NCU04115	FGSG_01887		1	1.64366	1.82956	2.2541	1.5834		1.58296	1.1391	1	1.22761	1.11401		1.70431	1.16302	1	1.31058	1.12651		1	2.32971	2.98332	3.68435	2.25052
NCU04116	FGSG_01886		1	2.49763	2.31258	3.79059	2.6681		1.32906	1.0854	1	1.38333	1.58881		1.35017	1.08357	1	1.43298	1.63388		1	3.64101	3.38243	6.11861	3.40179
NCU04117	FGSG_01885		1	1.55861	1.21528	1.63375	2.46028		1.81821	1.24846	1	1.24678	1.74959		1.9226	1.2713	1	1.22908	1.83188		1	2.2325	1.71056	2.41036	3.79403
NCU00408	FGSG_00785		1.1014	1.24632	2.65876	1.76158	1		2.61988	2.63162	2.70671	1	1.44569		2.68199	2.74289	2.79412	1	1.53223		1	1.21597	3.48591	4.48183	1.74858
NCU04118	FGSG_07421		1.02467	1	1.04287	1.18846	1.56129		2.18238	2.27271	1	1.78391	2.68726		2.55458	2.31349	1	1.82219	2.86248		1.06854	1	1.91632	1.48764	1.76401
NCU04119	FGSG_01890		1	2.58232	2.91299	3.06264	2.57431		1.03562	1.06868	1	1.00631	1.01065		1.04963	1.10522	1	1.02003	1.01479		1	3.61167	4.54591	4.91546	3.72808
NCU04120	FGSG_01891		1	1.47616	1.02734	1.62475	1.11547		1.77527	1.17706	1	1.44974	1.16119		1.85613	1.19753	1	1.50428	1.135		1	2.12973	1.32333	2.20864	1.38497
NCU04121	FGSG_01893		1	1.39643	1.03002	1.44643	1.28305		1.53044	1.47369	1	1.27898	1.16954		1.51908	1.54875	1	1.30568	1.18341		1	1.68521	1.31923	1.9623	1.70672
NCU04125	FGSG_01874		1	2.19543	1.66556	2.30264	2.19949		1.14571	1.08751	1	1.09934	1.21602		1.11364	1.08844	1	1.08772	1.25299		1	3.02465	2.05583	3.22869	2.81122
NCU04127	FGSG_08871		1	1.97228	1.56923	1.78231	1.57925		2.2413	1.3407	1.20814	1.13175	1		2.36003	1.38512	1.23092	1.16979	1		1	3.06381	2.2619	2.8743	2.5516
NCU04129	FGSG_10741		2.02375	1.83905	1.82401	1.69287	1		4.05566	2.50009	3.10379	1.31094	1		4.79105	2.79954	3.51203	1.38673	1		1.03089	1.28448	1.09407	1.94645	1
NCU04130	FGSG_12231		1.44136	1.5403	1	2.15911	1.22524		1	1.14408	1.27449	1.50216	1.53771		1.23604	1	1.17971	1.25794	1.24112		1.93873	1.97471	1	2.81009	1.23036
NCU04131	FGSG_07166		1	1.79379	1.43386	1.93433	1.41952		1.36512	1.57967	1.0453	1.25118	1		1.33903	1.58947	1.00763	1.22044	1		1	2.21646	2.05557	2.98059	2.07465
NCU04132	FGSG_07167		1	2.75878	1.72778	3.30321	2.79113		1.1397	1.42945	1	1.72488	1.71258		1.22888	1.47097	1	1.78685	1.78612		1	3.7577	2.20034	4.47978	3.44464
NCU00410	FGSG_06927		1.25142	1.19816	1.21756	1.06149	1		1.84405	1.56987	1.47502	1.18174	1		1.82643	1.57709	1.4775	1.20557	1		1	1.04199	1.11456	1.03211	1.05105
NCU04133	FGSG_02079		1	1.71778	2.18845	3.31034	2.8979		1.04963	1.33727	1	1.72918	2.45556		1.14562	1.38085	1	1.60307	2.45888		1	2.01238	3.38051	4.62747	3.05299
NCU04135	FGSG_02009		1	1.39292	2.57043	2.38557	2.51547		1.62779	1.06787	1	1.00346	2.36465		1.74598	1.11615	1.00983	1	2.53922		1	2.00192	4.90804	4.33867	2.39702
NCU04136	FGSG_02010		1	1.66301	2.65018	3.60485	4.52529		1.68384	1.43926	1	1.636	3.28513		1.81359	1.47769	1	1.6106	3.47751		1	2.21604	5.05114	5.94583	4.77806
NCU04137	FGSG_02011		1	1.20754	1.11018	1.05433	1.21036		1.17518	1	1.02902	1.06795	1.27586		1.20268	1	1.0393	1.08887	1.32352		1	1.46164	1.25442	1.12681	1.25862
NCU04139	FGSG_02013		1	1.21186	2.03404	1.42115	1.79825		1.45241	1.11134	1	1.34113	1.17719		1.54677	1.15164	1	1.41135	1.16904		1	1.55629	3.4282	1.7634	2.70503
NCU04140	FGSG_09690		1.29926	1.24492	1.39658	1.4491	1		1.50973	1.50256	1.68864	1.1716	1		1.70629	1.59576	1.7862	1.23051	1		1.15003	1.07535	1.2049	1.63334	1
NCU04142	FGSG_02014		1.93636	2.68119	2.48005	1.87588	1		1.15943	1.17816	1.51439	1.02622	1		1.1488	1.19478	1.63891	1	1.01786		2.41991	3.9428	2.97699	2.44	1
NCU04143	FGSG_01842		1	1.74806	1.33914	1.59467	1.77845		1	2.24453	1.26823	1.31775	1.92482		1	2.36365	1.31053	1.24637	1.99348		1	1.41843	1.42269	1.83754	1.64933
NCU04145	FGSG_02004		1	1.5981	1.53648	1.16895	1.6013		1.55785	1.32583	1	1.24879	1.02561		1.48518	1.31006	1	1.24307	1.00889		1	2.11139	2.42724	1.43766	2.53013
NCU04149	FGSG_05220		1	1.86184	1.5449	2.48523	1.97154		1.34543	1.21528	1	1.114	1.38056		1.54178	1.25409	1	1.14309	1.49672		1	2.50515	2.09035	4.04923	2.54283
NCU00411	FGSG_06929		1	2.18812	1.46713	2.05124	1.82098		1.4606	1.17553	1.07272	1	1.01069		1.50993	1.16233	1.0414	1	1.02203		1	3.13796	1.78896	3.06045	2.51371
NCU04150	FGSG_05193		1	1.5595	2.05519	1.11436	1.15213		1.24895	1.67275	1.0355	1.09823	1		1.24141	1.76365	1.02045	1.07997	1		1	1.70569	3.30472	1.35159	1.51598
NCU04152	FGSG_07327		1	2.46475	2.24966	3.08682	2.60734		1.19208	1.10444	1	1.16788	1.69012		1.24768	1.09873	1	1.16039	1.75378		1	3.48994	3.20251	4.82855	3.01241
NCU04154	FGSG_13119		1	1.58628	2.33615	2.10304	2.0682		1	1.47601	1.60849	3.12911	2.64562		1	1.41188	1.60725	3.00686	2.61499		1	1.65948	2.86592	1.58154	1.72911
NCU04155	FGSG_13120		1	2.02339	3.7207	2.27435	4.46644		1.44901	1.26096	1	1.35894	3.52006		1.53395	1.29173	1	1.39352	3.92705		1	2.80188	7.19811	3.13442	4.85176
NCU04156	FGSG_07315		2.41736	1.67442	1	1.15443	1.11303		3.47839	1.95612	1	1.26056	1.05726		3.85223	2.13086	1	1.41658	1.12802		1.817	1.48739	1	1.08397	1.15527
NCU04158	FGSG_07197		1	1.41781	1.13328	1.29536	1.31068		1.02333	1	1.10395	1.72343	1.37823		1.12419	1	1.10758	1.7642	1.41151		1	1.71071	1.15061	1.01412	1.20272
NCU04160	FGSG_07323		1	1.32534	1.3686	1.23505	1.53967		1	1.03129	1.68692	1.33191	1.57075		1	1.04092	1.79778	1.22812	1.47762		1	1.52057	1.11171	1.10842	1.43136
NCU04165	FGSG_07195		1	1.72675	2.40302	1.69698	1.63768		1.49076	1.25733	1	1.43605	1.35314		1.52735	1.27952	1	1.49818	1.33909		1	2.33253	4.25107	2.14506	2.10387
NCU04166	FGSG_07194		1	1.29303	2.4708	1.58153	1.40877		1.25389	1.20748	1.71715	1.16969	1		1.33399	1.27692	1.89938	1.18909	1		1	1.5131	3.38234	2.08162	1.90731
NCU00412	FGSG_06930		1	3.09455	3.69515	4.77205	4.92156		1.37173	1.33557	1	1.23665	1.54432		1.36068	1.34334	1	1.20409	1.54609		1	4.50317	6.96071	9.24252	8.30378
NCU04170	FGSG_10435		1	2.64659	9.39377	4.16696	6.3036		1.67975	2.81123	1.45209	1	1.24486		1.67278	2.92385	1.40336	1	1.34527		1	3.29259	19.3059	6.92716	11.7112
NCU04172	FGSG_07334		1	2.03363	2.1207	1.38014	1.29652		1.42265	1.62049	1.46747	1	1.32678		1.49077	1.75437	1.48881	1	1.37183		1	2.62755	2.99667	1.89367	1.42996
NCU04175	FGSG_07337		1.46302	1.27764	1.43458	1	1.02357		1.41114	1.42862	1.46901	1	1.34372		1.49898	1.51314	1.54547	1	1.43378		1.76918	1.41573	1.67852	1.18899	1
NCU04176	FGSG_07338		1	1.08275	1.78006	2.16798	2.51853		1.01984	1.28533	1	1.15406	2.07349		1	1.30744	1.01462	1.16484	2.25335		1.03515	1	2.26105	2.84965	2.26181
NCU04177	FGSG_07339		1	1.71449	1.85691	3.13882	7.62473		2.56362	1.51225	1	1.75489	8.68289		2.6509	1.50622	1	1.93862	10.583		1	2.65046	3.91821	6.45527	5.19305
NCU04179	FGSG_13123		8.80774	10.5563	4.2905	2.62754	1		12.3482	5.94008	4.26524	1.84341	1		9.42011	6.22179	4.23842	1.89707	1		5.75672	11.7815	3.71743	3.14816	1
NCU04182	FGSG_07342		1	1.96046	1.41898	2.15699	2.61596		1.42406	1.10199	1	1.15901	2.46226		1.56288	1.20101	1	1.22909	2.80776		1	2.79218	1.78159	3.13532	2.25157
NCU04185	FGSG_07329		1	1.77159	1.50049	2.05995	2.04743		1.40561	1.06312	1	1.26517	1.03384		1.44016	1.04487	1	1.28185	1.01783		1	2.49777	1.98437	2.86611	3.26273
NCU04187	FGSG_07328		1	1.32247	1.98652	1.94378	2.20026		1.14782	1.04132	1.34336	1	1.47437		1.11846	1.03589	1.39698	1	1.55389		1	1.60447	2.63603	3.14052	2.86703
NCU04188	FGSG_07322		1	2.06988	1.47678	1.64336	1.65319		1.43112	1.21284	1	1.22898	1.16535		1.5285	1.27533	1	1.2694	1.20495		1	2.8997	1.89901	1.96674	2.05761
NCU00043	FGSG_07233		1	1.49718	1.29242	1.63186	1.44404		1.26133	1.14972	1	1.15907	1.06002		1.26197	1.12961	1	1.14702	1.03796		1	1.89173	1.62489	2.16339	1.87408
NCU00414	FGSG_06932		1.98717	1.37628	1.13846	1.42916	1		1.92787	1.60199	1.26019	1.16942	1		1.94463	1.63613	1.24466	1.1968	1		2.03087	1.26653	1.08479	1.60161	1
NCU04189	FGSG_06998		1	2.49804	2.56037	2.71001	2.72804		1.27881	1.30067	1	1.37255	1.50496		1.21229	1.29874	1	1.38381	1.56622		1	3.4813	4.32078	3.75688	3.56783
NCU04190	FGSG_06999		1	1.7779	2.23904	2.80242	2.45106		1.33671	1.1787	1	1.08814	1.16097		1.33966	1.19032	1	1.10446	1.17925		1	2.38338	3.69477	5.02547	3.91709
NCU04191	FGSG_13131		1.01817	1.28081	1	1.54581	1.31138		1.6848	1.1138	1	1.38354	1.66285		1.81723	1.1446	1	1.76688	2.11802		1	1.76957	1.27153	2.10255	1.46877
NCU04192	FGSG_06133		1.05425	1.58592	2.01686	1.883	1		1.49549	1.04969	1.01721	1	1.01922		1.4346	1.01134	1	1.03085	1.01814		1	2.12111	3.12513	2.82341	1.13755
NCU04193	FGSG_04161		1.21667	3.26079	2.0054	1.83519	1		1.617	1.17537	1.76119	1	1.05316		1.53499	1.17224	1.80723	1	1.05831		1.05276	4.25845	1.79489	2.425	1
NCU04195	FGSG_07858		1.7637	1.33804	2.35326	1.22808	1		1.46806	1.12572	1.24272	1	1.45308		1.67529	1.1596	1.28845	1	1.50085		2.40327	1.81047	3.97122	1.68033	1
NCU04196	FGSG_05964		1	2.22047	3.11304	2.80804	3.90846		1.17818	1.11553	1	1.33855	3.26206		1.19667	1.13532	1	1.33619	3.58305		1	3.06807	5.35549	3.81037	2.92652
NCU04201	FGSG_06139		1	1.96353	1.69589	1.83747	2.43498		1.09431	1.64326	1	1.3692	2.13101		1.05859	1.73995	1	1.37762	2.39278		1	2.2702	2.6436	2.38979	2.80005
NCU04202	FGSG_05972		1.80268	1.41529	1.20076	1.46887	1		1.2045	1.47682	1.1268	1.25235	1		1.25472	1.49073	1.12184	1.34756	1		2.17708	1.35598	1.24281	1.61262	1
NCU00415	FGSG_06933		1	1.58723	2.68369	2.33159	3.85771		1	1.29568	1.41969	1.29029	1.54162		1	1.35169	1.5216	1.29278	1.61161		1	1.7808	3.71457	3.13549	6.14488
NCU04203	FGSG_02920		3.0675	3.84536	2.61191	2.89583	1		1.35002	1.09902	1	1.07854	1.0367		1.36868	1.0739	1	1.09219	1.04214		3.99736	6.29013	3.65698	4.12774	1
NCU04208	FGSG_12848		1	2.01353	1.67606	1.88353	2.4747		1.36217	1.44935	1.11456	1	1.00734		1.312	1.41785	1.08449	1	1.01748		1	2.64395	2.32826	2.98488	4.52919
NCU04212	FGSG_10159		1	2.15813	1.56985	1.58033	1.58506		1	2.08345	1.20093	1.08959	1.0246		1	2.23931	1.1774	1.05802	1.06028		1	2.20771	1.94404	2.09752	2.19631
NCU04216	FGSG_05278		1	1.03564	2.558	1.55901	4.0651		1.37732	1.19486	1.13291	1	4.43475		1.40467	1.20145	1.14651	1	4.97524		1	1.16069	4.04181	2.0434	2.84912
NCU04219	FGSG_09914		1	1.73048	2.32028	1.51314	1.95484		1	1.06783	2.10042	1.044	1.24277		1.00432	1.0289	2.16133	1	1.3722		1	2.17044	2.01919	1.66086	2.25762
NCU04224	FGSG_10356		1	1.39721	1.26394	1.52117	1.94595		1.14448	1.14198	1.39589	1	1.56428		1.19864	1.18606	1.48804	1	1.6678		1	1.66239	1.25647	2.01221	2.1933
NCU04225	FGSG_10355		1.38155	1.83269	1.66838	1	1.34989		1	1.73507	1.49961	1.15705	1.35615		1	1.86238	1.58091	1.16067	1.3677		1.92341	2.02981	1.91557	1	1.46795
NCU04227	FGSG_10354		1	1.15902	1.12953	1.18006	1.06075		1	1.05872	1.37264	1.30369	1.14804		1	1.03739	1.39936	1.32803	1.13873		1.01199	1.24032	1	1.10955	1.01133
NCU04228	FGSG_10257		1.2884	2.73892	1.47482	1.4922	1		1.90457	1.65955	1.88818	1.13476	1		1.98415	1.60865	1.67932	1.13261	1		1.00344	2.98155	1.18426	1.72951	1
NCU00416	FGSG_06934		1	1.47598	1.35078	1.68064	1.22359		1.0642	1.30697	1.21042	1.20751	1		1.10972	1.38568	1.24799	1.24573	1		1	1.64053	1.48968	2.09737	1.41355
NCU04229	FGSG_10221		7.11737	1	4.07219	1.79401	1.56434		1.51747	1.26446	1.8483	1.12064	1		1.42187	1.2377	1.8292	1.07389	1		11.046	1	5.80537	2.16465	1.85935
NCU04231	FGSG_10207		2.53047	2.73374	1	1.01993	1.85803		1	2.00347	1.21175	1.50081	1.08845		1	1.74837	1.07454	1.28543	1.06041		5.95126	3.88317	1.12522	1	2.61882
NCU04232	FGSG_09915		1	2.55957	1.99674	2.48852	2.28519		2.07164	1.65249	1.2701	1.33426	1		2.06354	1.68304	1.27495	1.37231	1		1	3.76343	2.96535	4.08115	4.38263
NCU04237	FGSG_04568		10.5816	1	2.81714	1.15884	1.8826		1.29309	1	1.45051	1.12157	1.80778		1.43945	1	1.4745	1.131	1.90649		16.7485	1	3.72449	1.16889	1.90878
NCU04238	FGSG_10032		1	1.36444	3.95985	3.4261	2.56139		1.3544	1.10316	1.10693	1	1.07562		1.35352	1.0941	1.0841	1	1.11981		1	1.7576	7.31663	6.15762	3.82001
NCU04241	FGSG_13731		1	1.80532	1.06564	1.15189	1.23522		1.15531	1.22619	1	1.00742	1.02954		1.14191	1.20257	1	1.0247	1.06021		1	2.29927	1.14688	1.29569	1.43277
NCU04243	FGSG_09929		1	2.15318	2.6531	1.7172	2.33493		1.11557	1.52402	1	1.26449	1.9693		1.16454	1.60309	1	1.32152	2.18833		1	2.67573	4.64037	2.2283	2.73746
NCU04245	FGSG_09927		1.31768	1.27856	1.15393	1	1.19808		1.17857	1.35422	1.36258	1	1.29605		1.20554	1.4072	1.42888	1	1.36929		1.38218	1.20204	1.0154	1	1.13302
NCU04247	FGSG_10385		1	2.0384	1.17627	1.61469	1.67872		2.41119	1.71536	1	1.22003	1.44348		2.43244	1.78702	1	1.25487	1.44119		1	2.99714	1.71796	2.53244	2.399
NCU00417	FGSG_06935		1	1.5983	2.1342	1.93877	1.87669		1.03153	1.07692	1.16136	1.00386	1		1.10898	1.15494	1.25675	1.06465	1		1	1.96631	2.96097	2.78402	2.64521
NCU04249	FGSG_10386		2.26893	1	3.0144	9.54444	3.61329		1	2.00599	3.21213	4.81294	6.74754		1	1.90189	3.24942	4.20518	6.95034		3.77932	1	3.95262	16.8922	4.22496
NCU04252	FGSG_10345		1	2.36699	2.83592	3.12105	2.72967		1.34356	1.00398	1	1.00381	1.12793		1.3988	1	1.00795	1.01912	1.1595		1	3.49914	4.66188	5.43	4.11155
NCU04254	FGSG_13745		1	2.4164	5.62054	4.85545	5.98354		1	1.36799	1.53416	1.20805	1.08394		1.04284	1.35649	1.53577	1.12552	1		1	3.11248	9.72874	8.98343	13.1392
NCU04255	FGSG_10260		1	1.53092	1.19338	1.53342	1.40426		1.62147	1.09784	1	1.22003	1.05369		1.67539	1.10626	1	1.21782	1.03664		1	2.20009	1.56516	2.07857	1.98292
NCU04256	FGSG_10259		2.44267	1	1.67466	1.41562	1.41713		1.53302	1	1.15758	1.33554	2.10267		1.6169	1	1.17267	1.30487	2.20439		3.04662	1	2.01797	1.4347	1.03995
NCU04258	FGSG_09976		1	2.15716	1.52083	2.49645	2.49341		1	1.19947	1.07561	1.24999	1.13999		1	1.21895	1.12749	1.27437	1.17754		1	2.79301	1.72433	3.37932	3.58898
NCU04259	FGSG_09938		1	1.50088	2.73226	1.49324	1.92314		1	1.88204	1.72267	1.43214	2.37072		1	1.96623	1.80629	1.43083	2.6526		1	1.24781	3.02792	1.34816	1.40737
NCU04266	FGSG_13685		1	2.62747	2.89398	1.87573	2.98867		1.28676	2.24634	1.81122	1	2.84876		1.56445	2.53209	1.89268	1	3.17732		1	3.21289	4.2676	3.12719	2.52155
NCU04268	FGSG_10321		1	1.35741	4.86989	1.21989	1.10215		1.43162	1.19401	7.87975	1.02941	1		1.51007	1.2335	9.30178	1.05319	1		1	1.72682	2.74226	1.75746	1.51738
NCU04270	FGSG_09996		1	1.83595	3.97156	2.56441	2.95503		1.07235	1.17825	1.87792	1	1.12647		1.13921	1.20633	2.01552	1	1.12846		1	2.3254	5.90944	4.44267	5.19564
NCU00418	FGSG_06936		2.35679	1.83926	1.24601	1.18956	1		2.50389	1.82771	1.35318	1.48271	1		2.83523	1.98495	1.41322	1.61626	1		2.17819	1.78165	1.14252	1	1.00508
NCU04273	FGSG_10156		1	2.33747	3.69519	1.09364	2.14806		1	1.69829	2.08235	1.10172	1.24716		1	1.80136	2.29542	1.1444	1.31923		1	2.76183	5.01649	1.14868	2.89076
NCU04274	FGSG_10157		1	1.61826	2.17254	1.1095	1.10741		1.46743	1.6742	3.00417	1.18999	1		1.60041	1.71664	3.30384	1.20903	1		1	1.93519	2.01744	1.2752	1.43204
NCU04275	FGSG_10158		1	1.9835	4.52283	4.23183	4.63484		1.61984	1	1.17319	1.01815	2.14693		1.55046	1	1.25174	1.08707	2.43746		1	3.04801	9.19045	9.06969	5.74898
NCU04276	FGSG_10224		33.5525	2.06782	11.4893	1	1.60916		11.0312	11.2076	22.5867	1.72384	1		9.97056	9.95034	19.8937	1.8274	1		34.7121	1.31756	10.4182	1	2.49419
NCU04277	FGSG_10211		2.58191	1.08951	1.54355	1	1.13172		1.14045	1.20125	1.7139	1.05553	1		1.33138	1.24441	1.88854	1.09744	1		3.50324	1.0569	1.49031	1	1.25604
NCU04281	FGSG_10251		1	1.85505	1.48915	2.1824	1.97921		1.83058	1.24398	1	1.92182	2.37512		1.94675	1.25669	1	2.05416	2.36514		1	2.73582	2.19418	2.55092	1.92171
NCU04288	FGSG_10280		1.05688	1.2065	1	1.18291	1.03485		1.95093	1.40388	1	1.25341	1.36541		2.12545	1.47471	1	1.33099	1.43041		1	1.49427	1.38943	1.57853	1.21671
NCU04289	FGSG_04571		3.17057	1.03119	1.18613	1.49382	1		2.18775	1.23491	1	1.45644	1.39601		2.20243	1.20979	1	1.46371	1.38668		4.45174	1.12994	1.58867	1.79295	1
NCU04290	FGSG_04577		1	1.46633	1.15037	1.43532	1.53272		1.38175	1.03098	1	1.10833	1.4873		1.33141	1	1.01023	1.01364	1.39682		1	2.00183	1.39361	1.86775	1.67647
NCU04292	FGSG_04570		1.65579	2.42347	2.96012	1	1.78804		1.13174	3.19449	4.12559	1	1.78451		1.14093	3.51231	4.81498	1	1.80478		2.67703	1.86079	2.18632	1	1.79039
NCU00420	FGSG_06938		1	3.54965	2.61436	2.4735	3.08384		1	1.75797	1.14168	1.30734	1.21554		1	1.92689	1.22399	1.38276	1.20984		1	4.73922	3.83157	3.21685	4.69893
NCU04295	FGSG_10030		1	2.14135	2.07332	3.8911	2.20485		1	1.37738	1.37293	1.17347	1.12833		1	1.40448	1.38636	1.1462	1.08607		1	2.64857	2.51659	6.47194	2.88153
NCU04306	FGSG_10320		1.47203	1.24922	1.65746	1	1.18466		2.08396	1.368	2.30341	1.06227	1		2.19581	1.38308	2.46033	1.06673	1		1.15127	1.20964	1.31825	1	1.34861
NCU04308	FGSG_10323		1	1.33317	2.1414	1.54028	2.0693		1.24171	1.41398	1.60078	1	1.49968		1.38102	1.43523	1.58391	1	1.60407		1	1.46226	2.80907	2.24635	2.78489
NCU04309	FGSG_10322		1.33755	1	1.27302	1.03845	3.21755		2.22221	1.72561	1.44332	1	5.97436		2.29266	1.73395	1.37361	1	6.82184		1.37059	1	1.58414	1.46473	1.74156
NCU04310	FGSG_10028		1.27299	1.3812	2.03785	1	2.31985		1	1.5008	1.65787	1.48791	1.31162		1	1.56344	1.75645	1.4609	1.30119		1.8341	1.53991	2.65107	1	3.28538
NCU04313	FGSG_10147		1	1.2308	1.52237	1.21862	1.4056		1.59665	1.21031	1.4632	1	1.32082		1.62735	1.15933	1.40428	1	1.33906		1	1.59596	2.00366	1.80964	1.88619
NCU04314	FGSG_09906		1.64469	1.47861	1.98509	1	1.13957		1.42497	1.39758	3.27389	1	1.12221		1.22969	1.39205	3.41439	1	1.14687		1.75191	1.4924	1.12942	1	1.15109
NCU04315	FGSG_10144		1.22273	1.12178	1.92078	1	1.5953		1.02071	1.08186	2.04501	1	1.06312		1	1.09785	2.15343	1.10042	1.1227		1.37177	1.1532	1.83829	1	1.94863
NCU04317	FGSG_10146		1.3143	1.28883	1	1.36498	1.31534		2.1961	1.56923	1.39341	1.39499	1		2.42497	1.60562	1.33023	1.41767	1		1.13347	1.39682	1	1.60655	1.92698
NCU04319	FGSG_09910		1	1.99138	2.73465	3.23963	3.08361		1.37683	1.35172	1	1.12794	1.35666		1.39549	1.38001	1	1.15545	1.43189		1	2.66193	4.93672	6.03426	4.95089
NCU00423	FGSG_13027		1	1.77251	1.639	2.08595	2.95022		1	1.04316	1.19558	1.1283	2.01534		1	1.05512	1.25024	1.11226	2.16503		1	2.25674	1.83096	2.73424	3.19209
NCU04320	FGSG_09909		1	3.25266	3.90868	3.56557	4.36825		1.31284	1.25851	1.1273	1	1.2568		1.36221	1.29164	1.19179	1	1.31049		1	4.77694	6.7492	6.27484	7.55545
NCU04321	FGSG_09939		1	2.39619	2.79786	2.83527	2.82456		1.82371	1.74085	1	1.16601	1.24667		1.68114	1.83548	1	1.17181	1.4337		1	3.35477	5.94061	5.46025	5.18919
NCU04322	FGSG_10029		1	1.3906	1.97117	1.38732	2.35997		1.31911	1.88613	1.4133	1	1.77925		1.35509	1.93483	1.41236	1	1.91952		1	1.36454	2.61557	1.83439	3.02528
NCU04323	FGSG_09577		1.18686	1.26557	1.25573	1	1.18182		1.23864	1.5778	1.39323	1	1.2448		1.45066	1.68555	1.5005	1	1.29032		1.16067	1.08328	1.16443	1	1.14
NCU04324	FGSG_02623		1	1.78461	1.13183	1.76631	1.78848		1.79501	1.27718	1	1.19267	1.98142		1.85455	1.32761	1	1.19611	2.1618		1	2.57474	1.45004	2.61709	1.84536
NCU04325	FGSG_10148		1	2.20557	2.24344	4.41555	6.07874		1	1.17633	1.11278	1.15458	3.79691		1	1.13436	1.06084	1.09512	4.02268		1	2.88891	3.081	7.96774	4.20972
NCU04326	FGSG_10228		1	1.6577	2.46313	2.93869	7.77788		1.12558	1.06187	1	1.36896	6.32209		1.12894	1.04369	1	1.28741	6.70927		1	2.1342	3.94729	4.24841	5.68361
NCU04327	FGSG_02622		1	1.91861	1.56124	2.36385	1.76362		1.40849	1.66171	1	1.15306	1.59633		1.42445	1.71377	1	1.13808	1.67167		1	2.40915	2.54996	4.47207	2.45512
NCU04328	FGSG_02621		1	1.48266	1.16873	1.24912	1.42831		1.30436	1.26916	1	1.15879	1.62231		1.35046	1.26843	1	1.17419	1.73829		1	1.82152	1.43627	1.44923	1.41129
NCU04329	FGSG_10009		1	2.12349	4.34122	3.2041	3.77848		1	1.87573	1.90285	1.73306	1.69199		1	1.85992	1.90947	1.64159	1.71023		1	2.288	6.24205	4.09187	5.37835
NCU00424	FGSG_06953		1	1.96763	2.61436	3.45812	3.67241		1.20698	1.19409	1	1.23117	1.38365		1.1833	1.19428	1	1.23289	1.44243		1	2.61725	4.3859	6.06805	6.19475
NCU04331	FGSG_10010		1.16051	1.49349	1.65508	1	1.0996		1.10836	2.38226	2.15479	1.43496	1		1.17986	2.73936	2.36599	1.50557	1		1.80692	1.40543	1.75696	1	1.4545
NCU04332	FGSG_10011		1	2.19008	1.79989	1.19374	1.34051		1.13883	1.48382	1.33078	1	1.15028		1.22573	1.55431	1.36465	1	1.17243		1	2.77909	2.16377	1.33133	1.47085
NCU04333	FGSG_10292		1	4.08065	3.96065	6.28777	7.22655		1.01029	1.16456	1	1.02087	1.38658		1.01382	1.16951	1	1.03168	1.4813		1	6.02461	6.37914	12.5274	12.6599
NCU04334	FGSG_06207		1.02639	1.57499	1.43761	1	1.21247		1	1.25357	1.00469	1.01326	1.93913		1.15274	1.39604	1.05616	1	2.05861		1.2556	2.16091	2.17272	1.25314	1
NCU04335	FGSG_06206		1.15146	1.57085	1.345	1	1.37535		1.21493	1.77513	1	1.07773	1.90882		1.3354	1.98742	1.05864	1	1.97853		1.01245	1.31608	1.62567	1	1.11257
NCU04336	FGSG_06204		1	1.38839	1.07373	1.0393	1.03871		1.34817	1.436	1.26025	1.13257	1		1.41467	1.53148	1.26569	1.18695	1		1	1.603	1.14908	1.17174	1.27378
NCU04337	FGSG_05072		1.30469	1	1.38849	1.25726	1.28087		1.35015	1.12529	1.04345	1.10008	1		1.39158	1.11804	1.04597	1.12964	1		1.37431	1	1.6985	1.40406	1.54121
NCU04338	FGSG_05074		1	1.87018	2.06553	3.39256	1.76497		1.61697	1.56829	1.39421	1.25316	1		1.81239	1.68582	1.42351	1.31442	1		1	2.46854	3.10221	6.65037	2.8104
NCU04339	FGSG_05114		1	1.04903	1.46318	1.38467	1.70091		1.53864	1.19324	1.05066	1	1.32787		1.66786	1.25822	1.05068	1	1.40633		1	1.27377	2.22528	2.09793	2.43851
NCU04340	FGSG_05075		1	3.08165	1.00817	1.8721	1.32715		1.1897	2.16342	1	1.75236	1.35248		1.24929	2.33883	1	1.84277	1.35629		1	3.92033	1.07414	2.06917	1.39157
NCU00427	FGSG_05523		1	3.46352	3.11478	2.47443	6.57504		1.13793	1.64614	1.35599	1	4.34548		1.15585	1.7381	1.38787	1	4.94588		1	4.80263	4.59917	3.8511	5.91637
NCU04341	FGSG_09605		1	1.51908	1.55675	2.04735	1.83446		2.06406	1.20931	1.11759	1.07221	1		1.37558	1.08313	1.0751	1.04979	1		1	2.33299	2.55636	3.96871	3.46564
NCU04345	FGSG_05649		1	1.31481	1.43276	1.60603	1.49777		1.47838	1	1.30017	1.40371	1.32844		1.52906	1	1.33207	1.36452	1.29248		1	1.84143	1.75372	2.01388	1.86014
NCU04347	FGSG_05651		1	5.22079	2.6908	4.74658	3.5638		1	1.58167	1.32922	1.41525	1.09683		1.17354	1.4742	1.22942	1.12152	1		1	7.63693	3.13194	6.97885	5.13345
NCU04348	FGSG_09795		1	1.60081	4.19204	1.58474	2.2485		1	1.85659	1.10047	1.11097	1.26189		1	1.99989	1.11969	1.05296	1.29594		1	1.43099	5.93803	1.58604	2.54834
NCU04353	FGSG_09791		1	2.03394	3.08031	2.99912	2.07401		1.17189	1.36522	1	1.42208	1.3021		1.30751	1.47035	1	1.41849	1.44266		1	2.61088	5.47894	4.13417	2.45931
NCU04354	FGSG_09790		1	2.06259	2.30379	2.54634	2.43614		1.3868	1.28453	1.02241	1	1.1867		1.51565	1.35242	1	1.05088	1.25717		1	2.82093	3.85001	4.58177	3.82062
NCU04355	FGSG_06198		1	1.63451	2.3495	1.80269	2.5543		1.03141	1.17641	1.07815	1	1.43491		1.02149	1.19244	1.08368	1	1.47829		1	1.96245	3.50959	2.41567	3.39404
NCU04362	FGSG_04265		1	2.55779	1.61341	2.00081	1.79634		1	1.04954	1.10407	1.26798	1.34251		1.08777	1	1.06898	1.17107	1.30307		1	3.55916	1.7721	2.30544	1.87674
NCU04363	FGSG_04264		1	1.76084	1.71106	1.89655	2.06265		1	1.2915	1.04755	1.2541	1.38687		1.02255	1.25995	1	1.08879	1.25298		1	2.07246	2.29256	2.40597	2.58746
NCU04364	FGSG_04263		1	1.96737	1.79868	2.23827	2.82481		1.22357	1.44057	1	1.44039	1.42384		1.2958	1.50367	1	1.45497	1.47135		1	2.49189	2.83194	3.15553	4.5558
NCU00431	FGSG_04115		1.00084	1.28701	1.25228	1	1.15716		1.20767	1.21274	1.14044	1	1.16667		1.26847	1.23263	1.12307	1	1.18682		1	1.47298	1.46702	1.10591	1.27273
NCU04370	FGSG_09689		1.09134	1.21505	1	1.2894	1.30536		1.61977	1.30646	1	1.00734	1.32436		1.67293	1.34421	1	1.00369	1.39591		1	1.34783	1.1676	1.72416	1.45089
NCU04374	FGSG_09568		1	3.97237	2.40102	3.88386	3.15872		1	2.04805	1.78881	3.11604	2.21033		1	1.53752	1.32979	2.01656	1.77326		1	5.24999	2.63456	4.04407	3.64353
NCU04378	FGSG_09592		1	1.63633	5.52608	4.84293	6.15763		2.23502	2.00534	1	1.47199	2.57058		2.26696	2.14625	1	1.58862	3.01555		1	2.13485	12.004	7.75405	7.42863
NCU04379	FGSG_09591		1	1.98253	2.001	1.99881	1.96411		1.23021	1.1835	1	1.19192	1.19797		1.23628	1.1891	1	1.18457	1.18502		1	2.66107	3.02653	2.68012	2.5951
NCU04381	FGSG_09590		1	2.19415	8.55136	11.6521	4.88794		1.12042	1.2017	1	1.89069	1.43666		1.21888	1.28435	1	1.89611	1.57638		1	2.93883	17.5004	17.7103	5.72626
NCU04383	FGSG_09581		1	2.36218	2.01228	2.919	3.63181		1.08549	1.36318	1	1.45529	2.39194		1.08295	1.38731	1	1.47409	2.57791		1	3.09673	2.95433	4.2763	4.1884
NCU04388	FGSG_09586		1	1.65958	1.3947	1.7546	1.41792		1.70344	1.12707	1.08874	1.42272	1		1.89286	1.17275	1.1212	1.52699	1		1	2.43703	1.88531	2.31085	2.07356
NCU04389	FGSG_09585		1	1.42253	1.64968	1.7888	2.24497		1	1.19872	1.09311	1.396	1.24855		1	1.19174	1.10537	1.34891	1.23921		1	1.57113	2.08935	2.00197	3.00842
NCU04390	FGSG_09594		1	1.5668	1.04632	1.9336	2.69978		1.57528	1.95221	1	2.77647	4.13287		2.0707	2.02997	1	2.69351	4.02848		1	1.78426	1.49246	1.83808	2.45377
NCU04391	FGSG_09595		1	1.69077	7.4059	2.85831	5.94716		1.28271	1.69774	1	7.9834	14.8139		5.22478	1.69415	1	8.31579	15.9099		1	1.93458	13.7117	1.65523	3.6913
NCU00045	FGSG_07232		1	1.86623	1.8657	2.28035	2.57084		1.63509	1.48776	1	1.33188	1.5276		1.53809	1.5164	1	1.29518	1.55214		1	2.50709	3.31782	3.81369	4.24998
NCU00432	FGSG_04110		1	2.91264	3.65173	4.41252	4.44023		1.14545	1.07039	1.20727	1.15217	1		1.14125	1.08789	1.31892	1.17848	1		1	4.22907	5.65563	7.79579	8.66488
NCU04397	FGSG_00412		1	2.40294	3.0635	12.6881	1.83644		1	2.63088	1.52602	2.52247	14.4377		1	1.99406	1.08721	1.52186	10.0984		1	2.25161	4.36385	25.2844	1.8101
NCU04398	FGSG_02038		252.952	1	18.7279	6.0799	14.4965		3.09771	1.48561	1	2.37798	26.703		1.95785	1.72777	1	2.66216	34.2549		419.512	1	30.8205	5.73259	1.04454
NCU04403	FGSG_02779		1.22515	1.44478	1.36083	1	1.49296		1.06147	1.0206	1.59458	1	2.06672		1	1.08713	1.84989	1.04683	2.33257		1.34319	1.77957	1.20564	1	1.11202
NCU04404	FGSG_02780		1	1.67011	1.18896	1.69623	1.51418		1.77532	1.285	1	1.10978	1.04895		1.78364	1.28252	1	1.12096	1.05886		1	2.36835	1.59578	2.61233	2.249
NCU04405	FGSG_11636		1.09127	1.14148	1	1.37818	1.10308		2.25175	1.30651	1	1.53626	1.11903		2.4696	1.37289	1	1.61303	1.09879		1	1.55691	1.50876	1.921	1.64548
NCU04406	FGSG_11637		1	1.65662	1.46809	1.4943	1.39862		1.3999	1.08115	1	1.15754	1.04359		1.44167	1.07674	1	1.13449	1.04547		1	2.28832	1.97302	1.83556	1.76269
NCU04407	FGSG_11632		1.14491	1.09428	1	1.16122	1.18999		1.147	1.04069	1	1.36119	1.62432		1.21819	1.02805	1	1.35219	1.59438		1.20525	1.19431	1.05704	1.08711	1
NCU04408	FGSG_11633		2.05509	1.71201	2.15208	1.62993	1		2.13155	1.87909	1.55935	1.96286	1		2.50935	2.11372	1.68177	2.11631	1		1.91106	1.53592	2.40194	1.40888	1
NCU04409	FGSG_11634		1.04029	1.01395	1.15252	1.41231	1		1.02597	1.18589	1	1.40569	1.08994		1.08607	1.24203	1	1.46808	1.09163		1.1468	1.00006	1.35091	1.49371	1
NCU04410	FGSG_11594		1	1.48353	1.41976	1.90462	1.51456		1	1.28003	1.05956	1.15005	1.41066		1	1.30167	1.05989	1.12152	1.42091		1	1.61864	1.72128	2.6018	1.64776
NCU00434	FGSG_04111		1	1.89304	1.93088	2.55121	2.28612		1.24104	1	1.02791	1.10854	1.01813		1.26083	1	1.05118	1.10275	1.01728		1	2.64599	2.68497	3.98044	3.51013
NCU04412	FGSG_11596		1.0063	1.31427	1.05968	1	1.02508		1.21631	1.36082	1.16788	1.27794	1		1.28542	1.45093	1.19005	1.34272	1		1.04793	1.4989	1.16187	1	1.22626
NCU04414	FGSG_11597		1	1.28597	1.12661	1.40057	1.18233		1.48594	1.02645	1.00001	1	1.0095		1.54074	1.02496	1	1.02552	1.02673		1	1.77305	1.45592	2.04503	1.557
NCU04415	FGSG_11602		1	2.26118	2.4719	3.30742	4.90882		1	3.22626	3.13454	3.55407	8.05806		1	3.12912	2.96508	3.48328	8.58549		1	1.62042	1.90318	2.80444	2.70767
NCU04423	FGSG_00985		1	1.0848	3.3885	3.54124	3.1263		1.11819	1	1.18757	1.10449	2.01643		1.11912	1	1.25544	1.09703	2.0877		1	1.21957	5.37712	6.04897	3.41936
NCU04425	FGSG_11877		1	2.62696	3.25281	4.37829	2.37992		1.0713	1.03863	1	1.23711	1.19207		1.07139	1	1.01073	1.20696	1.15522		1	3.72804	5.30151	7.51914	3.16985
NCU04426	FGSG_04947		1	2.00239	1.83884	2.93288	1.31495		1.80309	1.14121	1.09521	1.28065	1		1.76275	1.10874	1.09624	1.29092	1		1	3.05299	2.72562	5.1175	1.78871
NCU04427	FGSG_04946		1	2.07394	1.68344	2.61787	1.8517		1.17904	1	1.00672	1.27851	1.22507		1.18595	1	1.07423	1.30854	1.27877		1	2.90584	2.08987	3.6455	2.19671
NCU04428	FGSG_04944		1	2.7044	2.53358	2.68059	2.86877		1.2791	1.16701	1	1.06477	1.22653		1.166	1.13692	1	1.03016	1.20037		1	3.89978	3.89472	4.10327	4.16868
NCU04429	FGSG_04945		1.01817	1	1.26473	1.12185	1.572		1.60039	1	1.00254	1.13921	2.28069		1.65541	1	1.00402	1.18724	2.53523		1	1.36839	1.96886	1.51167	1.51533
NCU04430	FGSG_04936		6.5191	9.28765	4.52896	1.78629	1		2.17799	1	1.8275	1.3378	1.17368		2.23884	1	2.06762	1.51966	1.25475		9.72223	24.1962	7.33722	2.2155	1
NCU00435	FGSG_04112		1.49176	1.48985	1.24555	1	1.28565		2.15395	1.45141	1	1.42329	1.27222		2.26385	1.4964	1	1.47194	1.31102		1.31489	1.73466	1.68961	1	1.55413
NCU04435	FGSG_02767		1	1.82997	1.14148	1.69198	1.576		1.62267	1.24811	1.13241	1	1.13698		1.65816	1.23963	1.07997	1	1.16575		1	2.58026	1.33293	2.51974	2.07661
NCU04439	FGSG_05687		1	2.14369	5.64215	1.88066	2.74918		1	1.64158	1.0762	1.43175	1.55509		1	1.66175	1.03104	1.43038	1.59599		1	2.47706	10.0675	2.21392	3.78855
NCU04443	FGSG_05690		1.81733	1.49298	1.00157	1.46621	1		1.34533	1.40153	1.35951	1.12257	1		1.57783	1.47582	1.43516	1.15053	1		2.49489	1.79588	1	1.91206	1.12848
NCU04444	FGSG_05691		1	1.64354	2.18584	2.57338	1.21449		1	1.36948	1.3469	1.44356	1.23079		1	1.37158	1.41776	1.41254	1.24778		1	1.82551	2.84807	3.55256	1.29325
NCU04448	FGSG_05250		1	1.12277	1.12361	1.57707	1.10215		1.70053	1.21168	1.20603	1.22818	1		1.80311	1.23353	1.2271	1.27728	1		1	1.47215	1.47855	2.4534	1.56717
NCU04452	FGSG_00065		1	1.35021	1.29783	1.31181	1.17205		4.03427	2.0945	2.78916	1.25536	1		4.54759	2.12248	3.03175	1.29872	1		1	2.19761	1.70709	3.12247	3.03482
NCU04454	FGSG_05243		1.08176	1.00461	1	1.19013	1.08032		2.34166	1.0873	1.04953	1	1.35451		2.31169	1.03783	1.0112	1	1.39952		1	1.63818	1.66474	2.24614	1.59925
NCU04455	FGSG_05244		1	2.09667	5.9042	3.32191	4.76255		1.00928	1.65557	1.13568	1	2.29317		1.0032	1.75226	1.14965	1	2.46027		1	2.39964	10.3799	4.71093	4.14341
NCU04456	FGSG_09625		1	2.13098	2.33654	3.92295	1.79674		1	1.44923	1.225	1.44422	1.53266		1	1.47697	1.41392	1.67962	1.79861		1	2.58361	3.3123	6.6608	2.2131
NCU04459	FGSG_12781		1	2.31832	2.05445	2.48682	2.13848		1.51268	1.05223	1	1.20983	1.09803		1.54241	1.05591	1	1.20868	1.10355		1	3.48414	2.95508	3.57821	2.9733
NCU00436	FGSG_04113		1.00408	1.05556	1.36224	1	1.01533		1	1.24297	1.61503	1.09968	1.24526		1	1.24262	1.66919	1.07269	1.22568		1.14928	1.0681	1.37218	1.06238	1
NCU04460	FGSG_05668		1.9178	1.88262	1	1.38696	1.38571		1.58148	1.32927	1	1.07434	1.19675		1.69751	1.38633	1	1.07266	1.1446		2.05503	2.25001	1	1.59451	1.48033
NCU04468	FGSG_04055		1.19032	1.2097	1.39527	1	1.39685		1	1.23942	1.64473	1.03451	1.14571		1.02593	1.2256	1.6887	1	1.21191		1.3804	1.21958	1.26607	1	1.58897
NCU04469	FGSG_05664		1	2.75125	4.56557	2.66119	1.89011		1.28853	1.48373	4.66851	1.34493	1		1.36174	1.55452	5.43316	1.37052	1		1	3.81338	2.8719	4.16416	2.87225
NCU04470	FGSG_08678		1.30135	3.41757	1	1.74868	2.39521		2.92077	1.48007	1	2.06243	2.63659		2.91755	1.4637	1	2.22607	2.94461		1.08084	4.70394	1	1.54036	2.20329
NCU04478	FGSG_10678		1.54559	1.83333	1	1.1326	12.3183		1	2.51574	2.85397	2.77682	62.0828		1	1.53141	1.74502	1.44474	37.7194		4.2005	2.47586	1	1.23909	4.03093
NCU04481	FGSG_09624		1	1.40218	1.8399	1.41315	2.05968		1	1.07832	1.21398	1.21071	1.89885		1	1.01595	1.14407	1.10018	1.83864		1	1.61719	2.32215	1.54739	2.14144
NCU04483	FGSG_03127		4.61574	1	1.50919	1.1059	2.26378		1.4315	1.45876	1.28583	1	2.33458		1.5409	1.62085	1.3847	1	2.58564		7.029	1	1.93655	1.36663	2.53658
NCU04485	FGSG_05686		1	1.63101	3.63725	1.34877	1.76357		1.19125	1.33938	1	1.27413	1.09408		1.12032	1.40149	1	1.27202	1.12144		1	1.96739	6.43744	1.60726	2.60536
NCU00438	FGSG_01567		1	1.51478	2.08288	1.68739	1.17463		1.5187	1.83396	1.43706	1.43321	1		1.75139	1.9698	1.49379	1.51218	1		1	1.71874	3.10646	2.23776	1.55536
NCU04495	FGSG_04981		1	2.05078	2.26734	2.21368	1.4544		1.35566	2.01501	1	1.3661	1.21745		1.33958	2.21558	1	1.42077	1.2665		1	2.42552	4.48626	3.49561	1.95547
NCU04496	FGSG_09623		2.41989	4.1146	2.59812	6.09735	1		3.81634	3.02474	1.57479	2.56866	1		2.2769	3.12487	1.57188	2.79924	1		1.73884	4.06724	2.99082	8.44018	1
NCU04498	FGSG_04046		1	2.3315	1.67224	1.66766	1.86251		1.28963	1.44876	1.23536	1	1.32064		1.30653	1.4766	1.2378	1	1.3535		1	3.13361	2.0331	2.34151	2.29904
NCU04503	FGSG_04027		1	1.61516	3.17599	1.35863	1.64753		1.05375	1.05162	1.22848	1.12996	1		1.09677	1.09099	1.30568	1.15641	1		1	2.02493	5.05486	1.59566	2.29794
NCU04506	FGSG_05741		1	3.1867	2.17862	2.49869	3.05976		1	2.58967	2.18474	2.05832	2.53151		1	2.69588	2.24652	2.00654	2.49488		1	3.58309	2.1757	2.79628	3.41424
NCU04507	FGSG_04038		1	2.06159	2.16182	1.84756	2.04202		1	1.41762	1.25697	1.31031	1.38743		1	1.40933	1.21898	1.20869	1.297		1	2.48915	2.90173	2.21304	2.51413
NCU04508	FGSG_04037		1	1.84382	1.6999	1.46281	2.05294		1.18544	1.19273	1.10879	1	1.54719		1.20917	1.16063	1.10005	1	1.57721		1	2.39998	2.20057	1.83771	2.40366
NCU04511	FGSG_04031		1	2.15271	1.71761	2.81984	3.05062		1.58977	1.05079	1	1.14939	1.26587		1.66455	1.02966	1	1.1591	1.2533		1	3.25859	2.34804	4.62237	4.94081
NCU04512	FGSG_04030		1	1.78319	2.94033	3.16091	3.68156		1.24311	1.19971	1	1.1969	1.21715		1.27518	1.20231	1	1.18356	1.33234		1	2.3272	5.14857	5.11834	6.46368
NCU00440	FGSG_04104		1	1.86768	1.40824	1.69655	1.89657		1.1353	1.06107	1	1.00694	1.07542		1.11791	1.0278	1	1.00944	1.04418		1	2.49022	1.65758	2.21462	2.54907
NCU04513	FGSG_04032		1	2.26438	3.07817	2.91495	3.67231		1.27905	1	1.05816	1.07654	2.25915		1.38955	1	1.04865	1.08044	2.44802		1	3.28912	5.12901	4.64286	3.57962
NCU04514	FGSG_04033		1	2.81653	3.34048	3.43903	3.67398		1	1.35586	1.77428	1.24507	1.27137		1	1.37463	1.86041	1.25639	1.30329		1	3.78633	4.18253	5.56817	6.12305
NCU04520	FGSG_04001		2.93014	1	162.712	108.818	15.2628		1	1.08546	2.48359	1.85025	23.1367		1	1.03831	1.66002	1.25651	18.0066		4.26837	1	269.223	168.599	8.95011
NCU04526	FGSG_11229		1	5.38527	1.84376	3.54308	1.13208		1.53729	2.74458	1.84986	1	7.89676		1.67425	3.11538	2.07084	1	9.12163		1.46762	11.4113	2.94486	9.12271	1
NCU04532	FGSG_03762		2.51145	1.00792	2.72737	1	2.18029		7.08869	2.02139	2.876	1	1.88135		3.51348	1.54366	2.1902	1	1.96961		1.81776	1	3.55789	1.35348	3.21962
NCU04535	FGSG_10528		1	1.59684	2.77197	3.15414	2.72053		1.0508	1.2549	1.10045	1	1.36245		1.03781	1.30011	1.15344	1	1.425		1	1.86415	4.32051	5.59981	3.71871
NCU04538	FGSG_02925		1	3.87179	2.9416	2.37448	8.7088		1	2.97452	5.02	2.40158	10.7031		1	2.52575	4.50699	1.91427	9.8401		1	4.46753	2.25321	2.9888	9.39627
NCU04548	FGSG_12863		1	1.39821	2.52538	3.91617	2.56299		1.88938	1.48247	1	1.33803	1.25616		1.88453	1.52996	1	1.3505	1.34018		1	1.84482	4.91041	8.30812	4.52702
NCU04549	FGSG_06064		1.24904	1.41565	1.27951	1	1.42199		1.82324	1.04963	1.13894	1	1.28805		1.99332	1.0885	1.13656	1	1.38146		1	1.7113	1.38731	1.01054	1.52685
NCU04550	FGSG_06063		1	3.36565	5.16214	7.54746	4.30135		1.17581	1	1.13015	1.25026	2.09515		1.24128	1	1.14386	1.25867	2.22688		1	5.05302	9.10427	15.4618	5.7173
NCU00441	FGSG_04105		1	1.94488	2.00022	1.40604	1.88061		1	1.09486	1.03801	1.00669	1.29062		1.04636	1.1075	1.08996	1	1.38545		1	2.50923	2.71927	1.61621	2.22124
NCU04552	FGSG_10942		1.88572	1.49123	1.67974	1.08899	1		1.6529	2.42365	2.19683	1.43014	1		1.83764	2.73624	2.42292	1.52641	1		2.11618	1.20941	1.54671	1	1.1375
NCU04553	FGSG_10941		1.52588	1.4249	1.61791	1.06291	1		1.35837	2.26449	2.18856	1.41105	1		1.49563	2.5742	2.40201	1.5209	1		1.87906	1.2039	1.50298	1	1.16823
NCU04569	FGSG_10203		1	1.17751	1.18918	1.20903	1.45798		1	1.42561	1.26225	1.2405	1.38167		1.10231	1.27675	1.10238	1	1.20505		1	1.01278	1.11651	1.16051	1.47045
NCU04570	FGSG_10261		1.12437	1.10174	1.4578	1.22432	1		1.16716	1.31369	1.11061	1.12327	1		1.08384	1.24802	1.1055	1.10732	1		1.15243	1.03123	1.71097	1.29141	1
NCU04571	FGSG_10262		1	2.1039	2.01999	1.63758	1.37845		1.265	1.27922	1	1.28489	1.20584		1.3361	1.29102	1	1.21445	1.13672		1	2.82936	3.15831	2.00183	1.57714
NCU04576	FGSG_10047		1	1.13	1.32987	1.65941	3.90915		1.55683	1	1.3496	1.13062	4.45329		1.59064	1	1.34227	1.11227	4.94632		1	1.58601	1.68467	2.59593	3.38689
NCU04578	FGSG_02058		1.13198	1.16172	1	1.19648	1.07531		1.73684	1.06086	1.04563	1.14846	1		1.8422	1.0677	1.00718	1.19221	1		1	1.46677	1.16463	1.46935	1.34934
NCU04580	FGSG_02055		1.42814	1.94001	1	1.06565	1.1443		2.12276	1.48172	1	1.19348	1.35482		2.42129	1.58501	1	1.27206	1.46524		1.21437	2.28741	1.01922	1	1.03305
NCU04581	FGSG_02054		1	1.50374	4.23001	3.39223	1.51842		1.64102	1.21514	1.37409	1.11412	1		1.53687	1.14634	1.325	1.07498	1		1	2.07088	8.13826	6.47944	2.17605
NCU00443	FGSG_04107		1.09793	1.32418	1.13714	1.28106	1		1.21292	1.0926	1	1.337	1.06722		1.22979	1.08001	1	1.36311	1.02965		1.1274	1.59639	1.31692	1.29983	1
NCU04584	FGSG_10186		1	1.92858	3.32552	4.01612	1.64073		1.46179	1.10558	1.19257	1.00924	1		1.44633	1.09387	1.17485	1.037	1		1	2.75901	5.94018	8.70918	2.55938
NCU04585	FGSG_10187		1	1.76183	3.02528	2.85546	3.47872		1.14171	1.02331	1.0056	1	1.47533		1.20113	1.09052	1.06992	1	1.5646		1	2.34446	5.16937	4.71986	4.94453
NCU04588	FGSG_09898		1	1.58492	1.08737	1.44999	1.36301		1.59795	1.43025	1	1.08362	1.03508		1.78073	1.59356	1	1.20499	1.16261		1	2.05111	1.38991	2.08402	1.93851
NCU04590	FGSG_02053		1	1.50568	1.83272	1.39593	1.62119		1	1.2238	1.24254	1.0459	1.23479		1	1.27723	1.30605	1.09239	1.32946		1	1.69283	2.28742	1.63878	1.88228
NCU04595	FGSG_10037		1.14557	1.47495	1.15779	1	1.44346		1.45687	1.08469	1.01601	1.11817	1		1.53675	1.13351	1.06967	1.14783	1		1.09925	1.87557	1.32931	1	1.81634
NCU04596	FGSG_10036		1	1.06258	2.1643	1.27693	1.41409		2.0036	1.45179	2.3059	1	1.32238		2.08291	1.54622	2.37869	1	1.29034		1	1.35648	3.16689	2.45632	2.37256
NCU04597	FGSG_10035		1	1.87712	1.63785	2.53621	2.67975		1	1.2288	1.0891	1.60663	1.67472		1	1.14787	1.05679	1.51878	1.62913		1	2.30756	1.99285	3.18292	3.39313
NCU04598	FGSG_10234		1	1.87622	2.84729	2.79705	3.00079		1	1.30328	1.43047	1.39658	1.57591		1	1.24503	1.39764	1.27553	1.47252		1	2.25662	4.0538	3.9987	4.14244
NCU00444	FGSG_04108		1	1.44203	1.47984	1.59944	1.41168		1.11321	1.06119	1	1.04354	1.16028		1.18058	1.07001	1	1.07326	1.20587		1	1.76806	1.91703	2.11941	1.63587
NCU04600	FGSG_10239		1	1.16196	1.03096	1.08436	1.10548		1.49795	1.31503	1.144	1.35316	1		1.49228	1.34369	1.13456	1.40415	1		1	1.36185	1.2245	1.18286	1.49854
NCU04601	FGSG_10237		1	2.03262	2.50867	7.19527	7.70605		1.0509	1	1.00905	4.12358	10.5295		1.21407	1	1.03121	4.47711	12.2238		1	2.752	3.80792	7.84132	4.09832
NCU04602	FGSG_10236		1	1.64295	2.02643	2.28662	1.55276		2.92285	1.63924	1.63509	1	1.49304		2.79289	1.56111	1.62283	1	1.53287		1	2.58972	3.59986	5.88687	2.78505
NCU04603	FGSG_10235		1.09958	1	1.24651	5.1461	3.02448		1.53695	1	1.59466	9.90376	20.8013		1.5525	1	1.86331	12.6741	29.2447		1	1.19081	1.20911	3.32017	1.14577
NCU04604	FGSG_13723		1	2.54008	2.42409	2.51228	3.08001		1	1.34518	1.19947	1.31226	1.56061		1	1.18541	1.04066	1.0706	1.35212		1	3.33342	3.33689	3.33056	4.1644
NCU04605	FGSG_10241		1	2.26337	1.45394	1.31324	2.40465		1	2.72627	2.83744	2.78484	5.15539		1	2.32163	2.31039	2.28298	4.51726		1.16417	2.27715	1.16574	1	1.81771
NCU04606	FGSG_10242		1	2.46737	2.3644	2.61143	2.76279		1.15056	1.44368	1.02316	1.2254	1		1.13674	1.50266	1.02621	1.259	1		1	3.27247	3.92831	4.0957	5.10362
NCU04609	FGSG_13722		1	1.91066	1.54897	1.81957	1.69143		1.30975	1.26539	1.01357	1.21631	1		1.389	1.30624	1	1.25157	1.0366		1	2.53856	2.0747	2.40225	2.44443
NCU04611	FGSG_09904		1	2.43174	3.35161	4.26372	4.32323		1.06174	1.15497	1.01	1.04452	1		1.03171	1.14212	1	1.03137	1.02082		1	3.32403	5.73303	8.19897	8.63175
NCU04613	FGSG_09902		1.31745	1.67225	1	1.39189	1.07666		2.03419	1.87201	1.16886	1.74979	1		2.09893	1.91657	1.14045	1.82573	1		1.14183	1.71918	1	1.3221	1.33616
NCU00445	FGSG_04109		1	2.13717	1.5557	2.65199	2.5434		1	1.24279	1.4337	1.25525	1.46307		1	1.26072	1.48092	1.20427	1.46044		1	2.73099	1.58417	3.59123	3.04095
NCU04614	FGSG_08153		1	1.42773	1.10568	1.3453	2.3715		1.33072	1.08436	1.10528	1	2.035		1.30147	1.05503	1.04931	1	2.22761		1	1.86254	1.24381	1.77927	2.81495
NCU04615	FGSG_10042		1	2.92455	1.76648	1.84628	2.26951		1	2.01245	1.13965	1.08563	1.05453		1	2.15324	1.27091	1.04974	1.05951		1	3.53011	2.23093	2.47231	3.46374
NCU04618	FGSG_10154		1.31502	1.78733	1.12851	2.53423	1		1	1.20679	1.04397	1.49678	1.27118		1	1.22073	1.19482	1.73128	1.55128		1.57776	2.30406	1.23354	3.43502	1
NCU04619	FGSG_10360		1	1.42347	2.27428	1.78184	1.91684		1.13317	1	1.02372	1.05374	1.19206		1	1.07252	1.0907	1.11886	1.32149		1	1.79305	3.54806	2.39843	2.49177
NCU04620	FGSG_02007		1	2.09769	2.6088	1.93997	2.3521		1	1.05787	1.4923	1.41318	1.73032		1.03454	1	1.46124	1.29928	1.63929		1	2.78805	3.15824	2.05549	2.47581
NCU04621	FGSG_02216		1.13305	13.9925	2.85337	2.3924	1		1.02656	1.28909	1	1.95452	1.37197		1	1.26666	1.12793	2.13405	1.59498		2.19739	43.3214	5.93133	3.03495	1
NCU04623	FGSG_03343		14.2017	12.3679	1.3322	3.19942	1		1	1.6049	1.26585	1.40922	1.88235		1	1.73619	1.34507	1.62186	2.27766		36.0916	21.896	1.49912	4.8826	1
NCU04626	FGSG_01861		1	5.84801	6.99068	16.1473	27.2923		1.52688	1	1.23503	4.33504	11.5251		1.79435	1	1.31881	4.91587	13.7537		1	9.41658	11.0087	16.6557	17.443
NCU04628	FGSG_13711		1	2.65033	1.81317	2.80947	2.03146		1.07922	1	1.11878	1.7434	2.0607		1.12485	1	1.19074	1.47104	1.73579		1	3.79864	2.05651	3.1745	1.80565
NCU00046	FGSG_07231		1	2.74583	2.49788	2.94623	2.75475		1	1.83539	2.47661	1.95495	1.86008		1	1.9734	2.77938	2.03271	1.98995		1	3.3503	2.398	3.53904	3.27145
NCU00453	FGSG_05511		1	2.17368	1.52157	2.54096	2.15264		1.74426	1.10865	1	1.27794	1.33339		1.84522	1.12863	1	1.34048	1.3504		1	3.33357	2.03144	3.92116	2.95053
NCU04630	FGSG_10162		1.85785	2.84507	1	2.1022	3.08492		2.59304	1.75317	1	2.69576	6.71249		2.28688	1.84012	1	3.05012	8.08108		1.62109	3.57001	1	1.70811	1.41
NCU04633	FGSG_01881		1	2.4452	3.18129	2.91086	3.58949		1.08685	1.05729	1.08889	1	1.57682		1.12657	1.09387	1.11759	1	1.67626		1	3.42329	5.0701	4.62781	4.65074
NCU04635	FGSG_10050		1	2.29619	10.2232	6.00969	21.9096		1	2.38199	3.9074	1.71832	13.8901		1	2.16079	3.47451	1.4775	13.6918		1	2.23923	14.15	10.7132	8.23651
NCU04636	FGSG_10049		1.03573	1.37609	1.11623	1	1.31391		1.45834	1.32986	1	1.07525	1.03382		1.70731	1.40205	1	1.03527	1.00795		1	1.61094	1.3788	1.10893	1.71766
NCU04639	FGSG_09968		1	1.38801	5.3937	2.93625	2.65238		1	1.6054	3.16355	1.44863	1.65961		1	1.3818	2.7995	1.16962	1.43366		1	1.24367	6.41436	3.99246	3.13189
NCU04641	FGSG_10229		2.12477	4.08686	1.71119	2.14331	1		1.84464	2.22471	2.53656	1	1.12755		2.0266	2.34097	2.74538	1	1.19108		1.73583	4.16555	1.22403	2.98708	1
NCU04644	FGSG_09970		2.1407	1.56697	3.11914	1.01721	1		2.69782	1.69531	4.16557	1	1.0293		2.85015	1.77972	4.68429	1	1.1464		1.77263	1.45702	2.44893	1.04809	1
NCU04645	FGSG_01798		21.3777	11.2468	2.40315	5.64545	1		2.79303	1.43006	1	1.51547	1.26527		2.77222	1.46568	1	1.59201	1.28374		37.7968	20.255	2.96221	8.59843	1
NCU04646	FGSG_01839		1	1.02124	1.33119	1.75385	1.05036		2.84545	2.01339	1	1.23613	1.62703		2.70725	2.14229	1	1.35832	1.8836		1	1.30971	2.85235	3.91208	1.68306
NCU00454	FGSG_12306		1	1.63295	1.74479	1.8513	1.65331		1.36736	1	1.00128	1.16122	1.37648		1.1684	1	1.00354	1.17854	1.47572		1	2.29708	2.55693	2.54551	1.92501
NCU04648	FGSG_07398		1.06276	1.17069	1	1.39324	1.06278		1.01281	1.26387	1.18034	1	1.02844		1.1331	1.30971	1.19893	1.00285	1		1.23161	1.23703	1	1.77405	1.15479
NCU04650	FGSG_07430		1	2.55208	2.46377	3.60111	2.23863		1	1.50946	1.33863	1.51701	1.25995		1	1.57276	1.40095	1.5149	1.27602		1	3.24431	3.3257	5.58599	2.97562
NCU04651	FGSG_07429		1	2.02194	1.26669	1.78445	1.36111		1.26399	1.19656	1.17266	1.22399	1		1.30685	1.14784	1.19309	1.26906	1		1	2.73786	1.38376	2.28467	1.66909
NCU04652	FGSG_07432		1	1.84904	2.5732	1.79086	1.87688		1.18181	1.09968	1	1.28186	1.03466		1.22883	1.10835	1.00534	1.25701	1		1	2.46234	4.22992	2.20995	2.73714
NCU04654	FGSG_07374		1	1.44667	1.80544	1.83521	1.39514		1.78898	1.20341	1	1.09403	1.02438		1.86864	1.23419	1	1.13344	1.05605		1	2.0663	3.19801	3.08987	2.08817
NCU04655	FGSG_07372		1	2.76536	2.88205	3.61263	1.4926		1.60888	1.90189	1.43066	1.20389	1		1.7656	1.93689	1.36746	1.15603	1		1	3.81652	4.9191	7.60916	2.35722
NCU04657	FGSG_02678		1	2.80327	2.12951	2.2228	1.56088		1	1.75751	1.18656	2.10193	1.06573		1.42182	1.7827	1.21038	1.92123	1		1	3.49758	2.8978	2.01334	1.89924
NCU04661	FGSG_10046		1	2.64806	2.09247	2.77751	4.31857		1.36296	1.5488	1	1.67967	2.065		1.39801	1.60768	1	1.60376	2.05259		1	3.65173	3.38927	3.70614	6.5632
NCU04662	FGSG_10053		1	2.45071	3.29325	5.69314	2.4569		1.74118	1.31206	1	1.42524	2.32917		1.9533	1.39213	1	1.52096	2.65128		1	3.63104	6.46048	12.4702	3.45165
NCU04663	FGSG_10057		1	2.87013	3.12678	4.36162	4.08764		1	1.08369	1.13231	1.07326	1.06239		1	1.06662	1.13084	1.0273	1.10392		1	4.05622	4.5389	7.68736	6.95854
NCU00455	FGSG_04101		1	2.79906	2.37407	3.27108	3.8752		1.17617	1	1.08789	1.03548	1.28319		1.16617	1	1.1481	1.06855	1.36015		1	4.11049	3.03083	5.03816	5.78619
NCU04667	FGSG_10051		1	5.12871	4.25724	7.07495	30.4262		1	3.93918	4.69025	5.06347	42.3683		1	3.69727	4.33963	4.43565	42.7488		1	5.91848	4.03385	8.2632	13.2246
NCU04670	FGSG_02634		1	1.26776	1.00357	1.067	1.05036		1.01686	1	1.14048	1.4221	1.32146		1.03747	1	1.17572	1.42604	1.3628		1.11298	1.6213	1.05877	1	1.02421
NCU04671	FGSG_12173		1	2.81979	1.80184	1.74586	3.20924		1.21875	1	1.09571	1.15488	1.11091		1.27383	1	1.12711	1.13347	1.11539		1	4.17324	2.08289	1.9123	4.62966
NCU04673	FGSG_02635		1	2.58404	2.24619	2.98793	3.46398		1.51186	1.22938	1	1.23473	1.51817		1.43176	1.199	1	1.20389	1.56429		1	3.78829	3.45025	4.80833	5.35021
NCU04692	FGSG_09526		1	1.18478	2.28803	1.70504	3.20182		1	1.36992	1.91016	2.03183	2.79505		1	1.33114	1.96076	1.82019	2.74036		1	1.06185	2.42911	1.50762	3.3338
NCU04695	FGSG_04216		1	2.46978	1.28782	1.88195	3.75431		1	3.50824	1.779	2.18432	5.99019		1	3.65884	1.67512	2.11782	6.51923		1.057	1.88179	1	1.61638	2.42238
NCU04698	FGSG_09525		1	3.05712	1.79986	2.16262	1.73565		2.2725	1.5621	1.60647	1	1.01484		2.27948	1.63138	1.67131	1	1.00237		1	4.72486	2.16619	3.76491	2.65287
NCU04699	FGSG_08613		2.38187	1.91522	1.25035	1.23007	1		3.39904	1.21297	1.59891	1.01308	1		3.37435	1.26236	1.64288	1.04052	1		1.18543	2.12329	1.01301	1.37413	1
NCU04713	FGSG_09462		1	1.48762	1.41312	2.97091	1.9923		1.80944	1.70155	1	2.82893	3.16719		2.18244	1.82286	1	3.01574	3.50944		1	1.85347	2.55418	4.13779	2.18156
NCU00456	FGSG_06889		1.6051	1	7.91059	6.48264	3.50354		1.27139	2.67716	1.379	1	1.81672		1.09276	3.00549	1.42648	1	1.85402		2.74096	1	13.1238	11.7714	3.9807
NCU04718	FGSG_09457		1	1.60016	2.26542	1.94083	2.62846		1	1.11752	1.27831	1.27776	1.27426		1	1.15641	1.35483	1.34398	1.36276		1	1.9206	3.06575	2.39888	3.81745
NCU04724	FGSG_08615		1.25174	1	1.07113	1.73374	1.28782		1.51211	1	1.05881	1.40785	2.89465		1.63057	1	1.07836	1.42463	3.10817		1.25736	1.16544	1.25787	2.27731	1
NCU04725	FGSG_08396		1	2.22005	3.69122	1.74262	2.25149		1.77295	1.98069	1.65474	1	1.43214		2.00512	1.87233	1.52643	1	1.60803		1	2.95229	6.59372	2.71805	3.25889
NCU04726	FGSG_08395		1	1.34751	1.00106	1.13681	1.05561		1.35801	1.51129	1.55866	1.24314	1		1.40535	1.50386	1.60489	1.27843	1		1.0621	1.59666	1	1.39415	1.44076
NCU04728	FGSG_08399		1	1.41881	1.19033	1.2399	1.14336		1.26064	1.38242	1	1.53911	1.28795		1.43471	1.4343	1	1.60189	1.31236		1	1.63273	1.53239	1.18915	1.1762
NCU04729	FGSG_08397		1.11211	2.16569	1	1.60191	1.9241		1.01792	1.27399	1.05725	1.21486	1		1.12314	1.33861	1.08975	1.21352	1		1.16361	2.80353	1	1.90257	2.8107
NCU04732	FGSG_08404		7.24485	9.4532	1.83059	2.60758	1		1.93777	1.18924	2.21501	1.26155	1		1.60372	1.13224	2.32526	1.30666	1		7.00251	13.4804	1.58569	3.50126	1
NCU04737	FGSG_09514		1	5.90959	11.4902	8.11304	7.30119		1	1.3676	2.622	1.22138	1.65585		1	1.34888	2.82022	1.18015	1.80893		1	8.92518	17.5142	18.7178	13.1705
NCU04738	FGSG_09520		1	3.40882	5.23576	3.54811	3.90728		1	1.46346	1.93734	1.38358	1.47469		1	1.5384	2.18785	1.48245	1.67674		1	4.70041	7.88161	5.16584	5.81011
NCU00458	FGSG_02576		1.62135	1.73391	1.54103	1.17136	1		2.30979	1.64856	1.2475	1.41448	1		2.51125	1.69702	1.2291	1.49507	1		1.17354	1.62163	1.63004	1.00994	1
NCU04740	FGSG_09519		1	2.17803	3.25706	3.96322	2.47297		1.80591	1.64572	1	1.21939	1.19201		1.78155	1.74164	1	1.24836	1.25479		1	3.02478	6.815	8.28089	4.16656
NCU04741	FGSG_09518		1	2.48306	2.17215	2.7657	1.8112		1.31365	1.65461	1	1.32272	1.14942		1.34751	1.75636	1	1.35225	1.25456		1	3.29538	3.94276	4.89067	2.75254
NCU04742	FGSG_09517		1	2.7118	4.28594	3.93173	2.94177		1	1.56227	1.42081	1.41137	1.68011		1	1.61225	1.4904	1.40336	1.73372		1	3.47501	7.06116	6.16447	3.65547
NCU04744	FGSG_03069		1	1.99186	1.29284	1.89523	170.023		1	2.29672	2.14476	1.53634	296.468		1	1.62312	1.53602	1.07962	242.951		1.0353	1.85263	1	2.03823	43.1153
NCU04747	FGSG_09274		1	2.5077	2.00403	2.33997	2.22054		1.23204	1.55622	1.10134	1.03224	1		1.22233	1.65075	1.12953	1.02436	1		1	3.33402	2.91442	3.85686	3.611
NCU04749	FGSG_09509		1.3405	1	2.15836	2.55241	2.96357		1.86991	1.63355	1	1.39956	2.49061		1.80608	1.66316	1	1.48679	2.86965		1.47051	1	3.34807	3.47698	2.78261
NCU04750	FGSG_08748		1	2.6322	2.56439	2.68016	4.15947		1	1.18434	1.16693	1.09191	1.89794		1.01172	1.13874	1.13493	1	1.82438		1	3.59349	3.475	3.89456	5.5626
NCU04753	FGSG_09511		1.30536	1.51715	1	1.13133	1.25121		1.72699	1.43195	1.24009	1	1.10003		1.70297	1.43603	1.22806	1	1.09134		1.24952	1.75778	1	1.37793	1.52937
NCU04755	FGSG_09513		1	2.79317	1.76458	2.23682	2.56137		1.05245	1.36351	1	1.07276	1.14344		1.0573	1.40678	1	1.05381	1.15167		1	3.78748	2.19109	3.06095	3.66606
NCU04757	FGSG_09507		1.71896	1.34837	1	1.21725	1.28715		1.21116	1.54562	1.29215	1.058	1		1.20663	1.53175	1.27585	1	1.01612		2.37802	1.44943	1	1.50843	1.71065
NCU00459	FGSG_02577		1	1.12552	1.39613	1.78728	2.89754		1	1.13425	1.20309	1.16389	2.23855		1	1.13377	1.2942	1.13655	2.42166		1	1.11972	1.52256	2.26641	3.21965
NCU04760	FGSG_09505		1	1.80175	1.30554	1.65956	1.41365		1.3781	1.17569	1.02709	1	1.21135		1.36565	1.14923	1.01057	1	1.28461		1	2.44836	1.59361	2.34132	1.63754
NCU04761	FGSG_08476		1	1.49126	1.49505	1.87007	3.09326		1.14462	1.0842	1	1.0745	2.37891		1.14589	1.07875	1	1.06587	2.54302		1	1.85442	1.96593	2.68924	3.44858
NCU04762	FGSG_13357		1	1.98347	1.69093	2.17982	1.73275		1.22885	1.30869	1.22059	1.15087	1		1.15907	1.2819	1.23494	1.13472	1		1	2.59329	2.09145	3.18174	2.39382
NCU04764	FGSG_08470		1.37332	1.83318	1.79201	1	1.42725		1.32644	1.35182	1.09371	1	1.06253		1.40555	1.35088	1.06284	1	1.09075		1.30577	2.01672	2.25564	1	1.6694
NCU04765	FGSG_08471		1	1.92349	3.5242	2.03807	2.99016		1.00484	1.12479	1.00682	1	1.10713		1.08151	1.24196	1.12345	1	1.247		1	2.45737	6.05128	2.73965	4.67433
NCU04766	FGSG_08474		1	1.65163	1.90306	2.82388	3.78109		1.13547	1.08333	1	1.0793	1.76413		1.14882	1.09437	1	1.04799	1.82556		1	2.11622	2.76934	4.85318	5.54601
NCU04768	FGSG_08425		1	1.46179	2.44611	1.26316	2.7712		1.39463	2.12501	1.98278	1	2.17011		1.41778	2.24844	2.0995	1	2.34947		1	1.42068	3.08012	1.61622	3.57123
NCU04770	FGSG_08427		1.03572	1	1.78865	1.03501	1.01458		1.28379	1.31044	2.71968	1.14601	1		1.39232	1.36908	3.09564	1.16719	1		1.07322	1	1.59828	1.22953	1.30753
NCU04772	FGSG_08430		1	2.93546	2.05756	2.35458	2.0621		1.08192	1.54729	1.08238	1.43056	1		1.16781	1.67455	1.14042	1.44156	1		1	3.93489	2.76176	2.83528	2.97665
NCU04775	FGSG_13370		1	1.82843	1.48579	1.75671	1.09598		1.1103	1.89355	1.08712	1.17724	1		1.15232	2.08694	1.13331	1.19623	1		1	1.91008	2.11788	2.64388	1.40226
NCU00461	FGSG_04117		1	1.56368	1.47781	1.56735	1.38869		1.87586	1.71203	1	1.22938	1.65429		2.11049	1.7793	1	1.24487	1.80708		1	2.00146	2.75412	2.6193	1.8145
NCU04776	FGSG_08432		1	2.66338	2.78351	3.09714	2.73575		1.06945	2.03014	1.29715	1	2.2441		1.1315	2.23111	1.3592	1	2.46956		1	3.17134	4.59917	6.36881	3.1131
NCU04777	FGSG_09504		1	2.64192	2.06509	1.89056	2.84664		1	1.44869	1.34291	1.16224	1.51401		1	1.39605	1.26797	1.118	1.5554		1	3.43414	2.4313	2.31463	3.7972
NCU04779	FGSG_08478		1.07124	1.18479	1.52256	1	1.01298		1.08902	2.07688	1.84138	1.23547	1		1.11688	2.26208	1.96249	1.27505	1		1.42589	1	1.55928	1.00997	1.18968
NCU04780	FGSG_08479		1	1.85406	2.02612	1.68332	1.34194		1.51202	1.49574	1.31783	1.22238	1		1.68527	1.58854	1.36144	1.27612	1		1	2.42832	3.02096	2.34726	1.84006
NCU04781	FGSG_08480		1.45661	1.85776	1	1.10731	1.17536		1.88454	1.5066	1	1.22623	1.21289		1.9237	1.58399	1	1.28444	1.10872		1.28688	2.09092	1	1.02835	1.14102
NCU04784	FGSG_08487		1	1.71299	2.12668	2.55532	2.92832		1	1.4713	1.6203	1.31334	1.64566		1	1.54753	1.77452	1.33452	1.79391		1	1.87346	2.50032	3.72685	4.00596
NCU04785	FGSG_08436		1	1.32202	2.81327	2.20874	3.06226		1.01051	1.03964	1	1.08234	1.78213		1.05526	1.0165	1	1.10685	2.03315		1	1.51669	4.40331	2.91594	3.53912
NCU04787	FGSG_08381		1	1.81181	3.38788	1.77958	2.00735		1	1.96991	1.77051	1.94482	2.42191		1	2.12809	1.87937	2.05841	2.81155		1	1.70684	4.30501	1.67565	1.7596
NCU04789	FGSG_08604		1	2.88414	3.16629	4.36218	3.2958		1	1.00918	1.04556	1.03386	1.23665		1.0274	1	1.01279	1.02882	1.25481		1	4.129	4.70228	7.69279	4.61031
NCU04790	FGSG_08603		1	1.29612	1.21257	1.15019	1.16201		1.25591	1.29745	1.2168	1.13017	1		1.27729	1.31685	1.23362	1.1502	1		1	1.47077	1.37371	1.32172	1.45854
NCU00464	FGSG_04137		1.97603	1.43013	1.87337	1.01239	1		1.82323	2.44099	2.08268	1.36974	1		1.98085	2.78806	2.28612	1.48688	1		2.36176	1.26968	2.0695	1	1.22486
NCU04794	FGSG_08383		1	1.37688	1.2939	1.31662	1.30374		1.01793	1.12927	1.0552	1.2353	1		1.07844	1.14461	1.08998	1.28394	1		1	1.55449	1.46636	1.3526	1.54166
NCU04795	FGSG_08384		1.07699	1	2.11176	1.28509	1.66736		1.11326	1	2.78789	1.18423	1.56027		1.11589	1	3.12641	1.1934	1.59448		1.05291	1	1.66285	1.4197	1.82309
NCU04799	FGSG_08421		1	1.71552	2.95488	2.19843	3.50338		1.19017	2.02106	1.80111	1	2.74349		1.21279	2.18089	1.93424	1	3.06331		1	1.72707	3.9432	3.78913	3.23892
NCU04800	FGSG_08422		1	1.80647	2.94015	2.98681	2.69371		1.47613	1.38752	1.16133	1	1.55586		1.61736	1.48368	1.19718	1	1.76893		1	2.38432	5.18242	5.87437	3.78966
NCU04801	FGSG_08378		1.21278	1.06216	1.86026	1.08973	1		2.26195	1.73586	2.3163	1	1.33582		2.65126	1.93429	2.63547	1	1.45232		1.03475	1	2.02827	1.5571	1.13468
NCU04806	FGSG_08417		1	1.42454	1.18327	1.34827	1.29908		1.05297	1.18461	1	1.14104	1.13641		1.10211	1.22911	1	1.13829	1.09811		1	1.6234	1.33426	1.51891	1.43253
NCU04807	FGSG_08418		1	2.51851	1.85392	2.43921	2.26674		1	1.20547	1.18523	1.37512	1.87186		1	1.21256	1.2202	1.27095	1.83073		1	3.39028	2.13879	3.0348	2.22096
NCU04809	FGSG_12396		2.4054	1.49857	1.99282	1	1.90995		1	1.37842	1.43352	1.33225	1.74997		1	1.39753	1.51882	1.28631	1.82505		3.85916	1.70901	2.60153	1	2.30592
NCU04811	FGSG_09480		1	3.31909	4.77396	3.67754	3.12893		1.02868	1.14829	2.02094	1	1.37572		1.05153	1.16793	2.11262	1	1.39367		1	4.78161	5.85651	6.92096	4.49064
NCU04812	FGSG_09479		1	12.3432	14.4956	13.6243	15.6677		1	2.94034	4.13261	3.18635	1.68555		1	2.01575	3.182	2.21872	1.44688		1	18.586	18.9754	20.6976	38.0984
NCU00465	FGSG_04121		1	1.6223	1.44113	1.33335	1.52726		1.33594	1.19514	1	1.10848	1.1659		1.45483	1.23164	1	1.12581	1.17036		1	2.11369	1.95781	1.62269	1.95953
NCU04813	FGSG_09228		1	4.5905	7.97873	9.1227	6.87436		1.2442	1.14956	1	1.19362	1.16909		1.28844	1.1205	1	1.21285	1.1746		1	7.02902	16.3596	18.1595	11.8668
NCU04814	FGSG_09484		1	1.59683	1.25959	1.2964	1.559		1	1.41381	1.03834	1.01813	1.5186		1.01985	1.43575	1.02684	1	1.5625		1	1.71834	1.42552	1.51362	1.5298
NCU04815	FGSG_09482		1	1.78273	1.13461	1.81197	1.28196		1	2.29896	1.39569	1.19038	1.52788		1	2.31267	1.30079	1.08566	1.45761		1.05612	1.5208	1	2.10789	1.12351
NCU04817	FGSG_08760		1.4717	1.23549	2.04862	1	2.00264		1.90513	1.61003	2.20965	1	1.19472		1.83443	1.58552	2.28793	1	1.15825		1.25721	1.05079	1.94171	1	2.53904
NCU04819	FGSG_03987		1	2.16196	12.4406	29.2991	3.96499		1	1.73467	5.04664	1.45393	2.68029		1	1.58231	5.09183	1.2865	2.63287		1	2.44565	18.6927	91.5087	7.50587
NCU04824	FGSG_09481		1	2.71269	4.96337	4.51399	6.099		1	1.31196	1.64135	1.41676	3.16729		1	1.28163	1.70315	1.36008	3.27244		1	3.64269	8.06436	7.60503	6.15248
NCU04825	FGSG_13356		1	1.38301	1.34998	1.11668	1.59429		1.11506	1	1.23171	1.02387	1.52708		1.2885	1.01981	1.31584	1	1.59337		1	1.71369	1.43459	1.18282	1.63863
NCU04826	FGSG_09227		1	3.71118	1.56732	3.80296	1.96052		1.4447	1.50299	1.08861	1.33754	1		1.38845	1.51495	1.07241	1.32668	1		1	5.48444	1.81407	5.84426	2.49795
NCU04827	FGSG_08392		1	1.63399	2.73873	1.62868	3.26539		1	1.32014	1.41085	1.29164	1.80553		1	1.29449	1.4038	1.22453	1.8117		1	1.84237	3.83095	1.8482	4.45045
NCU04830	FGSG_08393		3.15683	2.70853	1.52597	1	1.71643		1.39011	1.11665	1.20067	1	1.5037		1.21391	1.00556	1.11942	1	1.60716		4.53488	4.07517	1.74194	1	1.85768
NCU00467	FGSG_02584		1.09544	1	1.2557	1.62349	1.15883		1.81445	1	1.11924	1.12576	1.40318		1.90529	1	1.10434	1.13463	1.41503		1	1.38194	1.86049	2.76004	1.50755
NCU04837	FGSG_08489		2.03879	1.2582	1.09407	1	1.2072		1.97027	1.08749	1.17081	1.02067	1		1.91788	1.04442	1.14277	1.00515	1		2.05642	1.37705	1.05887	1	1.3585
NCU04838	FGSG_08490		1	1.53406	1.13416	1.73107	1.62659		1.78196	1.35134	1	1.36121	1.03186		1.95153	1.40201	1	1.34778	1.01662		1	2.10022	1.55177	2.53856	2.80519
NCU04840	FGSG_08491		1	3.09624	2.13202	2.95565	3.08056		1	1.47596	1.37467	1.60216	1.78968		1	1.42883	1.31684	1.48198	1.73901		1	4.172	2.44893	3.75402	3.72649
NCU04841	FGSG_08492		1	1.94197	1.78303	1.92106	2.32007		1	1.34603	1.09029	1.08999	1.65343		1	1.36791	1.05464	1.02278	1.67517		1	2.33764	2.35497	2.65874	2.6651
NCU04844	FGSG_09474		1	1.5691	2.0465	2.11938	2.06952		1.16303	1.22153	1.01893	1.15924	1		1.2806	1.36334	1.1144	1.20952	1		1	1.91355	3.13489	3.0372	3.23656
NCU04847	FGSG_08467		1.12438	2.63325	1.88551	1	1.09823		1.01599	3.8717	1.71302	1.72941	1		1	4.49436	1.83855	1.78438	1.00101		1.54179	2.10723	2.47977	1	1.64773
NCU04848	FGSG_08434		1	4.64671	3.71052	4.49208	5.61479		1.17715	1.24197	1	1.36672	1.24882		1.1864	1.28772	1	1.40807	1.27499		1	7.03133	5.58411	6.18162	9.13985
NCU04855	FGSG_02462		1	1.66097	1.76893	1.7368	1.58148		1.22309	1.09071	1.0689	1.09384	1		1.29812	1.12658	1	1.14373	1.05883		1	2.1804	2.44575	2.33758	2.12291
NCU04862	FGSG_09222		7.47744	1	3.1938	1.10932	2.53872		1.48437	1.88752	2.13834	1	1.74838		1.3155	1.84417	2.11095	1	1.89831		11.9584	1	4.56211	1.3534	3.58269
NCU04872	FGSG_04234		4.69365	2.8043	3.88945	2.00257	1		2.00645	1.06318	2.32529	1.24766	1		1.73472	1	2.39578	1.37975	1.09417		8.7537	5.71391	4.99343	2.50378	1
NCU00050	FGSG_13099		1.62237	1.40623	1.11127	1	1.32874		1.88966	1.58679	1.23403	1	1.41813		1.90856	1.59427	1.24308	1	1.44613		1.45546	1.28913	1.02977	1	1.26938
NCU00468	FGSG_04139		1	1.10269	1.1556	1.04854	1.04465		1.42432	1.39187	1.30945	1.27298	1		1.58309	1.48632	1.34183	1.35883	1		1	1.18636	1.33065	1.1562	1.35859
NCU04881	FGSG_11067		2.21995	6.02569	1.31592	4.6005	1		1.12739	2.14817	1	1.984	1.20068		1.18082	2.27718	1	2.08633	1.22377		2.77581	9.02524	1.45732	6.55785	1
NCU04884	FGSG_03785		1.42825	1.82119	3.19865	1	2.72322		1	1.57519	1.47728	1.26533	1.42161		1	1.65572	1.53555	1.39456	1.6778		1.83557	1.97487	4.54719	1	3.78531
NCU04886	FGSG_12141		1	1.42986	5.71364	8.15544	6.7456		1	1.73812	1.92121	2.45966	3.29697		1	1.77502	1.99802	2.70426	3.79537		1	1.2252	7.24718	11.0521	7.02266
NCU04898	FGSG_02460		1	1.88805	2.2085	1.63717	2.29087		1.37981	1.29227	1.07187	1	1.31458		1.4541	1.33577	1.09151	1	1.41325		1	2.52264	3.57945	2.335	3.39865
NCU04902	FGSG_01995		1	1.66322	1.8548	2.04848	2.3115		1.19651	1.17842	1	1.56721	1.80034		1.26006	1.24068	1	1.69156	2.14542		1	2.11375	2.76926	2.30229	2.56676
NCU04912	FGSG_07622		1	1.06926	2.53673	3.64049	1.16152		1	1.11023	1.24625	1.20851	1.06501		1	1.13813	1.28253	1.22245	1.10096		1	1.04207	3.33695	5.82208	1.30487
NCU04927	FGSG_02463		1	2.14771	2.84062	2.54836	3.4136		1.32868	1.1089	1.20614	1	1.93407		1.288	1.1044	1.24142	1	2.06752		1	3.0413	4.49689	4.26665	4.04341
NCU04933	FGSG_08465		4.38424	1	6.79325	2.06919	1.7192		1.11602	2.15473	1.18081	1.56224	1		1.06165	2.01073	1.04101	1.3684	1		7.2491	1	11.1872	2.2315	2.30861
NCU00470	FGSG_04141		1.35255	1.11228	1.17442	1.22914	1		1.64089	1.27432	1.01298	1.22205	1		1.70511	1.29869	1.01333	1.25347	1		1.2082	1.03403	1.30726	1.23385	1
NCU04940	FGSG_00273		10.8355	1.16615	2.75265	1.42088	1		1.04047	1.25117	1	1.04201	1.19013		1.05133	1.31549	1.03194	1	1.15085		20.212	1.35367	4.64373	1.7947	1
NCU04943	FGSG_12137		1.63198	1.52106	1	1.45701	1.59964		2.45594	1.87249	1	1.89741	3.00237		2.52399	2.00294	1	2.04745	3.3355		1.24651	1.35313	1.05078	1.22375	1
NCU04945	FGSG_02455		1.68186	1.54529	1.6199	1	1.51292		1.28837	1.5924	1.32147	1	1.42516		1.35234	1.7088	1.3996	1	1.48068		1.94846	1.49453	1.81804	1	1.57119
NCU04946	FGSG_12138		1.61925	1.26295	1.39915	1	1.41149		1.4501	1.07578	1	1.24631	1.19373		1.56572	1.13066	1	1.34055	1.26228		1.84055	1.48622	1.8277	1	1.71393
NCU04954	FGSG_02446		1	2.21837	1.91863	2.42198	2.38911		1	1.26983	1.23729	1.11874	1.14222		1	1.29273	1.32607	1.13795	1.16197		1	2.84814	2.29229	3.45422	3.33153
NCU04984	FGSG_13633		1	1.93612	2.79408	2.89919	2.71001		1	1.22364	1.19475	1.23978	1.46787		1	1.19779	1.15427	1.2041	1.43885		1	2.40916	4.22422	4.38293	3.53946
NCU04986	FGSG_04050		1.29258	1.02131	1	1.35286	1.17545		1	1.18433	1.32127	1.14391	1.53186		1	1.1674	1.3075	1.08957	1.55024		1.7399	1.11223	1	1.69008	1.1448
NCU04990	FGSG_04054		1	1.07954	1.12927	1.1865	1.00431		1.52347	1.3824	1.63138	1.24783	1		1.50219	1.36293	1.73613	1.2592	1		1	1.20011	1.1507	1.48258	1.30358
NCU00472	FGSG_12975		1	1.99437	1.75567	1.42905	1.21701		1.48503	1.09118	1.0208	1	1.22352		1.48707	1.09248	1	1.01069	1.27316		1	2.89421	2.45178	1.79421	1.24744
NCU05004	FGSG_05680		1.39066	3.10741	1	1.52204	1.21302		2.89497	1.51863	2.37593	1	1.53577		3.31862	1.56141	2.58961	1	1.61668		1.33523	4.8814	1	2.78217	1.56335
NCU05007	FGSG_07864		1	1.57612	1.92884	2.18084	2.36503		1	1.08696	1.44873	1.17177	1.56762		1	1.10142	1.5275	1.14557	1.67702		1	1.90089	2.18867	3.00793	2.77547
NCU05008	FGSG_07865		1.72723	1.57222	1.27592	1	1.13588		1.54008	1.36545	1.24876	1	1.01771		1.58739	1.36024	1.17426	1	1.0453		1.84929	1.71367	1.29396	1	1.21433
NCU05010	FGSG_07868		1.0045	1	1.90537	1.78532	1.50869		1.05896	1.32084	1	1.25008	2.37291		1.06325	1.35567	1	1.26974	2.55478		1.17168	1	2.71949	2.12806	1.11918
NCU05013	FGSG_04299		2.29328	1	1.60992	1.30852	2.63449		4.15817	1	1.61745	1.50013	5.60076		4.66314	1	1.7625	1.11567	4.73497		1.05512	1	1.60492	1.20549	1.06799
NCU05016	FGSG_04798		2.63521	3.05415	1.47881	1	1.32456		1.93928	1.35323	1.28021	1	1.25218		2.27036	1.42074	1.38582	1	1.31341		2.83794	4.40467	1.61067	1	1.37262
NCU05023	FGSG_06333		1	1.90383	3.21612	1.90839	3.05363		1	1.17767	1.51549	1.32229	1.23892		1	1.19976	1.60381	1.34415	1.26954		1	2.38596	4.66807	2.28467	4.66809
NCU05027	FGSG_06335		1.31888	1.54979	1.36999	1	1.40665		1.55864	1.5255	1.66287	1	1.73576		1.58637	1.59504	1.75942	1	1.84417		1.15071	1.50253	1.17553	1	1.18814
NCU05028	FGSG_06334		1	1.46806	2.32145	1.80416	1.9395		1.43073	2.02652	1.6248	1	1.41901		1.40807	2.11247	1.68865	1	1.51101		1	1.50235	3.20212	3.01442	2.61357
NCU05040	FGSG_02171		1	2.24385	1.8923	2.6325	9.89231		1	2.56998	2.00824	1.93755	3.48402		1.36796	1.60051	1.20913	1	1.94153		1	2.02732	1.80462	3.02289	15.2923
NCU00476	FGSG_06894		1.20594	1	1.38489	1.23025	1.12507		1.32604	1	1.1997	1.25654	1.17661		1.40254	1	1.2048	1.28039	1.20796		1.12619	1	1.50785	1.21541	1.09452
NCU05041	FGSG_07926		1.53419	1	1.5624	1.56372	1.70206		1.28002	1.19002	1	1.37189	1.50211		1.32843	1.17368	1	1.30923	1.47027		1.83865	1	2.06195	1.65553	1.79488
NCU05062	FGSG_00763		4.68894	2.81439	2.64902	2.24058	1		1.48406	1.4674	1.33234	1	1.08075		1.55151	1.54462	1.37538	1	1.1703		7.35063	3.49906	3.37563	3.11785	1
NCU05064	FGSG_07928		1	1.82846	1.69229	2.00338	2.77144		1.08164	1.48524	1.21621	1	1.53276		1.11592	1.59293	1.33043	1	1.67893		1	2.13076	2.15841	3.12846	4.0176
NCU05066	FGSG_07929		1.89641	1.54907	2.09364	1	2.00395		1	1.07136	1.60848	1.25974	1.94879		1.11424	1	1.56127	1.11661	1.84267		2.99043	2.10524	2.63594	1	2.30734
NCU05067	FGSG_07930		1.49382	1.40313	1.03752	1.14452	1		1.37546	1	1.11338	1.24553	1.15436		1.45184	1	1.15743	1.26459	1.17067		1.58218	1.80645	1.08715	1.18803	1
NCU05069	FGSG_12563		1	3.2074	2.31219	3.6286	2.99185		1	5.74499	2.73918	2.07868	3.45504		1	6.24933	2.68586	2.16355	4.23951		1	1.52261	1.65103	3.56341	1.98658
NCU05070	FGSG_08288		1	2.95937	2.81103	2.0526	2.06195		1.75008	1.99945	1.81752	1.34214	1		1.76957	1.70168	1.53475	1.18081	1		1	4.16565	4.07859	2.95623	3.65019
NCU05075	FGSG_03930		1	1.21185	1.82901	2.43392	1.56149		1.34895	1.1107	1	1.04918	1.15144		1.43321	1.12437	1	1.05018	1.17474		1	1.49493	2.87157	4.35808	2.18519
NCU05077	FGSG_07873		1.12593	1.21641	1.17881	1	1.05034		1.02637	1.10236	1.23358	1	1.02405		1.08609	1.17422	1.38041	1	1.05667		1.19253	1.29338	1.14245	1	1.06779
NCU05078	FGSG_07872		1.34256	2.36276	1.53507	1.67435	1		1.25109	1.55021	1.02416	1	1.46468		1.63422	1.82928	1.13949	1	1.65256		1.53921	3.24107	2.08276	2.43059	1
NCU00477	FGSG_06895		1.18502	1.09077	1	1.32163	1.01854		1.41187	1.21162	1.09969	1.21354	1		1.57606	1.29107	1.20568	1.28748	1		1.12035	1.08346	1	1.46644	1.08354
NCU05117	FGSG_02662		1	1.70963	1.41262	1.76469	1.51904		1.34273	1.30935	1	1.17898	1.23885		1.41207	1.37744	1	1.21118	1.23373		1	2.19771	1.92029	2.48846	1.91009
NCU05120	FGSG_02659		1	1.38363	1.43115	2.08841	1.8004		1.07945	1.04326	1	1.11722	1.10675		1.09028	1.05748	1	1.07518	1.0984		1	1.66137	1.80403	3.0422	2.41462
NCU05121	FGSG_02658		92.9929	60.7921	1	8.67405	2.2374		1.45837	1.22066	1	17.5924	2.72478		1.22601	1	1.05828	21.6906	2.91544		175.809	100.344	1	2.75283	1.27202
NCU05123	FGSG_00126		1	3.29363	1.83258	1.27716	1.9296		1.3547	3.05918	1	1.51915	1.87002		1.23243	3.39598	1	1.71231	2.22578		1	3.9811	4.1426	2.00289	3.39826
NCU05128	FGSG_10910		1	3.35451	4.0162	4.73663	3.8916		1	1.93718	2.40515	2.12212	3.66173		1	1.62825	2.08363	1.62239	3.06852		1	4.29553	5.01643	6.95794	3.77533
NCU05129	FGSG_12934		1	1.88055	1.12383	1.27924	1.57941		1.09676	1	1.27065	1.05914	1.05707		1.17259	1	1.32047	1.03299	1.02983		1	2.52941	1.0997	1.49855	2.08559
NCU05142	FGSG_02868		1	3.1198	2.29613	2.07619	3.7191		1	5.31472	2.5168	3.2657	8.81814		1	4.1523	1.77509	1.93615	5.98436		1	1.66251	1.89727	1.38102	1.64042
NCU05157	FGSG_05723		1	2.62512	3.4718	3.32055	5.13347		1	2.13771	1.91463	1.80483	2.95394		1	2.10758	1.81944	1.52568	2.6337		1	2.94872	4.75932	4.59661	6.82936
NCU00480	FGSG_06912		1	1.29716	1.84567	1.72249	2.85301		1.37863	1.24836	1.04416	1	2.32847		1.41555	1.29405	1.07503	1	2.5727		1	1.56375	2.86703	2.63109	3.18379
NCU05160	FGSG_05791		1	8.8469	1.95382	2.19088	2.68313		1.88908	1.59314	1.55156	1	1.4059		1.94962	1.62456	1.6838	1	1.4668		1	14.1801	2.06931	3.24484	3.58349
NCU05165	FGSG_01462		1	4.70055	2.42961	2.55018	1.50707		1.98626	2.05472	1.50919	1.62333	1		2.45656	2.28759	1.61759	1.79159	1		1	7.13459	3.08154	3.18125	1.83059
NCU05182	FGSG_03997		1	1.38085	4.14593	2.07376	3.14762		1.06384	1.57259	1.32594	1	2.07943		1.07375	1.61256	1.35547	1	2.25867		1	1.3162	5.86427	2.39725	2.74475
NCU05194	FGSG_02470		1	2.33373	2.5437	3.89012	2.82508		1.52717	1.63368	1	1.34634	1.31033		1.48233	1.68643	1	1.34439	1.24488		1	3.17293	4.98287	8.22573	5.11217
NCU05196	FGSG_09768		1.41703	1.01778	1.59661	1.01836	1		1	1.65061	1.40964	1.02598	1.05526		1.0217	1.75702	1.45833	1	1.01352		2.08468	1	2.05981	1.21411	1.15685
NCU05198	FGSG_03985		1	1.06179	1.73695	1.43795	1.35174		1.65822	1.10163	1.19752	1	1.08985		1.41871	1.08958	1.18059	1	1.00138		1	1.43825	2.8769	2.3681	2.03135
NCU05199	FGSG_05098		1	3.18533	4.2782	4.8371	5.04709		1	1.34336	1.3862	1.37303	1.45089		1	1.40089	1.48468	1.42596	1.54969		1	4.40828	6.83157	8.36009	8.64924
NCU05200	FGSG_03497		1	1.83785	2.06312	2.77818	1.09675		1.04484	1.23824	1	1.41277	1.74019		1.09043	1.2489	1	1.37609	1.76482		1	2.27123	3.09371	4.03005	1.08777
NCU00481	FGSG_06911		1.11087	1	4.51228	5.33332	5.99118		1.46464	1	1.2576	1.51455	2.26168		1.5465	1	1.29477	1.53011	2.33778		1	1.124	7.50066	8.75412	7.80036
NCU05202	FGSG_05070		1	1.43704	1.57273	1.31505	2.4891		1.75635	1.33178	1	1.05346	2.31718		1.59023	1.38148	1	1.03264	2.52403		1	1.93887	2.67059	1.96146	3.31302
NCU05203	FGSG_09617		1	1.39067	1.6892	1.35711	2.20465		1	1.22643	1.7743	1.3475	2.61898		1	1.25753	1.8604	1.36626	2.82943		1	1.49971	1.5906	1.32895	1.87737
NCU05210	FGSG_04258		1	1.74219	2.1555	2.28692	1.88088		1.73597	1.59993	1	1.36498	1.18322		1.81255	1.64426	1	1.43885	1.24861		1	2.2914	4.10863	3.6013	2.86452
NCU05213	FGSG_04266		1	1.97929	1.58111	1.73355	1.82054		1.18384	1.23648	1	1.19117	1.36906		1.15193	1.2502	1	1.19862	1.41684		1	2.59996	2.06013	2.12915	2.09633
NCU05217	FGSG_04253		1	1.56536	1.74567	2.09797	1.48035		1.36874	1.0658	1	1.29075	1.45364		1.47291	1.09017	1	1.33182	1.67248		1	2.12944	2.63059	3.00617	1.69075
NCU05219	FGSG_02472		1	2.08726	3.75456	4.39873	5.49344		1	1.07693	1.19518	1.15059	1.86794		1	1.09439	1.25549	1.15254	1.95721		1	2.75806	6.22284	8.15947	8.16081
NCU05220	FGSG_02473		1.60614	1.66082	1.0711	1.10528	1		1.57049	1.49156	1.26848	1.20186	1		1.62368	1.49623	1.23481	1.27248	1		1.6481	1.79937	1	1.08991	1.04682
NCU05221	FGSG_02474		1.82663	1.5967	1.01558	1.06706	1		2.40053	1.54671	1.4116	1.27797	1		2.62252	1.65243	1.51595	1.3658	1		1.6759	1.88858	1	1.15377	1.23797
NCU05222	FGSG_02475		1	1.98766	1.59693	1.89384	2.47334		1.32896	1.01928	1.092	1	1.92937		1.37986	1	1.06496	1.00074	1.98321		1	2.84512	1.95609	2.68072	2.41966
NCU05226	FGSG_09732		1	1.18891	2.18169	2.26883	2.04005		1.09257	1.21193	1.22162	1	1.78003		1.19844	1.20432	1.24491	1	1.91403		1	1.24179	2.96061	3.59299	2.10795
NCU00483	FGSG_06910		1	1.77273	1.69726	1.63554	1.44463		1.52865	1.1736	1.10005	1	1.00069		1.57746	1.19136	1.10826	1.02167	1		1	2.48662	2.41514	2.42393	1.98626
NCU05227	FGSG_09733		1	1.48289	1.28171	1.69186	1.19019		1.69712	1.15135	1	1.17579	1.07469		1.7741	1.18826	1	1.21802	1.09716		1	2.11822	1.82497	2.5837	1.57649
NCU05228	FGSG_09734		1	1.7563	2.40064	1.89145	2.12032		1	1.29649	1.70202	1.10789	1.61206		1	1.2725	1.83236	1.13128	1.73087		1	2.06158	2.89196	2.64857	2.40603
NCU05231	FGSG_09736		1	2.11388	1.25445	1.59217	1.64993		1.58165	1.0164	1	1.29734	1.48296		1.68574	1.03351	1	1.3449	1.50269		1	3.22266	1.51363	1.89287	1.82952
NCU05233	FGSG_02478		1.01205	1.66831	1.88345	1	1.10931		1.19142	1.54721	1.13257	1	1.04099		1.14619	1.5764	1.09391	1	1.05969		1	1.88071	2.74142	1.15089	1.32891
NCU05234	FGSG_02479		1	1.31717	1.04795	1.16562	1.0479		1.84628	1.27063	1	1.13006	1.11456		1.83587	1.3071	1	1.15831	1.17346		1	1.82855	1.46543	1.61268	1.36936
NCU05236	FGSG_01379		1	12.2947	4.08033	13.5348	14.9689		1	2.07601	2.11021	8.94048	5.83848		2.33733	1	1.10516	3.91246	2.27264		1	19.0793	4.37526	11.8415	18.1063
NCU05237	FGSG_02481		1.29709	1.39745	1.10635	1	1.04628		1.76618	1.68071	1.17831	1.06536	1		1.62765	1.62431	1.14117	1.04292	1		1.09917	1.2778	1.10657	1	1.1204
NCU05238	FGSG_02482		1	1.17648	1.00255	1.50864	1.71558		1	1.46704	1.41051	1.52158	1.25929		1	1.4387	1.42294	1.41279	1.22241		1.2828	1.26206	1	1.78767	2.4429
NCU05240	FGSG_13638		1	1.46332	1.81944	1.58732	1.46204		1.38179	1.17821	1.11706	1	1.01646		1.45181	1.19799	1.10226	1.01275	1		1	1.88564	2.71777	2.33164	2.02134
NCU05243	FGSG_09758		1	1.83554	2.25446	2.65576	2.33634		1.12094	1.00422	1	1.32412	1.10308		1.19388	1	1.00673	1.23802	1.04533		1	2.46746	3.4114	3.68768	3.36944
NCU00484	FGSG_06909		1.50631	1.6746	1.04437	1.02748	1		1.76079	1.39571	1.11863	1.20552	1		1.90088	1.51665	1.14886	1.34617	1		1.45991	1.98485	1.07893	1	1.09073
NCU05245	FGSG_09756		1	1.79867	1.8494	1.20329	1.44365		1.66144	1.24513	1.13512	1.09327	1		1.65054	1.27098	1.15601	1.0886	1		1	2.55093	2.83478	1.51752	2.11586
NCU05246	FGSG_06157		1	2.64734	4.13799	8.3935	5.16354		1	1.14939	1.06108	1.42121	1.26123		1	1.13735	1.05344	1.4148	1.27861		1	3.64187	7.25527	18.0355	9.21766
NCU05248	FGSG_12889		1.34279	1.21554	1.2201	1.08891	1		1.29035	1.53734	1.25731	1	1.32573		1.39608	1.53849	1.20537	1	1.34416		1.58373	1.21707	1.40463	1.3642	1
NCU05250	FGSG_09772		1	1.71747	3.51317	4.7861	5.55267		1	1.24851	1.08893	1.25633	2.22751		1	1.24005	1.09622	1.23473	2.37852		1	2.02883	5.75582	8.63856	6.92894
NCU05252	FGSG_09773		1.09316	1.2576	1.84949	1	1.10176		1.13301	1.16549	1.2235	1.01971	1		1.19265	1.23664	1.28541	1.04405	1		1.05847	1.30326	2.28081	1	1.18241
NCU05254	FGSG_04261		1	1.35459	1.61584	1.61487	1.89316		1.21405	1.19548	1.20423	1	1.84903		1.2841	1.24171	1.2679	1	2.0268		1	1.60033	2.10611	2.38959	1.87131
NCU05257	FGSG_09047		1	1.47588	3.73605	1.69099	2.05236		1	1.19781	4.15475	1.18996	1.36552		1	1.12957	4.39938	1.1111	1.33776		1	1.6605	3.17016	2.3342	2.93556
NCU05259	FGSG_06184		10.2263	1	4.05271	1.41244	2.31641		4.77514	1	4.3836	1.14706	2.29558		5.17824	1	4.92417	1.2186	2.65027		13.8456	1	3.83302	1.71345	2.39908
NCU05262	FGSG_06182		1	1.59526	2.99563	2.01225	2.03887		1.09685	1	1.32367	1.08681	1.51556		1.17533	1	1.3935	1.08491	1.53926		1	2.05478	4.61453	2.76574	2.23059
NCU05263	FGSG_06178		1	3.4716	2.98274	3.66314	3.34155		1.50341	1.15871	1	1.21022	1.51197		1.55854	1.17879	1	1.23719	1.61794		1	5.31009	4.54889	5.6406	4.25487
NCU00486	FGSG_05427		1	3.06293	1.58185	2.05228	1.79996		1	2.54102	1.11911	1.20111	1.07142		1	2.80219	1.13013	1.20949	1.03834		1	3.40944	1.98876	2.87612	2.49473
NCU05265	FGSG_06180		1	2.15653	2.95431	2.00579	2.80136		1	1.66933	2.12543	1.25473	2.27658		1	1.77248	2.33068	1.28538	2.51214		1	2.47999	3.55669	2.68199	3.00188
NCU05267	FGSG_01948		1	1.38196	1.30972	1.94486	1.69142		1	1.09326	1.00135	1.03515	1.075		1	1.09615	1.0159	1.01516	1.07415		1	1.57365	1.52656	2.72415	2.1368
NCU05268	FGSG_01949		1.65374	1	5.77897	24.7163	6.70434		1.17957	3.52736	1	6.82996	5.04051		1.28642	4.00729	1	7.75822	4.99772		3.40926	1	10.6299	27.4452	5.24301
NCU05270	FGSG_12035		1	1.45766	1.54382	1.37856	1.16707		1	1.4111	2.08179	1.16031	1.17768		1	1.45607	2.26207	1.14701	1.1949		1	1.48857	1.22294	1.62383	1.23817
NCU05271	FGSG_12036		1	2.48278	1.35731	4.76219	3.6549		1	1.1143	1.11426	1.44598	4.9731		1	1.10728	1.11677	1.4789	5.67377		1	3.39136	1.42512	7.09198	2.27045
NCU05272	FGSG_01953		1	2.20217	1.11957	1.9692	1.51222		1.21223	1.3342	1	1.88234	1.47589		1.27057	1.37492	1	2.05446	1.6089		1	2.93352	1.22891	2.06079	1.56123
NCU05273	FGSG_01954		1	2.79734	3.71965	4.22372	3.0845		1.20558	1	1.17132	1.06058	1.08206		1.18347	1	1.20904	1.04466	1.07247		1	4.12715	5.92193	7.66778	4.70996
NCU05276	FGSG_01957		1	1.73939	1.188	1.69402	1.43218		1.40471	1.17713	1	1.33389	1.3195		1.47139	1.20125	1	1.35613	1.34207		1	2.35866	1.42544	2.11973	1.63436
NCU05278	FGSG_01959		1.36764	1.14921	1.16174	1.17498	1		1.79862	1.11622	1.37721	1	1.25199		1.73717	1.06391	1.383	1	1.29083		1.19897	1.30644	1.14893	1.45846	1
NCU05280	FGSG_09794		1	2.64691	1.56414	2.71556	2.36588		1.83461	1.57564	1	1.43493	1.78464		1.81389	1.62427	1	1.40902	1.82954		1	3.84947	2.17526	4.21154	2.9917
NCU00051	FGSG_07229		1.17089	1	1.59938	1.13579	1.46485		1.33998	1.50863	1.16175	1	1.48749		1.40118	1.56902	1.15815	1	1.4752		1.36792	1	2.19556	1.39688	1.61815
NCU00487	FGSG_05429		1.23061	1.02429	1.01026	1.30465	1		1.4907	1.13066	1	1.17652	1.01285		1.5723	1.14591	1	1.24192	1.08008		1.12374	1	1.06364	1.45471	1.03935
NCU05281	FGSG_09792		1	2.64662	7.57428	4.89862	9.22127		1.10812	1	1.13232	1.09844	3.95111		1.16345	1	1.13168	1.13549	4.55144		1	3.81166	15.2854	8.0945	6.44484
NCU05282	FGSG_09793		1	1.88662	1.51677	2.01688	1.72186		1.60028	1.23517	1	1.20681	1.32958		1.68617	1.27993	1	1.2719	1.42792		1	2.67153	2.13793	3.0173	2.23068
NCU05285	FGSG_06168		1.40206	1	3.215	1.02846	2.2698		1.23761	1.74411	1.64356	1	1.68747		1.23454	1.8433	1.74677	1	1.85134		1.94073	1	4.72624	1.14985	2.93433
NCU05287	FGSG_06167		1.36796	1.31868	1.19526	1	1.37525		1.29083	1.0453	1.10977	1	1.24759		1.3726	1.08031	1.11758	1	1.24071		1.38822	1.5184	1.25201	1	1.46
NCU05289	FGSG_06165		1	1.47497	2.75866	1.54046	1.67589		1	1.815	1.46116	1.30397	1.56945		1	1.98185	1.57551	1.36796	1.72584		1	1.24921	3.2591	1.45769	1.47387
NCU05291	FGSG_01985		1.32615	1.12715	1.48586	1	1.72703		1.52407	1	1.82181	1.55176	1.30857		1.61826	1	1.90514	1.58772	1.22876		1.63174	1.72012	1.6929	1	2.33313
NCU05294	FGSG_06160		1	1.29573	1.30858	1.7864	2.50049		1	1.1518	1.31428	1.35404	1.4596		1	1.16598	1.37513	1.36567	1.46755		1	1.39129	1.29162	2.05046	3.30813
NCU05299	FGSG_01941		1.11328	1.41423	1.1666	1	1.04313		1.52878	1.38434	1.4921	1	1.05095		1.45777	1.36371	1.48981	1	1.02337		1	1.51908	1.0813	1.13482	1.17788
NCU05301	FGSG_09744		1	1.32933	1.62554	1.33077	1.64047		1.29112	1.67076	1.12304	1	1.06999		1.14922	1.76711	1.16913	1	1.02517		1	1.35276	2.29237	1.78135	2.38837
NCU00488	FGSG_05430		1	1.20172	1.00645	1.34236	1.17315		1.51646	1.14962	1	1.18576	1.18709		1.57725	1.16137	1	1.21331	1.21251		1	1.54751	1.26481	1.81126	1.45982
NCU05302	FGSG_09745		1	1.82723	1.81422	2.01285	1.41053		1	2.03741	1.45081	1.37383	1.13506		1	2.10997	1.45997	1.31733	1.01351		1	1.68768	2.1206	2.58582	1.6461
NCU05303	FGSG_09746		1	3.21149	2.44799	3.00768	1.92429		1	1.83689	2.6938	2.3309	1.36719		1	1.7879	2.85783	2.38851	1.28257		1	4.12414	2.25525	3.34633	2.27826
NCU05304	FGSG_09747		1.05886	1.52359	1	1.08166	1.07337		1.9126	1.63647	1.3359	1	1.29667		2.07134	1.71239	1.38695	1	1.38443		1	1.84232	1.06997	1.45398	1.20182
NCU05305	FGSG_09748		1	1.24261	1.35853	1.14701	1.12585		1.07032	1.20454	1.02178	1	1.14117		1.02417	1.23545	1.02101	1	1.1483		1	1.32042	1.68219	1.30162	1.15701
NCU05306	FGSG_05308		1.02364	2.10988	1.34598	1.14512	1		1.47951	3.27188	2.495	1	1.29434		1.59023	3.80598	2.73522	1	1.36064		1	1.96136	1.12876	1.91971	1.33601
NCU05308	FGSG_05309		1	1.29679	1.88036	1.09725	1.41224		1	1.57446	2.86107	1.20591	1.44905		1	1.51862	2.95224	1.10438	1.35698		1	1.11244	1.34186	1.05139	1.41287
NCU05309	FGSG_03902		13.7796	1	3.33637	1.68922	2.41104		1.87094	1.58501	1.35496	1	1.39933		1.70254	1.63527	1.39764	1	1.42125		22.1446	1	5.0003	2.09496	3.02907
NCU05313	FGSG_05314		1.18484	1.43891	1.45485	1	1.18698		1.25972	1	1.19194	1.14124	1.32502		1.3957	1	1.19083	1.14181	1.31662		1.25268	1.91563	1.72734	1	1.20422
NCU05316	FGSG_03677		1.16238	1.84691	1.6277	1	2.1204		1.35269	1.95154	1	1.34815	4.30601		1.32284	2.0087	1	1.27543	4.41079		1	1.68596	2.37327	1.04292	1.46802
NCU05338	FGSG_05928		41.1666	1.6722	21.0835	1	2.17702		12.232	6.38906	44.2262	1.53652	1		12.7969	6.57079	49.1395	1.64468	1		39.692	1	16.3834	1.0258	3.40023
NCU00489	FGSG_05433		1.30935	1.35253	1.53833	1	1.09026		1.07472	2.13993	1.85628	1.31636	1		1.11486	2.38226	2.0181	1.38345	1		1.95682	1.22059	1.62343	1	1.36023
NCU05342	FGSG_01708		1	1.23934	1.33982	1.39318	1.23554		1.40568	1.26902	1.69442	1.25767	1		1.53478	1.30792	1.84532	1.29273	1		1	1.46974	1.3513	1.7524	1.68302
NCU05343	FGSG_01629		1	2.31714	3.61324	4.3185	4.55424		1.07301	1.19898	1	1.18462	1.0742		1.03636	1.16872	1	1.12191	1.0575		1	3.1137	6.42303	7.7218	8.9502
NCU05347	FGSG_01627		1	1.90965	2.08605	2.67906	2.13024		1.04842	1.04167	1.12125	1	1.17551		1	1.04024	1.11622	1.03677	1.20876		1	2.51791	2.7772	4.31442	2.79211
NCU05350	FGSG_10570		1	1.63065	2.86373	7.8994	5.31597		1	1.42775	2.31134	1.98301	1.48073		1	1.37688	2.38607	1.75121	1.3323		1	1.76537	3.26127	13.162	8.31236
NCU05360	FGSG_01606		1	2.04159	2.43908	1.92795	2.48069		1	1.40152	1.42382	1.03132	1.54193		1	1.48086	1.4974	1.02928	1.65696		1	2.46655	3.23956	2.72585	3.13021
NCU05364	FGSG_11979		1	1.53221	3.96413	1.85922	3.31833		1.02173	1.01852	1.29183	1	1.15211		1.00269	1.02652	1.33448	1	1.15195		1	1.88766	6.53663	2.42992	5.35762
NCU05373	FGSG_01633		1	1.88941	2.9392	2.37267	2.33331		1.02247	1	1.61705	1.43098	2.36133		1.08471	1	1.65071	1.50183	2.581		1	2.49484	3.77925	2.8828	1.97489
NCU05375	FGSG_01632		1	3.47045	2.7029	6.61973	5.09833		1	1.08957	1.19241	1.35178	1.69163		1	1.01804	1.16069	1.27701	1.66377		1	5.05119	3.29029	10.932	6.57188
NCU05377	FGSG_10532		3.41769	1.52765	3.0876	1	3.78056		1.06341	1	1.30005	1.21165	4.05427		1.1172	1	1.32252	1.2597	4.70717		5.33975	1.77014	4.42518	1	4.06902
NCU05383	FGSG_03159		1	2.10482	1.88068	2.7058	2.11327		1	1.27296	1.12275	1.2447	1.19762		1	1.20603	1.10192	1.17372	1.1401		1	2.65712	2.39491	3.97055	2.75648
NCU00492	FGSG_05435		1	2.61177	2.76366	3.57037	3.0975		1	1.27705	1.27644	1.2314	1.02988		1.07381	1.33829	1.3483	1.24293	1		1	3.49793	3.83755	5.79463	5.15486
NCU05384	FGSG_06671		1.26404	3.25923	6.4082	3.10018	1		1	3.32382	7.49768	1.84677	1.86286		1	3.09575	7.76801	1.65304	1.78263		1	2.08354	3.69603	4.64248	1.03158
NCU05385	FGSG_01614		1	1.53239	1.58509	2.37329	2.42784		1.04009	1.03613	1	1.04805	2.62034		1.20282	1.06168	1	1.00508	2.79187		1	1.88841	2.04177	3.66599	1.87251
NCU05386	FGSG_01613		1	1.19832	1.27048	1.14566	1.35478		1.04982	1.11542	1.34961	1	1.36091		1.07593	1.1424	1.42043	1	1.41075		1	1.28851	1.23989	1.30292	1.38645
NCU05389	FGSG_04300		1	1.84424	1.70753	3.16939	1.98288		1.83904	1.61312	1	1.67759	1.57522		1.85648	1.63104	1	1.71445	1.6641		1	2.49774	3.18175	6.28289	3.21785
NCU05400	FGSG_00643		1	1.71381	2.14069	2.33251	3.05168		1.3736	1.2883	1	1.03474	1.71911		1.35517	1.29783	1	1.02128	1.79949		1	2.23169	3.58381	4.03551	4.33376
NCU05404	FGSG_00642		1.09037	1.3287	1	2.13886	7.3458		2.50958	1.44277	1	2.59212	22.861		1.93476	1.19528	1	2.65034	25.7601		1	1.85463	1.48019	2.72046	1.27076
NCU05411	FGSG_01638		1	3.16943	2.88223	4.45664	5.32145		1	1.00676	1.3484	1.86195	2.98463		1.29882	1	1.47026	1.75861	2.90477		1	4.60531	3.31054	5.48241	5.08839
NCU05414	FGSG_01637		1	1.85471	1.36593	2.08665	2.01567		1	1.77045	1.06479	2.10658	1.94288		1.01495	1.72922	1	1.87792	1.7889		1	1.91065	1.65365	2.0313	2.02592
NCU05417	FGSG_01636		1	4.49503	3.11905	7.87801	2.12195		1	1.16132	1.16807	1.39711	1.43023		1	1.11828	1.17088	1.2603	1.34131		1	6.70839	3.86003	13.1573	2.37953
NCU05418	FGSG_00323		1.06599	1.09187	1.58456	1.14693	1		1.13513	1.01157	1.47397	1.05843	1		1.22916	1.04125	1.53829	1.12325	1		1.02077	1.1448	1.6569	1.2057	1
NCU00493	FGSG_05436		1	1.40246	1.00784	1.44693	1.16175		1.56975	1.23182	1.12189	1.14757	1		1.62089	1.23063	1.14989	1.19503	1		1	1.8518	1.16727	1.99571	1.52289
NCU05419	FGSG_00638		1.0525	1.43626	1	1.07784	1.19197		1.68708	1.44066	1.02105	1	1.11761		1.86238	1.6214	1.09154	1	1.15617		1	1.72026	1.1839	1.35379	1.48659
NCU05420	FGSG_01643		1.00908	1.04095	2.47815	1.95053	1		1.53165	1.33376	1.38712	1	1.13693		1.69341	1.37137	1.41685	1	1.14724		1	1.15107	3.76487	3.15561	1.18076
NCU05421	FGSG_01642		1.55422	1.49269	2.07576	1.55752	1		2.80226	1.4278	1.73843	1	1.08159		3.29539	1.51332	1.82551	1	1.12846		1	1.57054	2.36447	2.22356	1.12196
NCU05422	FGSG_01612		1	1.96753	1.7109	2.53925	1.98305		1.38992	1.23382	1	1.29249	1.18957		1.44827	1.24109	1	1.30589	1.18796		1	2.6939	2.46167	3.96677	2.81481
NCU05423	FGSG_04308		1	1.90164	1.54338	2.07723	2.16676		1.39293	1.51663	1	1.11129	2.28776		1.45553	1.56532	1	1.10402	2.44798		1	2.4413	2.34014	3.51408	2.15434
NCU05425	FGSG_04309		1	1.26208	1.19532	1.01767	1.26097		1.24517	1.47289	1.32662	1	1.19726		1.29116	1.56747	1.44911	1	1.22368		1	1.31466	1.28924	1.20084	1.52126
NCU05427	FGSG_04314		1	1.10173	1.12967	1.2889	1.65571		1.6187	1.06135	1	1.1893	1.26369		1.67432	1.04883	1	1.17503	1.26559		1	1.51792	1.64382	1.82274	2.61018
NCU05433	FGSG_12275		1	1.77846	4.08666	4.25986	2.64081		1.23603	1.25581	1	1.04712	1.23936		1.20285	1.29233	1	1.13301	1.35751		1	2.28468	7.60661	7.90506	3.69046
NCU05435	FGSG_04301		1	3.66791	2.415	1.64163	4.09482		1	3.77257	1.07984	1.75208	3.66338		1	4.09565	1.05458	1.75771	3.88115		1	3.59843	6.44964	2.93538	8.10829
NCU00494	FGSG_05437		1	2.00946	1.57131	2.01303	1.68638		1.38392	1.39144	1.00454	1.04923	1		1.6055	1.42466	1	1.06524	1.02979		1	2.67607	2.21479	3.18538	2.47001
NCU05453	FGSG_04319		1	2.54875	2.37579	3.10217	3.9655		1.94126	1.59261	1	1.38215	2.72144		1.95294	1.66429	1	1.42201	3.01148		1	3.72236	4.73602	5.94378	5.03594
NCU05454	FGSG_03249		1.36902	3.15978	2.45686	1	1.90304		1.36562	3.74108	2.69094	1	2.20262		1.36987	4.15571	2.8943	1	2.42824		1.38539	2.80076	2.30144	1	1.70413
NCU05457	FGSG_04315		2.31864	1.91424	1.34756	1	1.25674		1.68503	1.49991	1.40408	1.03405	1		1.70468	1.53231	1.39879	1.04293	1		2.81607	2.21812	1.34073	1	1.44981
NCU05458	FGSG_12276		1	1.38997	2.4253	3.46557	2.45458		1.94114	1.90822	1	1.45676	1.23111		1.88488	2.01558	1	1.50365	1.3281		1	1.66034	4.71933	6.65633	4.25694
NCU05459	FGSG_04310		1	1.82699	1.99819	1.58361	2.23151		1	1.57553	1.52439	1.14473	1.86384		1	1.63318	1.56273	1.10782	1.92745		1	1.99394	2.34926	1.9329	2.44257
NCU05460	FGSG_04321		1	2.09425	2.56723	3.1854	3.11027		1.48549	1.5684	1	1.40835	1.48921		1.40173	1.57799	1	1.47379	1.61681		1	2.78371	4.88032	5.51256	5.11219
NCU05477	FGSG_06251		1	1.38898	3.46166	2.75173	1.1336		1.81422	1.49335	2.62531	1	2.22727		1.18384	1.14053	2.14694	1	2.41039		1	1.78989	5.33337	8.79909	2.10004
NCU05488	FGSG_08365		1	1.5732	1.71236	1.97058	1.5644		1	1.44414	1.51048	1.25695	1.54144		1	1.51217	1.55619	1.28185	1.54494		1	1.65888	1.85246	2.56535	1.62128
NCU05491	FGSG_08367		1	2.92151	5.72896	9.01076	4.00212		1.39552	1	1.0024	1.36026	1.59944		1.45623	1	1.02839	1.40455	1.68072		1	4.45986	11.584	19.8797	6.21408
NCU00495	FGSG_13018		1	2.12446	1.92552	2.2622	2.63998		1.01591	1.25431	1.17182	1	1.32999		1.04337	1.33754	1.25101	1	1.42024		1	2.71523	2.41316	3.39054	3.58984
NCU05498	FGSG_08359		2.35627	1.48365	1.1552	1.43351	1		1.22475	1.06799	1.38631	1.15592	1		1.25457	1.12582	1.44761	1.23687	1		3.31692	1.76319	1.05518	1.61781	1
NCU05499	FGSG_06450		28.6183	1.19529	6.9438	1	2.65287		1	15.5566	29.9373	4.04356	8.49031		1	18.1185	35.1849	4.19989	9.54164		48.8394	1	8.38859	1.26364	3.81635
NCU05500	FGSG_01648		2.11444	1.84782	1.03407	1.51291	1		1.5195	1	1.12604	1.22178	1.51526		1.64336	1	1.0622	1.22765	1.59208		2.54372	2.81037	1.17437	2.01294	1
NCU05508	FGSG_08306		1	2.55123	3.06667	2.8158	2.87574		1	2.08456	1.78096	1.84433	1.66208		1	2.19304	1.92499	1.94354	1.74262		1	2.86107	4.1467	3.53854	3.92148
NCU05511	FGSG_03520		6.61495	3.88008	4.06475	1	6.29747		2.505	1	1.19885	1.32031	1.11418		2.87208	1	1.22533	1.29866	1.10414		7.61973	6.4926	6.16681	1	9.93748
NCU05513	FGSG_08173		1	1.31815	1.85615	2.05765	1.54858		1.11373	1.28399	1.18265	1.40264	1		1.0611	1.26884	1.2194	1.41092	1		1	1.42788	2.47882	2.62044	2.04776
NCU05514	FGSG_08174		1	2.69166	2.21643	2.7569	2.63387		1.16986	1.33783	1	1.09749	1.41116		1.17321	1.36949	1	1.06258	1.44948		1	3.71947	3.28439	4.40442	3.47495
NCU05515	FGSG_08333		1.04705	1.46159	1.81373	1	1.12675		1.36251	1.69567	1.32756	1.10713	1		1.45732	1.78793	1.32329	1.13392	1		1	1.49642	2.37181	1.06752	1.3686
NCU05516	FGSG_08329		1.21451	1	1.23388	1.56584	2.96291		1.87509	1.19142	1.00809	1	4.0486		1.87662	1.19505	1.02042	1	4.56039		1	1.02406	1.54623	2.24672	1.45941
NCU05519	FGSG_11084		1	2.79193	2.1453	4.71862	3.92177		3.53277	1.88482	1.62153	1	1.03023		4.09535	2.00266	1.72613	1	1.08362		1	4.56215	3.27331	11.1573	8.21508
NCU00497	FGSG_06901		2.08285	4.00383	4.93701	2.27223	1		3.6769	4.14971	4.90307	1	1.65726		3.91372	4.49263	5.53158	1	1.79225		1	2.44925	3.10389	5.09033	1.43257
NCU05523	FGSG_08299		1	1.44587	2.29353	1.89219	6.98251		1.10841	1.17612	1	1.00037	6.9976		1.12136	1.20152	1.00934	1	7.95288		1	1.70134	3.55994	2.63082	3.93559
NCU05525	FGSG_13396		4.18786	1.3512	3.26135	1	1.04723		2.81869	4.01228	3.06806	1.48884	1		2.92983	4.64088	3.39885	1.52585	1		5.44811	1.14112	4.0585	1	1.40314
NCU05527	FGSG_08290		1	1.42957	1.60539	1.2396	2.24699		1	1.06332	1.79728	1.17582	1.32464		1.01911	1	1.78586	1.08648	1.25678		1	1.67274	1.3343	1.17035	2.65459
NCU05535	FGSG_13892		1.70936	1.06587	1	1.02162	1.32315		2.17962	1.73135	1.21473	1	1.29488		2.64677	1.92613	1.29276	1	1.42147		1.83266	1	1.17276	1.38214	1.79034
NCU05536	FGSG_08380		1	1.58527	1.70938	1.60455	1.98741		1	1.37216	1.38178	1.38273	1.46876		1	1.32945	1.31497	1.30593	1.39887		1	1.72676	1.94367	1.75237	2.37572
NCU05537	FGSG_06449		30.6839	1	12.0006	3.44415	10.2509		1	2.03595	2.60481	1.06422	1.55354		1	2.33241	2.84661	1.05017	1.57385		51.0798	1	19.1187	4.58192	18.2507
NCU05540	FGSG_12546		1	1.21489	1.71302	3.28559	2.10562		1.02155	1.36587	1	1.81334	2.31994		1.15137	1.41729	1	1.89591	2.45359		1	1.13378	2.18271	4.33815	2.04829
NCU05541	FGSG_08273		1.277	1.47019	2.49723	1	1.38949		1	1.31402	1.42304	1.35205	1.4974		1	1.29406	1.34293	1.35583	1.53484		1.57223	1.64022	3.45642	1	1.5767
NCU05543	FGSG_08276		1	1.42275	1.98178	1.29628	1.31236		1.46625	1.39374	1.33024	1.21152	1		1.42956	1.39523	1.33017	1.21214	1		1	1.73797	2.92933	1.61409	1.87407
NCU05544	FGSG_08277		1.31207	1.4402	1.09762	1.0126	1		1.73557	1.41015	1.42175	1.08551	1		1.85087	1.48016	1.48107	1.13386	1		1.15891	1.52478	1	1.06595	1.10411
NCU00502	FGSG_00373		1.63487	1.71823	1.10681	1	1.0252		1.20622	1.34629	1.16497	1.14921	1		1.26279	1.39429	1.16072	1.19083	1		2.10574	2.12204	1.16862	1	1.14101
NCU05545	FGSG_08285		1	1.97638	1.95285	3.10407	5.78725		1.43928	1.12871	1	1.41855	5.08777		1.33845	1.07122	1	1.40905	5.67322		1	2.80732	2.99092	5.0936	3.98245
NCU05547	FGSG_13390		1	3.09713	2.59524	3.17829	3.04275		1.54305	1.17757	1.4028	1	1.61728		1.63463	1.19531	1.44583	1	1.75719		1	4.69555	3.24106	5.31938	3.5846
NCU05550	FGSG_08337		1	1.9518	3.66914	2.57387	3.35687		1	1.24525	2.17749	1.20767	1.89968		1	1.13022	2.10541	1.09711	1.82719		1	2.4209	4.76192	4.0531	4.56276
NCU05551	FGSG_08336		1.46864	1.43595	1.61984	1	1.48718		1.34785	1.22322	1.22662	1	1.48762		1.32466	1.20146	1.19979	1	1.53398		1.508	1.55288	1.88092	1	1.48689
NCU05552	FGSG_08339		1.45399	1.37656	1.48688	1	1.17368		1.57074	1.54445	1.1014	1.13431	1		1.62514	1.625	1.11219	1.16141	1		1.41426	1.30673	1.82998	1	1.37817
NCU05553	FGSG_08334		1	1.47455	1.86142	3.02052	1.75329		1	1.21536	1.08537	1.23227	1.56145		1.02553	1.15732	1	1.18504	1.57238		1	1.64663	2.49643	4.85871	2.04147
NCU05554	FGSG_08335		1.09537	1.32952	1.56901	1	1.05367		1	2.21484	2.05121	1.24242	1.06093		1	2.40324	2.16076	1.26404	1.02555		1.62454	1.11968	1.51459	1	1.20288
NCU05555	FGSG_08272		1	2.95071	9.13718	15.1427	11.1713		1	1.3881	1.4603	2.15181	6.33826		1	1.29813	1.30674	2.01703	6.5863		1	3.98818	17.7637	31.6059	10.9619
NCU05559	FGSG_13399		1	2.41768	2.45026	3.12463	2.10613		1.14711	1.05341	1.01335	1.13798	1		1.14941	1.06535	1.05683	1.15065	1		1	3.41798	3.58434	4.93312	2.87972
NCU05564	FGSG_13380		1	2.22511	2.24957	1.95019	2.97927		1	1.10225	1.26461	1.25113	1.43804		1	1.06199	1.24482	1.1365	1.34921		1	2.97062	2.75184	2.2045	3.92146
NCU00503	FGSG_11755		1	1.9239	2.2794	3.28398	2.43242		1.05901	1.22125	1	1.3234	2.03856		1.17501	1.25115	1	1.35937	2.22235		1	2.4356	3.54224	5.37929	2.77095
NCU05565	FGSG_11244		1	5.57528	4.70049	5.69034	1.4677		1.38009	1.25579	1.08317	1.13784	1		1.34381	1.20199	1.04235	1.13753	1		1	8.67868	7.20903	9.49347	1.66678
NCU05569	FGSG_08270		1	1.40935	2.92411	1.78303	2.09932		1.43081	1	3.75451	2.24274	1.86739		1.44061	1	4.07193	2.3067	1.82465		1	1.96715	1.89073	1.16905	1.67013
NCU05575	FGSG_08325		1	2.30048	3.44746	6.26161	4.55775		1.64118	1.23375	1	1.48678	1.27019		1.33308	1.23165	1	1.52764	1.2703		1	3.38318	6.71494	13.6654	9.05694
NCU05577	FGSG_03387		3.48296	1.54632	1	2.24979	1.29994		1	1.74179	1.50298	1.35944	1.13401		1	1.90058	1.6387	1.44477	1.20525		6.45029	1.80355	1	3.14967	1.51147
NCU05578	FGSG_08316		1.38871	1.80505	1	1.10963	1.2012		1.70423	1.44945	1.19206	1.16556	1		1.73627	1.52036	1.21544	1.17677	1		1.3594	2.19618	1	1.1975	1.49358
NCU05579	FGSG_08315		1	1.89361	3.35157	3.43993	7.32569		1.31175	1.01948	1	1.16312	4.04017		1.33443	1.00512	1	1.08093	4.2443		1	2.67726	6.14177	5.76998	7.13925
NCU05580	FGSG_02869		4.25445	1	1.48922	2.888	2.67869		1	1.13747	1.5738	3.20748	4.81495		1.16944	1	1.44514	3.05168	5.09737		6.50645	1	1.55935	2.92172	1.99741
NCU05581	FGSG_08130		1.17114	2.8887	1	4.32568	1.88846		1.01088	1.20658	1	2.42519	2.90899		1.13549	1.13534	1	2.4749	2.68786		1.20949	4.00552	1	5.58748	1.70355
NCU05585	FGSG_07666		1	2.69219	3.77655	2.14311	3.62523		1	2.37858	2.29324	1.77475	1.59887		1	2.32871	2.21055	1.56635	1.4673		1	2.90041	4.91592	2.36998	5.27026
NCU05586	FGSG_06515		1	1.8609	1.30569	1.21384	1.29163		1.52728	1.29955	1.24814	1.21993	1		1.91643	1.4759	1.40312	1.27108	1		1	2.54883	1.51698	1.36597	1.71108
NCU00052	FGSG_03666		1	2.28385	1.94794	1.90069	2.12677		1	3.11746	4.00748	2.71586	2.78313		1	2.65635	3.79856	2.25077	2.73065		1	1.73039	1.17197	1.49354	1.76458
NCU00504	FGSG_00357		1	1.504	1.56462	1.90833	1.24824		1.95411	1.79088	1.07972	1.40054	1		1.87087	1.87596	1.06953	1.47145	1		1	1.89915	2.857	3.3377	2.06799
NCU05587	FGSG_13439		1	1.71232	1.31652	1.98365	1.29408		1.54998	1.34765	1.05243	1.26163	1		1.60314	1.4044	1.03929	1.33226	1		1	2.28494	1.73891	2.97561	1.73713
NCU05588	FGSG_08158		1	1.48008	2.79926	2.22634	2.06917		1	1.35418	1.44725	1.07482	1.2831		1	1.37597	1.48538	1.06365	1.29171		1	1.56367	3.81132	3.18104	2.5346
NCU05589	FGSG_08128		1	1.75371	1.48927	1.65953	1.76718		1	1.34662	1.38723	1.48041	1.31811		1	1.3168	1.3864	1.35433	1.20402		1	2.02399	1.5386	1.76267	2.09701
NCU05592	FGSG_08314		1	1.17194	1.49126	1.06773	1.24563		1.29131	1.17454	1.52998	1	1.29454		1.28109	1.21252	1.68059	1	1.33643		1	1.35211	1.69345	1.29452	1.40028
NCU05593	FGSG_08313		1.10611	1.36989	1	1.0702	1.2993		1.024	1.31936	1.66594	1	1.73354		1.18108	1.4002	1.78141	1	1.86397		1.48501	1.78988	1	1.55895	1.3786
NCU05594	FGSG_08131		1.16521	1.08962	1.03572	1.20646	1		1.7921	1.59915	1.32912	1.46682	1		2.04796	1.74126	1.40319	1.52861	1		1.03533	1	1.04831	1.26374	1.22266
NCU05597	FGSG_04783		2.32593	2.78093	1	1.03731	2.25745		1	1.30451	1.10331	1.91607	1.30642		1	1.34385	1.07045	1.92518	1.30086		4.88097	5.48292	1.427	1	3.26702
NCU05598	FGSG_00989		1.87502	3.47525	2.35164	7.2496	1		1.2878	1.58303	2.52729	10.7137	1		1.18083	1.50739	2.57847	12.2942	1		2.06566	4.68467	2.13808	4.94965	1
NCU05599	FGSG_11922		1.43575	1.51888	1.57162	1.09166	1		1.48362	2.18443	1.9902	1.2902	1		1.53858	2.33924	2.06816	1.36469	1		1.48704	1.22162	1.37135	1	1.04016
NCU05600	FGSG_08385		1.29456	1.09432	1.25286	1	1.47275		1.17838	1.08906	1.05491	1.02366	1		1.23427	1.10431	1.05616	1.03409	1		1.38656	1.10923	1.40047	1	1.80233
NCU00506	FGSG_01044		1	1.8996	2.01508	2.03892	1.77479		1.50806	1.22259	1.15391	1	1.33721		1.61737	1.23087	1.16133	1	1.40664		1	2.65191	3.02495	3.3936	2.30619
NCU05602	FGSG_08388		1.06866	1.87664	2.0744	1	1.29878		1.60044	1.35931	1	1.24737	1.0359		1.60666	1.38006	1	1.27167	1.05106		1	2.37583	3.35921	1.13796	1.85793
NCU05605	FGSG_08127		1	1.16337	1.74241	1.24197	1.0407		1.26793	1.03315	1.05246	1.00739	1		1.35617	1.0639	1.07444	1.01143	1		1	1.42272	2.58331	1.57446	1.19559
NCU05606	FGSG_08126		1	1.4438	1.43822	1.49301	1.07746		1.92546	1.86422	1.87612	1.54509	1		1.97402	1.90922	1.8885	1.58763	1		1	1.76026	1.74164	2.09978	1.64066
NCU05608	FGSG_08133		1	1.47221	1.82603	3.17511	2.79892		1.1843	1.16769	1	1.17896	1.30768		1.18015	1.18175	1	1.11675	1.30101		1	1.79517	2.71292	5.72565	4.41748
NCU05609	FGSG_09293		1	3.44701	2.59766	5.52971	2.63186		1	4.67255	6.97746	6.32747	3.89214		1	5.41597	8.07963	7.207	4.54871		1	2.63333	1.40702	4.14555	1.7154
NCU05620	FGSG_06417		1	1.77234	2.10639	3.85522	4.18368		1.39743	1.13276	1	1.75047	2.36814		1.49568	1.1522	1	1.78333	2.59706		1	2.44025	3.42065	6.44183	5.89637
NCU05622	FGSG_02244		1	1.81085	1.26055	2.55829	2.13791		1.25074	1.74117	1	2.18631	1.96142		1.25406	1.8194	1	2.22093	2.00298		1	2.08886	1.69232	3.25839	2.60451
NCU05624	FGSG_06416		1.23783	1.21769	1.06249	1.16379	1		2.67747	1.75146	1.60633	1.29459	1		3.01308	1.885	1.72891	1.34217	1		1	1.32351	1.1187	1.47503	1.36964
NCU05632	FGSG_09105		1.08781	3.08814	1	2.54452	3.44896		1.80228	1.37589	1	1.31803	1.69169		1.86291	1.41156	1	1.36601	1.79318		1	4.26552	1.0096	3.39107	4.7584
NCU00509	FGSG_01045		1.01035	2.17498	1.43201	1.1364	1		2.20591	3.79594	1.18802	1.13019	1		2.00405	3.48293	1	1.13764	1.02849		1	2.43943	3.88885	2.78002	2.43748
NCU05634	FGSG_13549		1	1.56645	3.03771	3.39678	3.37849		1.16027	1.23058	1	1.11037	1.74087		1.20787	1.27655	1	1.12419	1.85512		1	1.90229	5.16647	5.80405	4.18759
NCU05637	FGSG_06421		1	2.49487	1.83353	2.05286	2.19375		1	1.22848	1.06113	1.29	1.34139		1	1.34557	1.15244	1.35843	1.32244		1	3.33566	2.23052	2.35509	2.56176
NCU05638	FGSG_06420		1	2.28874	1.32503	1.10222	1.78347		1.06555	1.64981	1.3116	1	2.25279		1.07141	1.7163	1.37835	1	2.37996		1	2.78033	1.36357	1.20728	1.44468
NCU05642	FGSG_05963		1	1.30553	1.46613	1.74041	1.37023		1.24284	1.11499	1.02873	1	1.55046		1.32863	1.15338	1.07837	1	1.65478		1	1.58451	1.99705	2.65679	1.46381
NCU05644	FGSG_02191		1	2.2754	2.25484	2.401	2.20767		1.04684	1.04538	1.28181	1	1.19389		1.08552	1.0496	1.33922	1	1.21472		1	3.12311	2.68003	3.47052	2.72317
NCU05645	FGSG_02192		1	1.82077	2.88532	2.81182	2.85043		1.2207	1.26394	1	1.22907	1.47175		1.3487	1.36994	1	1.28685	1.57899		1	2.34218	5.03125	4.20818	3.79717
NCU05646	FGSG_02193		1	1.59451	2.60473	2.33314	5.62103		1.17167	1.12254	1	1.20394	4.97283		1.2082	1.13422	1	1.24145	5.76265		1	2.01829	4.31017	3.24295	4.10688
NCU05647	FGSG_07015		2.09343	1.7712	1	1.33368	1.26759		1.31365	1.23552	1.17233	1	1.33753		1.33898	1.203	1.21078	1	1.32911		2.83342	2.24744	1	1.66964	1.2737
NCU05650	FGSG_02233		1.72692	1	4.40975	2.44445	4.05719		1.97489	1	1.59504	2.90116	3.8371		2.12515	1	1.8104	3.19497	4.41439		1.56229	1	6.27854	2.17895	4.10427
NCU00515	FGSG_01047		1	3.78424	3.06754	4.97342	4.8		1	1.47844	1.2841	1.35251	1.67788		1	1.51287	1.39313	1.36897	1.72209		1	5.31514	4.12578	8.2451	6.75917
NCU05653	FGSG_04603		2.89415	5.97428	1.01713	1	1.22182		1.22795	1.06838	1	1.08965	1.24239		1.02761	1.11423	1.09486	1	1.21603		3.43616	9.86188	1.08802	1	1.27602
NCU05681	FGSG_02718		1	8.885	11.9485	31.9342	5.98052		1	1.2675	1.74022	1.40458	1.52795		1	1.23925	1.80497	1.38243	1.40673		1	13.9425	18.4892	72.8815	8.80285
NCU05685	FGSG_02719		1	1.33269	2.03836	1.76375	1.73977		1.02715	1.15149	1.18146	1.15389	1		1.03282	1.20229	1.22729	1.16416	1		1	1.4732	2.74574	2.20859	2.38359
NCU05686	FGSG_02720		1.63895	2.54045	3.03678	1.26024	1		1.18333	2.31076	5.13475	1.25898	1		1.12056	2.35016	5.63224	1.20471	1		1.90214	2.43982	1.64153	1.26108	1
NCU05688	FGSG_02713		1	1.74216	1.85766	1.69298	1.5378		1.40134	1.22798	1	1.26271	1.18825		1.48425	1.28319	1	1.31858	1.24145		1	2.32863	2.93799	2.19863	1.95207
NCU05689	FGSG_12181		2.60904	2.04756	1.38923	1	1.34674		1.67744	1.68366	1.71909	1	1.25661		1.75957	1.74439	1.78309	1	1.27138		3.07695	2.10931	1.17023	1	1.40659
NCU05692	FGSG_02707		1.71042	2.004	1.18246	1	1.25102		2.08115	2.79089	1.77587	1	1.96485		2.11136	3.11588	1.87798	1	2.17208		1.69309	1.79328	1.00939	1.22292	1
NCU05694	FGSG_01126		1	15.7724	4.35893	16.6869	1.52695		1	8.83879	1.5598	2.78622	8.50112		1	10.3077	1.5996	3.06952	10.6676		1	20.3759	9.0217	46.7679	2.47687
NCU05706	FGSG_12154		1.3584	1.52367	1	1.03215	1.12092		2.80025	2.29421	1.13142	1.46856	1		3.89131	2.94474	1.34191	1.72449	1		1.00871	1.36064	1.14434	1	1.4542
NCU05708	FGSG_13839		1	1.8605	1.24648	2.94915	1.63371		1	1.85767	2.16283	1.85361	1.25812		1	1.41305	1.58538	1.27485	1.08178		1.03563	1.92873	1	3.38367	1.67051
NCU00517	FGSG_00970		1	3.14361	2.53519	3.70921	3.03081		1.05486	1.1286	1.04824	1.08811	1		1.01894	1.12848	1.03687	1.09851	1		1	4.52042	3.35236	5.85085	4.45289
NCU05714	FGSG_12182		1.13612	1.44536	1.07771	1	1.03058		1.28748	1.48281	1.25795	1.11372	1		1.38117	1.6338	1.34622	1.19665	1		1.11799	1.51173	1.04333	1	1.12639
NCU05715	FGSG_12183		1	2.79808	1.97217	3.52464	3.04661		1.15403	1	1.1686	1.08798	1.26216		1.15316	1	1.18529	1.06738	1.26694		1	4.09416	2.26351	5.33969	3.90507
NCU05716	FGSG_12188		1	1.42515	1.78538	2.4053	1.77833		1.14075	1	1.27887	1.19928	1.46002		1.17184	1	1.33956	1.25418	1.5653		1	1.80087	2.22485	3.60832	2.08454
NCU05717	FGSG_12187		1.002	1.38206	1.17847	1.239	1		1.62339	1.36377	1.25106	1.43248	1		1.76394	1.46165	1.30825	1.51846	1		1	1.75753	1.43162	1.41631	1.27533
NCU05718	FGSG_02728		1	1.95985	4.14942	3.58064	4.62246		1	1.25217	1.43022	1.01961	1.45342		1	1.37086	1.6394	1.08451	1.69328		1	2.4297	6.71707	6.73763	8.09634
NCU05726	FGSG_02730		1	2.87085	2.43527	3.47489	3.98236		1	2.22128	1.26678	2.1768	2.29502		1	2.4192	1.29848	2.21883	2.47072		1	3.30211	3.97129	4.89814	5.91175
NCU05733	FGSG_02676		1	2.33212	1.91667	1.77617	2.20667		1.12097	1.06165	1.16534	1.08183	1		1.18597	1.10686	1.15414	1.0902	1		1	3.25366	2.28245	2.11265	3.07945
NCU05735	FGSG_04426		1	1.99673	1.70539	1.4651	1.52503		2.19618	1.83394	1.71729	1.53971	1		2.16616	1.74525	1.71022	1.56744	1		1	2.78963	2.25124	1.8818	2.68417
NCU05750	FGSG_01443		1	1.99365	1.56008	2.07314	2.11197		1.37364	1.00528	1	1.27084	1.32082		1.43175	1.01193	1	1.31108	1.35989		1	2.89666	1.98547	2.71492	2.72864
NCU00519	FGSG_00589		1.96984	1.28363	1	1.00135	1.00441		1.20241	1.40569	1.26229	1	1.02403		1.43319	1.47039	1.24817	1	1.00346		2.79549	1.39652	1	1.17638	1.16373
NCU05753	FGSG_02656		1	2.86226	2.11979	2.73549	2.95255		1.17054	1.09619	1	1.0333	1.10942		1.2544	1.0992	1	1.01677	1.0648		1	4.14371	2.72803	3.98616	4.31751
NCU05758	FGSG_02655		1	8.94888	4.67351	9.9154	7.18603		1	2.02954	1.81922	2.7833	2.90888		1	1.97724	1.78061	2.55712	2.88484		1	13.5429	5.53804	13.9251	8.37882
NCU05762	FGSG_03531		17.2127	15.0036	1	22.7533	15.9195		1.83167	1	1.03756	50.9528	31.0718		1.88283	1	1.11886	63.8673	36.1504		18.6094	24.3261	1	5.25552	4.07573
NCU05764	FGSG_07704		1.88875	2.50469	1	21.5424	22.0468		1.06116	1	1.02542	45.6003	29.1122		1.04578	1	1.09032	56.2663	33.9312		2.22366	3.52058	1	6.32005	8.94281
NCU05767	FGSG_00102		1	4.47231	1.61187	8.54629	6.85714		4.19546	2.40345	1	10.0964	5.84847		4.58097	2.63438	1	11.6136	6.41709		1	7.27273	2.40736	5.10115	5.47024
NCU05771	FGSG_02652		1	2.10501	1.83995	2.27865	2.29699		1.24692	1.0881	1	1.31063	1.11051		1.39619	1.10054	1	1.27262	1.04514		1	2.93557	2.48522	2.95864	3.35224
NCU05772	FGSG_02653		1.07234	1.33673	1.08843	1	1.0309		1.45623	1.14805	1	1.08537	1.12376		1.58866	1.20701	1	1.14753	1.10768		1	1.58849	1.23976	1.02985	1.05861
NCU05777	FGSG_02640		1	1.27933	2.25167	3.10815	2.54879		1.95402	1.45443	1	1.22537	1.6126		2.03376	1.52207	1	1.24465	1.68703		1	1.69284	4.34446	6.4441	4.09154
NCU05778	FGSG_02624		1.8515	1.1622	1.38619	1	1.31505		1	1.05526	1.10917	1.01526	1.22414		1.117	1.13307	1.15167	1	1.24929		2.48656	1.2288	1.58118	1	1.38762
NCU00520	FGSG_00590		2.8569	1.54812	3.37591	1	1.56509		2.0273	1.79186	5.11668	1.25907	1		2.05301	1.80656	5.70166	1.30181	1		3.90793	1.68485	2.91916	1	2.11227
NCU05781	FGSG_02639		1	1.47459	1.29058	1.73557	1.15552		2.22655	1.37271	1.13558	1	1.37806		2.34268	1.38016	1.12904	1	1.43647		1	2.20266	2.00497	3.33574	1.59891
NCU05782	FGSG_02637		1	1.30975	2.93399	2.07151	1.65979		1.09107	1.28051	1	1.1298	1.0404		1.09434	1.3139	1.02765	1.10148	1		1	1.40014	4.55001	2.55768	1.88662
NCU05783	FGSG_02636		1	1.37642	2.20908	2.13387	1.49664		1	1.73101	1.27685	1.76522	2.03993		1	1.63645	1.23435	1.40383	1.74006		1	1.14099	2.55896	1.94954	1.07604
NCU05791	FGSG_02650		1	1.86108	2.28884	2.6197	2.83617		1	1.39088	1.1394	1.11588	1.07828		1	1.49423	1.20905	1.12798	1.08609		1	2.17326	3.32289	4.16864	4.8383
NCU05797	FGSG_02648		1	1.67569	1.5514	1.71075	1.53941		1.47115	1.08889	1	1.23963	1.09484		1.49668	1.11357	1	1.30591	1.12999		1	2.35737	2.19437	2.22027	2.02322
NCU05801	FGSG_05712		1	1.24049	1.13253	1.42087	1.07528		1	1.43266	1.22742	1.49912	2.01367		1	1.42656	1.18346	1.50812	2.12953		1.29965	1.44639	1.38068	1.76266	1
NCU05803	FGSG_13665		1	1.10252	1.34225	1.57662	1.93797		1.11496	1.1612	1.20322	1	1.43522		1.1085	1.16883	1.24176	1	1.50516		1	1.14306	1.52915	2.17975	2.38115
NCU05804	FGSG_13664		1.56565	1.48383	1.57248	1.14032	1		1.55574	2.34705	2.6379	1.61422	1		1.70929	2.69188	2.99599	1.7515	1		1.69988	1.18919	1.20956	1	1.17432
NCU05807	FGSG_09872		1	1.56353	2.22137	1.3022	1.82389		1.16805	1.30101	3.1214	1	1.70568		1.24156	1.35963	3.53824	1	1.82655		1	1.8621	1.51527	1.86978	2.24015
NCU05809	FGSG_09871		1	2.08619	2.41604	2.14044	3.67086		1.10495	1.24021	1	1.05664	3.10493		1.12789	1.2831	1	1.06697	3.50919		1	2.72607	3.87803	3.09783	2.82309
NCU00522	FGSG_00454		2.11354	2.67652	3.65988	1.41964	1		1.7306	2.82277	5.10551	1.46774	1		1.60758	3.01737	5.95893	1.54786	1		2.49711	2.5576	2.74792	1.38771	1
NCU05810	FGSG_09870		1	1.07498	1.6268	1.07168	1.11828		1.03646	2.12035	1.83456	1.14363	1		1.0697	2.38393	1.99697	1.1729	1		1.56956	1	1.95758	1.34009	1.56485
NCU05813	FGSG_09878		1.30601	1.80763	1.31116	1	1.29728		1.27067	1.60661	1.34202	1	1.0436		1.25927	1.69069	1.36764	1	1.04915		1.32205	1.93491	1.29067	1	1.4657
NCU05816	FGSG_09879		2.34036	1.70025	1.27533	1.05861	1		1.98453	1.59497	1.42643	1.38122	1		2.17201	1.68715	1.4393	1.46823	1		2.85045	1.94666	1.31892	1	1.15559
NCU05817	FGSG_13667		1	1.43723	1.26955	1.87495	1.27719		1.10852	1.29536	1	1.21733	1.46326		1.21673	1.32421	1	1.14889	1.48203		1	1.61561	1.57826	2.60284	1.36067
NCU05819	FGSG_08423		1	5.84739	6.46731	12.1077	5.83404		1	2.85295	3.88357	6.16819	5.67206		1	2.36746	3.46809	5.42451	4.59181		1	7.8355	7.36808	15.1827	5.55889
NCU05828	FGSG_02484		1.04585	1.30537	1	2.13964	1.47968		1.93314	1.19943	1	2.12504	1.51606		1.97253	1.15247	1	2.08817	1.29367		1	1.81903	1.32226	2.84198	1.92618
NCU05836	FGSG_12814		1.09594	1.61605	1	1.38881	1.78038		3.06856	1.59737	1.01317	1.20021	1		2.67922	1.6132	1.02988	1.2617	1		1	2.40116	1.46212	2.22885	3.57077
NCU05837	FGSG_10530		1	1.26555	1.26614	2.04301	2.50667		1	1.21686	1.13322	1.27197	1.51969		1	1.17236	1.08636	1.23701	1.5746		1	1.29787	1.36248	2.64274	3.29901
NCU05838	FGSG_10529		1	1.83008	1.87758	1.49426	3.76546		1	2.61577	2.48117	2.30039	6.5222		1	2.18827	2.02123	1.90044	5.96436		1	1.30844	1.41207	1.02721	2.37347
NCU05846	FGSG_05373		1.52912	2.05759	1	1.66395	1.28416		1	1.14042	1.21084	2.83731	2.06156		1.01976	1	1.09122	2.7535	1.74774		1.93578	2.8685	1.02419	1.24228	1
NCU00523	FGSG_09218		1	1.41563	1.74589	1.43629	1.64093		1.19812	1.18942	1.01578	1	1.41618		1.21444	1.22639	1.00703	1	1.45013		1	1.69644	2.54752	1.88958	1.81823
NCU05849	FGSG_02458		1	1.81151	3.97714	4.39908	6.53973		1	1.39034	1.1101	1.8364	4.62708		1.00918	1.2889	1	1.61053	4.35393		1	2.09113	6.60133	5.24807	4.3761
NCU05853	FGSG_00015		2.45909	4.2249	1	9.4728	2.82116		1	2.34475	1.3249	18.4945	4.82376		1.0387	2.0618	1	15.8654	3.89899		4.4969	5.85495	1	6.49415	2.13514
NCU05858	FGSG_02668		1	12.4354	4.24826	29.9825	8.5657		1	1.42769	1.1214	10.5351	23.1076		1	1.28606	1.00353	10.8432	25.3375		1	19.7439	4.90486	27.006	4.5368
NCU05859	FGSG_05871		1	3.77691	2.17792	7.39339	5.08798		1	1.31572	1.03802	5.08946	7.00328		1.11347	1.2719	1	5.42649	8.03817		1	5.41098	2.64724	6.33552	3.16206
NCU05862	FGSG_07028		1	7.41384	16.6797	29.8043	9.38387		1.07662	1	1.72945	1.81733	1.96609		1.05074	1	1.84137	1.65603	1.41927		1	11.7231	30.4247	69.2328	14.8083
NCU05864	FGSG_09886		1	4.02529	2.65294	12.9136	2.09642		1	2.57406	3.53765	28.7293	2.54811		1	2.39081	3.02861	28.8353	2.24142		1	4.98881	2.36517	6.40409	2.31706
NCU05870	FGSG_06129		1	3.2878	2.14672	1.60053	2.91528		1.23423	1.60483	1.35376	1	1.50252		1.14314	1.5883	1.30697	1	1.64286		1	4.60739	2.61588	1.96247	3.99007
NCU05881	FGSG_01702		1	1.1581	1.18468	1.30115	1.14959		1	1.73198	1.29938	1.35731	1.97258		1	1.85396	1.38773	1.20982	1.85788		1.30204	1.0647	1.34071	1.52033	1
NCU05882	FGSG_11184		133.195	208.49	1.77928	2.02348	1		1.86053	3.49947	1.92909	1.48911	1		1.47628	2.742	2.0904	1.5259	1		238.61	323.499	1.6695	2.37827	1
NCU05884	FGSG_03636		2.14904	1	1.59074	3.5207	1.11866		1	3.01098	7.24267	5.98582	2.96295		1	1.64889	4.11943	3.2122	2.78375		4.98993	1.17491	1.23348	3.89553	1
NCU00527	FGSG_09220		1.41834	2.0755	1	1.1929	1.13847		1.49981	1.61046	1.05552	1.08321	1		1.72148	1.83922	1.13859	1.22359	1		1.41728	2.4405	1	1.30355	1.27262
NCU05887	FGSG_11566		3.04441	1	2.94283	2.51068	1.94748		1	3.39054	4.13647	5.80075	4.72756		1	1.91942	2.08497	3.01322	4.91451		5.98893	1	4.08667	2.63056	1.97715
NCU05888	FGSG_11565		5.50056	1	3.81627	2.90303	1.45507		1	2.21324	2.13312	2.92885	3.87011		1.05207	1.15989	1	1.46447	2.49701		9.29414	1	5.71102	3.22454	1.12386
NCU05889	FGSG_06073		1.20884	1.1883	1.34357	1	1.19916		1.35118	1.44011	1.20705	1	1.41115		1.32857	1.43942	1.19232	1	1.44773		1.14306	1.06584	1.43421	1	1.05841
NCU05890	FGSG_06072		1.99816	1.51686	1.69097	1	1.16722		1.50941	1.42687	1.2684	1.00919	1		1.58863	1.50974	1.31638	1.035	1		2.31418	1.5536	1.9792	1	1.28434
NCU05891	FGSG_06071		1	2.23262	2.09794	2.11152	3.08208		1	1.57755	1.49092	1.28396	1.22171		1	1.6301	1.55889	1.28433	1.25292		1	2.66755	2.49714	2.79127	5.02055
NCU05893	FGSG_12606		1	3.52416	2.05372	1.35689	1.2004		1.37037	1.76041	1.56979	1.13833	1		1.28417	1.57019	1.40602	1.06609	1		1	5.01106	2.37409	1.48116	1.3165
NCU05894	FGSG_06070		1	1.42416	2.62922	1.50376	1.16019		1	1.46138	1.12058	1.9644	1.3693		1	1.52671	1.12925	2.15556	1.38426		1	1.39944	3.65236	1.33041	1.10481
NCU05895	FGSG_06069		1	1.23243	1.0988	1.21996	1.3855		1.12743	1.07324	1.23092	1	1.38508		1.1335	1.04419	1.24085	1	1.4488		1	1.42026	1.09259	1.46057	1.41818
NCU05897	FGSG_01593		1	16.331	12.8358	14.2937	7.84859		1	2.2568	3.36234	1.47433	1.59128		1	2.21907	3.50703	1.51426	1.71914		1	25.6753	14.4378	29.4419	12.1708
NCU00054	FGSG_09111		1	2.02065	1.14412	2.8316	3.00789		1	2.34471	1.16817	2.36285	1.68922		1	2.29369	1.08279	2.29685	1.63311		1	1.80551	1.12417	3.11974	4.26892
NCU00535	FGSG_03456		1.57192	3.25228	2.50265	1.4115	1		2.65269	2.41149	3.04671	1.72159	1		2.93941	2.65223	3.39885	1.80874	1		1.25876	3.58132	2.14028	1.20561	1
NCU05899	FGSG_01705		1	1.7871	3.34062	2.03391	1.55402		1	3.5972	2.15878	1.23227	1.17531		1	4.10892	2.20435	1.36541	1.252		1.41468	1	2.88884	1.84024	1.24202
NCU05900	FGSG_11993		1.99894	2.53962	2.15492	1.31046	1		1.47299	2.28827	2.83654	1.50991	1		1.34716	2.28718	2.88495	1.44547	1		2.35916	2.55402	1.75397	1.17805	1
NCU05901	FGSG_06074		1	1.7225	2.12327	3.13182	2.56877		1.1616	1.09104	1	1.15416	1.28508		1.19628	1.09256	1	1.12421	1.32077		1	2.24513	3.25002	5.48608	3.80971
NCU05902	FGSG_06075		1	1.81543	1.66917	2.43152	2.10774		1	1.27021	1.23255	1.23216	1.0893		1	1.27737	1.22757	1.20109	1.05904		1	2.17743	1.9346	3.40523	2.91409
NCU05909	FGSG_00342		1	4.23229	1.5872	3.06884	1.58869		2.22688	2.60774	1.37717	1.44395	1		2.3872	2.90216	1.39914	1.63286	1		1	6.26477	1.97022	4.9671	2.20223
NCU05922	FGSG_09083		3.15542	10.321	1.07495	1.47952	1		1	1.882	1.3308	1.41594	1.0414		1	2.10074	1.44366	1.44081	1.14815		3.58624	15.0372	1	1.58376	1.01581
NCU05925	FGSG_03273		1.15783	2.1747	1.01695	1.07023	1		1.23613	1.61821	1.23924	1.14501	1		1.22556	1.67517	1.25562	1.12024	1		1.19288	2.69129	1	1.14182	1.1188
NCU05927	FGSG_02664		1	1.6399	1.40563	1.63891	2.14072		1	1.15854	1.09204	1.10031	1.88218		1	1.18162	1.08298	1.06428	1.95247		1	1.9595	1.58421	2.01372	2.08961
NCU00536	FGSG_00186		1	1.32455	1.10337	1.51156	1.59397		1	1.10536	1.20289	1.49685	1.31045		1	1.0904	1.15467	1.45668	1.24911		1	1.47008	1.056	1.53469	1.81885
NCU05933	FGSG_05272		1	2.2267	2.26252	4.49058	1.81589		1	2.16103	2.37167	2.92431	5.45575		1	2.10724	2.26403	2.80805	5.85151		1	2.27029	2.1873	5.43298	1.34961
NCU05936	FGSG_05351		1	4.04655	9.44234	15.1277	7.17874		1.47905	1.37344	1.24867	1.20531	1		1.63483	1.42159	1.26763	1.22319	1		1	6.12032	20.1057	40.7294	15.0507
NCU05942	FGSG_05365		1.21321	1.14833	1.1961	1.59151	1		1.78271	1.03681	1.02216	1.21035	1		1.93957	1.07582	1.05082	1.28702	1		1	1.38364	1.49259	2.13116	1.15536
NCU05943	FGSG_05364		1	1.45591	2.5841	2.58841	2.60336		1	1.08459	1.17784	1.25761	1.42018		1	1.10242	1.25267	1.23785	1.42567		1	1.70244	3.80037	3.64652	3.38829
NCU05944	FGSG_05360		1	2.54201	2.14661	2.61155	2.2782		1	1.26705	1.08202	1.24077	1.39032		1	1.26512	1.0631	1.271	1.42688		1	3.3885	2.84041	3.58741	2.71055
NCU05945	FGSG_05359		1	2.23002	2.46612	2.34693	2.21281		1.06396	1.17454	1	1.35017	1.31975		1.11429	1.20885	1	1.39326	1.34796		1	2.97767	3.84729	2.92126	2.69105
NCU05948	FGSG_05357		1.8401	4.67803	2.96769	6.81502	1		5.85167	6.3799	3.92097	2.04958	1		5.89172	6.77463	3.93904	2.06381	1		1.16657	4.09036	2.65161	9.97895	1
NCU05950	FGSG_05355		1	2.56835	1.54707	1.98886	1.96678		1.13268	1.35858	1.32246	1	1.4385		1.1617	1.4246	1.37813	1	1.52838		1	3.47722	1.6715	2.8236	2.15573
NCU05958	FGSG_06418		1	1.38829	1.65623	1.83139	1.81327		1.13219	1.07862	1.00782	1	1.42937		1.238	1.14674	1.07505	1	1.52164		1	1.67908	2.2966	2.71266	2.08394
NCU00537	FGSG_00185		1	1.30028	3.1695	2.04963	1.60527		1.11269	1.15266	2.04048	1	1.552		1.15561	1.15788	2.20877	1	1.66072		1	1.4758	4.25119	3.48937	1.90979
NCU05959	FGSG_13906		1	1.52888	1.08427	1.21966	1.01215		1.92364	1.39109	1	1.25066	1.00206		2.02929	1.47305	1.0246	1.30352	1		1	2.13419	1.50016	1.56219	1.32791
NCU05960	FGSG_09255		1	2.48276	1.7838	3.31084	2.22098		2.001	1.88172	1	1.65403	2.03837		2.15614	2.04198	1	1.79968	2.34525		1	3.50931	3.2902	6.54813	3.32261
NCU05966	FGSG_05331		1	2.13369	2.42582	5.10493	1.77145		1	1.1834	1.17789	1.3502	1.45254		1	1.06699	1.05143	1.18551	1.29751		1	2.76461	3.40303	9.32617	2.23035
NCU05967	FGSG_05334		1	2.72171	3.57976	2.77266	4.55829		1	1.3617	1.23695	1.26243	1.37046		1	1.31801	1.17243	1.17068	1.23071		1	3.62467	5.76878	3.8509	7.75873
NCU05974	FGSG_09289		1.70998	4.09425	2.25221	1	1.66911		5.91157	7.90397	4.1405	1	3.38301		6.06124	9.10912	4.57268	1	3.83194		1	3.09629	1.76183	1.76446	1.20128
NCU05978	FGSG_09522		1	5.0894	2.72023	9.36526	3.29793		1	2.86789	3.53611	14.5667	8.39957		1	3.14144	3.96496	18.0752	9.71695		1	6.56434	2.52097	7.54681	2.11174
NCU05979	FGSG_08612		1	2.03027	1.82814	1.86867	2.10766		1.11231	1.36284	1	1.23641	1.24692		1.08842	1.39966	1	1.21694	1.23727		1	2.56476	2.71078	2.42017	2.92153
NCU05980	FGSG_08454		1	9.76009	1.53169	1.85043	5.04936		1.00094	17.9288	1.4319	1	5.31429		1.08974	22.3763	1.55954	1	6.01278		1	4.34783	1.89894	3.10097	3.13857
NCU05982	FGSG_08453		1.01355	1.15631	1	1.0111	1.56802		1.31068	1.2996	1	1.03016	1.48769		1.42212	1.38133	1	1.12439	1.71571		1	1.24003	1.16854	1.16673	1.892
NCU05984	FGSG_08451		1.55092	1.11482	1	1.10382	1.06335		3.53265	2.1414	1.5127	1.38432	1		3.6484	2.3061	1.56489	1.4325	1		1.21955	1	1.08488	1.33911	1.59598
NCU00538	FGSG_00248		1	2.1313	3.62318	3.31261	5.28241		1.08283	1.16229	1.14593	1	1.80453		1.07921	1.19677	1.22597	1	1.98735		1	2.8337	6.16104	5.81717	8.46565
NCU05985	FGSG_13299		1.26889	1.09496	1	1.13859	1.38037		1.17677	1	1.0821	1.22597	1.45529		1.20013	1	1.13789	1.22191	1.51269		1.39069	1.21251	1	1.14234	1.40409
NCU05987	FGSG_09486		1	2.10135	5.42909	5.1255	3.96531		1	1.57176	1.26765	1.19855	2.0366		1	1.7119	1.37132	1.20551	2.2473		1	2.45297	9.30732	8.77817	4.49914
NCU05988	FGSG_09488		1	1.60716	1.2712	1.42141	1.62975		1	1.23206	1.30559	1.51956	1.88132		1	1.23688	1.34821	1.61809	1.94054		1	1.85621	1.25472	1.36488	1.48203
NCU05989	FGSG_09489		2.04474	1.78446	1.43623	1	1.27692		1.61614	1.70549	1.43958	1	1.15746		1.75304	1.7672	1.45221	1	1.16761		2.34986	1.83668	1.434	1	1.35623
NCU05990	FGSG_09490		1	2.51548	2.96464	4.6038	1.73449		1.07882	2.00241	2.3493	1.44403	1		1.18663	2.30198	2.73953	1.55957	1		1	2.95326	3.49102	8.15579	2.35868
NCU05991	FGSG_13596		1	1.46202	1.59772	1.38659	1.33787		1.22994	1.19635	1.08531	1	1.08968		1.23614	1.15078	1	1.01057	1.1467		1	1.7874	2.18489	1.82571	1.62991
NCU05992	FGSG_08750		1	2.9148	4.2219	2.6891	5.26716		1.07717	1	1.22424	1.07831	1.54589		1.24606	1	1.21751	1.08754	1.59616		1	4.23734	6.76824	3.64158	8.40234
NCU05994	FGSG_09524		1	3.60061	1.56727	2.68267	2.57452		1.01919	1	1.22618	1.06483	1.14929		1.19307	1	1.23186	1.04493	1.03549		1	5.33998	1.61381	3.68725	3.28467
NCU05995	FGSG_08768		1.99173	1.21884	1.36855	1.47749	1		2.08389	1.04603	1	1.11617	1.00232		2.20112	1.04482	1	1.14202	1.01308		1.84194	1.31907	1.62899	1.7191	1
NCU05999	FGSG_08771		1	6.40897	3.01748	5.3867	7.9719		1	1.31134	1.17911	1.72305	1.7467		1	1.25807	1.12388	1.73844	1.72129		1	9.79345	3.50303	7.00666	12.5381
NCU00542	FGSG_00257		1	1.44925	1.97176	1.226	1.4384		1	1.22777	2.57282	1.72362	2.36846		1	1.20635	2.6205	1.68048	2.41012		1.19011	1.89976	1.68503	1	1.03987
NCU06001	FGSG_08772		1	13.0986	3.73952	10.6556	4.61276		1	2.00805	2.28972	2.63214	1.49051		1	1.32726	1.64212	1.93531	1.03818		1	20.462	3.89194	15.4824	5.79591
NCU06005	FGSG_03247		1	6.10591	2.81524	3.96561	1.9799		1	2.94826	1.1273	1.74396	1.69792		1	3.02057	1.06995	1.43157	1.5459		1	8.20238	4.38053	5.76798	2.17593
NCU06008	FGSG_09508		1	1.36928	1.65413	1.29104	1.39478		1.45054	1.09261	2.08798	1.02263	1		1.55196	1.1161	2.30411	1.05242	1		1	1.83196	1.45543	1.78104	2.04591
NCU06017	FGSG_01508		1	1.67312	1.38313	1.63276	1.42807		1.36087	1	1.10327	1.2639	1.28788		1.41889	1	1.11852	1.27263	1.32282		1	2.35962	1.66473	2.00373	1.60158
NCU06018	FGSG_03332		1	1.81766	1.18895	1.2854	1.90199		1	1.82077	1.83672	1.59373	2.67583		1	1.72911	1.72639	1.38954	2.60697		1.03862	1.8857	1	1.23622	1.66565
NCU06020	FGSG_02354		1	1.66301	15.9008	10.8135	5.27631		1	1.88846	2.03194	1.52902	1.72519		1	1.78855	1.91394	1.39294	1.59522		1	1.51333	22.9955	14.6989	5.19141
NCU06021	FGSG_07494		1	1.6888	6.97453	5.20999	3.47695		1.08594	1.27481	1.26563	1.08624	1		1.09215	1.3381	1.2402	1.18539	1		1	2.03064	12.6158	8.67719	4.89653
NCU06024	FGSG_03879		1	4.20964	2.33431	1.15724	1.6161		1	5.54963	2.47421	1.77045	1.57974		1	5.75891	2.34938	1.45444	1.28338		1.10565	3.67072	2.42853	1	1.73992
NCU06025	FGSG_05704		1	2.39011	3.49338	2.57092	6.47608		1	1.7964	2.48778	2.07569	1.46043		1	1.76392	2.58894	1.88301	1.24935		1	2.78429	4.21136	2.87422	10.9427
NCU00549	FGSG_00172		1	1.38197	2.8269	1.77451	2.46156		1	1.38248	1.8804	1.23698	1.37526		1.12381	1.33071	1.52379	1	1.0204		1	1.38164	3.45492	2.1048	3.30456
NCU06026	FGSG_00107		1	2.02102	3.10767	2.09794	2.6267		1.1303	1.17574	1.63989	1.10907	1		1.20207	1.21811	1.76663	1.06115	1		1	2.67222	4.36254	2.94154	4.38817
NCU06027	FGSG_05709		1	10.6742	8.01604	15.283	11.6554		1	1.4935	1.99974	1.4402	1.50202		1	1.54304	2.15276	1.43023	1.51426		1	16.7696	9.43798	26.1091	16.884
NCU06029	FGSG_07479		1.02489	1	1.36727	1.18795	1.26814		1	1.15858	1.28027	1.13145	1.25806		1	1.14938	1.23945	1.06969	1.22834		1.14669	1	1.54138	1.32438	1.37475
NCU06030	FGSG_13160		1	1.43861	1.91958	2.59125	2.25659		1.23185	1.1222	1	1.35711	1.04809		1.25686	1.12095	1	1.31569	1.02349		1	1.79469	2.9387	3.95289	3.76105
NCU06031	FGSG_03180		4.30001	1.34995	3.68079	1.06997	1		1	1.45683	1.59171	1.30409	1.11301		1	1.46155	1.53597	1.27813	1.05332		6.38349	1.29233	4.92572	1.00245	1
NCU06032	FGSG_07539		1.16884	1	2.08787	1.21955	1.6309		1.61434	1	2.91818	1.89509	1.94762		1.73781	1	3.22178	1.94412	1.94972		1.05464	1.18853	1.82628	1	1.54284
NCU06033	FGSG_07540		1	1.41427	1.48117	1.39576	1.50587		1.52209	1.09707	1.12024	1	1.11824		1.46598	1.0714	1.13757	1	1.13762		1	1.94655	2.07246	2.02786	2.13486
NCU06034	FGSG_07488		1.19274	1.10745	1.11661	1	1.58442		1.89963	1	1.11773	1.32616	1.86434		1.89067	1	1.2553	1.57217	2.1368		1	1.46915	1.38026	1.04736	1.78365
NCU06035	FGSG_01008		1.66183	1.61762	1.28375	1.34161	1		1.84911	1.55143	1.22232	1.41973	1		2.0726	1.6778	1.28025	1.51521	1		1.54304	1.66944	1.33132	1.28973	1
NCU06037	FGSG_11846		1	1.50385	2.07401	1.87384	1.68529		1.85857	1.33471	1.51174	1.1764	1		1.86749	1.28085	1.44188	1.20847	1		1	2.09896	3.23827	3.27552	3.06398
NCU00550	FGSG_08720		1	1.58514	2.73065	3.05894	2.81641		1	1.15674	1.57784	1.24265	1.44822		1	1.11196	1.57695	1.1934	1.43154		1	1.86958	3.66577	5.05556	4.0344
NCU06038	FGSG_11845		1	1.5855	1.22213	1.06888	1.07022		1.69444	1.46828	1.25319	1.24332	1		1.83464	1.58747	1.29788	1.31434	1		1	2.0765	1.50386	1.21938	1.41892
NCU06039	FGSG_07525		1	1.74905	1.39198	1.57755	1.79467		1.36544	1.23559	1	1.07293	1.19854		1.27873	1.27568	1	1.05064	1.22337		1	2.31615	1.82313	2.13929	2.46292
NCU06040	FGSG_07720		1.9274	1	3.39991	4.30959	14.1677		1	2.37384	6.4209	4.76997	42.7009		1	1.13041	3.31869	2.07125	23.2096		3.45527	1	3.86138	6.46778	2.61492
NCU06041	FGSG_12251		1	2.1407	3.20563	7.21898	18.4256		1	4.0161	6.99783	10.3361	71.1977		1	2.13249	3.80489	5.77618	51.0769		1.10444	1	1.33482	3.69273	1.58735
NCU06043	FGSG_06081		1	1.89177	1.41814	1.2476	1.13321		1.4279	3.35401	2.31328	1.68293	1		1.49004	3.80291	2.41768	1.77964	1		1	1.58825	1.26351	1.29033	1.65868
NCU06047	FGSG_01509		1.43261	1.29823	1.55054	1.08565	1		1.3495	2.2184	2.1701	1.34288	1		1.4275	2.45273	2.34483	1.39812	1		1.59971	1	1.33816	1.02656	1.11396
NCU06049	FGSG_09377		1	1.61592	3.60746	2.3368	2.84507		1.51704	1.4204	1.26216	1	1.52721		1.47202	1.41483	1.28975	1	1.63438		1	2.07002	6.48737	3.74834	3.79289
NCU06050	FGSG_09379		1	3.09791	2.54078	3.06666	3.1519		1	1.20785	1.48184	1.19124	1.3039		1	1.24052	1.57537	1.19877	1.29038		1	4.35278	2.87225	4.32662	4.25624
NCU06051	FGSG_09378		1	2.05935	2.18278	1.18784	2.33965		1	1.69436	2.25926	1.04202	1.49341		1	1.80397	2.4505	1.05756	1.59627		1	2.30168	2.05209	1.26818	2.94959
NCU06052	FGSG_09380		1	1.49838	2.38406	1.47452	1.11282		1.06324	1.20913	1.95167	1.31512	1		1.11209	1.23391	2.15542	1.37251	1		1	1.73818	2.73902	1.60644	1.20639
NCU00552	FGSG_03065		2.7401	1.84242	1.29729	2.02031	1		8.85233	6.37404	3.67547	3.16997	1		11.2369	7.43723	4.11187	3.45773	1		1.88131	1.21173	1	2.03325	1.61752
NCU06054	FGSG_09381		1.07747	1.25106	1	1.22754	1.35687		1.73592	1.12726	1	1.33017	2.15404		1.83721	1.13561	1	1.3997	2.36009		1	1.62657	1.21999	1.41446	1.14447
NCU06055	FGSG_09382		1	1.59571	2.57547	14.4448	2.32573		1.59877	1.253	1	2.24549	1.80325		1.26243	1.28316	1	2.4319	1.86793		1	2.17443	4.76119	37.3349	3.92681
NCU06056	FGSG_09384		1	1.94548	1.54721	1.84228	1.98936		1.03537	1.48807	1	1.20812	1.24982		1.02304	1.55606	1	1.24816	1.30765		1	2.28292	2.06738	2.43773	2.7057
NCU06057	FGSG_09385		1	1.98876	1.31973	2.17714	1.18695		1.64927	1.95307	1.31116	1.50966	1		1.65155	1.9905	1.29695	1.51879	1		1	2.52294	1.6615	3.29061	1.60539
NCU06059	FGSG_09386		1	1.87614	2.5249	3.12641	2.69268		1.57833	1.47611	1	1.29415	1.97742		1.78743	1.51962	1	1.31184	2.13845		1	2.50382	4.73595	5.68837	3.51446
NCU06061	FGSG_04335		1	1.17546	1.50957	1.54954	1.58183		1.49959	1	1.6845	1.27476	1.50398		1.5512	1	1.7871	1.36732	1.5479		1	1.62365	1.65366	2.07941	1.91703
NCU06062	FGSG_04334		1.30888	1.19256	1.02979	1	1.37377		1.27962	1.61229	1.52709	1	3.11973		1.34695	1.54893	1.50322	1	3.27757		2.24696	1.68324	1.373	1.78542	1
NCU06066	FGSG_10512		1.35437	1.83521	1.63357	1	1.21423		1.31556	1.48081	1.232	1.01161	1		1.30022	1.5341	1.23154	1.0127	1		1.35717	2.04572	1.90957	1	1.36418
NCU06067	FGSG_10511		1	3.7819	4.76162	9.09231	7.23751		1	1.33366	1.10218	1.07048	1.01097		1	1.38774	1.16281	1.04005	1.04181		1	5.40738	8.4922	21.5108	15.505
NCU06068	FGSG_01378		1	2.43478	2.01337	4.06701	2.20762		1.02926	1.3687	1.19854	1.15679	1		1.09852	1.4264	1.19916	1.1146	1		1	3.16841	2.52661	6.87537	2.99272
NCU00553	FGSG_08638		1	2.31079	1.22101	2.1668	2.23909		1.31339	1.05338	1	1.1195	1.21885		1.33342	1.02864	1	1.14348	1.28844		1	3.34494	1.36547	3.01707	3.00683
NCU06071	FGSG_03952		1	2.02776	1.31373	2.38345	8.54817		1	1.79048	2.00021	2.27344	15.2111		1	1.70283	1.93675	2.4616	18.9752		1	2.1853	1.10249	2.49625	3.80783
NCU06077	FGSG_04317		1	2.78209	14.7874	11.2925	10.5835		1.19587	2.1966	1.82583	1.62484	1		1.42577	2.661	2.16047	1.76937	1		1	3.40969	28.3517	19.7871	25.7903
NCU06079	FGSG_09390		1	1.91935	1.88628	2.09369	1.51845		1	1.74385	1.58308	1.30801	1.2674		1	1.71917	1.53551	1.15367	1.08214		1	2.03587	2.11375	2.79563	1.73739
NCU06080	FGSG_03175		1.70124	1	8.22474	2.87269	9.68527		1	1.42451	1.45642	1.18646	1.37183		1	1.49631	1.46387	1.13839	1.34451		2.44866	1	13.0066	3.29366	15.9489
NCU06084	FGSG_06320		1	2.91298	2.16237	2.75276	2.0651		1.01235	1.02735	1.05403	1	1.06675		1	1.00375	1.04647	1.01374	1.10941		1	4.17323	2.61672	3.89938	2.43955
NCU06086	FGSG_07041		1	1.21822	1.37101	1.01111	1.05888		1	1.29181	1.34767	1.09436	1.10934		1	1.30566	1.34696	1.08343	1.01629		1.04258	1.21915	1.43857	1	1.06951
NCU06088	FGSG_07042		1	3.31864	3.34404	3.57428	3.50995		1.30896	1.12907	1	1.52981	1.39919		1.36683	1.11064	1	1.64459	1.37043		1	4.96385	5.45244	4.4071	4.54585
NCU06090	FGSG_06345		1	1.54581	3.03337	1.59593	1.77009		1	1.2831	1.39978	1.2907	1.38583		1	1.28842	1.43746	1.31028	1.46147		1	1.72023	4.37087	1.78944	2.02682
NCU06091	FGSG_06346		1	2.21998	2.02727	2.81376	2.59612		1.12537	1.18771	1	1.22309	1.25484		1.13164	1.19437	1	1.23243	1.26113		1	2.99318	2.89605	4.33656	3.749
NCU06095	FGSG_06356		1	1.78613	2.4573	1.5553	2.24147		1	1.42278	2.00702	1.41501	1.89871		1	1.39462	2.06931	1.37885	1.99503		1	2.02738	2.74227	1.6253	2.44957
NCU00554	FGSG_08498		1.75409	1	1.78054	1.71337	1.89234		1.40998	1	1.44075	1.38919	1.75534		1.56883	1	1.5019	1.37703	1.84293		1.98256	1	2.00615	1.92789	1.9256
NCU06102	FGSG_06347		1	2.31665	1.92605	2.32295	1.641		1.95953	1.19689	1.01331	1	1.15118		1.99892	1.20025	1	1.05809	1.24983		1	3.61387	2.96911	4.01339	2.23981
NCU06111	FGSG_07024		1	2.32478	2.80123	3.07809	2.90579		1.56298	1.39763	1	1.01648	2.07861		1.3792	1.49101	1	1.09095	2.46478		1	3.2829	5.26909	6.07801	3.39094
NCU06112	FGSG_07023		1.19431	1	8.32948	7.78891	8.78885		1.02185	1.28013	1	1.36168	1.68703		1.31391	1.41748	1	1.41613	1.82978		1.49113	1	13.3818	9.8714	10.4141
NCU06113	FGSG_07025		1	1.6596	1.25455	2.09095	1.67818		1.32932	1.21135	1.06477	1	1.3565		1.46819	1.28393	1.1048	1	1.41807		1	2.1622	1.49547	3.21875	1.95554
NCU06116	FGSG_07027		1.06596	3.12745	1	1.2413	1.69864		1.51551	1.46003	1	1.0556	1.55737		1.36897	1.48824	1	1.11436	1.84593		1	4.24318	1.00205	1.3674	1.77412
NCU06117	FGSG_06990		1	2.69274	2.43637	2.752	1.94951		1.2304	1.1924	1	1.41127	1.57624		1.18871	1.2441	1	1.37007	1.5831		1	3.83777	3.66427	3.46502	1.96592
NCU06118	FGSG_07038		1	1.43002	2.1507	1.32842	1.38229		1.24988	1.48581	1	1.16697	1.41024		1.27489	1.54376	1	1.18412	1.5233		1	1.59019	3.4366	1.60527	1.49896
NCU06120	FGSG_06118		21.9991	15.1279	9.23592	1	1.47856		6.82695	5.3035	18.2223	1.01439	1		7.24404	5.41556	20.5124	1	1.00848		19.8122	12.659	3.4411	1	1.80584
NCU06132	FGSG_03737		1	2.77289	21.1797	31.4079	9.48672		1.31231	2.4711	2.22235	1	1.72104		1.33476	2.809	2.41567	1	1.69195		1	3.3637	40.7672	106.611	20.026
NCU06135	FGSG_10927		1	1.97645	1.56887	1.78549	1.71949		1.48501	1.30907	1.17266	1	1.10074		1.53342	1.35145	1.1694	1	1.07219		1	2.71399	2.00288	2.69262	2.38125
NCU00055	FGSG_03667		2.43974	5.09926	1	2.78234	1.7338		1	2.51539	1.12945	2.43181	1.62766		1.02126	2.38664	1	2.29302	1.4589		3.87574	7.0062	1	3.20012	1.90679
NCU00558	FGSG_13293		1	2.53579	1.41129	1.73157	2.06418		1	1.2413	1.41571	1.76427	2.54478		1	1.17461	1.40253	1.5617	2.19782		1	3.39525	1.40352	1.70408	1.74821
NCU06136	FGSG_13889		1	2.03704	100.972	202.843	31.8494		1.06141	1	1.51124	2.25846	12.7907		1.06258	1	1.30452	1.90796	12.1693		1	2.76634	225.386	529.765	40.6585
NCU06140	FGSG_07546		1	6.00135	3.96425	10.0044	4.40343		1.94297	2.22962	1	2.703	1.47233		1.40422	2.28155	1	2.72922	1.35979		1	9.22397	8.88071	21.3542	8.33668
NCU06141	FGSG_07547		1.35006	2.68599	2.13427	1	2.44711		1	2.99051	4.0242	1.0378	3.93854		1	3.31455	4.55216	1.04043	4.44732		1.2526	1.65963	1	1.02319	1.58815
NCU06142	FGSG_13161		1	2.16615	1.61365	2.44019	2.5181		1	1.12562	1.25215	1.48079	1.58973		1.00355	1	1.16535	1.41173	1.4814		1	2.85699	1.73746	3.00765	3.02053
NCU06143	FGSG_03528		3.24359	1.69103	1	1.19454	8.93413		1	1.79565	2.98551	4.23565	1.63411		1	2.0008	3.58023	5.23997	1.79113		7.91419	2.58978	1	1.04569	13.4244
NCU06144	FGSG_04890		1	1.72249	5.22593	5.922	2.01906		1	1.27123	1.23858	1.1879	1.91967		1	1.31533	1.30467	1.20309	2.18086		1	2.0221	8.90096	11.1258	2.40533
NCU06145	FGSG_04889		1.03267	1.3497	1	1.19595	1.29423		1.4832	1.19018	1	1.2691	1.18428		1.45281	1.20452	1	1.30948	1.20226		1	1.67428	1.15023	1.31975	1.56297
NCU06146	FGSG_10978		1.11741	1.43617	1	1.9096	1.38442		1.81263	1.56838	1	1.42896	1.59968		1.9136	1.63069	1	1.56721	1.87697		1	1.57806	1.17033	2.60834	1.52486
NCU06149	FGSG_10791		1	2.19595	2.99283	3.78353	3.64787		1.22134	1.09599	1	1.2313	1.30388		1.20787	1.06614	1	1.18451	1.25772		1	3.06592	5.11257	6.57496	5.97175
NCU06167	FGSG_00026		1.07517	1.623	1.09469	1	2.17021		1	1.25526	1.61566	1.09615	2.04247		1	1.3103	1.71072	1.10447	2.20582		1.18787	1.99367	1	1.15712	2.74695
NCU06171	FGSG_06945		1	1.86721	2.13822	2.66279	2.44923		1	2.04889	1.82957	1.8088	1.96577		1	2.1743	1.96022	1.79253	2.01219		1	1.74658	2.3074	3.26691	2.7163
NCU06173	FGSG_06944		1	3.61104	3.56221	5.27699	6.23615		1	1.61089	1.28066	1.60805	1.62636		1	1.55381	1.26748	1.53721	1.46491		1	4.939	5.67193	9.25238	11.9807
NCU06174	FGSG_06943		1	1.87333	2.64842	2.13027	2.57827		1.11723	1	2.1004	1.29005	1.44786		1.16309	1	2.21442	1.27504	1.45102		1	2.531	2.42865	2.4586	3.11925
NCU06175	FGSG_06942		1	1.76434	1.67715	1.35457	2.55599		1.11573	1.25534	1.21975	1	1.30297		1.11092	1.30896	1.27792	1	1.35321		1	2.18874	2.05106	1.64038	3.73129
NCU06177	FGSG_06940		1	2.61563	1.7724	2.12935	2.17128		1.31231	1.11125	1	1.19558	1.18536		1.34373	1.12333	1	1.20929	1.25157		1	3.80843	2.21708	2.67215	2.775
NCU06179	FGSG_06939		1	1.82103	1.89168	1.9867	2.7429		1.24377	1	1.06636	1.09559	1.47446		1.26513	1	1.08354	1.10302	1.5767		1	2.52799	2.57979	2.74846	3.85817
NCU06180	FGSG_05592		1	2.08886	1.8453	1.90267	2.17148		1.12467	1.29403	1	1.16367	2.45789		1.16071	1.29346	1	1.17565	2.72484		1	2.71182	2.64721	2.50461	1.66603
NCU06181	FGSG_06946		1	1.59711	1.17639	1.99124	2.2279		1.25399	1.50832	1	1.714	1.81577		1.20936	1.50545	1	1.72315	1.86597		1	1.8589	1.47813	2.48108	2.87391
NCU00560	FGSG_00265		1	2.0417	1.37291	1.6491	1.62733		1.61531	1.16995	1	1.44059	1.405		1.81669	1.20327	1	1.51017	1.32321		1	2.98606	1.75886	1.83311	1.8232
NCU06182	FGSG_05484		1	2.12291	1.97664	2.6932	2.70013		1	1.13239	1.19724	1.39399	1.2432		1	1.15291	1.267	1.37209	1.32493		1	2.78055	2.39464	3.57782	3.88127
NCU06183	FGSG_05469		1	1.58616	1.36907	1.83494	1.69377		1.1187	1.18392	1	1.11663	1.25193		1.14548	1.21415	1	1.09274	1.24696		1	1.93663	1.69621	2.52528	2.07137
NCU06187	FGSG_09185		1.656	1	2.17272	1.00004	1.03294		1.91465	2.57452	3.48527	1.2764	1		1.99818	2.76986	3.89361	1.29851	1		2.32036	1	2.71647	1.50731	1.8664
NCU06189	FGSG_07266		1.3781	1.24186	1.68184	1	1.60116		1.05057	1.50629	1.45933	1	1.35691		1.15226	1.64127	1.61126	1	1.4263		1.67019	1.13576	1.82957	1	1.76332
NCU06193	FGSG_02596		1	2.28886	2.63903	2.90168	2.17244		1	1.2534	1.23805	1.16325	1.30044		1	1.2271	1.20634	1.14888	1.30548		1	2.97633	3.75852	4.54139	2.77447
NCU06196	FGSG_12166		1.03941	1.99628	1.09009	1	1.32501		1	2.09973	1.43198	1.10618	1.1786		1	2.29206	1.53567	1.05903	1.17995		1.15097	2.07363	1	1.04564	1.56567
NCU06198	FGSG_02598		1.19602	1.14977	1	1.05732	1.04391		1.68835	1.42514	1.17516	1.12437	1		1.46946	1.43341	1.18919	1.12295	1		1.04952	1.10798	1	1.12537	1.19423
NCU06199	FGSG_13028		1	1.68816	2.23685	2.90369	4.15409		1	1.08351	1.1162	1.04857	2.25754		1	1.10793	1.19088	1.05575	2.48699		1	2.08961	3.17784	4.89029	4.66201
NCU06200	FGSG_06749		1.12819	1.39329	1	1.3178	1.36934		1.48021	1.11769	1	1.25274	1.18878		1.62603	1.14526	1	1.28578	1.21399		1	1.60635	1.01908	1.38696	1.52676
NCU06201	FGSG_06731		1.61462	1.70191	1.57768	1.17557	1		1.78877	1.49992	1.5436	1.19002	1		2.02606	1.62348	1.66173	1.24105	1		1.51098	1.8401	1.59959	1.16598	1
NCU00561	FGSG_00262		1	2.97275	1.29903	3.97173	1.28975		1.02334	1	1.17894	1.35466	1.21		1.09418	1	1.15437	1.34659	1.20681		1	4.29803	1.31733	5.69681	1.30044
NCU06202	FGSG_05586		1	1.70642	1.35579	1.18015	1.57212		1.14004	1.19745	1.19217	1.03104	1		1.06278	1.16226	1.20966	1.02203	1		1	2.142	1.50065	1.31188	2.06395
NCU06203	FGSG_06742		1	1.7533	1.89427	1.51555	2.38178		1	1.57841	1.87037	1.14385	1.5673		1	1.64341	2.12077	1.1454	1.60345		1	1.86942	1.88994	1.90107	3.24183
NCU06204	FGSG_02500		1	1.18701	2.72397	1.99273	1.44793		1	1.11568	1.09529	1.08425	1.03602		1	1.06877	1.07839	1.06772	1.04303		1	1.23437	3.90905	2.43733	1.52795
NCU06205	FGSG_02501		1	1.67371	1.34268	1.91852	1.87574		1	1.09897	1.02257	1.54434	1.57335		1	1.10207	1.03734	1.641	1.62557		1	2.0553	1.51055	2.07677	1.97708
NCU06209	FGSG_12151		1	1.20687	1.23148	1.09416	1.30689		1	1.06627	1.53075	1.13121	1.38985		1	1.05668	1.60109	1.09752	1.47396		1	1.30022	1.0358	1.06238	1.2448
NCU06210	FGSG_02503		1.98605	1.59702	1.85469	1	1.19461		1.267	2.12825	1.76313	1.34061	1		1.36386	2.37034	1.88671	1.43583	1		2.92225	1.57394	2.21289	1	1.54996
NCU06213	FGSG_02507		1	1.85088	2.60468	4.32281	2.07895		1.26679	1.08879	1	1.13475	1.32792		1.26312	1.07785	1	1.09506	1.32522		1	2.52435	4.38381	8.80323	3.02627
NCU06214	FGSG_02508		1.25788	1	1.60173	1.03721	1.1195		2.012	1.48495	1	1.56494	1.80062		2.22632	1.56002	1	1.62572	1.87897		1.19344	1	2.32322	1.01863	1.05127
NCU06215	FGSG_02509		1.38274	1.10978	1	1.82346	1.18597		1.62338	1.30236	1.12987	1	1.54723		1.56772	1.26001	1.08275	1	1.72699		1.34689	1.08132	1	2.4564	1.088
NCU06216	FGSG_02510		1.13397	1.1589	1	1.78661	1.25167		1.52694	1.36901	1.18888	1.27846	1		1.40032	1.32931	1.15122	1.20624	1		1.04549	1.16381	1	2.25884	1.47999
NCU00562	FGSG_09414		1	2.0841	1.56004	1.76635	2.11906		1.34096	1.25208	1	1.18254	1.24549		1.42391	1.30663	1	1.21524	1.2652		1	2.85101	2.04872	2.25126	2.91968
NCU06217	FGSG_02511		1	1.52476	3.53632	1.60636	1.93801		1	1.80395	1.71145	1.38842	1.59567		1	1.87514	1.74249	1.40008	1.69193		1	1.33939	4.32765	1.52132	1.89317
NCU06218	FGSG_02513		1	2.05211	2.20167	2.26426	2.27075		1	1.05426	1.15205	1.03988	1.31866		1	1.12471	1.26463	1.12637	1.48162		1	2.71461	2.87664	3.21874	2.7435
NCU06222	FGSG_02591		1	1.64544	1.91589	3.79143	2.58341		1	1.07526	1.03001	1.43273	2.62557		1.07671	1.03832	1	1.40916	2.73207		1	2.024	2.63658	6.24684	2.68009
NCU06223	FGSG_02498		1	1.66544	1.91468	1.91987	1.93701		1	1.13089	1.16948	1.33154	1.43268		1	1.14603	1.30036	1.44997	1.51169		1	2.02035	2.47768	2.27833	2.20007
NCU06226	FGSG_02493		1.7795	1.49606	1.81797	1	1.179		1.40649	2.15512	1.74834	1.30341	1		1.47183	2.35998	1.83435	1.39218	1		2.35474	1.41117	2.13441	1	1.4993
NCU06227	FGSG_02492		1	2.68837	3.56799	4.25854	2.96099		1	2.58351	2.39825	1.85	1.40877		1	2.72899	2.4609	1.77984	1.31932		1	2.75799	4.40098	6.68419	4.39399
NCU06228	FGSG_02491		2.01633	2.41905	2.06887	1.60371	1		1.47473	1.30453	2.09212	1	1.06798		1.64886	1.37128	2.24836	1	1.1242		1.95604	2.77554	1.64967	2.04966	1
NCU06231	FGSG_02499		1	1.79269	2.00925	2.0943	2.00732		1.24465	1.17575	1.82689	1	1.4992		1.34274	1.19654	1.91987	1	1.54444		1	2.35789	2.02101	3.2729	2.3319
NCU06232	FGSG_06675		1.53323	1	1.28947	1.61933	1.83439		1.24236	1.22976	1.67555	1	1.44691		1.41574	1.23435	1.77555	1	1.50813		1.88046	1	1.24098	2.32581	2.16207
NCU06233	FGSG_06674		1	1.93074	1.91443	2.09981	1.57194		1.39541	1.12409	1.15539	1.03398	1		1.36309	1.09236	1.14292	1.06055	1		1	2.70894	2.62326	3.25043	2.11589
NCU00563	FGSG_13574		1	1.34868	7.85188	26.3739	8.99501		1.07461	1.61132	1	1.93661	6.9431		1.15578	1.69877	1	1.99424	7.61396		1	1.24859	11.7731	50.6629	8.54173
NCU06235	FGSG_06673		1	1.35181	2.21891	3.79637	3.10996		1.31156	1	1.44941	1.39939	1.44891		1.19452	1	1.61488	1.40648	1.42241		1	1.79224	3.17034	6.99584	5.03029
NCU06237	FGSG_06672		1	1.51304	1.70943	2.15471	2.01937		1.20292	1.12422	1	1.16306	1.55866		1.2845	1.13847	1	1.18965	1.61924		1	1.90015	2.46724	3.2695	2.44477
NCU06238	FGSG_06670		1	1.96299	1.47567	1.87316	2.39673		1.62022	1.29357	1	1.33565	1.86901		1.61927	1.29355	1	1.34918	2.0042		1	2.77	2.04492	2.50575	3.00682
NCU06239	FGSG_07252		1	2.63126	1.59723	2.45723	1.84884		1.07465	1.37099	1.13605	1.07115	1		1.0403	1.3584	1.13874	1.05803	1		1	3.53123	1.8203	3.52438	2.34911
NCU06243	FGSG_07247		1	1.84313	2.52722	1.48518	1.49981		1	1.37855	1.9459	1.10055	1.14644		1	1.39036	2.07255	1.09459	1.14208		1	2.15158	2.89244	1.74508	1.72559
NCU06244	FGSG_07248		1.01722	1.32611	1.12327	1	1.4466		1.6886	1.50025	1.21595	1	1.38681		1.74509	1.58604	1.23035	1	1.4372		1	1.58864	1.38716	1.3065	1.94185
NCU06245	FGSG_06693		1	2.11547	1.79268	3.51969	1.62224		1	1.13762	1.26118	1.79659	1.5493		1	1.09438	1.27985	1.78051	1.55458		1	2.7647	2.0155	4.67821	1.64711
[truncated: 2,494 more rows]
