# Supplementary material for: The ancestral levels of transcription and the evolution of sexual phenotypes in filamentous fungi
Source: PLoS Genet. 2017 Jul 13;13(7):e1006867. doi: 10.1371/journal.pgen.1006867 (PMC5509106; doi:10.1371/journal.pgen.1006867)
Supplement: S3 Table — (XLSX) [file pgen.1006867.s007.xlsx]

## Sheet: Table S3
Genes prioritized for knockout and phenotypic screening in Fusarium graminearum, and observed knockout phenotypes in both species.
Gene knockouts were screened for phenotypes in N. crassa largely by the ordered ranking in the first column, with additions from and by a similar ranking based on differences between the highest upregulation in MRCA-N compared to MRCA-F. Genes were knocked out and screened for phenotypes in F. graminearum by differences between the highest upregulation in MRCA-F compared to MRCA-N.
For N. crassa, KO strains were also selected for investigation of phenotype based on stage-specific fold-change differences between the MRCA-N and the MRCA-F (at 4-fold change and higher in MRCA-N).
Gene IDs are in accordance with the Broad Institute versions for F. graminearum (V3) and N. crassa (v5). Genome annotations have been updated frequently: the latest ID for each gene can be found via BLAST against MIPS database at pedant.helmholtz-muenchen.de
* for some genes in N. crassa, the KO mutant was only constructed for one mating type, in which case crosses were performed between the KO mutant and the wild type of opposite mating type. If not otherwise specified, N. crassa phenotypes were described based on perithecia from both the KO and the wild type side of the crossing zone.
Stage 1 initiated as the ascogenous hyphae began to develop; Stage 2 initiated as the perithecial wall differentiated; Stage 3 began as the paraphyses started to form; Stage 4 began as the asci emerged; Stage 5 began as the ascospores differentiated, and ended with mature spores in a mature perithecium.
For fold change calculation in columns I to P, data from Supplemental table S2 were used.
Table S3. Ranked genes based on the difference in expression between the Fusarium MRCA and Neurospora MRCA (See Figure 1). Genes at the top of the list showed higher relative expression across time-points in Fusarium as compared to Neurospora. Phenotypes for genes knocked out are shown.
																Difference between MRCA-F and MRCA-F & N in fold-change between stages
Ranking by largest evolved difference in change of expression between stages, comparing MRCA-F and MRCA-N	Ranking by largest evolved difference in change of expression between stages, comparing MRCA-N and MRCA-F, restricted to higher-confidence orthologs	Fg_ID	Phenotype in Fg (time of arrest/description)	Nc Gene ID	Phenotype in N. crassa	Nc_ranking		Fold-change from stage 1 to 2 in MECA-F&N: (F&N2-F&N1)/min(F&N1, F&N2)	Fold-change from stage 2 to 3 in MECA-F&N: (F&N3-F&N2)/min(F&N2, F&N3)	Fold-change from stage 3 to 4 in MECA-F&N: (F&N4-F&N3)/min(F&N3, F&N4)	Fold-change from stage 4 to 5 in MECA-F&N: (F&N5-F&N4)/min(F&N4, F&N5)	Fold-change from stage 1 to 2 in MECA-F: (F2-F1)/min(F1, F2)	Fold-change from stage 2 to 3 in MECA-F: (F3-F2)/min(F2, F3)	Fold-change from stage 3 to 4 in MECA-F: (F4-F3)/min(F3, F4)	Fold-change from stage 4 to 5 in MECA-F: (F5-F4)/min(F4, F5)	Difference in fold-change between MRCA-F and MRCA-F&N from stage 1 to 2	Difference in fold-change between MRCA-F and MRCA-F&N from stage 2 to 3	Difference in fold-change between MRCA-F and MRCA-F&N from stage 3 to 4	Difference in fold-change between MRCA-F and MRCA-F&N from stage 4 to 5	Maximum positive difference between MRCA-F and MRCA-FN in change between Stages	Most negative difference between MRCA-F and MRCA-FN in change between Stages	The difference in maximal stage-to-stage change in percentage between the F. graminearum and the ancestral MRCA-NF for KO strain with phenotypes	The difference in maximal stage-to-stage change in percentage between the MRCA-F and the ancestral MRCA-NF for KO strain with phenotypes
1	F2	FGSG_10094	no cirrhi, reduced firing	NCU01009	WT	37		-0.538698	645.847	-0.149931	2.19499	-0.737148	1071.17	-0.275696	-12.4773	-0.198449	425.32	-0.125765	-14.6723	425.32	-14.6723	0.779542	0.447203
2		FGSG_09785		NCU09742	perithecia only on KO side*	11		0.352512	505.37	0.197569	5.70544	0.139902	838.763	0.372115	-56.6917	-0.21261	333.392	0.174545	-62.3971	333.392	-62.3971
3	F1	FGSG_10844		NCU03562	WT	2		-0.217613	423.795	0.220464	-144.378	-0.557223	702.366	0.116555	-280.734	-0.33961	278.571	-0.103909	-136.355	278.571	-136.355
4	F4	FGSG_04001	no cirrhi, reduced firing, evanescent asci	NCU04520	WT	48		-1.93014	161.712	-0.495266	-6.12965	-3.26837	268.223	-0.596823	-17.8377	-1.33823	106.511	-0.101557	-11.708	106.511	-11.708	0.0378047	0.312012
5		FGSG_07934		NCU02170	WT*	9		-2.5246	135.998	0.667995	49.8451	-4.41813	225.437	1.26412	-19.0624	-1.89352	89.4391	0.596122	-68.9075	89.4391	-68.9075
6	F10	FGSG_07376	WT	NCU01374	WT	170		1.12081	84.1752	0.829108	-3.23405	2.03898	139.665	1.07916	-6.30755	0.918173	55.4899	0.250053	-3.0735	55.4899	-3.0735
7		FGSG_01058	ascospores underdeveloped (Wang et al 2011)	NCU03242	WT*	26		1.12768	65.7324	-0.780998	21.8801	2.37508	108.631	-1.27026	2.32358	1.24739	42.8989	-0.489262	-19.5565	42.8989	-19.5565
8	F5	FGSG_17499	no asci, perithecial wall is fully developed	NCU06136	WT	77		1.03704	48.5679	1.00891	-5.36883	1.76634	80.4744	1.35048	-12.0296	0.729298	31.9065	0.341574	-6.66079	31.9065	-6.66079	0.17215	0.14516
9		FGSG_10824		NCU03403		100		0.201271	49.0115	2.68091	-3.20774	0.390672	79.5626	0.362633	-8.07008	0.189402	30.5511	-2.31828	-4.86233	30.5511	-4.86233
10		FGSG_03673	fewer perithecia; asynchronous development (Lee et al., 2010)	NCU07536		140		39.3535	0.135743	-0.603835	-4.71063	66.4327	-0.108651	0.216926	-8.23745	27.0792	-0.244394	0.820762	-3.52681	27.0792	-3.52681
11		FGSG_11249		NCU01464	WT	47		35.4371	-17.9014	0.609672	-0.268218	58.8973	-29.6405	0.840259	-0.509082	23.4603	-11.7391	0.230588	-0.240864	23.4603	-11.7391
12		FGSG_02190		NCU07817	protoperithecia arrested at very early stage	158		1.64656	34.2072	-0.0691643	-6.42404	2.04435	56.1342	-0.342643	-9.65306	0.397792	21.927	-0.273479	-3.22902	21.927	-3.22902
13		FGSG_05203		NCU01760	slow ascus development, 21days only a few ascospores appear*	39		0.758655	31.4372	0.761104	-6.65035	1.38428	52.034	0.991408	-21.0219	0.625627	20.5968	0.230304	-14.3715	20.5968	-14.3715
14		FGSG_03725		NCU00306	WT*	46		-17.4181	29.4744	-2.98838	1.86121	-29.491	49.9277	-5.18054	3.12662	-12.0728	20.4533	-2.19216	1.2654	20.4533	-12.0728
15	F13	FGSG_07111	no asci, perithecial wall is fully developed	NCU07508	perithecia with beak, no asci or ascospores	38		1.49302	30.3541	-2.18019	18.1304	1.99048	48.8278	-1.17337	3.70366	0.497461	18.4737	1.00682	-14.4268	18.4737	-14.4268	0.209598	0.399932
16	N2	FGSG_4417	no asci, perithecial wall is fully developed	NCU01496	small short beak,no asci or ascospores	30		0.355849	28.8022	0.608467	14.1466	0.943447	47.2241	0.800772	-3.05577	0.587599	18.4219	0.192305	-17.2024	18.4219	-17.2024	0.157717	0.436289
17	F12	FGSG_17494	no cirrhi, reduced firing	NCU02908	WT	52		0.715035	25.0385	2.78272	-14.4133	1.05807	41.9576	4.25428	-25.4977	0.34304	16.919	1.47157	-11.0844	16.919	-11.0844	0.593593	0.266202
18		FGSG_10728		NCU01572	WT*	43		0.142294	25.2734	-0.0342223	-12.1708	0.0053211	41.8464	-0.33381	-25.4536	-0.136973	16.573	-0.299588	-13.2827	16.573	-13.2827
19	F27	FGSG_17059	limited numbers of perithecia, delayed development	NCU09467	WT	540		25.2699	-1.29217	0.730944	-1.56526	41.5335	-1.89799	1.45339	-2.64788	16.2636	-0.605821	0.722441	-1.08261	16.2636	-1.08261	0.754479	0.400878
20		FGSG_05352		NCU11342		156		23.8635	-4.63169	0.865099	-1.61564	39.7668	-7.89492	0.496702	-2.33902	15.9034	-3.26323	-0.368397	-0.723376	15.9034	-3.26323
21		FGSG_06610		NCU08153	early and fast perithecial development	69		0.718668	23.8203	9.85391	-3.29644	0.727503	39.4751	14.351	-10.5425	0.0088352	15.6548	4.49707	-7.24602	15.6548	-7.24602
22		FGSG_04345		NCU09350	WT*	64		6.56505	17.9367	10.5173	-2.77818	2.1066	33.1464	2.34049	-4.70321	-4.45846	15.2097	-8.17685	-1.92503	15.2097	-8.17685
23		FGSG_02856		NCU06936		371		0.26392	22.8737	-1.18335	-2.10496	0.841009	38.0641	-2.09528	-3.58937	0.577089	15.1904	-0.911936	-1.4844	15.1904	-1.4844
24		FGSG_11097		NCU09267	WT	3		23.5571	-188.698	-0.0212895	-1.33361	38.1527	-312.997	-0.374982	-1.78755	14.5956	-124.299	-0.353692	-0.453935	14.5956	-124.299
25		FGSG_08707		NCU01995	WT*	44		1.35792	20.9374	-1.07465	5.39735	2.3337	34.4555	-0.042743	-7.50271	0.975781	13.5181	1.03191	-12.9001	13.5181	-12.9001
26		FGSG_09697		NCU00754	WT*	6		-141.186	20.3372	-1.27418	-0.0927676	-234.354	33.5556	-1.30258	-0.0405698	-93.1688	13.2184	-0.0284096	0.0521978	13.2184	-93.1688
27		FGSG_01569		NCU03355		275		0.83349	18.4959	0.911179	-2.50882	1.48189	31.2114	1.41201	-4.48674	0.6484	12.7155	0.500827	-1.97793	12.7155	-1.97793
28	N17	FGSG_00526		NCU02798	WT*	121		0.151564	4.92355	-15.2223	-0.588562	0.966277	0.946808	-2.6242	-1.27512	0.814713	-3.97674	12.5981	-0.686558	12.5981	-3.97674
29		FGSG_01549		NCU01840		217		0.942673	19.0273	-0.271982	-0.37834	1.48581	31.5349	-0.544662	-2.83455	0.543141	12.5076	-0.272679	-2.45621	12.5076	-2.45621
30		FGSG_02038		NCU04398	WT	1		-251.952	17.7279	-2.0803	1.38433	-418.512	29.8205	-4.37637	-4.48812	-166.559	12.0926	-2.29607	-5.87246	12.0926	-166.559
31		FGSG_10191		NCU01149	WT*	88		0.109902	17.9436	2.13035	-8.7062	0.0935488	30.0232	3.70372	-14.5162	-0.0163531	12.0796	1.57338	-5.81004	12.0796	-5.81004
32		FGSG_05793		NCU08447		168		16.2972	-4.13755	-0.928803	0.340843	28.2314	-7.21764	-1.05348	0.599624	11.9342	-3.0801	-0.12468	0.258781	11.9342	-3.0801
33		FGSG_04548		NCU06747		1195		27.3564	-5.44514	0.550908	-0.538436	38.9405	-5.99703	0.569174	-0.931209	11.5841	-0.551894	0.0182657	-0.392774	11.5841	-0.551894
34		FGSG_12920		NCU03163	WT	5		-160.478	16.8446	8.01684	1.2624	-270.359	28.3686	-2.32651	2.07172	-109.881	11.524	-10.3434	0.809318	11.524	-109.881
35	F53	FGSG_07478	limited numbers of perithecia, delayed development	NCU01451	abnormal ostioles, no ascospores	208		18.374	-4.59371	0.579425	-0.588732	29.8069	-7.21587	0.863508	-0.910005	11.4329	-2.62216	0.284083	-0.321273	11.4329	-2.62216	0.467859	0.365655
36		FGSG_09039		NCU06619	WT	16		-50.9538	17.5115	-0.907652	13.9508	-83.9518	28.8735	-0.931612	-0.589788	-32.998	11.362	-0.0239604	-14.5406	11.362	-32.998
37	F65	FGSG_06651	limited numbers of perithecia, delayed development	NCU00329	WT	869		17.8162	-1.14971	0.381758	-0.600495	28.618	-1.85592	0.641917	-1.31251	10.8018	-0.706212	0.260159	-0.712016	10.8018	-0.712016	0.533061	0.205247
38	F68	FGSG_00565	limited numbers, delayed development	NCU02496	WT	1383		15.5165	1.10598	0.242248	0.0348062	25.9162	1.95982	0.360118	-0.443678	10.3997	0.853835	0.11787	-0.478484	10.3997	-0.478484	0.61956	0.401282
39		FGSG_08809		NCU09103		885		16.7761	-1.0589	1.05639	0.331515	27.1611	-1.64064	1.70361	-0.366749	10.3851	-0.581735	0.647217	-0.698264	10.3851	-0.698264
40		FGSG_07767		NCU09294		1051		15.5875	-0.964228	0.254251	-0.582066	25.7072	-1.57614	0.563683	-0.835138	10.1197	-0.611915	0.309432	-0.253071	10.1197	-0.611915
41		FGSG_07516		NCU09443	protoperithecia only*	4457		15.9072	0.62354	0.733336	0.298799	25.9764	0.80241	1.14238	0.35273	10.0693	0.17887	0.409045	0.0539309	10.0693	0.0539309
42		FGSG_08579		NCU02020		211		15.2648	-3.78279	0.537136	-1.70256	25.334	-6.29673	1.20682	-2.82673	10.0692	-2.51393	0.66968	-1.12418	10.0692	-2.51393
43		FGSG_05113		NCU01134	perithecia with short and small beak*	51		1.52643	13.9808	14.5751	-2.75952	1.05927	23.7186	3.35679	-4.78524	-0.467156	9.73779	-11.2183	-2.02572	9.73779	-11.2183
44		FGSG_01593		NCU05897		1080		15.331	-0.272302	0.11358	-0.821176	24.6753	-0.778337	1.03922	-1.41905	9.34433	-0.506035	0.925638	-0.597874	9.34433	-0.597874
45	F35	FGSG_05166	no asci, limited numbers perithecia	NCU03490	WT	768		-0.0766232	14.6278	0.402723	-1.11874	-0.405413	23.8617	0.465279	-1.90923	-0.32879	9.23392	0.0625566	-0.790488	9.23392	-0.790488	0.478873	0.562913
46		FGSG_03700		NCU11242		316		13.7374	2.9639	-0.416181	-1.96519	22.7116	4.77852	0.351672	-3.69379	8.97416	1.81462	0.767853	-1.7286	8.97416	-1.7286
47		FGSG_11268		NCU06294		3600		6.90736	13.0796	-0.231476	-0.255183	10.5646	22.0403	-0.343886	-0.273449	3.65722	8.96068	-0.11241	-0.0182654	8.96068	-0.11241
48		FGSG_06468		NCU08428	large and slowly-developed perithecia only for mat a strain	335		16.7733	-1.57666	3.70623	-0.637606	25.6158	-0.764832	2.07207	-0.961082	8.84247	0.811825	-1.63415	-0.323476	8.84247	-1.63415
49		FGSG_04138		NCU07841		166		-0.546773	13.5922	-0.0634918	-3.66521	-1.2381	22.4305	-0.130416	-6.77776	-0.691329	8.83835	-0.0669241	-3.11255	8.83835	-3.11255
50	F34	FGSG_12680	enhanced stroma, no perithecia	NCU07009	WT	1286		1.13895	12.3149	0.331331	-0.908778	1.24841	20.9816	-0.0589132	-1.42309	0.109461	8.6667	-0.390244	-0.514314	8.6667	-0.514314	0.447711	0.337324
51		FGSG_08679		NCU03153		552		9.64146	-1.09424	2.03418	-1.72734	17.8643	-1.82247	0.970132	-2.3407	8.22283	-0.728229	-1.06405	-0.613356	8.22283	-1.06405
52		FGSG_01366	fewer perithecia, perithecia do not matue (Son et al,2011)	NCU09387	protoperithecia only	2118		13.4114	-0.111266	1.21536	-0.573675	21.5617	-0.20613	1.98701	-0.87235	8.15023	-0.0948649	0.771647	-0.298675	8.15023	-0.298675
53		FGSG_10316		NCU09848		210		16.5813	-7.26933	4.41821	-2.66251	24.6207	-7.52923	1.87708	-2.17966	8.03945	-0.259893	-2.54112	0.48285	8.03945	-2.54112
54		FGSG_05013		NCU06306		1017		0.267701	10.8787	0.21161	-0.947141	0.17755	18.5439	-0.119176	-1.57311	-0.0901511	7.66513	-0.330786	-0.625972	7.66513	-0.625972
55		FGSG_00767		NCU07487		117		-1.42475	-0.394571	8.55259	-11.998	-0.140678	-1.00018	4.43287	-4.43041	1.28407	-0.605612	-4.11973	7.56758	7.56758	-4.11973
56		FGSG_05589		NCU00290		418		10.8674	-1.56067	1.1922	0.099391	18.373	-2.46701	-0.151375	-0.103189	7.50566	-0.906338	-1.34357	-0.20258	7.50566	-1.34357
57		FGSG_10343		NCU08418		3825		11.2671	-0.349987	-0.0177356	2.02422	18.7425	-0.317515	-0.106058	1.98005	7.47542	0.0324727	-0.0883226	-0.0441769	7.47542	-0.0883226
58		FGSG_07298		NCU06425		191		0.571303	10.7168	-4.45691	6.85654	0.350863	18.1416	-7.34695	11.0579	-0.220441	7.42478	-2.89004	4.20138	7.42478	-2.89004
59		FGSG_02216		NCU04621		221		11.3494	-3.90385	-0.192679	-1.3924	18.7149	-6.30382	-0.954343	-2.03495	7.36549	-2.39997	-0.761664	-0.64255	7.36549	-2.39997
60		FGSG_08772		NCU06001		310		12.0986	-2.50275	1.84945	-1.31003	19.462	-4.25754	2.97808	-1.67127	7.36341	-1.75479	1.12863	-0.361243	7.36341	-1.75479
61	F7	FGSG_04180	WT	NCU07924	only protoperithecia*	3757		12.6379	0.165602	0.599902	-0.311501	19.9536	0.334968	0.933445	-0.407589	7.31573	0.169365	0.333543	-0.0960874	7.31573	-0.0960874
62		FGSG_02668		NCU05858	perithecia with short and small beaks*	218		11.4354	-1.92718	6.0576	-2.5003	18.7439	-3.02537	4.50597	-4.95267	7.30843	-1.09818	-1.55163	-2.45237	7.30843	-2.45237
63		FGSG_06449		NCU05537		25		-29.6839	11.0006	-2.48434	1.97633	-50.0798	18.1187	-3.17265	2.98321	-20.3959	7.11816	-0.68831	1.00688	7.11816	-20.3959
64		FGSG_01811		NCU11417		50		-14.9912	-0.755439	-0.216821	10.1149	-26.2985	-0.67311	-0.305895	17.1868	-11.3074	0.0823285	-0.0890746	7.07191	7.07191	-11.3074
65		FGSG_09570		NCU00855	WT*	53		2.10712	10.4062	2.55973	-15.7903	3.49619	17.3253	3.63255	-26.0782	1.38906	6.91914	1.07282	-10.2879	6.91914	-10.2879
66	N5	FGSG_01379		NCU05236	WT	417		11.2947	-2.01318	2.31709	0.105953	18.0793	-3.36073	1.70648	0.529049	6.78457	-1.34755	-0.610613	0.423096	6.78457	-1.34755
67		FGSG_09183		NCU09637		114		9.27402	10.5218	2.3594	-6.49782	14.865	17.2589	4.11944	-10.7516	5.59095	6.73712	1.76005	-4.25376	6.73712	-4.25376
68		FGSG_00778		NCU00727		1902		0.264535	10.2791	-0.413354	-0.308463	0.700409	17.0006	-0.757931	-0.420626	0.435874	6.72151	-0.344577	-0.112163	6.72151	-0.344577
69		FGSG_02426		NCU09564	WT*	112		-1.51231	1.11258	0.952123	-6.67808	5.1772	-0.270098	0.217866	-10.9865	6.68951	-1.38268	-0.734257	-4.30843	6.68951	-4.30843
70	F15	FGSG_04997	ascospores underdeveloped; no cirrhi; reduced firing	NCU06316	perithecia without beaks, a few of them with small and short beaks, no asci or ascospores	70		3.77725	8.85038	1.39813	-3.34536	5.50029	15.3137	1.84353	-10.5833	1.72305	6.46332	0.445407	-7.23795	6.46332	-7.23795	0.528581	0.38416
71		FGSG_09479		NCU04812		3213		11.3432	0.174386	-0.0639527	0.149982	17.586	0.0209504	0.0907584	0.840717	6.24286	-0.153435	0.154711	0.690735	6.24286	-0.153435
72		FGSG_00895		NCU02927		128		-0.384277	0.892031	0.379275	4.72982	5.83515	1.11844	0.975339	0.911766	6.21942	0.226408	0.596064	-3.81805	6.21942	-3.81805
73	N16	FGSG_10739		NCU01546	WT*	148		-6.88459	4.7738	-11.5262	0.696342	-10.2758	3.03978	-5.33067	1.19325	-3.39124	-1.73403	6.19552	0.496905	6.19552	-3.39124
74		FGSG_02760		NCU08313		1797		0.173479	9.10545	-0.709863	-0.0977987	0.197862	15.2697	-1.08145	-0.185566	0.0243829	6.16422	-0.371587	-0.0877678	6.16422	-0.371587
75		FGSG_02809		NCU00882		104		0.691427	9.15482	1.68624	-7.0343	1.37754	15.2834	2.75094	-11.6791	0.686117	6.12853	1.06471	-4.64476	6.12853	-4.64476
76		FGSG_05709		NCU06027		1488		9.67423	-0.331608	0.906551	-0.311242	15.7696	-0.776823	1.76639	-0.546384	6.0954	-0.445215	0.859834	-0.235143	6.0954	-0.445215
77	F18	FGSG_05652	asynchronous developing perithecia; no cirrhi; reduced firing	NCU06985	WT*	3551		8.81465	0.0138233	-0.228079	0.357725	14.8664	-0.104827	-0.242501	0.827536	6.05176	-0.11865	-0.0144225	0.469811	6.05176	-0.11865	0.201036	0.625866
78		FGSG_00438		NCU02732		1647		9.18885	-1.11538	0.746105	-0.0366219	15.1788	-1.51998	0.759823	0.0629303	5.98993	-0.404599	0.0137173	0.0995522	5.98993	-0.404599
79		FGSG_06566		NCU08561		773		-0.392065	0.634198	-2.45716	9.25493	0.323514	0.784217	-3.24162	15.191	0.715579	0.150019	-0.784458	5.93607	5.93607	-0.784458
80		FGSG_06037		NCU06781		477		1.47539	9.02807	0.209475	-1.76052	2.53413	14.8625	0.309931	-2.96283	1.05874	5.83441	0.100456	-1.20231	5.83441	-1.20231
81		FGSG_06118		NCU06120		264		-0.454212	-0.637938	-8.23592	0.47856	-0.565061	-2.67877	-2.4411	0.805843	-0.11085	-2.04083	5.79481	0.327283	5.79481	-2.04083
82	N22	FGSG_10425		NCU08166	WT*	187		0.203735	4.03505	-7.30205	0.632119	-0.237145	1.11019	-1.5356	0.193707	-0.44088	-2.92486	5.76645	-0.438412	5.76645	-2.92486
83		FGSG_02386		NCU08176	early perithecial develop at different rates between mating types	19		1.3796	-35.7456	7.50987	-7.76969	2.48833	-60.1519	0.133311	-2.13373	1.10873	-24.4063	-7.37656	5.63595	5.63595	-24.4063
84		FGSG_02354		NCU06020		775		0.663012	8.56146	-0.470457	-1.04945	0.51333	14.1953	-0.56443	-1.8314	-0.149682	5.63381	-0.093973	-0.781947	5.63381	-0.781947
85		FGSG_09110		NCU11294		1295		1.02925	-0.479724	-6.82765	0.234971	0.595624	-0.991938	-1.32722	0.315826	-0.433623	-0.512214	5.50043	0.0808549	5.50043	-0.512214
86		FGSG_04680		NCU08042		144		0.107784	-2.39511	4.64611	-3.46443	1.2494	-4.19089	1.16276	1.92314	1.14162	-1.79578	-3.48334	5.38757	5.38757	-3.48334
87		FGSG_03528		NCU06143		508		-0.918109	-0.691034	0.194541	6.47913	-2.05593	-1.58978	0.04569	11.8379	-1.13782	-0.898749	-0.148851	5.35872	5.35872	-1.13782
88		FGSG_01171		NCU00973	WT*	21		-33.756	8.02219	-0.687081	-0.453588	-56.3137	13.3762	-1.7299	-0.771668	-22.5577	5.35398	-1.04282	-0.318081	5.35398	-22.5577
89		FGSG_05791		NCU05160		227		7.8469	-3.528	0.121329	0.224682	13.1801	-5.85256	0.568081	0.104366	5.33316	-2.32456	0.446752	-0.120316	5.33316	-2.32456
90		FGSG_02680		NCU08231		990		7.55758	-1.55244	-0.107174	0.0793105	12.8777	-2.19214	-0.178612	0.183168	5.32007	-0.639703	-0.0714383	0.103857	5.32007	-0.639703
91		FGSG_01120		NCU02988		169		9.25013	-4.90833	0.837159	-1.05077	14.5252	-7.98628	1.18942	-1.53805	5.27506	-3.07795	0.352262	-0.487272	5.27506	-3.07795
92		FGSG_11326		NCU01517		289		-0.700172	0.143182	-0.377084	8.16565	-2.56413	0.297342	0.145936	13.4117	-1.86396	0.15416	0.52302	5.24608	5.24608	-1.86396
93		FGSG_06889		NCU00456		511		-0.605103	6.91059	-0.220273	-0.850311	-1.74096	12.1238	-0.114889	-1.95711	-1.13586	5.2132	0.105384	-1.1068	5.2132	-1.13586
94		FGSG_05928		NCU05338	WT	34		-23.6182	11.6082	-20.0835	1.17702	-38.692	15.3834	-14.9713	2.31469	-15.0738	3.77517	5.11223	1.13768	5.11223	-15.0738
95		FGSG_07869	reduced numbers of perithecia (Lee et al., 2010)	NCU10572		488		1.2762	5.68642	-1.96006	-1.58477	2.60699	10.7484	-1.27911	-2.75303	1.33079	5.06195	0.680952	-1.16827	5.06195	-1.16827
96	F23	FGSG_02718		NCU05681	WT	186		7.885	0.344798	1.67265	-4.33971	12.9425	0.326105	2.94183	-7.27931	5.05752	-0.0186928	1.26918	-2.9396	5.05752	-2.9396
97		FGSG_07274		NCU00130		155		1.07682	-4.33961	0.718071	-6.25248	1.50037	-7.63182	0.55643	-1.19635	0.423551	-3.29221	-0.161641	5.05613	5.05613	-3.29221
98		FGSG_07023		NCU06112		2125		-0.194306	7.32948	-0.0694019	0.128379	-0.49113	12.3818	-0.35561	0.0549766	-0.296824	5.05228	-0.286208	-0.0734027	5.05228	-0.296824
99		FGSG_05911		NCU03632		1166		7.43368	-1.04289	0.265284	0.999922	12.4673	-1.60596	0.389273	1.55862	5.03364	-0.563069	0.123989	0.558701	5.03364	-0.563069
100		FGSG_02070		NCU02238		1524		9.71148	0.35919	1.32786	-0.973372	14.6274	0.91503	1.9092	-1.41076	4.91592	0.555841	0.581333	-0.437387	4.91592	-0.437387
101		FGSG_07067		NCU07392		373		7.02229	-3.18881	1.65159	-2.20539	11.9167	-4.66655	1.54851	-2.86673	4.89441	-1.47774	-0.103087	-0.661346	4.89441	-1.47774
102		FGSG_01949		NCU05268	WT	309		-0.653742	4.77897	3.27693	-2.68661	-2.40926	9.62989	1.58189	-4.23463	-1.75552	4.85092	-1.69504	-1.54803	4.85092	-1.75552
103		FGSG_03481		NCU02227		146		7.18275	0.104587	1.88713	-5.26768	12.0221	-0.0720893	3.41694	-8.69509	4.83931	-0.176676	1.52982	-3.42741	4.83931	-3.42741
104		FGSG_03175		NCU06080		536		-0.701238	7.22474	-1.86308	2.3715	-1.44866	12.0066	-2.94898	3.84229	-0.747425	4.78188	-1.0859	1.47079	4.78188	-1.0859
105		FGSG_02679		NCU08230		2599		8.8083	-1.58732	-0.435552	0.0354218	13.564	-1.81517	-0.43481	0.187459	4.75565	-0.227847	0.000742448	0.152037	4.75565	-0.227847
106		FGSG_02597		NCU11314		1114		7.10212	-1.36034	1.36764	-0.173694	11.8489	-1.94647	0.861609	0.161849	4.7468	-0.586135	-0.506026	0.335542	4.7468	-0.586135
107		FGSG_01126		NCU05694	WT	67		14.7724	-2.61841	2.82821	-9.92828	19.3759	-1.25854	4.18393	-17.8818	4.60346	1.35987	1.35572	-7.95354	4.60346	-7.95354
108		FGSG_02655	reduced numbers of perithecia (Lee et al., 2008; Kim et al., 2008)	NCU05758		1246		7.94888	-0.914811	1.12162	-0.379816	12.5429	-1.44543	1.51446	-0.661945	4.59399	-0.530617	0.392837	-0.28213	4.59399	-0.530617
109		FGSG_06842		NCU02811		119		6.86341	-5.84114	0.257277	-2.5438	11.4294	-9.83068	0.680374	-4.42263	4.56604	-3.98954	0.423097	-1.87883	4.56604	-3.98954
110		FGSG_12169		NCU03847		231		0.155751	6.96694	-3.56583	3.41011	0.580581	11.5126	-5.836	3.13195	0.42483	4.54569	-2.27017	-0.278153	4.54569	-2.27017
111		FGSG_02589		NCU07621	perithecia almost round with very short and small beak*	66		0.218103	7.55611	-0.578045	0.431295	-0.0937134	12.0855	-0.240842	-7.54634	-0.311816	4.52942	0.337203	-7.97763	4.52942	-7.97763
112		FGSG_05292		NCU06381		212		-0.358654	6.71374	-0.16199	2.66305	-1.69093	11.1965	-2.6731	1.06974	-1.33228	4.48273	-2.51111	-1.59331	4.48273	-2.51111
113		FGSG_03737		NCU06132		268		1.77289	6.63813	0.482928	-2.31073	2.3637	11.1197	1.61512	-4.32362	0.590814	4.4816	1.13219	-2.01289	4.4816	-2.01289
114	F19	FGSG_00847		NCU02598	WT*	1474		0.361415	7.21068	-0.568044	-0.451329	0.0989	11.6853	-0.185848	-0.900695	-0.262515	4.47465	0.382196	-0.449367	4.47465	-0.449367
115		FGSG_05510		NCU00333		1259		6.57359	-0.697564	0.423893	-0.212618	11.012	-1.21952	0.917302	-0.447319	4.43842	-0.521958	0.493409	-0.234701	4.43842	-0.521958
116		FGSG_08465		NCU04933		194		-3.38424	5.79325	-2.28304	-0.203577	-6.2491	10.1872	-4.0133	0.034554	-2.86486	4.39394	-1.73026	0.238132	4.39394	-2.86486
117		FGSG_11250		NCU00721		245		-3.63654	7.15576	-2.90714	0.0273327	-5.79374	11.5154	-3.55135	-0.185877	-2.1572	4.35962	-0.644204	-0.21321	4.35962	-2.1572
118		FGSG_01088		NCU02512	WT*	564		4.55512	6.27471	1.87483	-1.35311	7.47161	10.6199	0.833732	-1.91445	2.91649	4.34523	-1.04109	-0.561339	4.34523	-1.04109
119		FGSG_08502		NCU02142		189		-3.11749	6.3301	-4.05918	3.34796	-5.02634	10.6494	-6.96152	5.26231	-1.90885	4.3193	-2.90234	1.91435	4.3193	-2.90234
120		FGSG_07028		NCU05862		367		6.41384	1.2498	0.78686	-2.17611	10.7231	1.59529	1.27554	-3.67526	4.30924	0.345482	0.488685	-1.49914	4.30924	-1.49914
121		FGSG_09184		NCU07094	WT*	54		6.95087	0.308646	1.29945	5.45437	11.247	0.381779	2.16536	-4.81418	4.29614	0.0731322	0.865909	-10.2685	4.29614	-10.2685
122		FGSG_06042		NCU06789		2115		0.536936	6.14714	-0.312676	0.223998	1.35956	10.434	-0.419686	-0.0752799	0.822625	4.28686	-0.10701	-0.299278	4.28686	-0.299278
123		FGSG_13962		NCU08058		142		0.397911	6.33723	-5.39487	2.42553	-0.0026234	10.5775	-8.90012	4.3235	-0.400535	4.2403	-3.50525	1.89797	4.2403	-3.50525
124		FGSG_06119		NCU01353	WT	153		-0.221511	5.10576	-1.39503	-5.04939	-0.316364	9.31205	-0.578353	-8.37373	-0.0948528	4.20629	0.816677	-3.32435	4.20629	-3.32435
125		FGSG_01233		NCU07472		960		1.23109	6.11769	0.186659	-0.6882	2.29975	10.2832	0.291952	-1.34171	1.06866	4.16554	0.105293	-0.653514	4.16554	-0.653514
126		FGSG_05700		NCU10895	WT	178		3.51444	5.97535	0.277172	3.21747	5.424	10.0962	0.308449	0.238202	1.90956	4.12087	0.0312769	-2.97927	4.12087	-2.97927
127		FGSG_07531		NCU01769	WT*	950		5.49278	-0.551368	-0.237482	-0.545815	9.59788	-1.20924	0.173391	-0.402774	4.1051	-0.657872	0.410874	0.143041	4.1051	-0.657872
128		FGSG_08454		NCU05980	WT	93		8.76009	-5.3721	0.208093	1.72875	3.34783	-1.28961	0.633003	0.012125	-5.41226	4.08248	0.42491	-1.71663	4.08248	-5.41226
129		FGSG_01717		NCU02408	slow and restricted vegetative growth, normal perithecia	81		0.353235	6.28583	1.98977	-9.53949	0.92089	10.3524	3.58602	-15.8902	0.567655	4.0666	1.59625	-6.35067	4.0666	-6.35067
130		FGSG_02689		NCU06557		800		7.18881	-0.998685	0.902366	-1.09239	11.2531	-1.64423	1.58868	-1.85218	4.06431	-0.645547	0.686317	-0.759789	4.06431	-0.759789
131		FGSG_00531		NCU03247	early protoperithecia	35		0.648613	7.48603	5.55416	-20.766	1.06288	11.5393	7.64422	-35.576	0.414265	4.05329	2.09006	-14.81	4.05329	-14.81
132		FGSG_07917		NCU09771		397		5.54711	-2.06258	1.40186	-2.96541	9.5966	-3.1313	1.50859	-4.36842	4.04949	-1.06872	0.106721	-1.403	4.04949	-1.403
133		FGSG_04225		NCU11702		3179		5.98033	-0.219142	0.805086	-0.117266	10.0037	0.0439954	0.875277	-0.27471	4.0234	0.263137	0.0701901	-0.157444	4.0234	-0.157444
134		FGSG_02818		NCU06328		2423		0.746638	-0.196316	-6.48036	3.1492	1.83611	-0.392152	-2.47333	2.89847	1.08947	-0.195835	4.00703	-0.250735	4.00703	-0.250735
135		FGSG_09311		NCU09391	WT*	42		6.03442	-4.85132	18.0904	-0.439231	2.56194	-0.899884	4.70272	-0.780325	-3.47248	3.95143	-13.3877	-0.341094	3.95143	-13.3877
136		FGSG_02032		NCU08880		906		-0.477865	5.74411	-0.495515	0.942354	-1.16136	9.64899	-0.97123	0.391435	-0.683495	3.90489	-0.475716	-0.550919	3.90489	-0.683495
137		FGSG_13716		NCU06731		1617		6.18108	-0.457045	-0.305992	-0.828166	10.0613	-0.870461	-0.141647	-1.21641	3.88025	-0.413416	0.164345	-0.388246	3.88025	-0.413416
138		FGSG_06691		NCU00032		892		5.6412	-0.961799	0.280336	0.327816	9.48797	-1.65416	0.435026	0.464062	3.84677	-0.692359	0.15469	0.136245	3.84677	-0.692359
139		FGSG_10507		NCU09695		147		-1.00034	5.72218	-4.45157	2.26466	0.207467	9.52309	-7.87649	3.97248	1.20781	3.80091	-3.42493	1.70782	3.80091	-3.42493
140		FGSG_10833		NCU01790		1889		5.84374	1.10723	-0.00176032	1.04554	9.61362	1.91447	-0.348336	1.32972	3.76988	0.807247	-0.346576	0.284177	3.76988	-0.346576
141		FGSG_08151		NCU11286		31		-0.736796	2.00474	9.11488	-21.0624	0.16469	3.61605	12.8791	-37.9706	0.901485	1.61131	3.76421	-16.9082	3.76421	-16.9082
142		FGSG_00723		NCU02089	Protoperithecia only	1682		6.62358	-0.570354	0.26431	-0.398779	10.3722	-0.964552	0.726929	-0.77918	3.74862	-0.394198	0.462618	-0.380401	3.74862	-0.394198
143		FGSG_02810		NCU00881		269		4.82525	-2.5217	1.51428	-3.01405	8.56979	-4.10711	2.51195	-5.01505	3.74454	-1.58541	0.997662	-2.001	3.74454	-2.001
144		FGSG_02792		NCU01861	WT	59		2.6287	4.03201	0.0327726	12.3283	1.68393	7.75223	0.193697	2.62872	-0.944761	3.72021	0.160925	-9.69962	3.72021	-9.69962
145		FGSG_10520		NCU02931		384		5.42672	0.152284	-2.86654	2.6188	9.14177	0.22621	-4.31174	3.45233	3.71505	0.0739256	-1.44521	0.83353	3.71505	-1.44521
146		FGSG_00456		NCU02740		105		2.93827	1.20543	6.34623	-2.1255	1.2091	4.91869	1.70882	-2.52784	-1.72916	3.71327	-4.63741	-0.402332	3.71327	-4.63741
147		FGSG_01652		NCU03344		519		1.00776	5.76438	0.365078	-1.00409	1.52801	9.47286	0.753452	-2.13078	0.520253	3.70848	0.388374	-1.12669	3.70848	-1.12669
148		FGSG_00293		NCU03225		537		2.47711	4.87313	0.353137	-0.672609	4.28905	8.56508	0.0369931	-1.75772	1.81194	3.69195	-0.316144	-1.08511	3.69195	-1.08511
149	F3	FGSG_05061	reduced numbers of perithecia; few mature. (Lee et al. 2008)	NCU02500	WT*	622		12.5816	1.48793	2.86915	-1.41239	16.2699	2.38093	2.73769	-2.36324	3.68832	0.892994	-0.131458	-0.950846	3.68832	-0.950846
150		FGSG_05232		NCU08820		1249		5.79985	-0.084543	0.629409	-0.986858	9.45595	-0.440925	1.34853	-1.51453	3.6561	-0.356382	0.71912	-0.527669	3.6561	-0.527669
151		FGSG_03520		NCU05511		254		-0.704849	0.0475944	-3.06475	5.29747	-0.173601	-0.0528301	-5.16681	8.93748	0.531247	-0.100425	-2.10206	3.64	3.64	-2.10206
152		FGSG_05273		NCU06579		1107		5.95104	-0.117959	1.1168	-0.347778	9.57607	-0.0493754	1.75863	-0.936156	3.62503	0.0685835	0.641833	-0.588378	3.62503	-0.588378
153		FGSG_13574		NCU00563		177		0.348682	4.82189	2.35893	-1.93206	0.248586	8.42918	3.30326	-4.93122	-0.100096	3.60729	0.944329	-2.99916	3.60729	-2.99916
154		FGSG_06834		NCU07411		2068		5.56956	1.99214	0.221745	-0.176606	9.16441	3.21323	0.373695	-0.483637	3.59484	1.22108	0.151949	-0.307031	3.59484	-0.307031
155		FGSG_01861		NCU04626		763		4.84801	0.195395	1.30983	0.69021	8.41658	0.169081	0.512955	0.0472673	3.56858	-0.0263143	-0.796878	-0.642943	3.56858	-0.796878
156		FGSG_00548		NCU09318		793		1.14184	5.43705	0.0823444	-0.584887	1.94155	9.00249	0.204503	-1.34997	0.799718	3.56544	0.122159	-0.765084	3.56544	-0.765084
157	F29	FGSG_00426	WT	NCU09140	WT*	86		0.922761	5.01322	2.28611	-9.05348	1.11642	8.56113	3.83798	-14.9877	0.193661	3.54791	1.55187	-5.93422	3.54791	-5.93422
158		FGSG_12066		NCU02220		689		0.620721	5.15544	0.0846994	-0.0607013	1.13159	8.65287	-0.776509	-0.000627125	0.510865	3.49742	-0.861209	0.0600741	3.49742	-0.861209
159		FGSG_06892		NCU11885		134		1.16986	3.95571	1.38631	3.45843	1.93174	7.43413	0.358691	-0.251027	0.761881	3.47842	-1.02762	-3.70946	3.47842	-3.70946
160		FGSG_09325		NCU02590		1944		4.80802	-0.594688	0.362493	-0.0154045	8.27408	-0.929514	0.646242	-0.202661	3.46606	-0.334826	0.283749	-0.187257	3.46606	-0.334826
161		FGSG_13092		NCU01291		337		5.00736	-2.76805	0.674854	-1.00829	8.43284	-4.38211	1.04618	-1.70682	3.42548	-1.61406	0.37133	-0.698533	3.42548	-1.61406
162		FGSG_07163		NCU03762		167		0.211102	5.72365	1.63073	-1.94509	0.309409	9.13098	2.50824	-5.03866	0.0983071	3.40733	0.877504	-3.09356	3.40733	-3.09356
163		FGSG_09886		NCU05864		244		3.02529	-0.517294	3.86767	-5.15985	3.98881	-1.10929	1.70767	-1.76388	0.963523	-0.591992	-2.16001	3.39597	3.39597	-2.16001
164	F33	FGSG_07081	enhanced stroma	NCU09224	WT	94		1.26371	4.97846	0.685417	-6.01399	1.98426	8.36721	0.792847	-11.3804	0.720552	3.38875	0.107431	-5.36646	3.38875	-5.36646	0.648458	0.268458
165		FGSG_08771		NCU05999		925		5.40897	-1.12395	0.785164	0.479923	8.79345	-1.79571	1.00017	0.789448	3.38449	-0.671767	0.21501	0.309525	3.38449	-0.671767
166		FGSG_01496		NCU08364		495		1.23021	-1.98	5.54147	-1.36206	1.16086	-3.13688	8.90422	-2.04957	-0.0693478	-1.15688	3.36276	-0.687508	3.36276	-1.15688
167		FGSG_11553		NCU07133		585		3.63858	-1.49461	-0.403918	4.90798	5.67398	-1.63707	-1.39383	8.26649	2.0354	-0.142465	-0.989915	3.35851	3.35851	-0.989915
168		FGSG_06658		NCU09099	WT*	79		9.5244	-4.38517	9.09446	-0.469323	3.02017	-1.02948	2.66636	-0.665752	-6.50423	3.3557	-6.4281	-0.19643	3.3557	-6.50423
169		FGSG_08844		NCU10687		520		3.97668	-1.99621	-0.469782	-1.71117	7.32356	-3.12112	-0.0854301	-2.49463	3.34688	-1.12491	0.384352	-0.783462	3.34688	-1.12491
170		FGSG_01026		NCU07363		359		5.29924	-2.61887	0.462741	-0.449337	8.58369	-4.13557	0.515763	-0.534956	3.28445	-1.5167	0.0530213	-0.085619	3.28445	-1.5167
171		FGSG_00209		NCU00630		861		4.73951	-1.34548	0.490485	-1.08628	8.01283	-1.86378	0.709907	-1.80314	3.27332	-0.518296	0.219422	-0.716864	3.27332	-0.716864
172		FGSG_01482		NCU00653		3619		6.13523	0.00872766	0.0244922	-0.352967	9.39062	-0.101974	0.0637056	-0.373972	3.25538	-0.110702	0.0392135	-0.0210049	3.25538	-0.110702
173		FGSG_00618		NCU02049		3028		4.62428	-0.391775	0.745569	0.244592	7.85348	-0.497138	0.94357	0.0686892	3.2292	-0.105363	0.198	-0.175902	3.2292	-0.175902
174		FGSG_07546	fewer perithecia, perithecia matue (Son et al,2011)	NCU06140		2169		5.00135	-0.513866	1.52364	-1.27195	8.22397	-0.0386517	1.40455	-1.56147	3.22262	0.475215	-0.119085	-0.289525	3.22262	-0.289525
175		FGSG_05558		NCU00269		3109		4.70127	-0.228298	0.20842	0.582554	7.9105	-0.305329	0.368126	0.415797	3.20923	-0.0770314	0.159706	-0.166758	3.20923	-0.166758
176		FGSG_12549		NCU11625		3476		4.6599	-0.535726	0.408288	-0.0278918	7.8678	-0.619213	0.740955	-0.15364	3.20791	-0.0834875	0.332667	-0.125748	3.20791	-0.125748
177		FGSG_09911		NCU03604		1634		4.45177	-0.173366	0.693638	0.0682281	7.59791	-0.546749	1.0085	-0.340016	3.14614	-0.373383	0.314859	-0.408245	3.14614	-0.408245
178		FGSG_11244		NCU05565		302		4.57528	-0.186105	0.210584	-2.87704	7.67868	-0.203863	0.316887	-4.69568	3.10341	-0.0177578	0.106303	-1.81865	3.10341	-1.81865
179		FGSG_00659		NCU01059		682		4.80311	-1.09304	1.1146	0.952018	7.86364	-1.34076	1.20833	0.0878983	3.06052	-0.247711	0.0937366	-0.864119	3.06052	-0.864119
180		FGSG_06146		NCU03668		1543		0.565108	4.25301	-0.0136217	-0.0653248	0.734896	7.29239	-0.0642449	-0.495969	0.169787	3.03938	-0.0506232	-0.430644	3.03938	-0.430644
181		FGSG_10027		NCU03868	WT	517		-1.37329	4.55436	2.94023	-5.80805	-1.09686	7.58942	1.80988	-4.5184	0.276435	3.03506	-1.13035	1.28965	3.03506	-1.13035
182		FGSG_09514		NCU04737		2047		4.90959	0.944336	-0.416268	-0.111194	7.92518	0.962332	0.0687263	-0.421194	3.01559	0.0179956	0.484994	-0.31	3.01559	-0.31
183		FGSG_04317		NCU06077		3499		1.78209	4.31521	-0.309487	-0.0669896	2.40969	7.31505	-0.43284	0.303389	0.627598	2.99984	-0.123353	0.370379	2.99984	-0.123353
184		FGSG_01576	reduced numbers of perithecia (Lee et al., 2011)	NCU03552		73		3.82138	-0.451186	0.0527229	10.6506	6.81196	-0.892658	0.158203	3.65464	2.99059	-0.441472	0.10548	-6.99597	2.99059	-6.99597
185	N22	FGSG_13162	small perithecia, no asci	NCU06930	WT*	4491		7.03536	0.0970239	0.529329	0.107678	10.0166	0.365038	0.793834	0.33355	2.98125	0.268014	0.264505	0.225872	2.98125	0.225872	0.46732	0.571258
186		FGSG_13348		NCU00657		3536		4.20986	-0.0816173	0.227662	-0.112782	7.18751	0.102905	0.302923	-0.232599	2.97765	0.184522	0.0752601	-0.119817	2.97765	-0.119817
187		FGSG_06266		NCU06739		2245		4.08369	-0.332865	0.471203	-0.0762988	7.04345	-0.432542	0.628921	-0.351079	2.95976	-0.0996766	0.157717	-0.27478	2.95976	-0.27478
188		FGSG_05207		NCU03459		1322		4.12119	-0.341849	0.620081	-0.610114	7.07816	-0.438361	0.965997	-1.11022	2.95697	-0.0965121	0.345916	-0.500102	2.95697	-0.500102
189		FGSG_12255		NCU08700		436		4.34602	0.0976424	-0.677982	2.02566	7.29764	0.290465	-0.329604	0.721496	2.95162	0.192823	0.348378	-1.30417	2.95162	-1.30417
190		FGSG_03292		NCU08899		448		0.793102	3.42349	-0.43139	2.06647	0.84056	6.37318	-0.808742	0.7846	0.0474578	2.9497	-0.377352	-1.28187	2.9497	-1.28187
191		FGSG_00550		NCU08603		781		-0.477185	4.16485	0.404296	-1.09857	-0.972277	7.11209	0.532977	-1.87452	-0.495091	2.94724	0.128681	-0.775953	2.94724	-0.775953
192		FGSG_05259		NCU06601		456		0.238853	4.44914	-0.328717	1.18589	0.295501	7.38987	-0.330923	-0.072678	0.0566484	2.94073	-0.00220622	-1.25857	2.94073	-1.25857
193		FGSG_02768		NCU06867		605		0.955348	4.58622	0.547908	-1.37134	1.20552	7.52522	0.997844	-2.34564	0.250173	2.93901	0.449936	-0.974307	2.93901	-0.974307
194		FGSG_04288		NCU01640	perithecia with short, small beak	131		3.78536	1.41106	-3.00959	1.76037	0.021209	4.34926	-3.25069	2.36071	-3.76416	2.9382	-0.241105	0.600341	2.9382	-3.76416
195		FGSG_05910		NCU03631		2632		4.12148	1.37949	-0.393103	1.49277	7.05499	2.25287	-0.60398	1.26994	2.93351	0.873375	-0.210877	-0.222828	2.93351	-0.222828
196		FGSG_05727		NCU00778		481		3.9199	-0.398551	0.427589	0.600005	6.85289	-0.720602	0.740461	-0.594175	2.93299	-0.322052	0.312872	-1.19418	2.93299	-1.19418
197		FGSG_01249		NCU09325		917		5.50061	-1.46961	0.194278	-0.207116	8.42801	-2.14626	0.349841	-0.261402	2.9274	-0.676645	0.155563	-0.0542865	2.9274	-0.676645
198		FGSG_03911		NCU06650		116		4.90972	-4.32266	5.73366	-1.94077	7.82396	-4.40055	1.5217	-0.745326	2.91424	-0.0778897	-4.21196	1.19544	2.91424	-4.21196
199		FGSG_06699		NCU00282		863		0.485383	3.82445	0.243817	-0.264184	0.852613	6.72304	0.0668365	-0.979883	0.367231	2.89859	-0.17698	-0.715699	2.89859	-0.715699
200		FGSG_08918		NCU01917		282		1.62321	5.28477	0.263298	-2.18236	2.64289	8.16919	0.422966	-4.09909	1.01968	2.88442	0.159667	-1.91673	2.88442	-1.91673
201		FGSG_10130		NCU01413		741		4.60626	0.371895	0.725633	-1.14747	7.49006	0.692491	1.08305	-1.96152	2.8838	0.320596	0.357414	-0.814053	2.8838	-0.814053
202		FGSG_02131		NCU09356		2091		4.48168	-0.491621	0.149183	-1.44516	7.36487	-0.443755	0.0270127	-1.74801	2.88319	0.0478665	-0.12217	-0.302846	2.88319	-0.302846
203		FGSG_06100		NCU03809		740		4.26955	0.40011	0.0371657	-0.338192	7.15119	0.565346	0.0329238	-1.15259	2.88164	0.165236	-0.00424193	-0.814403	2.88164	-0.814403
204		FGSG_10815		NCU11982		601		0.0560266	5.39026	0.0211963	0.729832	0.810137	8.26909	-0.463481	-0.249983	0.75411	2.87883	-0.484678	-0.979816	2.87883	-0.979816
205		FGSG_04267		NCU02655		76		3.01299	-0.777152	11.9403	-4.24299	1.87127	2.09299	5.25574	-6.55642	-1.14172	2.87014	-6.68461	-2.31343	2.87014	-6.68461
206		FGSG_08545		NCU04015		2104		4.11228	-0.573096	0.671232	-0.540422	6.97224	-0.792741	0.852063	-0.841466	2.85996	-0.219645	0.180831	-0.301044	2.85996	-0.301044
207		FGSG_05068		NCU07705		1022		4.10832	-1.04206	1.12477	-0.190252	6.95001	-1.66515	1.29255	-0.222253	2.84169	-0.62309	0.167781	-0.0320011	2.84169	-0.62309
208		FGSG_13275		NCU01976		760		0.146672	4.55442	0.289199	-1.50213	-0.354982	7.39545	0.871552	-2.30128	-0.501655	2.84103	0.582353	-0.799153	2.84103	-0.799153
209		FGSG_09267		NCU03921		658		5.57369	-1.12231	0.821115	-0.481957	8.40382	-0.825164	-0.0716517	-0.750178	2.83013	0.297142	-0.892766	-0.268222	2.83013	-0.892766
210		FGSG_06390		NCU06395		1263		3.78458	-0.66489	0.995626	-0.831903	6.61134	-0.888319	1.35324	-1.35369	2.82676	-0.223429	0.357613	-0.521789	2.82676	-0.521789
211		FGSG_06241		NCU01581		4084		4.13124	-0.0214799	0.0080578	0.157755	6.9408	0.131487	-0.0486307	0.235378	2.80956	0.152967	-0.0566885	0.0776227	2.80956	-0.0566885
212		FGSG_00102		NCU05767		163		3.47231	-1.77461	4.30209	-0.246335	6.27273	-2.02104	1.11898	0.0723547	2.80042	-0.246426	-3.18312	0.318689	2.80042	-3.18312
213		FGSG_03412		NCU03509		200		-3.79297	0.666463	5.63333	-2.00347	-0.997645	0.920939	2.87559	-2.81364	2.79533	0.254475	-2.75774	-0.810179	2.79533	-2.75774
214		FGSG_01734		NCU08152		28		-0.220258	4.23338	4.97695	3.72805	-0.386003	7.01738	2.93845	-14.1177	-0.165745	2.784	-2.03851	-17.8457	2.784	-17.8457
215		FGSG_01268		NCU02767		237		3.88397	-3.27384	0.349151	-1.30073	6.6521	-5.47643	0.428956	-2.01919	2.76813	-2.20259	0.0798056	-0.71846	2.76813	-2.20259
216		FGSG_04388		NCU01697		1408		3.83559	0.0838731	1.04802	-1.2464	6.58535	0.551441	0.575253	-1.50913	2.74976	0.467568	-0.472764	-0.262731	2.74976	-0.472764
217		FGSG_04826		NCU09041	WT	20		0.36159	0.371978	-4.00517	31.0496	-1.06985	0.0113545	-1.25937	7.19061	-1.43144	-0.360623	2.7458	-23.859	2.7458	-23.859
218		FGSG_05924		NCU08852		274		-0.0403402	4.20415	0.323768	0.0146919	0.239007	6.94261	1.05632	-1.96735	0.279348	2.73846	0.732556	-1.98204	2.73846	-1.98204
219		FGSG_01486		NCU02785		1834		4.15839	-0.19896	0.155817	0.66796	6.8781	-0.560508	0.821035	0.377666	2.71971	-0.361548	0.665218	-0.290293	2.71971	-0.361548
220		FGSG_09799		NCU08281		2347		3.97551	-0.513034	0.547317	-0.175176	6.68957	-0.774	0.830237	-0.294765	2.71406	-0.260966	0.28292	-0.119589	2.71406	-0.260966
221		FGSG_09648		NCU09937		143		0.407713	3.59688	1.3035	3.11954	0.715026	6.30597	0.962919	-0.383956	0.307313	2.70909	-0.34058	-3.5035	2.70909	-3.5035
222		FGSG_06025		NCU09481		259		1.42895	4.06876	-0.224814	-3.05791	2.13125	6.77644	-0.489569	-5.11907	0.702293	2.70768	-0.264755	-2.06115	2.70768	-2.06115
223		FGSG_09595		NCU04391	WT	90		0.690773	3.38019	-1.59101	1.08066	0.934579	6.08767	-7.28385	1.23009	0.243807	2.70748	-5.69284	0.149428	2.70748	-5.69284
224		FGSG_03103		NCU04016		346		-0.662293	3.49824	-2.1927	0.657994	-1.06214	6.19951	-3.76966	1.20308	-0.399845	2.70126	-1.57696	0.545085	2.70126	-1.57696
225	N27	FGSG_10209		NCU09852	WT	195		0.497716	0.265558	-4.32916	3.92347	0.173218	0.587757	-1.63435	1.08077	-0.324498	0.322199	2.69481	-2.8427	2.69481	-2.8427
226		FGSG_06258		NCU06851		4475		4.08664	0.202581	0.301272	0.204725	6.77502	0.35535	0.457702	0.278509	2.68838	0.152769	0.15643	0.0737842	2.68838	0.0737842
227		FGSG_00697		NCU00927		290		0.8538	3.94606	0.21959	-0.965381	1.47332	6.61946	0.274428	-2.82675	0.619522	2.6734	0.0548381	-1.86137	2.6734	-1.86137
228		FGSG_04226		NCU00835		372		6.91094	-0.948202	1.43731	-2.21555	9.56168	0.100472	2.06527	-3.69594	2.65075	1.04867	0.627958	-1.48039	2.65075	-1.48039
229		FGSG_05549		NCU06486		385		2.29487	4.10343	0.659781	-0.662648	3.29479	6.75219	1.05491	-2.10368	0.999926	2.64876	0.395133	-1.44104	2.64876	-1.44104
230		FGSG_11941		NCU09384		172		0.644125	4.94213	0.509251	-1.39182	1.29149	7.57512	0.876159	-4.43435	0.647363	2.63298	0.366908	-3.04253	2.63298	-3.04253
231		FGSG_13886		NCU02304		1582		3.43841	1.39185	-0.536292	0.171218	6.06077	2.4264	-0.95741	0.011303	2.62236	1.03455	-0.421118	-0.159915	2.62236	-0.421118
232		FGSG_11164		NCU01351	WT*	62		4.16907	-14.107	-5.46091	0.587035	6.79098	-22.6807	-8.59657	-0.928766	2.62191	-8.57373	-3.13566	-1.5158	2.62191	-8.57373
233		FGSG_02820		NCU07068		1228		3.71224	-1.27101	3.18116	-0.380925	6.3268	-1.8102	3.33854	-0.6249	2.61456	-0.539197	0.157377	-0.243975	2.61456	-0.539197
234		FGSG_00855		NCU00938		247		3.12363	-2.91967	0.498094	-1.81058	5.71291	-5.06535	1.16228	-2.93762	2.58928	-2.14567	0.664182	-1.12703	2.58928	-2.14567
235		FGSG_06450		NCU05499	WT	18		-22.9425	4.80929	-5.9438	1.65287	-47.8394	7.38859	-5.63846	2.02013	-24.8969	2.5793	0.305343	0.367262	2.5793	-24.8969
236		FGSG_04452		NCU09335		1000		3.52552	-1.27662	0.343703	-0.436305	6.09781	-1.90882	0.500198	-0.770305	2.57229	-0.632197	0.156495	-0.333999	2.57229	-0.632197
237		FGSG_03987		NCU04819		102		1.16196	4.75434	1.35511	-6.38944	1.44565	6.64327	3.89541	-11.1916	0.283689	1.88893	2.5403	-4.80218	2.5403	-4.80218
238		FGSG_04487		NCU07169		1235		3.77905	-0.971309	0.813794	0.0880644	6.3173	-1.5083	1.16825	-0.144213	2.53825	-0.536992	0.354458	-0.232278	2.53825	-0.536992
239		FGSG_10514		NCU08161		1253		0.639242	3.71443	-1.00934	-0.467528	0.99225	6.24575	-1.53419	-0.878983	0.353008	2.53131	-0.524852	-0.411455	2.53131	-0.524852
240		FGSG_01159		NCU09365		198		-3.49021	4.65288	-1.09818	0.109574	-6.24928	7.17847	-1.58492	-1.53937	-2.75907	2.52559	-0.486737	-1.64895	2.52559	-2.75907
241		FGSG_00707		NCU00928		458		3.60746	-0.347312	0.734738	0.441251	6.12219	-0.48958	1.10305	-0.813949	2.51473	-0.142268	0.368316	-1.2552	2.51473	-1.2552
242		FGSG_08601		NCU09873		728		0.878444	1.01197	-4.63014	1.62883	0.0518099	0.772218	-2.11595	2.91308	-0.826635	-0.239756	2.51418	1.28425	2.51418	-0.826635
243		FGSG_06993		NCU09525		348		1.48434	-2.49778	2.42326	-2.25662	3.99031	-4.06447	1.13153	-2.96055	2.50597	-1.56668	-1.29173	-0.703934	2.50597	-1.56668
244		FGSG_00226		NCU10314		765		0.170998	4.03691	-1.36465	1.53673	-0.608751	6.54002	-2.16007	2.02948	-0.779748	2.5031	-0.795422	0.492745	2.5031	-0.795422
245		FGSG_00554		NCU07232	WT*	85		-1.98428	4.49863	-5.50734	6.84988	-4.11469	5.52405	-3.02664	0.858525	-2.13041	1.02543	2.4807	-5.99136	2.4807	-5.99136
246		FGSG_04875		NCU09186		139		3.78679	-5.69477	2.4916	-2.90161	6.26528	-9.23013	2.29418	-4.67926	2.47849	-3.53536	-0.197414	-1.77765	2.47849	-3.53536
247		FGSG_05518		NCU00273		1162		3.6631	0.070645	0.660201	-0.904549	6.13487	0.290219	0.984398	-1.46876	2.47177	0.219574	0.324197	-0.564211	2.47177	-0.564211
248		FGSG_12668		NCU08316	WT*	318		0.843751	4.02509	1.35718	-0.0360637	1.56114	6.48132	-0.364862	-0.0917788	0.717392	2.45623	-1.72204	-0.0557151	2.45623	-1.72204
249		FGSG_00885		NCU02613	WT*	107		-0.0644115	2.21495	6.07775	-6.16146	-0.446862	4.66355	6.83913	-10.6871	-0.382451	2.44859	0.761372	-4.52564	2.44859	-4.52564
250		FGSG_07299		NCU06424		561		0.797384	3.41549	-1.83553	2.29462	0.758508	5.85964	-2.88428	3.60232	-0.0388759	2.44415	-1.04875	1.3077	2.44415	-1.04875
251		FGSG_09228		NCU04813		2786		3.5905	0.738094	0.143378	-0.327061	6.02902	1.32744	0.110018	-0.530273	2.43852	0.589346	-0.0333597	-0.203212	2.43852	-0.203212
252		FGSG_01462		NCU05165		1747		3.70055	-0.93469	0.0496245	-0.69214	6.13459	-1.31527	0.0323579	-0.737826	2.43404	-0.38058	-0.0172666	-0.0456858	2.43404	-0.38058
253		FGSG_10321		NCU04268	WT*	270		0.357408	2.58764	-2.99207	-0.106824	0.726824	0.588037	-0.560351	-0.158224	0.369417	-1.9996	2.43172	-0.0514008	2.43172	-1.9996
254		FGSG_05651		NCU04347		1329		4.22079	-0.94024	0.764005	-0.331886	6.63693	-1.4384	1.22828	-0.359486	2.41613	-0.49816	0.464278	-0.0275999	2.41613	-0.49816
255		FGSG_10821		NCU03400		1427		2.91157	-0.790156	0.510795	-0.519734	5.32454	-1.25459	0.283851	-0.37933	2.41297	-0.464433	-0.226944	0.140404	2.41297	-0.464433
256		FGSG_01132		NCU07457		2572		0.899362	3.77715	-0.239244	-0.359963	1.51056	6.17179	-0.260716	-0.590686	0.611194	2.39464	-0.0214721	-0.230723	2.39464	-0.230723
257		FGSG_11229		NCU04526		84		4.38527	-1.92081	0.921665	-2.12972	6.77538	-2.87498	2.09784	-8.12271	2.39011	-0.954169	1.17618	-5.99299	2.39011	-5.99299
258		FGSG_08434		NCU04848		3685		3.64671	-0.252307	0.210633	0.249931	6.03133	-0.259167	0.107001	0.478553	2.38462	-0.00686063	-0.103632	0.228622	2.38462	-0.103632
259		FGSG_09814		NCU06629		364		-0.200893	2.96764	-1.16587	1.74033	-0.353675	5.34856	-2.6724	3.07195	-0.152782	2.38092	-1.50653	1.33162	2.38092	-1.50653
260		FGSG_06679		NCU00171		700		0.0779846	3.47975	-0.311633	-1.43471	0.421429	5.86031	-0.754871	-2.28424	0.343444	2.38056	-0.443238	-0.849528	2.38056	-0.849528
261		FGSG_04950		NCU11323		45		-18.9492	4.87226	-0.760248	-0.551058	-31.5072	7.23997	-0.417544	-1.17167	-12.558	2.36771	0.342704	-0.620614	2.36771	-12.558
262	N11	FGSG_10224		NCU04276	WT	55		-15.226	4.55624	-10.4893	0.609159	-25.3457	6.90718	-9.41821	1.49419	-10.1197	2.35094	1.07109	0.885027	2.35094	-10.1197
263		FGSG_05654		NCU06984		615		4.28533	-0.446961	1.04225	-1.45683	6.63415	-0.246458	1.5567	-2.41628	2.34882	0.200503	0.514448	-0.959449	2.34882	-0.959449
264		FGSG_13536		NCU00717		243		-2.89496	4.74072	-0.448893	-1.10191	-5.07212	7.08842	0.27026	-2.06667	-2.17717	2.3477	0.719153	-0.964764	2.3477	-2.17717
265		FGSG_03643		NCU07517		347		0.203552	3.20103	-2.78129	1.03945	0.208928	5.53938	-4.34896	0.136625	0.0053761	2.33835	-1.56767	-0.90282	2.33835	-1.56767
266		FGSG_07126		NCU09544	WT*	75		0.0596465	3.03814	3.05002	-9.93167	0.246135	5.37512	5.0698	-16.658	0.186488	2.33698	2.01978	-6.72637	2.33698	-6.72637
267		FGSG_03921		NCU09781	WT	24		3.81891	0.488584	-0.617412	28.608	6.14847	0.623552	-1.16505	8.11585	2.32955	0.134968	-0.547641	-20.4921	2.32955	-20.4921
268		FGSG_08712		NCU10008		1257		4.06808	-0.661892	0.60718	-0.77436	6.38901	-1.11726	1.6462	-1.29673	2.32093	-0.455367	1.03902	-0.522371	2.32093	-0.522371
269		FGSG_10435		NCU04170		1239		1.64659	2.54939	-1.25435	0.512758	2.29259	4.86346	-1.78699	0.690627	0.646001	2.31406	-0.532644	0.177868	2.31406	-0.532644
270		FGSG_03944		NCU01230		698		1.16808	3.04345	-0.519992	2.03909	2.28851	5.35667	-1.37115	2.80139	1.12043	2.31322	-0.85116	0.762299	2.31322	-0.85116
271		FGSG_05563		NCU09003		4126		5.10882	-1.29757	0.00946289	0.344119	7.41869	-1.00569	-0.0422484	0.6399	2.30987	0.291883	-0.0517113	0.29578	2.30987	-0.0517113
272		FGSG_02645		NCU01151		582		4.02286	-2.60604	3.59454	-1.65768	6.32802	-3.30715	3.62499	-2.65688	2.30517	-0.701116	0.0304545	-0.999201	2.30517	-0.999201
273		FGSG_01812		NCU11278		32		-25.0434	-0.0112877	1.19558	3.26502	-41.8873	0.206997	0.713865	5.56809	-16.844	0.218285	-0.481714	2.30306	2.30306	-16.844
274		FGSG_08887		NCU01963		710		1.61795	3.28435	0.92636	-0.868426	2.67389	5.58567	1.55459	-1.71203	1.05594	2.30132	0.62823	-0.8436	2.30132	-0.8436
275		FGSG_07962		NCU11255		356		0.0732255	3.53264	-0.101383	-0.883123	0.171729	5.83348	0.0686714	-2.4246	0.098504	2.30084	0.170054	-1.54148	2.30084	-1.54148
276	N43	FGSG_00989		NCU05598	WT	790		0.853447	-0.4778	2.08279	-6.2496	1.26788	-1.19106	1.31499	-3.94965	0.414429	-0.713259	-0.767797	2.29996	2.29996	-0.767797
277		FGSG_04220		NCU07587		414		3.52202	-0.153174	0.406329	1.67024	5.80618	-0.120038	0.614945	0.318756	2.28417	0.0331366	0.208616	-1.35148	2.28417	-1.35148
278		FGSG_07140		NCU01248		336		-0.261832	3.07416	-0.0710249	-2.12611	-0.500357	5.35789	-0.186456	-3.74064	-0.238524	2.28373	-0.115431	-1.61453	2.28373	-1.61453
279		FGSG_10101		NCU01426		822		3.40786	0.208565	-0.148474	-0.481323	5.67115	-0.53494	0.716638	-0.678319	2.26329	-0.743505	0.865112	-0.196997	2.26329	-0.743505
280		FGSG_16849	enhanced stroma	NCU01108	WT	40		2.27636	3.39897	0.129796	7.39383	3.58538	5.65924	0.591007	-6.91357	1.30902	2.26027	0.461211	-14.3074	2.26027	-14.3074	0.370786	0.303978
281		FGSG_05123		NCU08695		444		0.208932	1.88815	-2.75537	0.412056	0.341477	0.780066	-0.49533	-0.877652	0.132545	-1.10808	2.26003	-1.28971	2.26003	-1.28971
282		FGSG_10193		NCU03603		2077		2.84314	-0.639909	-0.332875	0.449594	5.10075	-0.770268	-0.638411	1.09433	2.25761	-0.130359	-0.305536	0.644734	2.25761	-0.305536
283		FGSG_09809		NCU06997		2343		3.04682	-0.117536	0.24345	-0.24486	5.30425	-0.193274	0.502415	-0.506026	2.25744	-0.0757375	0.258965	-0.261166	2.25744	-0.261166
284		FGSG_09592		NCU04378		1637		0.636328	2.37712	-0.14106	0.271468	1.13485	4.62285	-0.548088	-0.0438055	0.498523	2.24573	-0.407028	-0.315273	2.24573	-0.407028
285		FGSG_01287		NCU11228		3542		3.34382	-0.385017	0.693299	-0.401288	5.58673	-0.491177	1.08503	-0.520495	2.24292	-0.10616	0.391731	-0.119207	2.24292	-0.119207
286		FGSG_09382		NCU06055		154		0.595709	0.613994	4.60861	-5.21086	1.17443	1.18962	6.84151	-8.5077	0.578723	0.575629	2.23289	-3.29684	2.23289	-3.29684
287		FGSG_00964		NCU03410		2831		3.38569	-0.485653	0.14567	-0.169421	5.61314	-0.683816	0.165098	-0.266761	2.22746	-0.198163	0.0194286	-0.0973409	2.22746	-0.198163
288		FGSG_02735		NCU09511		1802		3.3737	-0.680681	0.795505	0.0801108	5.58749	-1.05014	1.06022	-0.053881	2.21379	-0.369463	0.264715	-0.133992	2.21379	-0.369463
289		FGSG_01636		NCU05417		303		3.49503	-0.441153	1.52577	-2.71263	5.70839	-0.73791	2.4086	-4.52938	2.21336	-0.296757	0.882829	-1.81675	2.21336	-1.81675
290		FGSG_01943		NCU06390		862		3.63572	-0.962301	1.99554	-0.0731806	5.82131	-1.67867	3.20673	-0.418752	2.18559	-0.716367	1.21119	-0.345571	2.18559	-0.716367
291		FGSG_02130		NCU09357		2160		3.60153	-0.251361	-0.223537	0.144731	5.78648	-0.0981649	-0.514215	0.654571	2.18496	0.153196	-0.290678	0.50984	2.18496	-0.290678
292		FGSG_00171		NCU10129		480		4.32232	-1.0715	0.000645	0.362127	6.49788	-2.27197	-0.0154071	-0.0978597	2.17556	-1.20048	-0.0160521	-0.459986	2.17556	-1.20048
293		FGSG_06107		NCU01457		556		3.02296	0.747183	-0.102978	1.0853	5.18961	1.44061	-0.362143	0.0300617	2.16666	0.693432	-0.259164	-1.05523	2.16666	-1.05523
294		FGSG_08592		NCU07447		1170		3.32469	-0.0932192	0.393934	0.147043	5.48769	-0.272562	0.685073	-0.413403	2.163	-0.179343	0.291139	-0.560447	2.163	-0.560447
295		FGSG_06911		NCU00481		2460		-0.110875	3.51228	0.181956	0.12335	0.124003	5.67317	0.167113	-0.122272	0.234878	2.16089	-0.0148434	-0.245622	2.16089	-0.245622
296		FGSG_06710		NCU06511		304		1.59885	3.17682	1.45137	-1.83584	2.58902	5.33686	1.82433	-3.61873	0.99017	2.16003	0.372951	-1.78289	2.16003	-1.78289
297		FGSG_02087		NCU07743	WT*	49		3.23453	-17.2573	2.50287	-2.58355	5.39212	-28.8154	1.49363	-2.27498	2.15759	-11.5581	-1.00924	0.308565	2.15759	-11.5581
298		FGSG_01304		NCU02720		1149		0.776336	3.11584	0.308999	0.453968	1.03425	5.26145	0.474159	-0.113595	0.25791	2.14561	0.16516	-0.567563	2.14561	-0.567563
299		FGSG_10499		NCU08141		1001		3.90403	-0.760356	0.924563	-0.837605	6.04427	-1.3528	1.69131	-1.4696	2.14024	-0.592448	0.766749	-0.631994	2.14024	-0.631994
300		FGSG_00389		NCU10059		482		2.98222	-0.680754	1.01302	-2.08185	5.1206	-1.15606	1.59772	-3.27256	2.13837	-0.475305	0.584705	-1.19071	2.13837	-1.19071
301		FGSG_06794		NCU06681		1206		3.34452	-0.184324	0.926509	-1.29715	5.47844	-0.561806	1.43333	-1.84588	2.13393	-0.377481	0.506819	-0.548729	2.13393	-0.548729
302	F31	FGSG_03028	perithecial initials	NCU04197	WT	174		4.61217	-1.37797	0.725723	2.74384	1.58771	-0.397329	0.375727	4.8743	-3.02446	0.98064	-0.349996	2.13046	2.13046	-3.02446	0.591659	0.0537777
303		FGSG_05008		NCU06332		338		-0.0525723	3.17908	-2.70149	1.15993	0.175708	5.30072	-4.30725	1.5919	0.22828	2.12164	-1.60576	0.431964	2.12164	-1.60576
304		FGSG_02434		NCU09032		3593		3.79991	-0.407282	-0.0708512	-0.182814	5.91386	-0.52061	0.114869	-0.129418	2.11395	-0.113329	0.18572	0.0533965	2.11395	-0.113329
305		FGSG_03033		NCU09580		496		-0.0883956	3.41297	-2.75757	1.28015	-0.387193	5.51461	-3.91411	1.92639	-0.298797	2.10164	-1.15654	0.646239	2.10164	-1.15654
306		FGSG_08549		NCU00572		377		0.755546	3.42932	-0.785269	1.12795	0.913193	5.52726	-1.18385	-0.332029	0.157647	2.09794	-0.398582	-1.45998	2.09794	-1.45998
307		FGSG_06992		NCU11254		4414		3.24544	-0.293867	0.420767	0.0752369	5.34225	-0.279156	0.583134	0.135322	2.09681	0.0147112	0.162367	0.0600853	2.09681	0.0147112
308		FGSG_03247		NCU06005		974		5.10591	-1.16888	0.408623	-1.00294	7.20238	-0.872464	0.316732	-1.65082	2.09647	0.296415	-0.0918907	-0.647881	2.09647	-0.647881
309		FGSG_02049		NCU01211		1079		2.89961	-0.0400219	0.26301	-1.17352	4.99117	0.288854	0.330193	-1.77217	2.09157	0.328876	0.067183	-0.598653	2.09157	-0.598653
310		FGSG_09838		NCU02402		3397		2.9354	0.452501	0.239457	-0.228769	5.0193	0.77159	0.451044	-0.362632	2.0839	0.319089	0.211588	-0.133863	2.0839	-0.133863
311		FGSG_07494		NCU06021		2253		0.688798	3.12988	-0.338683	-0.498438	1.03064	5.21273	-0.453904	-0.77211	0.34184	2.08285	-0.115221	-0.273671	2.08285	-0.273671
312		FGSG_02626		NCU11272		462		2.56977	0.374031	0.827918	-1.73342	4.65152	0.465081	1.52211	-2.97155	2.08175	0.0910498	0.694191	-1.23813	2.08175	-1.23813
313		FGSG_04543		NCU01902		1981		2.35556	-0.709586	-0.0204876	-0.694148	4.43551	-1.03509	-0.0151828	-0.910491	2.07995	-0.325509	0.00530479	-0.216343	2.07995	-0.325509
314		FGSG_05351		NCU05936		1078		3.04655	1.33343	0.602113	-1.10729	5.12032	2.28508	1.02576	-1.70615	2.07377	0.951652	0.423645	-0.598857	2.07377	-0.598857
315		FGSG_01919		NCU08012		4196		3.0997	0.166003	0.288385	-0.257307	5.16916	0.220543	0.524701	-0.299576	2.06946	0.0545393	0.236315	-0.0422683	2.06946	-0.0422683
316		FGSG_04427		NCU08709		2119		3.26738	0.000787819	-0.208763	0.486144	5.33618	-0.0830016	-0.133758	0.187695	2.0688	-0.0837894	0.0750047	-0.298448	2.0688	-0.298448
317		FGSG_11343		NCU07649		113		5.41691	2.43125	-7.30037	5.67829	7.48541	3.49831	-5.31477	1.40277	2.0685	1.06706	1.9856	-4.27552	2.0685	-4.27552
318		FGSG_03111		NCU09909		351		2.72798	-2.13139	1.39563	-1.63843	4.79296	-3.68452	2.11365	-2.60991	2.06498	-1.55313	0.718027	-0.97148	2.06498	-1.55313
319		FGSG_06497		NCU07350		242		-0.699553	2.77285	-2.60789	1.62749	-0.52295	0.591782	-0.543088	0.373706	0.176603	-2.18107	2.0648	-1.25378	2.0648	-2.18107
320		FGSG_05929		NCU08889		1934		2.97818	-0.307919	0.459539	-0.244562	5.03958	-0.645616	0.716707	-0.321147	2.0614	-0.337697	0.257168	-0.0765845	2.0614	-0.337697
321		FGSG_08687		NCU00719		248		3.79679	-0.77941	1.90848	-3.03063	5.85753	-0.904587	2.66926	-5.17128	2.06074	-0.125178	0.760783	-2.14064	2.06074	-2.14064
322		FGSG_02561		NCU06272		630		-0.101508	2.6747	-1.14587	0.34716	-0.210205	4.73383	-2.09056	0.574492	-0.108697	2.05913	-0.944689	0.227333	2.05913	-0.944689
323		FGSG_09590		NCU04381		872		1.19415	2.89734	0.362605	-1.38385	1.93883	4.95489	0.0119908	-2.09282	0.744678	2.05756	-0.350615	-0.708962	2.05756	-0.708962
324		FGSG_03173		NCU08156		746		2.10116	0.715697	-1.7054	-1.39836	1.60925	0.91106	0.349542	-2.20842	-0.491903	0.195363	2.05494	-0.810063	2.05494	-0.810063
325		FGSG_06653		NCU00124		4187		3.36819	-0.387701	0.369044	0.000487145	5.42153	-0.431334	0.549827	0.0600547	2.05334	-0.043633	0.180783	0.0595675	2.05334	-0.043633
326		FGSG_07444		NCU01205		818		1.82695	2.83837	-0.0161315	-0.406116	3.00239	4.8917	-0.125369	-1.15277	1.17545	2.05334	-0.109238	-0.746656	2.05334	-0.746656
327		FGSG_07262		NCU00336		845		0.417557	2.64928	-0.965307	0.26172	0.501911	4.69378	-1.69098	0.47751	0.0843541	2.0445	-0.725677	0.215791	2.0445	-0.725677
328		FGSG_09023		NCU06330		1864		3.33764	0.774564	-0.0688376	0.142708	5.38164	1.5044	0.0408093	-0.210461	2.044	0.729837	0.109647	-0.353169	2.044	-0.353169
329		FGSG_03365		NCU09759	WT	74		2.75752	0.32404	-11.0359	0.567555	4.79661	0.457208	-17.9185	0.0837954	2.03909	0.133168	-6.88264	-0.48376	2.03909	-6.88264
330		FGSG_06633		NCU00237		2204		6.47366	-1.12841	0.400545	-0.0747321	8.51121	-0.405624	0.118326	0.108255	2.03755	0.722784	-0.282219	0.182987	2.03755	-0.282219
331		FGSG_09730		NCU07715		2734		2.82312	-0.225334	0.61145	-0.228204	4.86052	-0.396945	0.902114	-0.437989	2.0374	-0.171612	0.290664	-0.209785	2.0374	-0.209785
332		FGSG_00445		NCU11229		2951		3.05708	0.0187307	-0.200749	0.177851	5.09275	-0.164908	-0.235872	0.469207	2.03567	-0.183638	-0.0351233	0.291356	2.03567	-0.183638
333		FGSG_00342		NCU05909		1290		3.23229	-1.66652	0.933498	-0.931674	5.26477	-2.17973	1.52109	-1.25549	2.03248	-0.513206	0.587587	-0.323817	2.03248	-0.513206
334		FGSG_01848		NCU03684		190		3.67751	-2.9869	0.207725	-1.81041	5.70896	-5.88764	1.161	-2.95116	2.03145	-2.90073	0.95327	-1.14075	2.03145	-2.90073
335		FGSG_08635	aborted in ascus development (Wang et al, 2011)	NCU09071		922		1.52545	2.9262	0.024908	-0.151522	2.52963	4.94153	-0.09289	-0.824503	1.00418	2.01533	-0.117798	-0.672981	2.01533	-0.672981
336		FGSG_06694		NCU00120		3505		3.26089	-0.417173	0.642147	-0.371092	5.26685	-0.540012	1.02024	-0.437486	2.00595	-0.122839	0.378089	-0.0663944	2.00595	-0.122839
337		FGSG_09296		NCU09787		4336		3.72024	-0.359593	0.0922338	0.456863	5.7167	-0.206893	0.283624	0.447052	1.99646	0.1527	0.19139	-0.00981113	1.99646	-0.00981113
338		FGSG_09253		NCU04091		3220		2.98301	-0.345725	0.388947	-0.277425	4.97253	-0.497652	0.652686	-0.356561	1.98952	-0.151927	0.263739	-0.0791364	1.98952	-0.151927
339		FGSG_08423		NCU05819		953		4.84739	0.106017	0.872137	-1.07535	6.8355	-0.0634384	1.0606	-1.73124	1.98811	-0.169456	0.188465	-0.65589	1.98811	-0.65589
340		FGSG_09985		NCU07157		916		1.33057	2.98734	-0.37949	-0.440182	2.00645	4.97426	-0.622614	-1.11729	0.675883	1.98693	-0.243124	-0.677108	1.98693	-0.677108
341	N31	FGSG_10758		NCU01620	WT	1190		0.250357	0.386997	-3.06508	0.0729791	0.211278	0.0042527	-1.08219	-0.480693	-0.0390789	-0.382745	1.98289	-0.553672	1.98289	-0.553672
342		FGSG_05797		NCU06720		125		-2.4431	2.81542	1.39438	-5.72971	-4.09683	4.79302	1.88952	-9.61733	-1.65373	1.9776	0.495132	-3.88762	1.9776	-3.88762
343		FGSG_01690		NCU06832		4065		3.42768	-0.247625	0.959352	-0.306874	5.4005	-0.23988	1.52054	-0.366844	1.97282	0.00774434	0.561189	-0.0599696	1.97282	-0.0599696
344		FGSG_02964		NCU02206		118		5.08496	-1.353	4.99896	3.04614	7.05118	-1.86311	0.98318	0.620593	1.96622	-0.510111	-4.01578	-2.42555	1.96622	-4.01578
345		FGSG_06058		NCU09722		1330		2.81217	0.452768	-0.0464663	-0.224746	4.77555	1.05273	-0.544288	-0.272086	1.96338	0.599962	-0.497822	-0.0473399	1.96338	-0.497822
346		FGSG_08738		NCU09191		1499		2.74909	-0.259402	1.03325	-0.146136	4.71165	-0.273883	1.5579	-0.589828	1.96256	-0.0144808	0.524653	-0.443692	1.96256	-0.443692
347		FGSG_09543		NCU03178		4371		3.03349	0.505263	0.0145281	0.0475214	4.9917	0.621686	0.0243575	0.0478466	1.95821	0.116423	0.00982935	0.000325225	1.95821	0.000325225
348		FGSG_07238		NCU00039		122		1.85932	-0.0449364	2.97095	0.16852	2.40547	1.05367	-0.985667	2.12558	0.546147	1.0986	-3.95662	1.95706	1.95706	-3.95662
349		FGSG_11311		NCU11534		3124		3.07056	-0.757195	0.177358	-0.503224	5.02708	-0.760089	0.112882	-0.668138	1.95652	-0.00289396	-0.0644765	-0.164913	1.95652	-0.164913
350		FGSG_06423		NCU04049		2834		3.75155	-1.68735	0.300851	-0.596625	5.70512	-1.88478	0.431538	-0.748843	1.95358	-0.19743	0.130687	-0.152217	1.95358	-0.19743
351		FGSG_07013		NCU01365		499		0.467235	2.98003	0.724771	-0.0821772	0.399012	4.9284	1.16707	-1.23263	-0.0682224	1.94838	0.442301	-1.15046	1.94838	-1.15046
352		FGSG_10292		NCU04333		3347		3.08065	-0.0302972	0.587558	0.149303	5.02461	0.0588471	0.963804	0.0105813	1.94396	0.0891443	0.376246	-0.138722	1.94396	-0.138722
353		FGSG_02583		NCU00869		185		-0.348462	-4.38958	2.78885	-3.82224	-0.113554	-7.32926	4.73264	-6.27332	0.234908	-2.93968	1.94379	-2.45108	1.94379	-2.93968
354		FGSG_11622		NCU01858		3431		2.5108	0.644687	0.198843	-0.395743	4.44523	1.61443	0.068188	-0.477319	1.93443	0.969747	-0.130655	-0.0815756	1.93443	-0.130655
355		FGSG_08817		NCU02167		2247		1.86659	-0.268997	0.703198	-0.539224	3.79862	-0.54357	0.522909	-0.358883	1.93203	-0.274573	-0.180289	0.180341	1.93203	-0.274573
356		FGSG_10390		NCU11102		2176		2.28309	-0.463915	0.431405	0.137594	4.21233	-0.490288	0.643102	-0.1506	1.92923	-0.0263738	0.211698	-0.288193	1.92923	-0.288193
357		FGSG_07498		NCU09449		3754		2.98411	0.506997	-0.0315526	-0.0464869	4.90444	0.833449	-0.0873438	-0.142811	1.92033	0.326452	-0.0557912	-0.0963243	1.92033	-0.0963243
358		FGSG_12141		NCU04886		1826		0.429864	2.99593	0.427364	-0.209001	0.225199	4.9151	0.525025	-0.573779	-0.204665	1.91917	0.097661	-0.364778	1.91917	-0.364778
359		FGSG_12831		NCU06957		1234		0.111213	3.26419	-0.343078	-0.0512979	0.308969	5.18254	-0.252818	-0.58854	0.197756	1.91835	0.0902607	-0.537242	1.91835	-0.537242
360		FGSG_05904		NCU03650		942		-0.202001	3.10684	-0.767998	0.521555	-0.184461	5.01833	-0.664604	-0.141487	0.01754	1.91149	0.103394	-0.663041	1.91149	-0.663041
361		FGSG_01407		NCU02456		2837		2.93466	-0.40514	0.477952	-0.203647	4.84409	-0.602118	0.838665	-0.29975	1.90942	-0.196978	0.360713	-0.0961029	1.90942	-0.196978
362		FGSG_01043		NCU09321		2025		2.65213	-0.248445	0.95615	-0.439701	4.55864	-0.563266	1.66902	-0.319092	1.90651	-0.31482	0.71287	0.120609	1.90651	-0.31482
363		FGSG_11565		NCU05888		129		-4.50056	2.81627	-0.314582	-0.995109	-8.29414	4.71102	-0.771113	-1.86917	-3.79358	1.89475	-0.456532	-0.87406	1.89475	-3.79358
364		FGSG_00681		NCU10069		972		1.16045	-0.172599	-1.61737	2.88116	2.25455	-0.360011	-2.26667	4.77099	1.09409	-0.187412	-0.649293	1.88983	1.88983	-0.649293
365		FGSG_01639		NCU03542		1296		2.33578	-0.524745	-0.120741	0.165551	4.22441	-0.390836	-0.63253	0.743096	1.88863	0.133909	-0.511789	0.577545	1.88863	-0.511789
366		FGSG_09527		NCU04053		2375		3.12507	0.33327	0.447945	0.0893642	5.00776	0.412698	0.948503	-0.168277	1.88269	0.0794281	0.500558	-0.257641	1.88269	-0.257641
367		FGSG_09544		NCU02477		1437		0.223805	2.56976	-0.667869	0.596873	0.471508	4.45226	-1.12756	0.291569	0.247703	1.8825	-0.459688	-0.305303	1.8825	-0.459688
368		FGSG_03697		NCU07054		127		2.10892	-5.91378	4.85031	-1.78302	3.56242	-9.78808	6.7225	-2.89232	1.4535	-3.8743	1.87219	-1.1093	1.87219	-3.8743
369		FGSG_13579		NCU00753		1194		0.40527	2.65073	-0.710422	0.797588	0.615515	4.52148	-1.26237	1.44762	0.210245	1.87075	-0.551944	0.650034	1.87075	-0.551944
370		FGSG_02233		NCU05650		544		-0.726924	3.40975	-0.803983	0.659753	-0.56229	5.27854	-1.88145	0.883595	0.164634	1.86878	-1.07746	0.223842	1.86878	-1.07746
371		FGSG_07208		NCU01289		776		2.55616	-0.633556	0.172706	-0.764577	4.42314	-1.22326	0.681036	-1.54601	1.86698	-0.589706	0.508329	-0.781438	1.86698	-0.781438
372		FGSG_10050		NCU04635		183		1.29619	3.45226	-0.701125	2.64572	1.23923	5.31915	-0.320802	-0.300697	-0.0569657	1.86689	0.380324	-2.94642	1.86689	-2.94642
373		FGSG_06896		NCU08976		256		-8.10142	3.56877	-0.265395	-1.21319	-10.1988	5.43542	-0.0750665	-3.28472	-2.0974	1.86666	0.190329	-2.07154	1.86666	-2.0974
374		FGSG_04688		NCU09138		842		2.77703	0.0164318	-1.17598	0.791254	4.64315	0.190671	-1.90808	1.60999	1.86612	0.17424	-0.732104	0.818736	1.86612	-0.732104
375		FGSG_08456		NCU03967		2300		2.61999	-0.476628	0.954064	-0.421777	4.47534	-0.742908	1.93123	-0.091491	1.85535	-0.26628	0.977161	0.330286	1.85535	-0.26628
376		FGSG_05400		NCU06504		586		1.81265	2.13209	1.11857	-0.199328	1.63851	3.98694	0.129207	-0.415171	-0.174144	1.85485	-0.989367	-0.215843	1.85485	-0.989367
377		FGSG_00520		NCU03325		1146		2.78061	-0.423272	-0.0117146	-0.576598	4.62489	-0.99109	0.542619	-0.681304	1.84428	-0.567817	0.554334	-0.104706	1.84428	-0.567817
378		FGSG_05417		NCU07874		1756		2.2628	-0.21767	1.07111	-0.786501	4.10666	-0.433728	1.75034	-1.1649	1.84386	-0.216058	0.67923	-0.378397	1.84386	-0.378397
379		FGSG_12206		NCU07234		295		2.83236	-0.477971	0.533292	-1.69051	4.67124	-1.04241	1.72701	-3.53819	1.83888	-0.564437	1.19372	-1.84768	1.83888	-1.84768
380		FGSG_12264		NCU08706		1526		2.55925	-0.140613	0.140514	0.0486113	4.39789	-0.0431563	0.174903	-0.388597	1.83864	0.0974571	0.0343891	-0.437208	1.83864	-0.437208
381		FGSG_06178		NCU05263		2587		2.4716	-0.163895	0.228112	-0.0962393	4.31009	-0.167336	0.239994	-0.325682	1.83849	-0.00344122	0.0118817	-0.229443	1.83849	-0.229443
382		FGSG_00584		NCU09252		2483		3.3655	-0.745781	0.729656	0.0133302	5.20147	-0.717929	0.487425	0.208858	1.83597	0.0278515	-0.242231	0.195527	1.83597	-0.242231
383		FGSG_09751		NCU07005		99		1.93038	1.39621	3.03805	-7.48293	3.07882	2.2336	4.87377	-12.4137	1.14844	0.837384	1.83573	-4.93074	1.83573	-4.93074
384	F26	FGSG_02102	asynchronous developing perithecia	NCU07748	WT*	205		-3.21502	-3.75004	2.32101	-1.24399	-1.38606	-6.42034	3.86108	-2.05956	1.82895	-2.67031	1.54007	-0.815575	1.82895	-2.67031	0.64119	0.0872349
385		FGSG_00494		NCU00953		2642		2.83265	-0.279521	0.246779	-0.307599	4.65961	-0.487771	0.498497	-0.528489	1.82695	-0.20825	0.251718	-0.22089	1.82695	-0.22089
386		FGSG_04183		NCU09658		1145		0.225228	2.83332	-0.860367	-0.0460252	0.194005	4.65751	-1.42867	-0.224806	-0.031223	1.82419	-0.568301	-0.178781	1.82419	-0.568301
387		FGSG_03682		NCU08440		494		-0.249972	-1.29353	-0.721485	0.0302697	0.0451538	-2.45147	1.10015	-0.953346	0.295126	-1.15793	1.82163	-0.983616	1.82163	-1.15793
388		FGSG_04888		NCU02934		889		0.778149	0.890399	-1.64961	3.02452	0.986371	1.31271	-2.34358	4.83963	0.208222	0.422311	-0.693973	1.81511	1.81511	-0.693973
389		FGSG_06901		NCU00497		449		0.922286	0.233072	-1.17276	-1.27223	1.44925	0.267283	0.639983	-2.55328	0.526963	0.0342109	1.81274	-1.28105	1.81274	-1.28105
390		FGSG_05839		NCU00821	WT*	369		4.02111	-0.694144	-2.79739	1.93107	2.52467	0.391207	-3.27581	3.73628	-1.49644	1.08535	-0.478419	1.80521	1.80521	-1.49644
391		FGSG_12711		NCU08290		498		0.146179	2.3705	0.538543	-1.7854	0.813179	4.17493	0.824154	-2.93867	0.667	1.80443	0.285611	-1.15327	1.80443	-1.15327
392		FGSG_01402		NCU08433		1256		2.3492	-1.0009	0.530065	-0.163442	4.1521	-1.52342	1.18597	-0.128425	1.8029	-0.522512	0.655907	0.0350164	1.8029	-0.522512
393		FGSG_05231		NCU08821		1218		3.06607	-0.0306359	0.61007	-0.974083	4.85983	-0.0832616	0.80618	-1.51795	1.79376	-0.0526257	0.196109	-0.543869	1.79376	-0.543869
394		FGSG_08590		NCU03172		1610		4.12223	-0.514018	1.11596	-1.38246	5.91255	-0.316879	1.45206	-1.79748	1.79032	0.197138	0.336101	-0.415018	1.79032	-0.415018
395		FGSG_05030		NCU00738		1674		2.64315	-0.101867	-0.196511	0.0147778	4.43339	-0.0248294	-0.59207	0.0591992	1.79025	0.077038	-0.395559	0.0444215	1.79025	-0.395559
396		FGSG_03908		NCU11753		8		0.0558419	-112.815	0.58558	-0.783431	0.0803831	-186.947	0.876879	1.00192	0.0245412	-74.1326	0.291299	1.78535	1.78535	-74.1326
397		FGSG_10132		NCU03600		202		2.13464	-4.27762	-0.150977	-1.01584	3.9079	-6.98623	-0.631679	-2.16982	1.77326	-2.70861	-0.480702	-1.15397	1.77326	-2.70861
398		FGSG_09227		NCU04826		955		2.71118	-1.36785	1.42641	-0.939773	4.48444	-2.02328	2.22164	-1.33962	1.77326	-0.655435	0.795223	-0.399845	1.77326	-0.655435
399		FGSG_11084		NCU05519		3199		1.79193	-0.301419	1.19952	-0.203185	3.56215	-0.39374	2.40858	-0.358154	1.77022	-0.0923212	1.20906	-0.154969	1.77022	-0.154969
400		FGSG_08847		NCU07287		1207		0.740791	0.119576	0.341941	-0.702356	2.51024	0.262053	0.170331	-1.25095	1.76945	0.142477	-0.17161	-0.548594	1.76945	-0.548594
401		FGSG_00383		NCU09996		3356		2.5358	-0.175561	0.0716481	-0.342681	4.30476	-0.313337	0.0694269	-0.394838	1.76895	-0.137776	-0.00222118	-0.0521564	1.76895	-0.137776
402		FGSG_06048		NCU02250		1342		0.26436	0.199782	-3.71126	0.64014	-0.22808	0.444043	-1.94284	1.04566	-0.49244	0.244261	1.76842	0.405517	1.76842	-0.49244
403		FGSG_04221		NCU07584		2655		2.66569	-0.351436	0.274189	-0.105262	4.42893	-0.5699	0.403863	-0.0976568	1.76324	-0.218464	0.129674	0.00760499	1.76324	-0.218464
404		FGSG_06792		NCU01302		1689		1.01957	2.44552	-0.644756	0.373851	2.04214	4.20861	-1.03754	0.384896	1.02257	1.76309	-0.392781	0.011045	1.76309	-0.392781
405		FGSG_07881		NCU01285		317		0.326052	-2.36889	2.5657	-0.772456	0.462529	-4.0967	4.32808	-1.26348	0.136477	-1.72781	1.76238	-0.491026	1.76238	-1.72781
406		FGSG_01671		NCU03333		1055		0.235685	2.94573	-1.97007	1.36495	0.259064	4.70107	-2.58051	2.08674	0.0233794	1.75534	-0.610445	0.721794	1.75534	-0.610445
407		FGSG_09277		NCU04058		3234		3.36085	-1.36061	0.0574614	0.68635	5.1134	-1.33944	0.105621	0.53662	1.75255	0.0211715	0.04816	-0.14973	1.75255	-0.14973
408		FGSG_04385		NCU03563		4100		2.7177	-0.0691415	0.0833435	0.391663	4.46622	-0.123978	0.211796	0.579695	1.74852	-0.0548366	0.128452	0.188032	1.74852	-0.0548366
409	N29	FGSG_01401		NCU02086	WT*	1531		2.24404	-1.65956	0.81035	-0.740696	1.80845	-1.78464	2.55411	-0.821789	-0.435586	-0.12508	1.74376	-0.0810929	1.74376	-0.435586
410		FGSG_05211		NCU03464		2700		2.51734	-0.127968	0.0899432	0.0575085	4.25958	-0.0447481	-0.123858	-0.0851444	1.74224	0.0832197	-0.213801	-0.142653	1.74224	-0.213801
411		FGSG_09524		NCU05994		576		2.60061	-1.29738	0.71169	-0.0420106	4.33998	-2.30892	1.28481	-0.122563	1.73937	-1.01154	0.573118	-0.0805526	1.73937	-1.01154
412		FGSG_10052		NCU11309		471		1.75393	1.08925	1.1508	-0.96687	3.49027	0.600567	1.10958	-2.18102	1.73634	-0.488683	-0.0412154	-1.21415	1.73634	-1.21415
413		FGSG_07091		NCU09216		3370		2.2029	0.58682	0.0567939	-0.438847	3.93714	1.15827	0.1226	-0.575247	1.73424	0.571446	0.0658062	-0.1364	1.73424	-0.1364
414		FGSG_10221		NCU04229		124		-6.11737	3.07219	-1.26988	-0.146817	-10.046	4.80537	-1.6819	-0.164194	-3.92868	1.73318	-0.412014	-0.0173776	1.73318	-3.92868
415		FGSG_06411		NCU00662		3000		2.78289	-0.498368	0.232412	-0.201707	4.51551	-0.551687	0.400427	-0.380595	1.73262	-0.0533187	0.168014	-0.178888	1.73262	-0.178888
416		FGSG_13543		NCU03937		4215		2.7757	-0.121116	0.600411	-0.424222	4.5065	-0.0624242	0.899072	-0.461939	1.7308	0.0586916	0.298662	-0.0377167	1.7308	-0.0377167
417		FGSG_13012		NCU09307	WT*	653		2.7662	-0.54557	2.83809	-1.25533	4.49345	-0.420643	3.27352	-2.15414	1.72726	0.124927	0.435433	-0.89881	1.72726	-0.89881
418		FGSG_04207		NCU09355		2608		3.17224	-0.205465	-0.178947	-0.364516	4.89856	0.176443	-0.405149	-0.58414	1.72632	0.381907	-0.226202	-0.219624	1.72632	-0.226202
419		FGSG_08678		NCU04470		446		1.62617	-2.41757	0.748676	0.369728	3.35211	-3.70394	0.540364	0.430371	1.72594	-1.28637	-0.208312	0.0606428	1.72594	-1.28637
420		FGSG_06951		NCU06260		894		2.3405	-0.297287	0.415871	0.566593	4.06629	-0.4232	0.608103	-0.125083	1.72579	-0.125913	0.192232	-0.691675	1.72579	-0.691675
421		FGSG_02489		NCU09514		518		-1.4062	2.77189	-0.799757	1.72707	-2.53412	4.49149	-1.31432	1.51712	-1.12792	1.7196	-0.514565	-0.209957	1.7196	-1.12792
422		FGSG_00416		NCU07205		343		2.01222	-2.05995	-0.248409	0.437059	3.73133	-3.64907	-0.0959378	0.285853	1.71911	-1.58912	0.152472	-0.151206	1.71911	-1.58912
423		FGSG_02658		NCU05121	WT*	14		-0.529687	-59.7921	7.67405	-2.87684	-0.752072	-99.3437	1.75283	-1.16414	-0.222384	-39.5516	-5.92122	1.7127	1.7127	-39.5516
424		FGSG_01421		NCU01689		1180		1.00876	-1.17023	0.709893	-0.0135175	2.7184	-1.72717	0.866968	-0.274713	1.70965	-0.55694	0.157075	-0.261195	1.70965	-0.55694
425		FGSG_00689		NCU00929		3815		2.83011	-0.290726	0.401596	-0.0396915	4.53168	-0.380116	0.51354	0.0171636	1.70157	-0.0893904	0.111944	0.0568551	1.70157	-0.0893904
426		FGSG_06109		NCU01466		3138		2.61874	-0.323837	0.0456006	0.352293	4.31432	-0.402976	-0.118059	0.56037	1.69558	-0.0791385	-0.163659	0.208078	1.69558	-0.163659
427		FGSG_06338		NCU02231		2046		0.367541	2.19181	-0.0366812	-0.555012	0.609611	3.887	-0.201933	-0.86514	0.24207	1.69518	-0.165252	-0.310127	1.69518	-0.310127
428		FGSG_06235		NCU00988	WT*	58		2.89633	-15.9415	2.31198	-1.32863	4.59047	-25.8095	2.35643	-1.90276	1.69414	-9.86803	0.0444487	-0.574132	1.69414	-9.86803
429		FGSG_02529		NCU00162		4396		2.34589	-0.418729	0.327393	-0.12206	4.03683	-0.347897	0.399289	-0.113476	1.69094	0.0708323	0.0718957	0.00858415	1.69094	0.00858415
430		FGSG_01273		NCU09322		3415		2.5652	-0.106989	0.0632915	0.148659	4.25504	-0.226903	0.342361	0.0161399	1.68985	-0.119914	0.279069	-0.132519	1.68985	-0.132519
431		FGSG_09583		NCU00790		611		2.81477	-2.66031	0.589615	0.448838	4.50319	-3.62363	0.817988	0.0810622	1.68843	-0.963312	0.228373	-0.367776	1.68843	-0.963312
432		FGSG_06063		NCU04550		623		2.36565	0.53377	0.46208	-0.754672	4.05302	0.801749	0.698306	-1.70439	1.68736	0.267979	0.236226	-0.94972	1.68736	-0.94972
433		FGSG_04434		NCU03646		879		2.52508	-0.301576	0.352973	-1.61613	4.21102	0.0765697	-0.322361	-2.31881	1.68594	0.378146	-0.675335	-0.702673	1.68594	-0.702673
434		FGSG_06533		NCU08555		222		1.2842	0.31637	2.95123	-1.37923	1.21282	0.514248	4.62719	-3.77387	-0.0713793	0.197878	1.67596	-2.39464	1.67596	-2.39464
435		FGSG_07148		NCU03747		240		2.52234	-3.28301	0.281892	0.113147	4.19563	-5.46675	0.532871	-0.297245	1.67329	-2.18374	0.250979	-0.410392	1.67329	-2.18374
436		FGSG_10763		NCU02222		1714		4.15261	-1.13938	0.596539	0.10995	5.82333	-1.52761	0.422135	-0.0682561	1.67072	-0.388231	-0.174404	-0.178206	1.67072	-0.388231
437		FGSG_09525		NCU04698		1364		2.05712	-0.698536	0.201554	-0.246001	3.72486	-1.18118	0.738031	-0.419182	1.66774	-0.482643	0.536477	-0.173181	1.66774	-0.482643
438		FGSG_01117		NCU03308		2350		2.04297	0.516293	0.184069	-0.390547	3.71005	0.804111	0.294126	-0.651426	1.66709	0.287818	0.110057	-0.260879	1.66709	-0.260879
439		FGSG_03902		NCU05309	WT*	63		-12.7796	2.33637	-0.975094	0.427308	-21.1446	4.0003	-1.38682	0.445882	-8.36504	1.66392	-0.411726	0.0185746	1.66392	-8.36504
440		FGSG_04394		NCU10035		859		2.36196	-0.350122	0.669249	-1.09003	4.02391	-0.283787	0.916576	-1.80782	1.66194	0.0663353	0.247327	-0.717796	1.66194	-0.717796
441		FGSG_04283		NCU08037		596		3.18705	-5.04194	3.35663	1.07274	3.2016	-3.38195	2.37428	0.39965	0.0145435	1.65999	-0.982349	-0.673086	1.65999	-0.982349
442		FGSG_01551		NCU01842		181		2.388	0.734652	0.378396	-4.32784	4.04669	1.58104	0.257135	-7.28219	1.65868	0.846387	-0.121261	-2.95435	1.65868	-2.95435
443		FGSG_06176		NCU06343		468		0.534518	2.65462	0.401324	-0.434834	0.936212	4.31213	0.0799521	-1.65794	0.401694	1.65751	-0.321372	-1.22311	1.65751	-1.22311
444		FGSG_07217		NCU00065		626		0.451946	1.53861	-1.15132	0.32566	0.694975	3.19522	-2.09877	0.259079	0.243029	1.6566	-0.947451	-0.0665802	1.6566	-0.947451
445		FGSG_00796		NCU08637		3256		2.56961	0.818949	-0.331097	-0.305786	4.22502	1.08086	-0.267585	-0.453496	1.65541	0.261913	0.0635118	-0.147709	1.65541	-0.147709
446		FGSG_09259		NCU07066		2278		2.80331	-0.15371	0.619413	0.010276	4.45672	-0.422619	0.463984	0.0345737	1.65341	-0.268909	-0.155429	0.0242977	1.65341	-0.268909
447		FGSG_00412		NCU04397		72		1.40294	0.274894	3.14171	-5.90908	1.25161	0.938104	4.79406	-12.9685	-0.151334	0.66321	1.65235	-7.05943	1.65235	-7.05943
448		FGSG_09042		NCU02361		666		2.62635	-1.18728	-0.190975	-0.622761	4.27719	-2.06552	0.307994	-0.77274	1.65084	-0.87824	0.498968	-0.149979	1.65084	-0.87824
449		FGSG_01275		NCU09106		893		2.52198	1.85209	0.17721	0.0726189	4.16882	3.08369	0.520194	-0.619203	1.64684	1.23161	0.342984	-0.691822	1.64684	-0.691822
450		FGSG_07042		NCU06088		2074		2.31864	0.00765281	0.0688522	-0.0183275	3.96385	0.0984291	-0.237194	0.0314841	1.64521	0.0907763	-0.306047	0.0498116	1.64521	-0.306047
451		FGSG_01205		NCU02691		2257		2.52955	0.016568	-0.171743	-0.584116	4.17101	-0.249907	0.0654062	-0.856827	1.64146	-0.266475	0.237149	-0.272712	1.64146	-0.272712
452		FGSG_03629		NCU07351		355		1.42607	1.64321	-1.2807	-0.446747	2.04323	0.0968813	0.359889	-0.645597	0.617161	-1.54633	1.64059	-0.19885	1.64059	-1.54633
453		FGSG_08831		NCU09829		1649		0.90418	2.62755	-1.12318	0.453911	1.11479	4.26704	-1.52726	0.600052	0.210609	1.63949	-0.404072	0.146141	1.63949	-0.404072
454		FGSG_02306		NCU02936	WT*	17		2.87082	-39.5339	1.51849	-5.3311	4.50826	-65.6145	2.93774	-9.16306	1.63744	-26.0806	1.41925	-3.83197	1.63744	-26.0806
455		FGSG_11834		NCU09609		3110		2.8395	-0.0807846	0.0176155	0.232932	4.47469	-0.212797	0.298021	0.066424	1.6352	-0.132012	0.280405	-0.166508	1.6352	-0.166508
456		FGSG_05871		NCU05859		581		2.77691	-0.734186	2.39471	-0.453109	4.41098	-1.04401	1.39326	-1.00361	1.63407	-0.309825	-1.00145	-0.550499	1.63407	-1.00145
457		FGSG_07947		NCU06874		171		1.4606	1.09688	0.6951	-4.08446	1.79798	2.72901	-0.133124	-7.13467	0.337385	1.63213	-0.828224	-3.05021	1.63213	-3.05021
458		FGSG_13145		NCU03830		1046		0.679928	2.35515	0.27348	-0.347443	0.359832	3.98542	0.434762	-0.960924	-0.320096	1.63027	0.161281	-0.613481	1.63027	-0.613481
459		FGSG_01882		NCU06698		562		2.5211	-0.0952828	1.8788	-1.02123	4.14948	0.0726491	0.830841	-0.763197	1.62838	0.167932	-1.04796	0.258037	1.62838	-1.04796
460		FGSG_10511		NCU06067		3429		2.7819	0.259054	0.909497	-0.256276	4.40738	0.570484	1.533	-0.387344	1.62548	0.31143	0.623507	-0.131069	1.62548	-0.131069
461		FGSG_03181		NCU08275		261		1.57672	0.889487	1.27597	-2.0655	1.9775	1.80317	2.89674	-4.11415	0.400778	0.913679	1.62077	-2.04865	1.62077	-2.04865
462		FGSG_00339		NCU02236		1763		0.545072	2.20629	-0.793113	-0.0462705	0.836913	3.82534	-1.17039	-0.175466	0.291842	1.61904	-0.377274	-0.129196	1.61904	-0.377274
463		FGSG_01004		NCU02626		3850		2.43427	-0.119834	0.470373	0.184013	4.05311	0.0375972	0.491567	0.0984109	1.61884	0.157431	0.0211933	-0.0856019	1.61884	-0.0856019
464		FGSG_00563		NCU02492		1758		2.45002	-0.071228	0.548538	-1.04352	4.06849	-0.0780811	1.08494	-1.4218	1.61847	-0.00685309	0.536398	-0.37828	1.61847	-0.37828
465		FGSG_09550		NCU08271		1922		2.27278	0.309432	0.481409	0.0933491	3.88894	0.561497	0.588847	-0.246153	1.61616	0.252065	0.107438	-0.339502	1.61616	-0.339502
466		FGSG_13634		NCU08674		1138		0.780758	1.91545	-0.651875	0.789875	0.811654	3.53059	-1.22361	1.51679	0.0308955	1.61515	-0.571735	0.726913	1.61515	-0.571735
467		FGSG_10026		NCU08943		215		0.118668	2.53849	0.155616	-4.14239	-0.420398	4.1527	0.463949	-6.61407	-0.539066	1.61421	0.308334	-2.47169	1.61421	-2.47169
468		FGSG_00940		NCU10388		675		2.40818	-0.191885	0.614998	-0.891282	4.02232	-0.0649233	1.00104	-1.75895	1.61414	0.126961	0.386038	-0.86767	1.61414	-0.86767
469		FGSG_07687		NCU06304		469		2.7711	-1.37343	0.0436597	-0.0941568	4.3836	-2.59464	1.40457	-0.52843	1.6125	-1.22121	1.36091	-0.434274	1.6125	-1.22121
470		FGSG_05900		NCU11027		4262		2.15126	-0.0964869	0.467938	0.00625411	3.76092	-0.123028	0.700811	0.0682133	1.60966	-0.0265412	0.232874	0.0619592	1.60966	-0.0265412
471		FGSG_04474		NCU07187		1648		0.772926	2.37916	-0.645133	0.227949	1.22126	3.98639	-1.04932	-0.0349551	0.448332	1.60723	-0.404185	-0.262904	1.60723	-0.404185
472		FGSG_09217		NCU02017		492		0.235939	1.91548	0.208728	-1.59409	0.19067	3.52187	0.312229	-2.75355	-0.0452691	1.6064	0.103501	-1.15946	1.6064	-1.15946
473		FGSG_13390		NCU05547		1513		2.09713	-0.193386	0.224657	-0.0445452	3.69555	-0.448769	0.641246	-0.483954	1.59842	-0.255383	0.416589	-0.439409	1.59842	-0.439409
474		FGSG_06721		NCU00077		2193		0.098702	2.05194	0.32235	-0.0391588	0.207287	3.64427	0.212102	-0.323451	0.108585	1.59233	-0.110248	-0.284292	1.59233	-0.284292
475		FGSG_06104		NCU03803		323		0.618205	0.200414	1.85277	-3.13789	1.05063	0.453367	3.44395	-4.84137	0.432429	0.252952	1.59118	-1.70348	1.59118	-1.70348
476		FGSG_04296		NCU03426		1669		2.43812	-0.466266	1.14884	-0.126757	4.0287	-0.86432	1.63945	0.046557	1.59058	-0.398054	0.490608	0.173314	1.59058	-0.398054
477		FGSG_11958		NCU08506		3046		1.87243	-0.095112	0.431737	-0.407952	3.46035	-0.268434	0.641063	-0.46971	1.58791	-0.173322	0.209326	-0.0617583	1.58791	-0.173322
478	N81	FGSG_08947		NCU01897	WT*	1483		1.2982	0.195926	-1.50882	-0.191329	2.07498	-0.250368	0.0756512	-0.601039	0.776784	-0.446294	1.58447	-0.40971	1.58447	-0.446294
479		FGSG_05270		NCU06584		4137		2.52168	0.271646	0.249986	0.186533	4.10325	0.475142	0.393477	0.135986	1.58156	0.203497	0.143491	-0.0505461	1.58156	-0.0505461
480		FGSG_01632		NCU05375		1820		2.47045	-0.283974	1.44912	-0.298411	4.05119	-0.535182	2.32251	-0.663455	1.58075	-0.251208	0.873389	-0.365044	1.58075	-0.365044
481		FGSG_10842		NCU03554		743		2.67345	0.587132	-0.103944	-0.682752	4.2524	1.10484	-0.0457075	-1.49579	1.57896	0.517709	0.058237	-0.813039	1.57896	-0.813039
482		FGSG_06127		NCU03813		430		1.24835	-1.42756	2.08725	-2.20218	0.0313445	-2.07031	3.66152	-3.51819	-1.21701	-0.642744	1.57426	-1.31601	1.57426	-1.31601
483		FGSG_09634		NCU07258		489		0.31292	1.29701	-1.17642	0.412058	0.376954	0.130764	0.394048	0.169168	0.0640339	-1.16625	1.57046	-0.24289	1.57046	-1.16625
484		FGSG_01309		NCU02726		1963		0.688866	2.10935	-0.13183	-0.210676	1.27748	3.67945	-0.126989	-0.540518	0.58861	1.57011	0.00484038	-0.329842	1.57011	-0.329842
485		FGSG_01571		NCU06809		3802		2.25338	-0.942509	0.140861	0.549497	3.82296	-0.994652	0.0498165	1.07461	1.56959	-0.0521424	-0.0910448	0.525108	1.56959	-0.0910448
486		FGSG_09941		NCU06668		3001		2.53916	-0.036496	0.156796	-0.0763426	4.10827	-0.215172	0.690777	-0.149798	1.56911	-0.178676	0.533981	-0.0734558	1.56911	-0.178676
487		FGSG_09798		NCU08283		3253		2.89561	-0.0836321	0.229732	-0.170355	4.46275	-0.231559	0.585105	-0.105663	1.56714	-0.147926	0.355373	0.0646916	1.56714	-0.147926
488		FGSG_09925		NCU10476		2537		-0.103963	2.23615	-0.11236	-0.242806	-0.339272	3.80184	-0.0961627	-0.364812	-0.235308	1.56569	0.0161971	-0.122006	1.56569	-0.235308
489		FGSG_02812		NCU00879		667		2.32609	0.185923	0.799088	-1.02439	3.89095	-0.0239826	1.80268	-1.90255	1.56486	-0.209905	1.00359	-0.878159	1.56486	-0.878159
490		FGSG_00909		NCU10789		1828		2.30005	-0.189224	0.307898	0.158113	3.85747	-0.207513	0.417914	-0.20558	1.55741	-0.0182894	0.110017	-0.363693	1.55741	-0.363693
491		FGSG_10968		NCU02334		2218		1.93373	-0.539689	0.356354	-0.17309	3.49091	-0.817965	0.366956	-0.223063	1.55719	-0.278276	0.0106021	-0.0499729	1.55719	-0.278276
492		FGSG_00745		NCU03029		2407		2.04762	0.0198145	0.00612933	-0.423903	3.60005	0.003708	0.0960265	-0.677323	1.55244	-0.0161065	0.0898971	-0.253421	1.55244	-0.253421
493		FGSG_06060		NCU00829		555		-0.517852	0.42703	2.47975	-2.06339	-0.697653	0.587477	4.03152	-3.11982	-0.179801	0.160447	1.55177	-1.05643	1.55177	-1.05643
494		FGSG_02895		NCU09171	WT	209		2.73735	-1.05805	1.6106	-3.54813	4.28392	-1.4096	0.651993	-6.12673	1.54657	-0.351554	-0.958606	-2.5786	1.54657	-2.5786
495		FGSG_07377		NCU03769		1774		-0.154663	2.20362	-0.454429	-0.0198625	-0.171332	3.74903	-0.829779	0.022095	-0.0166695	1.54541	-0.37535	0.0419576	1.54541	-0.37535
496		FGSG_07308		NCU06491		3587		2.24738	-0.251279	0.133411	0.0509471	3.79146	-0.363506	0.226586	-0.063661	1.54409	-0.112226	0.0931745	-0.114608	1.54409	-0.114608
497		FGSG_08783		NCU00623		780		2.12834	-0.189205	0.163787	-1.0391	3.66977	-0.275324	0.414531	-1.81661	1.54144	-0.0861189	0.250743	-0.777503	1.54144	-0.777503
498		FGSG_06001		NCU01830		162		5.70137	-3.99501	-1.72189	1.31621	3.43395	-7.1821	-0.180915	1.19312	-2.26741	-3.18709	1.54098	-0.123088	1.54098	-3.18709
499		FGSG_07094		NCU09227	WT*	1707		0.516084	0.419749	-1.83038	-0.00518761	0.591572	0.030504	-0.290967	0.0279851	0.0754878	-0.389245	1.53942	0.0331727	1.53942	-0.389245
500		FGSG_12854		NCU10309		3913		2.41388	-0.199972	0.553327	-0.0268565	3.95284	-0.279312	0.855532	-0.0562639	1.53896	-0.0793408	0.302205	-0.0294074	1.53896	-0.0793408
501		FGSG_08367		NCU05491		625		1.92151	0.960957	0.572845	-1.2515	3.45986	1.59738	0.716144	-2.19914	1.53835	0.636421	0.143299	-0.947649	1.53835	-0.947649
502		FGSG_01047		NCU00515		2950		2.78424	-0.233638	0.621302	-0.0361295	4.31514	-0.288277	0.998437	-0.21984	1.5309	-0.0546388	0.377134	-0.18371	1.5309	-0.18371
503		FGSG_09795		NCU04348		533		0.600812	1.6187	-1.64525	0.418841	0.430993	3.14959	-2.74393	0.606731	-0.169819	1.53089	-1.09867	0.18789	1.53089	-1.09867
504		FGSG_01675		NCU10276		685		1.22813	-1.4489	1.04284	-0.431277	2.75439	-2.31092	1.71616	-0.876723	1.52626	-0.862027	0.673328	-0.445446	1.52626	-0.862027
505		FGSG_09909		NCU04320		4291		2.25266	0.20169	-0.0962282	0.225119	3.77694	0.412871	-0.0755967	0.204086	1.52428	0.211182	0.0206315	-0.0210332	1.52428	-0.0210332
506		FGSG_01846		NCU04111		3090		2.36936	-0.122793	0.078854	-0.050372	3.89239	-0.217612	0.248667	-0.219085	1.52302	-0.0948187	0.169813	-0.168713	1.52302	-0.168713
507		FGSG_00896		NCU02601		3469		2.18678	0.129173	-0.235123	-0.0878972	3.70786	0.0113039	-0.12884	-0.214424	1.52108	-0.117869	0.106282	-0.126527	1.52108	-0.126527
508		FGSG_01550		NCU01841		3058		1.56842	-0.187337	0.253486	-0.42114	3.08899	-0.359459	0.431684	-0.495421	1.52057	-0.172122	0.178198	-0.0742814	1.52057	-0.172122
509		FGSG_07120		NCU02830		3335		2.32301	0.456486	0.135738	0.141252	3.84323	0.871544	0.167833	0.00161948	1.52022	0.415058	0.0320946	-0.139632	1.52022	-0.139632
510		FGSG_08455		NCU03968		2606		2.6306	0.0839305	0.374022	-0.140198	4.15059	-0.142644	0.559862	-0.311285	1.51999	-0.226575	0.18584	-0.171088	1.51999	-0.226575
511		FGSG_06866		NCU07398		959		1.70113	-0.841096	0.823218	0.0274685	3.21947	-1.4949	1.09846	0.0118442	1.51834	-0.653801	0.275241	-0.0156242	1.51834	-0.653801
512		FGSG_00304		NCU03407		720		1.97528	1.27693	0.386008	-1.3742	3.49147	2.22425	0.426456	-2.20794	1.5162	0.947315	0.0404482	-0.833736	1.5162	-0.833736
513		FGSG_04164		NCU07654		4046		2.55439	-0.203246	0.286478	-0.193136	4.07043	0.0209172	0.22415	-0.135261	1.51604	0.224163	-0.0623282	0.057875	1.51604	-0.0623282
514		FGSG_07422		NCU03658		1380		2.13933	-0.617824	0.43643	0.271792	3.6529	-1.0969	0.800413	-0.0820647	1.51357	-0.47908	0.363983	-0.353857	1.51357	-0.47908
515		FGSG_06168		NCU05285		593		-0.402061	2.215	-2.12605	1.207	-0.940727	3.72624	-3.11033	1.55193	-0.538665	1.51124	-0.984278	0.344933	1.51124	-0.984278
516		FGSG_05244		NCU04455		1140		1.09667	1.81599	-0.77735	0.433677	1.39964	3.32562	-1.20337	-0.136967	0.30297	1.50963	-0.426024	-0.570645	1.50963	-0.570645
517		FGSG_12943		NCU08563		1899		2.38298	0.101606	0.402705	-0.387447	3.89253	-0.243644	0.749707	-0.536486	1.50954	-0.34525	0.347002	-0.149039	1.50954	-0.34525
518		FGSG_03246		NCU09033		340		1.64475	-0.390516	1.99869	-0.420701	2.60651	-0.79125	3.50371	-2.01977	0.961762	-0.400734	1.50502	-1.59907	1.50502	-1.59907
519		FGSG_01263		NCU11513		3219		2.39602	-0.211421	0.238541	-0.600971	3.89571	-0.26614	0.374439	-0.753038	1.4997	-0.0547191	0.135898	-0.152067	1.4997	-0.152067
520		FGSG_09665		NCU07330		2842		2.07867	-0.261906	0.337131	0.149296	3.57166	-0.314397	0.535176	-0.0472447	1.49299	-0.052491	0.198045	-0.196541	1.49299	-0.196541
521		FGSG_07245		NCU00396		2283		1.99066	-0.494914	0.94935	-0.439133	3.48156	-0.719822	1.52771	-0.70778	1.4909	-0.224909	0.578359	-0.268647	1.4909	-0.268647
522		FGSG_00428		NCU09142		3654		2.08592	-0.309353	0.421911	-0.0796943	3.57556	-0.416309	0.600413	-0.167296	1.48964	-0.106956	0.178502	-0.0876022	1.48964	-0.106956
523		FGSG_08755		NCU12108		2878		1.91437	0.55421	0.0516635	-0.262663	3.40327	1.04721	-0.140655	-0.426171	1.4889	0.493001	-0.192319	-0.163508	1.4889	-0.192319
524		FGSG_12606		NCU05893		1677		2.52416	-0.715986	-0.513547	-0.130364	4.01106	-1.11073	-0.602859	-0.125077	1.4869	-0.394745	-0.0893122	0.00528741	1.4869	-0.394745
525		FGSG_00285		NCU02077		2533		4.60989	-0.150237	0.147918	0.00308629	6.09605	-0.127669	0.325081	-0.232671	1.48616	0.0225681	0.177163	-0.235757	1.48616	-0.235757
526		FGSG_01602		NCU09573		1151		2.41218	1.87328	0.531634	-0.465046	3.89813	3.08234	0.880758	-1.03217	1.48595	1.20906	0.349124	-0.567121	1.48595	-0.567121
527		FGSG_12428		NCU09689		365		-0.267106	-0.66924	2.53803	-1.67498	-0.277827	-1.11088	1.03515	-0.191646	-0.0107218	-0.441636	-1.50288	1.48334	1.48334	-1.50288
528		FGSG_00661		NCU02617		3771		2.18133	-0.222619	0.167367	0.139155	3.66352	-0.270767	0.295875	0.044171	1.4822	-0.048148	0.128507	-0.0949838	1.4822	-0.0949838
529		FGSG_04355		NCU01563		3507		2.07282	0.0496145	0.254847	-0.705476	3.5525	-0.0267648	0.280019	-0.828239	1.47967	-0.0763793	0.0251725	-0.122763	1.47967	-0.122763
530		FGSG_05253		NCU06612		201		0.262215	2.16333	-0.0325794	0.883831	0.388097	3.63975	0.0683422	-1.84633	0.125882	1.47641	0.100922	-2.73016	1.47641	-2.73016
531		FGSG_09522		NCU05978	WT	839		4.0894	-0.870946	2.44282	-1.83974	5.56434	-1.60389	1.99361	-2.57374	1.47494	-0.732948	-0.449206	-0.733998	1.47494	-0.733998
532		FGSG_00289		NCU02101		1697		2.32795	0.359173	0.0764591	0.247195	3.8026	0.594194	-0.00261556	-0.143784	1.47465	0.235021	-0.0790746	-0.390979	1.47465	-0.390979
533		FGSG_00748		NCU11453		1273		3.01344	-0.502546	1.09715	-0.294372	4.48592	-0.65284	1.47335	-0.814493	1.47248	-0.150294	0.376197	-0.520122	1.47248	-0.520122
534		FGSG_05304		NCU06623		3231		0.199856	1.29747	-0.0842174	-0.194643	0.588431	2.76818	-0.217154	-0.345079	0.388575	1.47071	-0.132937	-0.150435	1.47071	-0.150435
535		FGSG_01002		NCU03095		3610		2.00132	0.290216	0.112138	-0.101858	3.47131	0.412752	0.0764941	-0.213641	1.46999	0.122537	-0.0356439	-0.111783	1.46999	-0.111783
536		FGSG_12036		NCU05271		300		1.48278	-0.829194	2.50856	-0.30296	2.39136	-1.3797	3.97641	-2.12361	0.90858	-0.550505	1.46785	-1.82065	1.46785	-1.82065
537		FGSG_05357		NCU05948		164		1.54227	-0.576321	1.29641	-5.81502	2.50631	-0.542593	2.76335	-8.97895	0.964034	0.0337278	1.46694	-3.16394	1.46694	-3.16394
538		FGSG_07108		NCU10647		3975		2.1981	-0.225505	0.198237	0.115262	3.66308	-0.296483	0.267209	0.071325	1.46499	-0.0709778	0.0689714	-0.0439365	1.46499	-0.0709778
539		FGSG_09480		NCU04811		1818		2.31909	0.438332	-0.298139	-0.175333	3.78161	0.224798	0.181754	-0.541196	1.46252	-0.213534	0.479893	-0.365863	1.46252	-0.365863
540		FGSG_08531		NCU02015		3254		2.21817	0.0632117	0.10105	-0.173379	3.67702	-0.0847011	0.429011	-0.113752	1.45885	-0.147913	0.327961	0.0596269	1.45885	-0.147913
541		FGSG_06762		NCU07565		3573		2.27632	-0.0272592	0.804328	-0.429447	3.73311	-0.127654	1.33238	-0.544991	1.45678	-0.100395	0.528053	-0.115543	1.45678	-0.115543
542		FGSG_01538		NCU11159		2260		1.58142	0.14875	0.176318	-0.573185	3.0368	0.356676	-0.095754	-0.801779	1.45538	0.207926	-0.272072	-0.228593	1.45538	-0.272072
543		FGSG_13052		NCU11241		4144		2.30312	0.204939	0.191425	-0.291654	3.75644	0.241042	0.201271	-0.341764	1.45332	0.036103	0.00984604	-0.0501104	1.45332	-0.0501104
544		FGSG_03997		NCU05182		1481		0.380848	2.00245	-0.999228	0.517827	0.316199	3.45546	-1.44625	0.144958	-0.0646494	1.453	-0.447022	-0.372869	1.453	-0.447022
545		FGSG_07412		NCU01146		3851		2.00114	-0.161796	0.0578517	-0.0605086	3.45133	-0.221112	0.311667	-0.14611	1.45019	-0.0593162	0.253815	-0.0856015	1.45019	-0.0856015
546		FGSG_10068		NCU04002		3663		2.43353	-0.187434	0.109571	-0.151657	3.87573	-0.293506	0.270521	-0.116445	1.4422	-0.106072	0.16095	0.0352114	1.4422	-0.106072
547		FGSG_12302		NCU07839		1914		0.426131	2.08294	-0.953102	0.196537	0.377689	3.52253	-1.2943	0.391414	-0.0484424	1.43959	-0.341203	0.194877	1.43959	-0.341203
548		FGSG_01638		NCU05411		2154		2.16943	-0.099645	0.546245	0.19405	3.60531	-0.391104	0.656048	-0.0774347	1.43587	-0.291459	0.109803	-0.271485	1.43587	-0.291459
549		FGSG_05687		NCU04439		353		1.14369	1.63198	-2.00009	0.461817	1.47706	3.06431	-3.54737	0.711239	0.333367	1.43233	-1.54728	0.249422	1.43233	-1.54728
550		FGSG_03563		NCU08844		422		-0.43991	1.03313	-1.62103	2.52969	-0.942179	1.76033	-2.95439	3.96033	-0.502269	0.727206	-1.33335	1.43064	1.43064	-1.33335
551		FGSG_11603		NCU03321		516		0.340444	1.77263	-1.66104	0.154581	0.330323	3.20138	-2.79155	0.159752	-0.0101205	1.42876	-1.13051	0.00517056	1.42876	-1.13051
552		FGSG_00321		NCU01703		2008		2.17632	-0.266445	0.233862	-0.723139	3.60416	-0.581421	0.468328	-1.04125	1.42784	-0.314976	0.234466	-0.318107	1.42784	-0.318107
553		FGSG_09105		NCU05632		510		1.83887	-2.08814	1.54452	0.355447	3.26552	-3.22496	2.35883	0.403216	1.42665	-1.13682	0.814307	0.0477687	1.42665	-1.13682
554		FGSG_01137		NCU00978		276		0.692255	1.87894	-0.0654482	-3.20657	0.975403	3.3046	-0.293758	-5.18287	0.283148	1.42566	-0.22831	-1.9763	1.42566	-1.9763
555		FGSG_04928		NCU03132		1510		1.74597	-0.69614	-0.016735	-1.19134	3.17133	-1.13593	-0.122646	-1.52352	1.42536	-0.439787	-0.105911	-0.332179	1.42536	-0.439787
556		FGSG_05398		NCU06500		3834		2.12223	-0.32682	0.764449	-0.0438841	3.54758	-0.414027	1.12779	-0.0812359	1.42536	-0.0872067	0.363337	-0.0373517	1.42536	-0.0872067
557		FGSG_06754		NCU07554		2383		1.86631	0.670092	0.402536	-0.00939221	3.29109	1.26237	0.529913	-0.266047	1.42478	0.592282	0.127377	-0.256655	1.42478	-0.256655
558		FGSG_10474		NCU01494		1926		4.67964	-1.27499	0.732475	0.00845129	6.1034	-1.61375	1.09622	0.105859	1.42376	-0.33876	0.363748	0.0974072	1.42376	-0.33876
559		FGSG_05680		NCU05004		305		1.23449	-2.10741	0.522042	-0.254759	2.65584	-3.8814	1.78217	-0.779619	1.42135	-1.77399	1.26013	-0.52486	1.42135	-1.77399
560		FGSG_08879		NCU01980		1432		2.2326	-0.545832	0.104885	-0.19282	3.65347	-1.00712	0.21964	-0.39785	1.42088	-0.461286	0.114755	-0.20503	1.42088	-0.461286
561		FGSG_03999		NCU11756		2549		1.58013	-0.421965	0.246842	-0.056594	3.00056	-0.655828	0.532966	-0.161421	1.42043	-0.233863	0.286124	-0.104827	1.42043	-0.233863
562		FGSG_03272		NCU00809	WT*	12		1.24225	-89.0381	0.227766	-0.647297	1.98308	-148.249	1.64602	-0.858701	0.74083	-59.2108	1.41825	-0.211404	1.41825	-59.2108
563		FGSG_08596		NCU07442		769		-0.496337	1.3095	-1.85775	-0.402022	-0.549025	0.52135	-0.440229	-0.823782	-0.0526874	-0.788147	1.41752	-0.42176	1.41752	-0.788147
564		FGSG_00735		NCU08355		2131		-0.300013	2.10784	-0.932585	1.91536	-0.595285	3.52391	-1.03142	2.92435	-0.295272	1.41606	-0.0988342	1.00899	1.41606	-0.295272
565		FGSG_06966		NCU06255	WT	2571		2.40959	-0.729919	1.21486	-0.363059	3.82468	-0.960655	2.62208	0.229959	1.41509	-0.230736	1.40722	0.593018	1.41509	-0.230736
566		FGSG_08812		NCU02002		1120		0.698164	1.6459	-0.823873	0.373992	0.782696	3.05733	-1.4061	0.571899	0.0845318	1.41144	-0.58223	0.197907	1.41144	-0.58223
567		FGSG_08756		NCU07078		903		2.04611	0.116357	0.282854	-1.17823	3.45603	0.292703	0.483315	-1.86244	1.40992	0.176347	0.200461	-0.68421	1.40992	-0.68421
568		FGSG_07495		NCU06918		560		-1.69789	-0.573041	-0.538445	-0.557138	-2.5088	-1.62263	0.871274	-0.44995	-0.810911	-1.04959	1.40972	0.107188	1.40972	-1.04959
569		FGSG_06930		NCU00412		3287		2.09455	0.194083	0.291436	0.0313315	3.50317	0.545736	0.327813	-0.113049	1.40862	0.351653	0.0363764	-0.144381	1.40862	-0.144381
570		FGSG_11878		NCU03092		969		0.260285	2.13445	-0.870298	0.315647	0.167687	3.53724	-1.52013	0.126194	-0.0925981	1.40278	-0.649833	-0.189453	1.40278	-0.649833
571		FGSG_01033		NCU07403		2396		1.57806	0.0819279	-0.131547	-0.193225	2.98015	-0.172706	0.131336	-0.298439	1.40209	-0.254634	0.262883	-0.105213	1.40209	-0.254634
572		FGSG_08589		NCU03175		1698		2.35356	-0.363215	0.769233	-0.666323	3.75556	-0.55648	1.17705	-1.05725	1.402	-0.193265	0.407817	-0.39093	1.402	-0.39093
573		FGSG_06087		NCU01380		883		1.6194	-1.22989	-0.346412	-1.0945	3.02084	-1.16643	-0.406979	-1.79459	1.40144	0.0634607	-0.0605672	-0.700083	1.40144	-0.700083
574		FGSG_08500		NCU01974		3306		2.02617	-0.28434	-0.03395	0.252811	3.42733	-0.350549	-0.0311656	0.110585	1.40116	-0.0662087	0.00278446	-0.142226	1.40116	-0.142226
575		FGSG_05725		NCU09739		791		1.0324	-0.0284926	-1.72005	0.307528	0.863289	-0.794547	-0.319411	0.501849	-0.169107	-0.766054	1.40064	0.194322	1.40064	-0.766054
576	N3	FGSG_02173		NCU04033	WT	80		3.35616	-3.00838	9.40038	2.46038	4.75677	-4.2266	3.03736	0.129411	1.40061	-1.21823	-6.36302	-2.33097	1.40061	-6.36302
577		FGSG_08599		NCU09095		2317		1.79972	-0.633979	0.59982	-0.15802	3.19737	-0.894458	0.793981	-0.423009	1.39765	-0.26048	0.194161	-0.264989	1.39765	-0.264989
578		FGSG_06564		NCU08193		321		1.5153	1.83633	4.14468	-0.799991	2.90988	3.01471	2.43522	-1.60458	1.39458	1.17839	-1.70946	-0.804589	1.39458	-1.70946
579		FGSG_08757		NCU07076		98		3.7164	0.855165	-0.201394	4.39966	5.10963	1.46442	-0.169335	-0.533926	1.39324	0.609259	0.0320593	-4.93359	1.39324	-4.93359
580		FGSG_13301		NCU12148		726		1.77258	0.680312	-0.635382	-1.06622	2.658	-0.149175	0.755754	-1.83298	0.885418	-0.829487	1.39114	-0.766757	1.39114	-0.829487
581		FGSG_08703		NCU00622		2861		2.17943	-0.191663	0.733866	-0.149087	3.56789	-0.386249	1.306	-0.136908	1.38846	-0.194586	0.572131	0.0121785	1.38846	-0.194586
582		FGSG_08400		NCU03924		2569		0.256479	1.44439	-0.0904814	-0.0760759	0.49687	2.83228	-0.160856	-0.307345	0.240391	1.38789	-0.0703742	-0.231269	1.38789	-0.231269
583		FGSG_06959		NCU00108		2014		1.89197	1.26994	-0.0723565	-0.793431	3.27743	2.24033	-0.217089	-1.10983	1.38546	0.970386	-0.144732	-0.3164	1.38546	-0.3164
584		FGSG_02749		NCU03228		294		-1.19639	1.49063	1.38045	0.377528	-2.65882	2.8754	0.845879	-1.47451	-1.46243	1.38477	-0.534572	-1.85204	1.38477	-1.85204
585		FGSG_09478		NCU03928		1645		2.04384	-0.591365	0.76823	-0.418023	3.42735	-0.996666	0.910946	-0.675472	1.38351	-0.405301	0.142717	-0.257449	1.38351	-0.405301
586		FGSG_09285		NCU03932		3303		2.01157	-0.123473	0.113075	-0.0424838	3.39487	-0.088257	-0.0294206	-0.0451978	1.38329	0.035216	-0.142496	-0.00271403	1.38329	-0.142496
587		FGSG_00648		NCU01799		1512		1.26808	-0.121451	0.217468	-0.263186	2.64865	0.158927	0.146418	-0.70263	1.38057	0.280378	-0.0710494	-0.439444	1.38057	-0.439444
588		FGSG_07284		NCU06429		4402		2.13581	0.0208041	0.332563	-0.0868578	3.51417	0.0573148	0.489077	-0.076763	1.37836	0.0365107	0.156515	0.0100948	1.37836	0.0100948
589		FGSG_00970		NCU00517		3641		2.14361	-0.23999	0.463089	-0.223834	3.52042	-0.348428	0.745293	-0.313945	1.37681	-0.108438	0.282204	-0.09011	1.37681	-0.108438
590		FGSG_01062		NCU03239		3798		2.16213	-0.333366	-0.019808	-0.353924	3.53527	-0.273434	-0.111256	-0.301406	1.37314	0.0599321	-0.0914481	0.0525185	1.37314	-0.0914481
591		FGSG_00695		NCU00925		443		0.631796	0.680643	-1.9271	0.414025	0.512471	2.05325	-3.21823	0.575491	-0.119325	1.3726	-1.29113	0.161466	1.3726	-1.29113
592		FGSG_09436		NCU10696		2167		1.79156	-0.567763	0.295554	-0.31983	3.16387	-0.85754	0.327476	-0.536645	1.37231	-0.289778	0.0319225	-0.216815	1.37231	-0.289778
593		FGSG_09222		NCU04862		108		-6.47744	2.1938	-1.87907	1.28855	-10.9584	3.56211	-2.37086	1.64718	-4.48092	1.36831	-0.491793	0.358638	1.36831	-4.48092
594		FGSG_04890		NCU06144		325		0.722487	2.03395	0.133196	-1.93305	1.0221	3.40185	0.249953	-3.62547	0.299608	1.36791	0.116757	-1.69241	1.36791	-1.69241
595		FGSG_06814		NCU09552		2687		0.992392	1.47459	0.0751839	-0.286532	1.72234	2.83964	-0.139495	-0.355179	0.729947	1.36505	-0.214679	-0.0686473	1.36505	-0.214679
596		FGSG_04161		NCU04193		819		1.68009	-0.626006	-0.0927447	-0.835193	3.04502	-1.37254	0.351056	-1.425	1.36493	-0.746537	0.443801	-0.589805	1.36493	-0.746537
597		FGSG_10358		NCU02325		3267		-0.050299	1.80797	-0.186156	0.150048	-0.185068	3.17208	-0.251026	0.0039704	-0.134769	1.36412	-0.0648705	-0.146078	1.36412	-0.146078
598		FGSG_10122		NCU03606		1274		0.340863	1.20334	0.339424	-0.760492	0.974124	2.56738	0.448896	-1.28004	0.633261	1.36404	0.109472	-0.519546	1.36404	-0.519546
599		FGSG_02602		NCU00145		3268		0.302554	1.51979	-0.0924264	0.0378671	0.86284	2.88381	-0.238406	0.00425804	0.560286	1.36402	-0.14598	-0.033609	1.36402	-0.14598
600		FGSG_09921		NCU06656		2986		2.39418	-0.0616387	-0.156486	1.97018	3.67763	-0.241696	-0.0376559	3.33194	1.28345	-0.180057	0.11883	1.36176	1.36176	-0.180057
601		FGSG_01096		NCU03096		2194		1.95835	0.13124	0.0776816	0.086504	3.31823	0.185594	0.0924691	-0.197593	1.35988	0.0543545	0.0147875	-0.284097	1.35988	-0.284097
602		FGSG_11366		NCU06861	WT	15		1.14987	-52.6399	-0.184648	-1.95273	0.810146	-87.4966	1.17454	-2.81352	-0.339726	-34.8567	1.35918	-0.860789	1.35918	-34.8567
603		FGSG_08272		NCU05555		357		1.95071	2.0966	0.657266	-0.355501	2.98818	3.45407	0.779245	-1.88324	1.03747	1.35747	0.121979	-1.52774	1.35747	-1.52774
604		FGSG_04041		NCU09360		1210		2.05258	-0.725085	0.0461043	-0.765778	3.40994	-1.27123	0.316646	-1.00886	1.35736	-0.546148	0.270542	-0.243079	1.35736	-0.546148
605		FGSG_00742		NCU03032		3114		0.61378	1.3054	0.249538	-0.257785	0.454653	2.66264	0.249464	-0.423677	-0.159127	1.35724	-7.45866e-05	-0.165892	1.35724	-0.165892
606		FGSG_10129		NCU01414		1556		2.30835	-0.702955	0.640817	-0.494686	3.6652	-1.12897	1.02573	-0.828917	1.35685	-0.426018	0.384916	-0.334231	1.35685	-0.426018
607		FGSG_00840		NCU11965		1133		0.0736281	-0.447004	0.219675	1.26082	0.000206061	-1.02241	0.57972	2.61626	-0.073422	-0.575403	0.360045	1.35545	1.35545	-0.575403
608		FGSG_12173		NCU04671		1518		1.81979	-0.564951	-0.0320655	0.838203	3.17324	-1.00359	-0.089208	1.42099	1.35346	-0.438635	-0.0571425	0.58279	1.35346	-0.438635
609		FGSG_04284		NCU08036		530		1.93535	-1.34271	0.741503	-0.328005	3.28879	-2.45194	1.45199	-0.517306	1.35344	-1.10923	0.710492	-0.189301	1.35344	-1.10923
610		FGSG_00362		NCU11235		2646		1.97176	-0.367327	0.378525	-0.0250058	3.32172	-0.587588	0.654117	-0.0785357	1.34996	-0.220261	0.275592	-0.0535299	1.34996	-0.220261
611		FGSG_02990		NCU07992		805		1.76556	-0.697279	0.0573274	-0.887124	3.1155	-1.14669	-0.0340758	-1.64359	1.34994	-0.449415	-0.0914032	-0.756461	1.34994	-0.756461
612		FGSG_09722		NCU07719		2208		-0.537494	1.97083	0.106146	-0.262365	-0.693561	3.31922	-0.131397	-0.543795	-0.156067	1.34839	-0.237543	-0.28143	1.34839	-0.28143
613		FGSG_02259		NCU11368		204		0.494389	1.85001	1.79038	-4.04873	0.746921	3.19384	3.1239	-6.74113	0.252532	1.34383	1.33352	-2.6924	1.34383	-2.6924
614		FGSG_01866		NCU03696		334		1.04716	1.37039	-3.03897	0.779821	1.42362	2.71328	-4.6764	0.186387	0.376455	1.34289	-1.63743	-0.593434	1.34289	-1.63743
615		FGSG_10398		NCU03733		2957		2.06516	-0.266739	0.187729	-0.360152	3.40756	-0.449865	0.471459	-0.427916	1.3424	-0.183126	0.283729	-0.0677634	1.3424	-0.183126
616		FGSG_11916		NCU09221		4085		1.82229	-0.121939	0.259023	-0.229268	3.16346	-0.0644931	0.202643	-0.180667	1.34117	0.057446	-0.0563795	0.0486013	1.34117	-0.0563795
617	N55	FGSG_04911		NCU02074	WT*	1198		-0.618494	0.727105	-1.80928	0.61241	-0.889585	0.176135	-0.469235	0.310046	-0.271091	-0.55097	1.34004	-0.302364	1.34004	-0.55097
618		FGSG_05523		NCU00427		522		2.46352	-0.111966	-0.258784	1.65719	3.80263	-0.0442393	-0.194246	0.53628	1.33911	0.0677266	0.0645377	-1.12091	1.33911	-1.12091
619		FGSG_00546		NCU09316		1566		1.89954	0.178761	1.06442	-0.665652	3.23744	0.294018	1.85396	-1.0896	1.3379	0.115257	0.789537	-0.423946	1.3379	-0.423946
620		FGSG_06056		NCU12026		767		-0.324616	0.840154	-1.72336	0.795557	-0.177541	0.278414	-0.386251	0.0027758	0.147074	-0.56174	1.33711	-0.792781	1.33711	-0.792781
621		FGSG_01911		NCU01361		1337		1.96547	-0.38108	0.684463	-0.549902	3.30226	-0.555405	1.04993	-1.04525	1.33679	-0.174325	0.365467	-0.495348	1.33679	-0.495348
622		FGSG_00567		NCU02494		1853		0.215586	1.92051	-0.510474	0.178339	0.156244	3.25425	-0.866785	0.294724	-0.0593422	1.33374	-0.356312	0.116385	1.33374	-0.356312
623		FGSG_05595		NCU08374		3077		1.80863	0.290417	-0.273429	-0.181033	3.141	0.408046	-0.443553	-0.238503	1.33237	0.117629	-0.170124	-0.0574701	1.33237	-0.170124
624		FGSG_06409		NCU00620		3997		2.23468	-0.311149	0.0493741	-0.105152	3.56577	-0.378949	0.0994215	-0.115756	1.33109	-0.0678005	0.0500474	-0.0106037	1.33109	-0.0678005
625		FGSG_00419		NCU02659		4394		1.84165	0.210455	0.100139	-0.306088	3.17162	0.496916	0.108484	-0.138828	1.32998	0.286461	0.00834527	0.16726	1.32998	0.00834527
626		FGSG_01954		NCU05273		2369		1.79734	0.329711	0.135514	-0.369335	3.12715	0.434871	0.294811	-0.627994	1.32981	0.10516	0.159297	-0.258659	1.32981	-0.258659
627		FGSG_06944		NCU06173		4484		2.61104	-0.0137065	0.48138	0.181763	3.939	0.148396	0.631258	0.294879	1.32797	0.162103	0.149878	0.113116	1.32797	0.113116
628		FGSG_05861		NCU01240		2442		1.32323	-0.0582134	0.287055	0.279918	2.64858	-0.0931321	0.622404	0.0320481	1.32535	-0.0349187	0.335349	-0.24787	1.32535	-0.24787
629		FGSG_00262		NCU00561		437		1.97275	-1.28844	2.05746	-2.07944	3.29803	-2.26268	3.32452	-3.38068	1.32528	-0.974244	1.26706	-1.30124	1.32528	-1.30124
630	N48	FGSG_06671		NCU05384	WT	398		1.57843	0.966171	-1.06704	-2.10018	1.08354	0.773913	0.256074	-3.50034	-0.494888	-0.192257	1.32312	-1.40016	1.32312	-1.40016
631		FGSG_08750		NCU05992		2174		1.9148	0.448435	-0.570005	0.958708	3.23734	0.597286	-0.8586	1.30733	1.32254	0.148851	-0.288596	0.348625	1.32254	-0.288596
632		FGSG_10248		NCU08966		2147		1.76378	-0.490694	0.585603	0.0715188	3.08405	-0.783141	0.851468	-0.0135899	1.32027	-0.292447	0.265865	-0.0851087	1.32027	-0.292447
633		FGSG_02236		NCU07121	WT	734		4.50545	-2.54843	0.278038	0.0279686	3.68645	-1.22869	0.226959	0.207941	-0.818999	1.31974	-0.0510786	0.179972	1.31974	-0.818999
634		FGSG_06129		NCU05870		2581		2.2878	-0.531541	-0.341254	0.821442	3.60739	-0.761316	-0.332951	1.03319	1.31959	-0.229775	0.00830262	0.211745	1.31959	-0.229775
635		FGSG_07312		NCU00152		597		1.79699	1.45197	0.388056	-1.32685	2.84839	2.77069	0.371562	-2.30862	1.0514	1.31873	-0.0164938	-0.98177	1.31873	-0.98177
636		FGSG_04110		NCU00432		4481		1.91264	0.25375	0.208337	0.00628167	3.22907	0.337324	0.378412	0.111482	1.31642	0.0835732	0.170075	0.1052	1.31642	0.0835732
637		FGSG_02343		NCU02023	WT*	265		2.53713	-1.65173	2.72947	-0.470968	0.698183	-0.336051	0.6948	-0.504615	-1.83895	1.31568	-2.03467	-0.0336478	1.31568	-2.03467
638		FGSG_07409		NCU01435		3758		1.88216	-0.255264	0.141323	-0.0346899	3.19703	-0.351326	0.144438	-0.0893978	1.31487	-0.0960617	0.003115	-0.0547078	1.31487	-0.0960617
639		FGSG_06984		NCU07394		1482		1.80005	-0.121042	-0.0625757	-0.236423	3.11329	-0.567632	0.290659	-0.467615	1.31324	-0.44659	0.353235	-0.231192	1.31324	-0.44659
640		FGSG_06588		NCU11177		3855		1.86671	0.0446238	-0.125077	0.171146	3.17888	0.00881847	-0.0370787	0.0859701	1.31217	-0.0358053	0.0879987	-0.085176	1.31217	-0.085176
641		FGSG_04101		NCU00455		3017		1.79906	-0.179014	0.377835	0.184686	3.11049	-0.356223	0.662301	0.148474	1.31142	-0.177209	0.284465	-0.0362121	1.31142	-0.177209
642		FGSG_04301		NCU05435		843		2.66791	-0.518804	-0.471103	1.49437	2.59843	0.792351	-1.19721	1.76226	-0.0694875	1.31116	-0.726104	0.267893	1.31116	-0.726104
643		FGSG_10794		NCU02294		1053		1.84804	-0.388272	0.428975	0.168679	3.15909	-0.462239	0.676006	-0.442712	1.31105	-0.0739675	0.247031	-0.611391	1.31105	-0.611391
644		FGSG_06676		NCU00175	protoperithecia only	145		0.267199	0.520679	2.90517	-5.74621	0.211035	-0.504688	4.21458	-9.19787	-0.0561641	-1.02537	1.30941	-3.45166	1.30941	-3.45166
645		FGSG_09425		NCU00609		1412		1.36829	0.308786	0.510277	-0.292894	2.67765	0.466927	0.602889	-0.763867	1.30936	0.158141	0.0926123	-0.470973	1.30936	-0.470973
646		FGSG_07027		NCU06116		531		1.93394	-2.12745	0.241304	0.368428	3.24318	-3.23451	0.364603	0.297443	1.30924	-1.10706	0.123298	-0.0709851	1.30924	-1.10706
647	F24	FGSG_10420		NCU08095	WT	36		15.2338	0.573363	-1.94124	0.855054	0.441525	1.88071	-0.828368	0.315357	-14.7923	1.30735	1.11288	-0.539696	1.30735	-14.7923
648		FGSG_01586		NCU08164		2246		2.16184	0.044886	0.198896	-1.60735	3.46846	0.0948391	0.484674	-1.88201	1.30662	0.0499531	0.285777	-0.274663	1.30662	-0.274663
649		FGSG_10819		NCU09485		3202		1.83816	-0.341586	0.00654609	0.0500392	3.1435	-0.496277	0.166894	0.0381828	1.30534	-0.154691	0.160348	-0.0118564	1.30534	-0.154691
650		FGSG_11500		NCU08269		1552		-0.388734	0.574955	-0.976747	-0.186569	-0.563951	0.146032	0.328106	-0.55766	-0.175217	-0.428923	1.30485	-0.371091	1.30485	-0.428923
651		FGSG_00792		NCU02885		1400		2.20912	-0.746335	0.679079	-0.471648	3.51146	-1.22079	1.14091	-0.692922	1.30234	-0.474457	0.461834	-0.221274	1.30234	-0.474457
652		FGSG_02171		NCU05040		2675		1.24385	-0.185777	0.39116	2.75777	1.02732	-0.123406	0.675085	4.05882	-0.21653	0.0623715	0.283926	1.30105	1.30105	-0.21653
653		FGSG_00910		NCU07481		420		2.09858	-0.0422112	1.29783	-2.08597	3.39918	0.115182	1.77861	-3.42244	1.3006	0.157393	0.480788	-1.33647	1.3006	-1.33647
654		FGSG_07368		NCU01386		719		0.760001	1.70368	-1.031	0.617074	0.996932	3.00393	-1.86609	1.37478	0.236932	1.30025	-0.835086	0.757708	1.30025	-0.835086
655		FGSG_08784		NCU00624		2705		1.39925	-0.34095	0.170864	-0.248675	2.69943	-0.517976	0.379701	-0.462272	1.30018	-0.177027	0.208837	-0.213598	1.30018	-0.213598
656		FGSG_14036		NCU06787		2520		1.67835	-0.107124	0.116825	0.573359	2.97733	0.0371949	0.100648	0.33634	1.29898	0.144319	-0.0161769	-0.237019	1.29898	-0.237019
657		FGSG_07418		NCU06703		1047		1.96429	-0.265565	-0.352386	0.0187011	3.26294	-0.878991	-0.0406692	-0.0579934	1.29865	-0.613426	0.311716	-0.0766946	1.29865	-0.613426
658		FGSG_09562		NCU06992		1671		1.96993	0.384472	-0.160533	0.024442	3.26758	0.631254	-0.249711	-0.372633	1.29765	0.246781	-0.0891779	-0.397075	1.29765	-0.397075
659		FGSG_06347		NCU06102		1771		1.31665	-0.202797	0.206066	-0.415563	2.61387	-0.217155	0.351714	-0.791844	1.29722	-0.014358	0.145648	-0.376281	1.29722	-0.376281
660		FGSG_12183		NCU05715		1704		1.79808	-0.418782	0.787189	-0.156906	3.09416	-0.808766	1.35903	-0.367374	1.29608	-0.389984	0.571841	-0.210468	1.29608	-0.389984
661		FGSG_05201		NCU01762		4008		1.4731	0.0592728	0.0408183	-0.159635	2.76775	0.159412	-0.0247459	-0.226466	1.29466	0.100139	-0.0655642	-0.0668314	1.29466	-0.0668314
662		FGSG_01536		NCU06754		1030		1.76082	-0.215454	0.0579108	1.18622	3.05518	-0.570398	0.312347	0.567098	1.29436	-0.354944	0.254436	-0.619126	1.29436	-0.619126
663		FGSG_04064		NCU02097	WT*	627		2.54496	-1.54513	0.48999	-1.49581	1.67329	-1.88466	1.78428	-2.44244	-0.871663	-0.339522	1.29429	-0.946634	1.29429	-0.946634
664		FGSG_03330		NCU08425		692		-1.30295	2.10347	-1.5865	0.42607	-0.295674	3.39767	-2.44233	0.207608	1.00727	1.29419	-0.855832	-0.218462	1.29419	-0.855832
665		FGSG_10831		NCU01792		725		1.68158	-1.34961	1.05027	-1.31455	2.97327	-2.06948	1.46922	-2.14408	1.29169	-0.719878	0.418951	-0.829528	1.29169	-0.829528
666		FGSG_09520		NCU04738		4146		2.40882	0.535947	-0.47565	0.10123	3.70041	0.676793	-0.525716	0.124717	1.29159	0.140846	-0.0500665	0.0234864	1.29159	-0.0500665
667		FGSG_06292		NCU02277		1308		2.37998	-0.0347258	0.288715	-0.093382	3.67012	-0.00250216	0.449579	-0.601405	1.29014	0.0322236	0.160863	-0.508023	1.29014	-0.508023
668		FGSG_05704		NCU06025		3659		1.39011	0.4616	-0.358806	1.51897	1.78429	0.512544	-0.465219	2.80718	0.394185	0.0509434	-0.106413	1.2882	1.2882	-0.106413
669		FGSG_01122		NCU02983		2143		1.85481	0.213577	-0.182186	0.0396556	3.14103	0.700249	-0.390696	-0.253677	1.28623	0.486671	-0.208511	-0.293333	1.28623	-0.293333
670		FGSG_05624		NCU07455		628		2.04448	0.132113	0.47839	-1.61003	3.33057	0.50224	0.76442	-2.5563	1.28609	0.370127	0.28603	-0.946269	1.28609	-0.946269
671		FGSG_00985		NCU04423		994		0.0847966	2.12362	0.0450764	-0.132727	0.219568	3.40904	0.124944	-0.769037	0.134772	1.28542	0.0798681	-0.63631	1.28542	-0.63631
672		FGSG_08574		NCU00666		1979		2.08044	-0.408149	0.437983	-0.0903522	3.363	-0.734363	0.591188	-0.409169	1.28255	-0.326214	0.153204	-0.318817	1.28255	-0.326214
673		FGSG_06781		NCU01174		1655		0.571004	1.80764	0.150044	-0.29794	1.10789	3.08986	0.259502	-0.699852	0.536885	1.28223	0.109458	-0.401913	1.28223	-0.401913
674		FGSG_02656		NCU05753		3091		1.86226	-0.350256	0.290453	0.0793492	3.14371	-0.518937	0.461185	0.0831246	1.28145	-0.168681	0.170732	0.00377545	1.28145	-0.168681
675		FGSG_05627		NCU08616		1440		0.253784	1.83278	-0.494598	0.00325046	0.450177	3.11405	-0.953546	-0.0588647	0.196393	1.28127	-0.458948	-0.0621152	1.28127	-0.458948
676		FGSG_00890		NCU02606		1644		1.73416	-0.554606	0.207297	0.159082	3.01525	-0.960066	0.355525	0.236942	1.2811	-0.40546	0.148228	0.0778604	1.2811	-0.40546
677		FGSG_01283		NCU10852		548		1.8477	-1.98361	1.59362	-1.2948	3.12647	-3.05411	1.83952	-1.63076	1.27878	-1.0705	0.2459	-0.335966	1.27878	-1.0705
678		FGSG_11609		NCU01884		2568		1.99132	0.301141	0.24882	0.285349	3.26978	0.926294	0.289223	0.0540322	1.27845	0.625153	0.0404033	-0.231317	1.27845	-0.231317
679		FGSG_09568		NCU04374		1932		2.97237	-0.654449	0.617586	-0.229569	4.24999	-0.992741	0.535011	-0.109934	1.27762	-0.338292	-0.082575	0.119635	1.27762	-0.338292
680		FGSG_10570		NCU05350		3740		0.63065	0.756192	1.75843	-0.485977	0.765365	0.847364	3.03584	-0.583418	0.134715	0.0911719	1.27741	-0.0974419	1.27741	-0.0974419
681		FGSG_08948		NCU01895		2294		2.366	-0.495377	0.0723907	-0.0703294	3.64297	-0.762551	0.270974	-0.244488	1.27697	-0.267174	0.198583	-0.174159	1.27697	-0.267174
682		FGSG_09968		NCU04639		3102		0.388008	2.88593	-0.836932	-0.107024	0.243672	4.1576	-0.606617	-0.274776	-0.144336	1.27167	0.230315	-0.167752	1.27167	-0.167752
683		FGSG_08376		NCU09870		826		0.145609	0.912988	-0.805568	1.68532	0.336093	1.51594	-1.54583	2.95388	0.190483	0.602951	-0.74026	1.26857	1.26857	-0.74026
684		FGSG_07748		NCU07767		1841		2.47184	-0.900628	1.80412	-1.02389	3.74015	-1.05479	1.44407	-1.31907	1.26832	-0.154158	-0.360054	-0.295184	1.26832	-0.360054
685		FGSG_00930		NCU03114		2431		1.63097	-1.02606	1.04384	-0.411615	2.89887	-1.18192	0.794126	-0.61561	1.2679	-0.155861	-0.249717	-0.203996	1.2679	-0.249717
686		FGSG_00349		NCU09435		3501		2.15126	-0.220183	0.461197	0.155373	3.41877	-0.343372	0.760606	0.192377	1.26751	-0.123189	0.299408	0.0370044	1.26751	-0.123189
687		FGSG_09348		NCU00236		1436		3.07017	0.694605	-0.56323	-0.623262	4.33634	1.37493	-0.082259	-1.08372	1.26616	0.680321	0.480971	-0.46046	1.26616	-0.46046
688		FGSG_08486		NCU09871		3955		1.64913	0.118754	0.074126	-0.0631696	2.91284	0.451545	0.00102642	0.158636	1.2637	0.33279	-0.0730996	0.221806	1.2637	-0.0730996
689		FGSG_08130		NCU05581		523		1.46657	-1.8887	3.32568	-1.29059	2.31175	-3.00552	4.58748	-2.27991	0.845173	-1.11682	1.2618	-0.989315	1.2618	-1.11682
690		FGSG_07381		NCU03796		4184		1.70601	-0.104278	-0.0113737	0.236704	2.96676	-0.145361	0.00271786	0.192724	1.26075	-0.0410827	0.0140916	-0.0439798	1.26075	-0.0439798
691		FGSG_08873		NCU01990		4261		1.71725	0.241	0.0671517	-0.0589823	2.97792	0.563119	0.147529	-0.0856623	1.26067	0.322118	0.0803773	-0.0266801	1.26067	-0.0266801
692		FGSG_10032		NCU04238		2249		0.364436	1.90219	-0.155787	-0.337594	0.757604	3.16284	-0.188223	-0.611939	0.393169	1.26066	-0.0324362	-0.274345	1.26066	-0.274345
693		FGSG_06320		NCU06084		2309		1.91298	-0.347122	0.273031	-0.332993	3.17323	-0.594831	0.490177	-0.598398	1.26026	-0.247709	0.217145	-0.265406	1.26026	-0.265406
694		FGSG_02573		NCU00005		3608		1.80288	0.362668	0.145673	0.16239	3.06302	0.704287	0.0338407	0.0881783	1.26014	0.341619	-0.111833	-0.0742119	1.26014	-0.111833
695		FGSG_06775		NCU00309		96		2.07566	-0.454245	9.06269	-2.54775	3.33544	0.224902	3.88491	-3.787	1.25978	0.679147	-5.17778	-1.23925	1.25978	-5.17778
696		FGSG_07243		NCU00392		1987		1.24407	-0.602642	-0.0830654	0.585441	2.50222	-0.926665	0.0612503	0.553584	1.25815	-0.324023	0.144316	-0.0318573	1.25815	-0.324023
697		FGSG_02240		NCU07123		2671		1.9909	0.0134901	-0.351842	-0.101358	3.24739	0.256404	-0.568915	0.143828	1.25649	0.242913	-0.217073	0.245186	1.25649	-0.217073
698		FGSG_06756		NCU07561		3705		1.69577	0.437949	-0.0812689	-0.0307682	2.95192	0.563532	-0.0113513	-0.132502	1.25614	0.125583	0.0699176	-0.101734	1.25614	-0.101734
699		FGSG_01231		NCU08378		2793		2.03467	0.561129	-1.07922	0.640836	3.2906	0.358559	-0.857557	0.745805	1.25593	-0.202571	0.221668	0.104969	1.25593	-0.202571
700		FGSG_01054		NCU09238		816		0.308002	1.89661	0.738567	-1.31186	0.293868	3.15218	-0.0107429	-1.56226	-0.0141343	1.25556	-0.74931	-0.250401	1.25556	-0.74931
701		FGSG_09379		NCU06050		2129		2.09791	-0.219274	0.206974	0.0277978	3.35278	-0.515461	0.506353	-0.0165346	1.25487	-0.296188	0.299378	-0.0443325	1.25487	-0.296188
702		FGSG_06339		NCU02232		1152		0.313485	1.28694	0.559535	-1.12826	0.839311	2.54153	0.667361	-1.69511	0.525826	1.25459	0.107826	-0.56685	1.25459	-0.56685
703		FGSG_09289		NCU05974		507		1.39432	-0.817884	-1.25221	0.669108	2.09629	-0.757427	0.00149301	-0.468814	0.701969	0.0604568	1.2537	-1.13792	1.2537	-1.13792
704		FGSG_05319		NCU07684		3235		1.00454	-0.0475037	0.465285	0.0379287	2.25612	-0.197182	0.763668	-0.0570354	1.25158	-0.149678	0.298384	-0.0949642	1.25158	-0.149678
705		FGSG_05625		NCU08618		2440		2.2506	-0.225108	0.425979	-0.427987	3.50203	-0.473221	0.567442	-0.329794	1.25144	-0.248113	0.141462	0.098193	1.25144	-0.248113
706		FGSG_07958		NCU02375		3900		0.0855147	1.74232	-0.268545	-0.0139671	0.25026	2.99094	-0.348538	-0.042778	0.164745	1.24862	-0.0799922	-0.0288109	1.24862	-0.0799922
707		FGSG_02701		NCU09162		904		0.13422	2.19949	-1.15514	1.20042	0.152698	3.44745	-1.839	1.85832	0.0184781	1.24796	-0.683869	0.657903	1.24796	-0.683869
708		FGSG_08604		NCU04789		1900		1.88414	0.097828	0.377692	-0.323555	3.129	0.138843	0.635968	-0.668605	1.24486	0.0410149	0.258276	-0.34505	1.24486	-0.34505
709		FGSG_01557		NCU01608		350		2.15385	-2.35128	2.08008	1.29851	2.71618	-3.90559	3.3239	0.23093	0.562327	-1.55431	1.24383	-1.06758	1.24383	-1.55431
710		FGSG_07355		NCU06691		2337		1.65982	-0.00279712	-0.815348	-0.330166	2.90319	-0.264709	-0.764317	-0.155965	1.24337	-0.261912	0.05103	0.1742	1.24337	-0.261912
711		FGSG_13550		NCU10049		996		2.26976	0.144775	0.316622	-0.437014	3.51279	0.701893	0.10229	-1.07288	1.24304	0.557118	-0.214332	-0.635866	1.24304	-0.635866
712		FGSG_13030		NCU00110		1171		1.71112	0.412837	1.02111	-0.459065	2.95322	0.741178	1.48131	-1.0189	1.2421	0.328341	0.460199	-0.559839	1.2421	-0.559839
713		FGSG_01457		NCU03416		874		2.18482	-0.579795	-0.479912	0.726091	2.34085	0.660894	-0.786982	0.0176121	0.156026	1.24069	-0.30707	-0.708479	1.24069	-0.708479
714		FGSG_02252		NCU07564		130		3.20884	-0.238518	0.202028	-4.56804	4.44814	-0.551316	0.798704	-8.3522	1.23931	-0.312799	0.596676	-3.78417	1.23931	-3.78417
715		FGSG_02230		NCU04032		3596		1.89607	-0.10047	-0.206587	-0.0846736	3.13511	-0.0700199	-0.319316	0.0334906	1.23904	0.0304498	-0.112729	0.118164	1.23904	-0.112729
716		FGSG_04299		NCU05013		503		-1.29328	0.609918	-0.230336	1.01334	-0.0551242	0.604917	-0.331343	-0.128739	1.23816	-0.00500058	-0.101007	-1.14208	1.23816	-1.14208
717		FGSG_05444		NCU06459		1359		2.34392	0.767308	-0.3142	0.589952	3.58164	1.46896	-0.276959	0.105879	1.23772	0.701651	0.0372406	-0.484073	1.23772	-0.484073
718		FGSG_00543		NCU03246		968		1.97528	0.567855	-0.0860348	-0.202492	3.21025	0.853541	0.179862	-0.852953	1.23498	0.285686	0.265897	-0.650461	1.23498	-0.650461
719		FGSG_04974		NCU02787		3938		2.1354	0.129816	0.22177	0.149535	3.36981	0.327092	0.173257	0.0744823	1.23441	0.197276	-0.0485126	-0.075053	1.23441	-0.075053
720		FGSG_05905		NCU03649		251		-0.154508	1.96517	0.131601	0.976811	0.186009	3.19943	0.37116	-1.15053	0.340517	1.23426	0.239559	-2.12734	1.23426	-2.12734
721		FGSG_07008		NCU01198		1023		1.99943	-0.636291	0.581483	0.362868	3.23113	-0.598097	0.835036	-0.259785	1.2317	0.0381936	0.253553	-0.622654	1.2317	-0.622654
722		FGSG_00511		NCU03307		1633		1.68147	0.195821	0.0221301	0.0283005	2.91296	0.429834	0.00191679	-0.380134	1.23149	0.234012	-0.0202133	-0.408434	1.23149	-0.408434
723		FGSG_01039		NCU07385		2830		1.6955	-0.322413	0.185432	0.250452	2.9266	-0.520591	0.387636	0.486203	1.2311	-0.198178	0.202205	0.235751	1.2311	-0.198178
724		FGSG_10950		NCU09885		4244		1.49678	1.49402	-0.203398	0.075917	2.72713	2.4053	-0.234647	0.0920288	1.23035	0.911281	-0.0312486	0.0161119	1.23035	-0.0312486
725		FGSG_03448		NCU02623		413		-1.60836	-0.099003	-2.29144	2.54283	-2.96238	-0.761508	-2.30852	3.76906	-1.35402	-0.662505	-0.0170775	1.22623	1.22623	-1.35402
726		FGSG_05536		NCU11875		339		0.250885	1.78848	0.818379	-2.20165	0.256598	3.01251	1.42517	-3.80445	0.00571296	1.22403	0.606795	-1.60279	1.22403	-1.60279
727		FGSG_00270		NCU00650		1088		0.805627	1.04367	-0.825245	0.410893	0.552264	2.26769	-1.42013	0.368921	-0.253363	1.22402	-0.594881	-0.0419719	1.22402	-0.594881
728		FGSG_05098		NCU05199		4339		2.18533	0.343094	0.13064	0.043411	3.40828	0.549715	0.223743	0.0345871	1.22295	0.206621	0.0931031	-0.00882382	1.22295	-0.00882382
729		FGSG_06011		NCU09465		3198		1.76851	0.0195693	-0.160862	0.120345	2.98968	0.200832	-0.280808	-0.034958	1.22117	0.181262	-0.119946	-0.155303	1.22117	-0.155303
730		FGSG_13294		NCU01999		1435		1.0724	1.69805	-0.098347	-0.0520246	1.76815	2.91885	-0.271967	-0.512486	0.695746	1.2208	-0.17362	-0.460462	1.2208	-0.460462
731		FGSG_05422		NCU07868		3416		0.189833	1.80641	-0.424949	0.060206	0.0793411	3.02608	-0.557451	0.0239841	-0.110491	1.21967	-0.132502	-0.0362219	1.21967	-0.132502
732		FGSG_01341		NCU07952		2621		2.13931	-0.934649	0.0748234	-0.0774892	3.35798	-1.15859	0.0366437	-0.0204263	1.21867	-0.223943	-0.0381797	0.0570629	1.21867	-0.223943
733		FGSG_03975		NCU07063	WT	1548		-0.793872	-0.266553	0.7888	-0.834555	-0.384722	-0.606552	2.00554	-1.26399	0.40915	-0.339998	1.21674	-0.429432	1.21674	-0.429432
734		FGSG_01139		NCU03077		2604		2.08151	0.51998	0.237644	0.509517	3.29803	1.33608	0.0103828	0.857774	1.21653	0.816098	-0.227261	0.348257	1.21653	-0.227261
735		FGSG_03067		NCU07008		3455		-0.458132	1.91376	0.55937	-0.993752	-0.586282	3.12993	1.14099	-0.80217	-0.12815	1.21617	0.581619	0.191582	1.21617	-0.12815
736		FGSG_07006		NCU09540		3559		1.58814	-0.00705234	0.123562	-0.119137	2.80299	0.0958332	0.210113	-0.236769	1.21484	0.102886	0.0865508	-0.117632	1.21484	-0.117632
737		FGSG_01181		NCU03074		1086		1.71979	-0.591723	-0.335079	-0.29607	2.93303	-0.909305	-0.930755	-0.326581	1.21324	-0.317582	-0.595676	-0.0305103	1.21324	-0.595676
738		FGSG_05088		NCU09730		4378		1.60348	0.211766	0.393653	-0.194165	2.81622	0.539552	0.610428	-0.19208	1.21274	0.327787	0.216775	0.00208474	1.21274	0.00208474
739		FGSG_00848		NCU07492		1413		0.866706	1.39828	0.300636	-0.813893	1.12751	2.61042	0.518787	-1.28458	0.260801	1.21215	0.21815	-0.470691	1.21215	-0.470691
740		FGSG_07192		NCU03643	WT	1431		-0.268081	0.333824	-1.1002	0.428339	0.0366753	-0.128114	0.111327	0.936229	0.304756	-0.461938	1.21153	0.50789	1.21153	-0.461938
741		FGSG_09486		NCU05987		949		1.10135	1.58361	-0.0592308	-0.292586	1.45297	2.79431	-0.0602802	-0.951078	0.351614	1.2107	-0.00104931	-0.658492	1.2107	-0.658492
742		FGSG_01332		NCU09894		887		0.404112	1.45588	-0.914553	0.068996	0.697005	2.66633	-1.61257	0.223003	0.292893	1.21046	-0.698022	0.154007	1.21046	-0.698022
743		FGSG_07379		NCU03794		633		0.3077	1.53717	-1.1608	0.222149	0.244767	2.74706	-2.09835	0.2798	-0.0629333	1.20989	-0.937555	0.0576504	1.20989	-0.937555
744		FGSG_06389		NCU10897		3189		-0.458036	-0.257758	0.333256	-0.401947	0.749839	-0.0205307	0.17689	-0.481341	1.20788	0.237227	-0.156366	-0.0793947	1.20788	-0.156366
745		FGSG_07178		NCU03740		1546		2.05059	0.292332	0.185791	0.374514	3.25836	0.626483	0.360603	-0.0555283	1.20778	0.334151	0.174812	-0.430042	1.20778	-0.430042
746		FGSG_00080		NCU09784		1667		-0.139921	2.31086	-0.404499	-0.17435	0.181387	3.51786	-0.233286	-0.572921	0.321308	1.207	0.171213	-0.398571	1.207	-0.398571
747		FGSG_08288		NCU05070		4333		1.95937	-0.0527676	-0.369499	0.00455711	3.16565	-0.0213453	-0.37966	0.234744	1.20629	0.0314223	-0.0101608	0.230186	1.20629	-0.0101608
748		FGSG_09723		NCU07718		541		0.681995	-1.83199	5.04996	-0.554305	0.864617	-2.91166	6.25593	-0.898549	0.182622	-1.07967	1.20597	-0.344244	1.20597	-1.07967
749		FGSG_06785		NCU01176		815		2.25021	-0.751167	0.980064	0.0199101	3.45478	-0.62771	0.229424	0.298139	1.20458	0.123457	-0.75064	0.278229	1.20458	-0.75064
750		FGSG_02635		NCU04673		4167		1.58404	-0.150408	0.330221	0.159325	2.78829	-0.0979756	0.393619	0.112696	1.20425	0.0524327	0.0633977	-0.0466287	1.20425	-0.0466287
751		FGSG_06628		NCU11175		809		1.17152	0.896678	-1.02275	0.0306255	0.855808	2.10084	-1.77732	0.0535034	-0.315708	1.20417	-0.754566	0.0228779	1.20417	-0.754566
752		FGSG_01444		NCU01725		461		0.34263	1.77184	0.336796	-0.905327	0.629635	2.97589	0.580325	-2.15151	0.287005	1.20405	0.243529	-1.24618	1.20405	-1.24618
753		FGSG_08346		NCU01138		3675		1.52826	1.74129	0.165597	-0.366284	1.63426	2.94526	0.0607177	-0.363752	0.105998	1.20397	-0.104879	0.00253281	1.20397	-0.104879
754		FGSG_09915		NCU04232		4406		1.55957	-0.281878	0.246294	-0.0889794	2.76343	-0.269137	0.376279	0.0738727	1.20386	0.0127419	0.129985	0.162852	1.20386	0.0127419
755		FGSG_05288		NCU06568		1572		1.39551	0.175496	0.837855	-0.675806	2.599	0.517142	0.956138	-1.09876	1.2035	0.341646	0.118283	-0.422955	1.2035	-0.422955
756		FGSG_07159		NCU03727		1173		-0.476225	1.72071	-0.142051	0.452061	-0.746843	2.92368	-0.243304	-0.107474	-0.270618	1.20297	-0.101253	-0.559535	1.20297	-0.559535
757		FGSG_09794		NCU05280		2358		1.64691	-0.692244	0.736132	-0.147801	2.84947	-0.769664	0.936112	-0.407742	1.20256	-0.0774203	0.19998	-0.259941	1.20256	-0.259941
758		FGSG_04257		NCU07998		1718		0.406944	1.45722	-0.406452	-0.211289	0.782364	2.65938	-0.793461	-0.373135	0.37542	1.20216	-0.387008	-0.161845	1.20216	-0.387008
759		FGSG_10220		NCU08934		188		-4.12124	1.17538	-1.08769	-0.0218349	-7.03369	2.37754	-2.273	-0.0885194	-2.91245	1.20215	-1.18531	-0.0666845	1.20215	-2.91245
760		FGSG_08594		NCU07445		1252		1.91879	0.0743532	0.231805	0.0915902	3.11807	0.405547	0.231623	-0.434721	1.19928	0.331194	-0.000181978	-0.526311	1.19928	-0.526311
761		FGSG_09164		NCU03212		4245		2.03332	0.393317	0.0422965	-0.0194366	3.23198	0.779567	0.0112467	-0.0117296	1.19866	0.386249	-0.0310498	0.00770703	1.19866	-0.0310498
762		FGSG_10871		NCU08487	WT*	716		4.95479	0.0683598	1.97459	-2.0028	6.04974	1.26663	2.23171	-2.84214	1.09494	1.19827	0.257118	-0.839342	1.19827	-0.839342
763		FGSG_07485		NCU08169		2476		1.64832	-0.637275	0.941071	0.447944	2.84513	-0.694334	0.698205	0.838798	1.19681	-0.0570592	-0.242866	0.390854	1.19681	-0.242866
764		FGSG_04944		NCU04428		4104		1.7044	-0.0674226	0.0580246	0.0701999	2.89978	-0.00130009	0.0535477	0.0159395	1.19538	0.0661225	-0.00447695	-0.0542604	1.19538	-0.0542604
765		FGSG_09494		NCU03893		2223		2.983	-0.596654	-0.0889459	-0.420882	4.17624	-0.0652899	0.00733638	-0.698362	1.19324	0.531364	0.0962822	-0.27748	1.19324	-0.27748
766		FGSG_06940		NCU06177		2486		1.61563	-0.475757	0.201396	0.0196892	2.80843	-0.717765	0.205257	0.0384878	1.1928	-0.242009	0.00386144	0.0187986	1.1928	-0.242009
767		FGSG_09135		NCU08632		1266		2.17707	-0.553061	0.376328	0.0808767	3.36931	-1.07433	1.12052	0.0550365	1.19225	-0.521266	0.744188	-0.0258402	1.19225	-0.521266
768		FGSG_04390		NCU01699		447		0.903213	-0.130999	1.24081	-2.0173	0.918516	-0.391846	2.43302	-3.30273	0.0153023	-0.260847	1.1922	-1.28543	1.1922	-1.28543
769		FGSG_05076		NCU06946		840		0.480384	1.57063	0.449746	-0.704892	0.447056	2.7606	0.568827	-1.43804	-0.0333281	1.18997	0.119081	-0.733151	1.18997	-0.733151
770		FGSG_05529		NCU00014		2366		1.55828	-0.196144	0.364375	-0.220114	2.74806	-0.129257	0.277731	-0.479021	1.18978	0.0668869	-0.0866443	-0.258907	1.18978	-0.258907
771		FGSG_09509		NCU04749		1629		-0.340502	1.15836	0.182571	0.161087	-0.470507	2.34807	0.0385031	-0.24954	-0.130006	1.18971	-0.144067	-0.410628	1.18971	-0.410628
772		FGSG_06938		NCU00420		3392		2.54965	-0.357754	-0.0569472	0.246754	3.73922	-0.236886	-0.191094	0.460723	1.18956	0.120868	-0.134147	0.21397	1.18956	-0.134147
773		FGSG_10423		NCU11380		1348		0.605816	1.86216	-0.0288903	-1.02803	0.871984	3.05155	-0.00653764	-1.51789	0.266168	1.18939	0.0223526	-0.489863	1.18939	-0.489863
774		FGSG_01553		NCU01675		1063		0.477415	1.45028	-0.995307	0.173988	0.209974	2.63899	-1.60036	0.251901	-0.267441	1.18871	-0.605052	0.0779129	1.18871	-0.605052
775		FGSG_01068		NCU02526		832		0.28873	-0.243127	-1.19538	0.291227	0.162359	-0.981255	-0.00670383	0.567198	-0.126371	-0.738128	1.18867	0.275971	1.18867	-0.738128
776		FGSG_08541		NCU00628		1404		1.51766	0.130787	0.305267	-0.0268422	2.70599	0.123221	0.491815	-0.500733	1.18833	-0.00756666	0.186548	-0.473891	1.18833	-0.473891
777		FGSG_10229		NCU04641		575		0.923436	-1.38831	0.252527	-1.14331	1.39974	-2.40313	1.44036	-1.98708	0.476305	-1.01482	1.18783	-0.84377	1.18783	-1.01482
778		FGSG_04179		NCU07925		580		1.53391	0.934605	0.225505	0.303288	2.72163	1.63934	0.32606	-0.698374	1.18772	0.704738	0.100555	-1.00166	1.18772	-1.00166
779		FGSG_01889		NCU04113		1931		1.468	-0.583335	0.308841	-0.147115	2.65487	-0.921698	0.40949	-0.307697	1.18687	-0.338363	0.100649	-0.160582	1.18687	-0.338363
780		FGSG_10057		NCU04663		4216		1.87013	0.089419	0.394925	-0.0670262	3.05622	0.118999	0.693661	-0.104737	1.18608	0.0295802	0.298736	-0.0377109	1.18608	-0.0377109
781		FGSG_00932		NCU03115		4024		1.90192	0.323887	-0.205193	0.803303	3.08737	0.577477	-0.270155	0.91481	1.18545	0.25359	-0.0649611	0.111507	1.18545	-0.0649611
782		FGSG_07005		NCU09541		1187		2.05764	-0.5315	-0.159172	-0.012518	3.2425	-1.08597	-0.372287	0.111049	1.18485	-0.554472	-0.213116	0.123567	1.18485	-0.554472
783		FGSG_00333		NCU06839		1377		1.58351	-0.296154	0.10006	0.123085	2.76725	-0.533843	0.219354	-0.356311	1.18374	-0.237689	0.119294	-0.479397	1.18374	-0.479397
784		FGSG_01592		NCU09488		391		0.255038	1.78031	-2.19036	0.571995	0.375341	2.96207	-3.62008	0.81672	0.120302	1.18176	-1.42971	0.244724	1.18176	-1.42971
785		FGSG_10053		NCU04662		441		1.45071	0.343792	0.72873	-1.3172	2.63104	0.779236	0.93023	-2.61283	1.18032	0.435445	0.2015	-1.29562	1.18032	-1.29562
786		FGSG_07055		NCU03051		690		0.77648	0.984804	-1.03274	0.429836	1.0435	2.16446	-1.89155	0.645462	0.267023	1.17965	-0.858807	0.215626	1.17965	-0.858807
787		FGSG_06592		NCU01049		126		-0.578875	0.78176	5.97054	-1.52105	0.421353	0.625815	2.08752	-0.342608	1.00023	-0.155945	-3.88302	1.17844	1.17844	-3.88302
788		FGSG_00283		NCU07483		1736		1.74291	-0.246558	0.145881	0.220514	2.9213	-0.389008	0.402469	-0.162279	1.17839	-0.14245	0.256588	-0.382793	1.17839	-0.382793
789		FGSG_06807		NCU01476		2298		1.8638	0.27853	-0.202286	-0.252726	3.0402	0.554382	-0.256552	-0.519136	1.17641	0.275852	-0.0542655	-0.26641	1.17641	-0.26641
790		FGSG_05504		NCU00205		713		0.366219	1.19539	0.217258	0.427267	0.631727	2.37173	0.134239	-0.413807	0.265507	1.17634	-0.0830193	-0.841074	1.17634	-0.841074
791		FGSG_04980		NCU06530		1309		1.54718	0.722527	0.031822	-1.1226	2.72273	1.32014	-0.154761	-1.63035	1.17555	0.597609	-0.186583	-0.507751	1.17555	-0.507751
792		FGSG_06231		NCU08317		2443		0.715045	1.57697	0.0290845	-0.436604	1.10992	2.75191	0.162165	-0.684276	0.394875	1.17494	0.133081	-0.247673	1.17494	-0.247673
793		FGSG_04319		NCU05453		1443		1.54875	-0.0728017	0.305744	0.2783	2.72236	0.272317	0.255015	-0.180272	1.17361	0.345119	-0.050729	-0.458571	1.17361	-0.458571
794		FGSG_00332		NCU06838		4009		2.18138	-0.430152	0.674593	-0.238851	3.35452	-0.496971	1.10775	-0.270021	1.17314	-0.0668188	0.433159	-0.0311702	1.17314	-0.0668188
795		FGSG_09801		NCU06338		2875		1.65637	0.114648	0.97321	-0.519572	2.82818	0.524724	1.33596	-0.712205	1.17181	0.410077	0.362754	-0.192633	1.17181	-0.192633
796		FGSG_00259		NCU00665		2954		1.56454	-0.131166	0.19526	-0.0168431	2.73562	-0.314671	0.512519	-0.0884941	1.17107	-0.183505	0.317259	-0.071651	1.17107	-0.183505
797		FGSG_09715		NCU08807		558		0.576674	0.298165	-1.60999	1.64999	0.427921	1.00367	-2.66046	2.81995	-0.148754	0.705503	-1.05046	1.16996	1.16996	-1.05046
798		FGSG_01220		NCU02661		3784		1.29169	-0.0976495	0.137091	5.13779e-05	2.46035	-0.19104	0.268241	-0.0701715	1.16866	-0.0933902	0.13115	-0.0702229	1.16866	-0.0933902
799		FGSG_12781		NCU04459		4136		1.31832	-0.128438	0.210453	-0.162894	2.48414	-0.179035	0.21087	-0.203448	1.16582	-0.0505974	0.000416936	-0.0405538	1.16582	-0.0505974
800		FGSG_05664		NCU04469	WT*	588		1.75125	0.659456	-0.715614	-0.407953	2.81338	-0.327825	0.449968	-0.449793	1.06214	-0.987281	1.16558	-0.0418399	1.16558	-0.987281
801		FGSG_09792		NCU05281		506		1.64662	1.86187	-0.546205	0.882422	2.81166	3.01017	-0.888369	-0.255966	1.16504	1.1483	-0.342164	-1.13839	1.16504	-1.13839
802		FGSG_10190		NCU01148		1397		1.29804	-0.535641	0.174661	-0.978885	2.46261	-0.200777	0.331297	-1.4545	1.16457	0.334865	0.156636	-0.475615	1.16457	-0.475615
803		FGSG_07854		NCU09297		2968		1.58791	-0.0073545	0.592799	-0.166571	2.7521	-0.113226	1.10591	-0.34858	1.16419	-0.105872	0.513112	-0.182009	1.16419	-0.182009
804		FGSG_10869		NCU08484		1626		1.73788	0.599324	0.400809	-0.428448	2.90202	1.04042	0.552329	-0.840175	1.16414	0.441092	0.15152	-0.411727	1.16414	-0.411727
805		FGSG_00797		NCU08626		4300		1.94527	0.181399	0.170484	0.0297752	3.10858	0.286265	0.151306	0.148484	1.16331	0.104866	-0.019178	0.118709	1.16331	-0.019178
806		FGSG_02766		NCU02048		3729		1.63856	-0.230731	0.731007	-0.208586	2.80098	-0.219982	0.982787	-0.307246	1.16242	0.0107492	0.25178	-0.0986599	1.16242	-0.0986599
807		FGSG_09631		NCU07261		1429		1.26145	0.0513946	0.448238	-0.579371	2.42315	0.0292747	0.672064	-1.04239	1.1617	-0.0221199	0.223825	-0.463016	1.1617	-0.463016
808		FGSG_05562		NCU09005		3999		1.69589	-0.115511	0.157817	-0.0660655	2.857	-0.183162	0.123847	-0.102598	1.1611	-0.0676518	-0.0339703	-0.0365323	1.1611	-0.0676518
809		FGSG_09965		NCU04007		3779		1.77223	-0.0550531	0.364184	0.0725988	2.93292	-0.107122	0.654474	-0.021721	1.16069	-0.0520686	0.290289	-0.0943198	1.16069	-0.0943198
810		FGSG_05511		NCU00453		2714		1.17368	-0.42858	0.669961	-0.180391	2.33357	-0.640991	0.930234	-0.328965	1.15989	-0.212411	0.260274	-0.148574	1.15989	-0.212411
811		FGSG_07955		NCU02368		2614		1.41251	-0.24604	0.464555	-0.336518	2.57179	-0.314923	0.714478	-0.561783	1.15928	-0.0688824	0.249923	-0.225265	1.15928	-0.225265
812		FGSG_02392		NCU07053		735		3.00511	-0.640521	3.29946	-1.45611	4.163	-0.513214	2.48295	-2.11437	1.15789	0.127307	-0.816508	-0.658257	1.15789	-0.816508
813		FGSG_07547		NCU06141		656		0.989529	-0.258506	-1.13427	1.44711	0.324946	-0.659631	0.0231878	0.552158	-0.664584	-0.401124	1.15746	-0.894953	1.15746	-0.894953
814		FGSG_00272		NCU00723		238		1.47849	0.1993	0.76109	-1.66372	2.63383	0.134675	1.28879	-3.86481	1.15534	-0.0646255	0.527696	-2.20109	1.15534	-2.20109
815		FGSG_06193		NCU07688		2854		1.72748	0.586863	0.851549	-0.514105	2.8824	1.05922	1.31525	-0.709614	1.15492	0.47236	0.463697	-0.195508	1.15492	-0.195508
816		FGSG_02001		NCU02302	WT	345		1.35495	-0.0856281	-1.03274	1.41222	-0.223435	0.165497	-1.03734	2.56529	-1.57838	0.251125	-0.00460251	1.15306	1.15306	-1.57838
817		FGSG_01691		NCU06826		1898		1.97878	0.609509	-0.0599517	0.25901	3.12997	1.32991	-0.173338	-0.0863586	1.15119	0.720398	-0.113387	-0.345369	1.15119	-0.345369
818		FGSG_08736		NCU08333		381		0.22914	-2.06181	1.50757	-0.521285	0.735946	-3.51459	2.6583	-0.776009	0.506806	-1.45278	1.15074	-0.254724	1.15074	-1.45278
819		FGSG_07118		NCU02815		3935		1.74942	-0.0840155	0.537603	-0.0940435	2.89972	-0.159509	0.814602	0.0194647	1.1503	-0.0754932	0.276998	0.113508	1.1503	-0.0754932
820		FGSG_10517		NCU08159		1639		1.13822	0.960621	-0.78885	0.409071	1.28073	2.11022	-1.19572	0.545941	0.14251	1.1496	-0.406875	0.13687	1.1496	-0.406875
821		FGSG_00688		NCU00896		2244		1.94206	-0.363581	0.17219	0.124574	3.09128	-0.305365	0.326412	-0.15034	1.14921	0.0582158	0.154222	-0.274915	1.14921	-0.274915
822		FGSG_13711		NCU04628		1724		1.65033	-0.461714	0.549485	-0.382983	2.79864	-0.847126	0.543633	-0.758097	1.14831	-0.385412	-0.00585126	-0.375114	1.14831	-0.385412
823		FGSG_08634		NCU09068		1703		1.81487	-0.203503	-0.229217	0.572951	2.96037	-0.59367	-0.0637679	0.880847	1.1455	-0.390167	0.165449	0.307896	1.1455	-0.390167
824		FGSG_12852		NCU01817		3594		1.53205	-0.191328	0.235719	0.280742	2.67733	-0.304204	0.351021	0.277137	1.14528	-0.112876	0.115302	-0.00360454	1.14528	-0.112876
825		FGSG_06990		NCU06117		1873		1.69274	-0.105224	0.129546	-0.411637	2.83777	-0.0473484	-0.0575038	-0.762545	1.14503	0.0578761	-0.18705	-0.350908	1.14503	-0.350908
826		FGSG_00504		NCU02539		2421		1.72493	0.11671	0.457946	-0.132763	2.86987	0.498527	0.666951	-0.383966	1.14495	0.381817	0.209005	-0.251203	1.14495	-0.251203
827		FGSG_10904		NCU03379		3113		1.95515	-0.325703	0.284079	0.219064	3.09983	-0.491609	0.503865	0.0959858	1.14467	-0.165906	0.219786	-0.123078	1.14467	-0.165906
828		FGSG_09954		NCU03885		4335		1.58387	0.00139699	0.200634	0.135325	2.72799	-0.00783016	0.291095	0.125365	1.14412	-0.00922716	0.0904605	-0.00995951	1.14412	-0.00995951
829		FGSG_05418		NCU07872		4236		1.78341	0.164962	0.34195	-0.196314	2.92729	0.34642	0.471551	-0.229827	1.14388	0.181458	0.129602	-0.0335134	1.14388	-0.0335134
830		FGSG_11566		NCU05887		184		-2.04441	1.94283	-0.172125	-0.289195	-4.98893	3.08667	-0.553536	-0.330482	-2.94452	1.14384	-0.381411	-0.0412873	1.14384	-2.94452
831		FGSG_01886		NCU04116		1759		1.49763	-0.0800176	0.639114	-0.420705	2.64101	-0.0764465	0.808939	-0.798647	1.14338	0.00357113	0.169826	-0.377942	1.14338	-0.377942
832		FGSG_13396		NCU05525		329		-2.09936	1.41367	-2.26135	0.0472286	-3.77435	2.55659	-3.0585	0.403141	-1.67498	1.14292	-0.797148	0.355912	1.14292	-1.67498
833		FGSG_01884		NCU06700		1855		1.47494	-1.50902	0.589001	-0.0596567	2.61694	-1.86472	0.748322	0.0716648	1.142	-0.355705	0.159322	0.131321	1.142	-0.355705
834		FGSG_06682		NCU11868		431		1.27305	0.411898	-0.60769	0.676398	1.61625	0.421185	0.534065	-0.638623	0.343201	0.00928768	1.14175	-1.31502	1.14175	-1.31502
835		FGSG_08889		NCU01961		1320		1.51759	0.622662	0.117311	0.0833793	2.65908	0.926005	0.274871	-0.419057	1.14149	0.303343	0.15756	-0.502436	1.14149	-0.502436
836		FGSG_09243		NCU09867		2502		1.75769	-0.00158159	-0.0742398	0.300099	2.89784	0.119397	-0.226851	0.0606868	1.14015	0.120979	-0.152611	-0.239412	1.14015	-0.239412
837		FGSG_11940		NCU09386		2649		1.3718	-0.312356	0.372885	-0.28081	2.51175	-0.532056	0.493513	-0.489015	1.13995	-0.2197	0.120628	-0.208205	1.13995	-0.2197
838		FGSG_05601		NCU00966		2291		1.52264	-0.428552	0.19721	-0.18771	2.66227	-0.696315	0.284302	-0.244099	1.13963	-0.267764	0.0870916	-0.0563893	1.13963	-0.267764
839		FGSG_11616		NCU01893		614		2.16487	0.0682378	0.184676	-1.13702	3.30065	-0.176146	1.32423	-2.09697	1.13578	-0.244384	1.13956	-0.959948	1.13956	-0.959948
840		FGSG_10200		NCU06652		920		-0.107356	-1.10276	1.43257	-0.22554	-0.781647	-1.61345	2.57188	-0.372366	-0.674291	-0.510692	1.13931	-0.146827	1.13931	-0.674291
841		FGSG_01103		NCU02676		2584		1.63629	0.325132	-0.102153	-0.0925286	2.77235	0.533701	-0.111366	-0.322118	1.13606	0.208569	-0.00921252	-0.229589	1.13606	-0.229589
842		FGSG_01968		NCU08295		2092		0.171085	1.61957	-0.452417	-0.0192495	0.356044	2.75507	-0.755121	-0.0997365	0.184959	1.13551	-0.302704	-0.080487	1.13551	-0.302704
843		FGSG_00956		NCU10933		912		0.928718	-0.448621	0.168428	0.52316	1.51865	0.686528	0.119452	-0.155969	0.589936	1.13515	-0.0489759	-0.679129	1.13515	-0.679129
844		FGSG_01041		NCU02790		830		1.36674	0.95803	1.39862	-0.836386	1.90893	1.86541	2.53361	-1.57581	0.542195	0.907379	1.13499	-0.73942	1.13499	-0.73942
845		FGSG_00718		NCU02056		3526		1.39947	-0.434867	0.712476	0.357937	2.53403	-0.555728	0.956863	0.708431	1.13456	-0.12086	0.244387	0.350495	1.13456	-0.12086
846		FGSG_03107		NCU03815		1730		1.68469	-0.502618	1.73266	-0.227675	2.68002	-0.747194	2.86639	-0.612032	0.995339	-0.244575	1.13373	-0.384358	1.13373	-0.384358
847		FGSG_10345		NCU04252		3016		1.36699	0.198115	0.100543	-0.143379	2.49914	0.332291	0.164766	-0.32067	1.13216	0.134176	0.0642237	-0.177291	1.13216	-0.177291
848		FGSG_01404		NCU02945		1670		2.30694	-1.09256	0.564476	-0.403077	3.43828	-1.43207	0.830474	-0.800853	1.13134	-0.339513	0.265998	-0.397776	1.13134	-0.397776
849		FGSG_06291		NCU02276		4356		2.0034	-0.0828163	0.30897	0.059441	3.13436	-0.0862435	0.491365	0.154142	1.13096	-0.00342714	0.182395	0.0947014	1.13096	-0.00342714
850		FGSG_05896		NCU01267		899		1.91235	-0.281893	0.754039	-0.457152	3.04291	0.101972	0.5452	-1.14323	1.13056	0.383865	-0.208839	-0.686079	1.13056	-0.686079
851		FGSG_00696		NCU00926		1969		0.715368	1.6171	-0.174656	-0.891616	1.03255	2.74734	-0.397463	-1.22072	0.317186	1.13025	-0.222807	-0.329102	1.13025	-0.329102
852		FGSG_01330		NCU09895		591		0.476284	1.62308	-1.61567	0.314735	0.999828	2.75269	-2.60081	0.811175	0.523544	1.12961	-0.985136	0.496441	1.12961	-0.985136
853		FGSG_10881		NCU01808		514		-1.74438	1.28736	-2.38135	0.702948	-2.74657	2.41659	-3.51433	0.946487	-1.00219	1.12923	-1.13298	0.243539	1.12923	-1.13298
854		FGSG_00537		NCU09815		3982		1.77124	-0.377939	0.0529119	0.0407589	2.90015	-0.361259	-0.0173594	0.0647544	1.12891	0.0166791	-0.0702713	0.0239955	1.12891	-0.0702713
855		FGSG_07119		NCU02833		3950		1.76113	-0.330714	0.54625	-0.101511	2.89001	-0.399317	0.785119	-0.175335	1.12888	-0.0686025	0.238869	-0.0738242	1.12888	-0.0738242
856		FGSG_01511		NCU02788		747		0.402618	1.87867	-0.255404	-0.925753	0.702264	3.00736	-0.0864451	-1.73506	0.299646	1.12869	0.168959	-0.809306	1.12869	-0.809306
857		FGSG_11787		NCU03011		1045		-0.0122771	-0.510328	0.732765	-0.265956	1.11343	-1.12404	0.553406	-0.143591	1.12571	-0.613711	-0.179359	0.122365	1.12571	-0.613711
858		FGSG_01745		NCU04089		1854		2.65645	0.200861	0.335774	1.1334	3.77984	0.416758	-0.0200798	1.93903	1.12339	0.215897	-0.355854	0.805635	1.12339	-0.355854
859		FGSG_07099		NCU03063		2240		1.54205	-0.307346	0.496122	-0.103166	2.66287	-0.306294	0.837269	-0.378444	1.12082	0.00105252	0.341147	-0.275277	1.12082	-0.275277
860		FGSG_06917		NCU00373		2511		0.742193	0.643284	-0.228998	0.142566	1.8601	0.884957	-0.467317	0.338996	1.11791	0.241672	-0.238319	0.19643	1.11791	-0.238319
861		FGSG_06199		NCU10101		2081		1.58176	0.915443	-0.354979	-0.474646	2.69893	1.46698	-0.293891	-0.779443	1.11717	0.551539	0.0610877	-0.304797	1.11717	-0.304797
862		FGSG_06305		NCU02235		4350		1.87913	-0.252342	0.578793	-0.0995849	2.99619	-0.0695367	0.594314	-0.104301	1.11707	0.182806	0.0155214	-0.00471616	1.11707	-0.00471616
863		FGSG_03957		NCU09287		3299		0.549074	0.570485	0.846282	-1.35141	0.409925	0.911779	1.96319	-1.49439	-0.139149	0.341295	1.11691	-0.142984	1.11691	-0.142984
864		FGSG_02054		NCU04581		821		0.503738	1.81299	-0.246968	-1.23405	1.07088	2.92985	-0.256014	-1.97761	0.567144	1.11686	-0.00904574	-0.743561	1.11686	-0.743561
865		FGSG_06368		NCU02412		2835		1.38366	0.549103	0.19784	-0.288691	2.5005	0.699774	0.0452042	-0.486076	1.11683	0.150671	-0.152635	-0.197386	1.11683	-0.197386
866		FGSG_10725		NCU03571		3136		1.77746	-0.27176	0.214388	-0.0036064	2.89398	-0.435537	0.43688	-0.0750508	1.11652	-0.163777	0.222491	-0.0714444	1.11652	-0.163777
867		FGSG_06262		NCU06744		3937		1.43624	0.221322	-0.432994	0.422971	2.55158	0.146152	-0.309895	0.43663	1.11534	-0.0751701	0.123098	0.0136598	1.11534	-0.0751701
868		FGSG_09765		NCU07707		2616		1.87263	-0.291688	0.560342	-0.13672	2.98711	-0.41924	0.809489	-0.361663	1.11448	-0.127552	0.249147	-0.224942	1.11448	-0.224942
869		FGSG_07046		NCU03036		2992		1.11382	-0.118033	0.287069	0.0701581	2.22777	0.151705	0.527547	-0.109575	1.11395	0.269738	0.240478	-0.179734	1.11395	-0.179734
870		FGSG_08906	reduced spore release (Wang et al., 2011)	NCU01940	WT*	306		1.4422	-0.530032	-0.710979	1.01154	-0.328494	0.583402	-0.889356	0.915586	-1.77069	1.11343	-0.178377	-0.09595	1.11343	-1.77069
871		FGSG_01045		NCU00509		3346		1.15269	-0.518832	-0.260122	-0.136404	1.43943	0.594162	-0.398858	-0.140529	0.286744	1.11299	-0.138736	-0.00412439	1.11299	-0.138736
872		FGSG_11956		NCU01729		1603		-0.17885	1.62886	0.0616875	-0.833328	-0.486442	2.74171	0.0595624	-1.24997	-0.307591	1.11286	-0.00212511	-0.416644	1.11286	-0.416644
873		FGSG_09763		NCU08670		1300		2.80474	0.646847	0.394134	-0.286629	3.91664	0.961776	0.0266834	-0.797475	1.1119	0.31493	-0.367451	-0.510845	1.1119	-0.510845
874		FGSG_01484		NCU01132	WT*	193		4.97676	-0.905598	1.34568	-0.839408	2.1031	-0.667753	2.45712	-1.27424	-2.87365	0.237846	1.11144	-0.434835	1.11144	-2.87365
875		FGSG_10066		NCU04005		2629		2.46687	-0.192936	-0.583968	-0.191575	3.44851	-0.363718	0.526802	-0.414694	0.981639	-0.170781	1.11077	-0.223119	1.11077	-0.223119
876		FGSG_02803		NCU09206		1568		1.48802	-0.471095	2.64889	-1.26399	2.59793	-0.520037	2.22508	-1.66384	1.10991	-0.0489425	-0.423806	-0.399848	1.10991	-0.423806
877		FGSG_11897		NCU03267		827		2.12998	-0.8709	1.48871	-1.09666	3.23882	-0.822105	2.40258	-1.83679	1.10884	0.0487953	0.913865	-0.740132	1.10884	-0.740132
878		FGSG_09736		NCU05231		1497		1.11388	-0.68511	0.269217	0.0362799	2.22266	-1.12909	0.250549	-0.0346298	1.10877	-0.443977	-0.0186688	-0.0709097	1.10877	-0.443977
879		FGSG_01025		NCU11351		1357		1.27657	0.04978	-0.264426	-0.0578595	2.38522	0.272182	-0.749578	-0.0491936	1.10864	0.222402	-0.485152	0.00866595	1.10864	-0.485152
880		FGSG_06186		NCU06979		1801		1.61084	0.42857	-0.337826	0.0113113	2.71935	0.992329	-0.707768	-0.0629451	1.10851	0.563759	-0.369942	-0.0742564	1.10851	-0.369942
881		FGSG_01481		NCU08511		2417		1.42029	-0.377249	0.346031	0.0190133	2.52846	-0.629187	0.432508	-0.0205976	1.10817	-0.251938	0.0864767	-0.0396108	1.10817	-0.251938
882		FGSG_02720		NCU05686		909		0.550046	0.195371	-1.40968	-0.260243	0.282674	-0.486312	-0.301681	-0.261083	-0.267372	-0.681684	1.108	-0.000840608	1.108	-0.681684
883		FGSG_06296		NCU02246		396		2.1336	-1.18736	2.4633	-3.54057	2.5123	-0.0795171	2.19289	-4.9454	0.378699	1.10784	-0.270415	-1.40483	1.10784	-1.40483
884		FGSG_10386		NCU04249		362		-1.26893	2.0144	2.16629	-1.64148	-2.77932	2.95262	3.27367	-2.99819	-1.51039	0.938223	1.10739	-1.35671	1.10739	-1.51039
885		FGSG_12713		NCU06971		501		1.76149	-1.45952	0.773385	-0.383568	2.86813	-2.60292	1.12019	-0.239622	1.10664	-1.1434	0.3468	0.143946	1.10664	-1.1434
886		FGSG_02072		NCU07742		2135		1.78356	0.0519508	0.0414644	0.538638	2.88955	-0.0792495	0.131107	0.243444	1.10599	-0.1312	0.0896427	-0.295194	1.10599	-0.295194
887		FGSG_04031		NCU04511		3389		1.15271	-0.25332	0.641728	0.0818385	2.25859	-0.387789	0.968605	0.0688921	1.10588	-0.134469	0.326877	-0.0129464	1.10588	-0.134469
888		FGSG_05539		NCU00184		1281		1.4967	-0.37625	0.0671164	-0.061845	2.60255	-0.891608	0.232255	-0.0865396	1.10585	-0.515358	0.165138	-0.0246946	1.10585	-0.515358
889		FGSG_02700		NCU09521		617		1.73508	-0.442908	-0.674484	0.269269	0.77654	0.662863	-1.11216	0.324557	-0.958536	1.10577	-0.437678	0.0552882	1.10577	-0.958536
890		FGSG_09420		NCU02466		1883		1.18091	0.331817	0.0441987	-0.144181	2.28555	0.554448	0.118991	-0.492603	1.10464	0.222631	0.0747922	-0.348422	1.10464	-0.348422
891		FGSG_00945		NCU08514		3425		1.64716	-0.249835	-0.0423212	-0.0184883	2.75165	-0.310411	-0.173859	0.169732	1.10449	-0.0605757	-0.131537	0.18822	1.10449	-0.131537
892		FGSG_00752		NCU02078		3345		1.50392	-0.0762182	0.203546	-0.031425	2.60706	-0.214968	0.496214	-0.142208	1.10314	-0.138749	0.292668	-0.110783	1.10314	-0.138749
893		FGSG_13276		NCU02152		3965		1.3544	-0.27622	0.301526	-0.197213	2.45717	-0.333674	0.502373	-0.269218	1.10277	-0.0574538	0.200846	-0.0720053	1.10277	-0.0720053
894		FGSG_09245		NCU04078		1479		0.265377	0.415167	-1.23499	0.494671	0.402579	-0.0331133	-0.132843	0.267978	0.137202	-0.44828	1.10215	-0.226693	1.10215	-0.44828
895		FGSG_11877		NCU04425		1240		1.62696	0.23824	0.346004	-0.839678	2.72804	0.422064	0.418303	-1.37208	1.10108	0.183824	0.0722989	-0.532405	1.10108	-0.532405
896		FGSG_10348		NCU01327		2497		1.59798	-0.445515	0.0614328	0.00564334	2.69787	-0.686305	0.035444	0.162506	1.09988	-0.24079	-0.0259889	0.156863	1.09988	-0.24079
897		FGSG_01823		NCU06616	WT	870		-1.45298	2.26749	-1.35281	-0.486512	-2.16438	3.36707	-1.14724	-0.343503	-0.711402	1.09959	0.205566	0.143009	1.09959	-0.711402
898		FGSG_10760		NCU01615		1217		1.7135	-0.0566278	0.43747	-0.384808	2.81221	-0.00715234	0.623196	-0.928736	1.09871	0.0494754	0.185726	-0.543928	1.09871	-0.543928
899		FGSG_05507		NCU11353		908		0.62488	0.222985	-1.19649	0.0822819	0.663096	-0.458796	-0.0989228	-0.00136533	0.0382158	-0.681781	1.09757	-0.0836472	1.09757	-0.681781
900		FGSG_12276		NCU05458		3221		0.389969	0.74486	0.428923	-0.411879	0.660336	1.8424	0.410439	-0.563643	0.270366	1.09754	-0.0184847	-0.151764	1.09754	-0.151764
901		FGSG_06005		NCU01811		1916		1.72053	-0.290956	0.300712	-0.642694	2.81753	-0.631927	0.433941	-0.638718	1.097	-0.340971	0.133229	0.00397522	1.097	-0.340971
902		FGSG_05081		NCU07011		983		0.9725	0.168183	-0.924446	0.340081	0.782806	1.26439	-1.56775	0.242837	-0.189694	1.09621	-0.643309	-0.0972442	1.09621	-0.643309
903		FGSG_10426		NCU08167		2351		0.0768667	1.47933	-2.41935	-0.0702956	0.0679451	1.21857	-1.32388	-0.113087	-0.00892155	-0.260761	1.09547	-0.0427918	1.09547	-0.260761
904		FGSG_13297		NCU02172		1595		1.61012	-0.387656	1.34641	-0.117544	2.70521	-0.735487	2.25749	-0.536327	1.09509	-0.347831	0.911077	-0.418784	1.09509	-0.418784
905		FGSG_00292		NCU02066		455		0.524538	1.15793	-1.89024	0.315541	0.576851	2.25168	-3.15614	0.43608	0.0523131	1.09375	-1.2659	0.120539	1.09375	-1.2659
906		FGSG_08871		NCU04127		3738		0.972285	-0.256847	0.135783	-0.128579	2.06381	-0.354529	0.270747	-0.126472	1.09153	-0.097682	0.134964	0.00210632	1.09153	-0.097682
907		FGSG_04783		NCU05597		553		0.195621	-1.78093	0.0373133	1.17625	0.123326	-2.84227	-0.427002	2.26702	-0.0722957	-1.06134	-0.464315	1.09078	1.09078	-1.06134
908		FGSG_04123		NCU07850		393		0.77879	0.189546	-0.979388	-0.255807	1.8693	-1.22092	-0.139753	-0.062101	1.09051	-1.41046	0.839634	0.193706	1.09051	-1.41046
909		FGSG_12021		NCU04112		895		1.26277	-0.346411	0.31028	-0.237189	2.35275	-0.633456	0.605363	-0.928054	1.08998	-0.287045	0.295083	-0.690865	1.08998	-0.690865
910		FGSG_12776		NCU07002		3944		2.01134	0.523028	0.813676	0.132634	3.09899	0.854872	1.25261	0.0584773	1.08765	0.331844	0.438937	-0.0741567	1.08765	-0.0741567
911		FGSG_06837		NCU07416		2212		1.60232	0.13981	-0.0975732	-0.194758	2.68813	-0.14031	0.0681416	-0.259174	1.08581	-0.28012	0.165715	-0.0644167	1.08581	-0.28012
912		FGSG_01032		NCU02802		1541		0.929123	-0.0273887	-0.697709	0.255668	0.497946	1.05838	-0.845979	0.283347	-0.431177	1.08577	-0.148271	0.0276793	1.08577	-0.431177
913		FGSG_07260		NCU00398		2492		1.36088	0.440423	0.376993	0.0739316	2.44596	0.749091	0.604237	-0.167403	1.08508	0.308668	0.227244	-0.241335	1.08508	-0.241335
914		FGSG_03180		NCU06031		311		-2.18531	1.72661	-2.44007	-0.0699748	-3.93952	2.8115	-3.91369	-0.00244897	-1.75421	1.08489	-1.47362	0.0675259	1.08489	-1.75421
915		FGSG_01010		NCU02633		3289		2.06913	-0.234804	0.239464	-0.293713	3.15319	-0.379039	0.437829	-0.257422	1.08406	-0.144235	0.198365	0.0362909	1.08406	-0.144235
916		FGSG_13314		NCU10006		1745		1.74499	-0.46806	0.308854	0.358461	2.8278	-0.289468	-0.0720882	0.914612	1.08281	0.178592	-0.380942	0.556151	1.08281	-0.380942
917		FGSG_08325		NCU05575		3381		1.30048	0.498581	0.816294	-0.373836	2.38318	0.984803	1.03507	-0.508829	1.08269	0.486222	0.218776	-0.134993	1.08269	-0.134993
918		FGSG_08778		NCU00568		787		1.45027	0.872527	0.109377	0.247351	2.52947	1.63722	0.079393	-0.522113	1.0792	0.764693	-0.0299837	-0.769463	1.0792	-0.769463
919		FGSG_13129		NCU01303		3817		1.3167	-0.26109	0.234866	0.301563	2.39574	-0.241761	0.145609	0.246488	1.07904	0.019329	-0.0892568	-0.0550751	1.07904	-0.0892568
920		FGSG_03994		NCU07915		732		0.19451	0.488607	-0.756534	1.04046	0.407482	-0.300717	0.321963	0.217539	0.212972	-0.789324	1.0785	-0.822917	1.0785	-0.822917
921	N38	FGSG_05240		NCU07257	WT	569		0.802767	-0.900457	0.0467333	-0.488845	1.07975	-1.93441	1.12484	-0.0927699	0.276985	-1.03396	1.0781	0.396075	1.0781	-1.03396
922		FGSG_01645		NCU03545		608		1.8474	1.3474	0.53532	-0.928483	2.92498	2.23133	0.694185	-1.89795	1.07759	0.883932	0.158865	-0.969467	1.07759	-0.969467
923		FGSG_00331		NCU06837		976		1.47557	-0.254928	0.156928	-0.367132	2.55223	-0.181932	-0.249821	-1.01329	1.07666	0.0729964	-0.406749	-0.646156	1.07666	-0.646156
924		FGSG_08777		NCU00578		3121		1.23696	-0.00100798	0.0182626	-0.212073	2.31339	0.24878	-0.147127	-0.353662	1.07644	0.249788	-0.16539	-0.141589	1.07644	-0.16539
925		FGSG_06287		NCU01509		2479		1.47973	-0.257464	0.188742	-0.121713	2.55567	-0.50004	0.342642	-0.145399	1.07593	-0.242576	0.153901	-0.0236855	1.07593	-0.242576
926		FGSG_00724		NCU02070		4079		2.17373	-0.0102673	-0.62123	0.905259	3.24959	-0.0682415	-0.482332	0.994561	1.07586	-0.0579742	0.138898	0.0893018	1.07586	-0.0579742
927		FGSG_08491		NCU04840		2419		2.09624	-0.452256	0.386313	0.0422615	3.172	-0.703604	0.532924	-0.00738798	1.07576	-0.251348	0.146611	-0.0496495	1.07576	-0.251348
928		FGSG_07420		NCU06701		1288		1.07895	1.66298	-0.142928	0.972709	2.04632	2.73737	-0.333651	0.459462	0.967371	1.07439	-0.190723	-0.513247	1.07439	-0.513247
929		FGSG_10781		NCU02272		3224		2.10118	-0.137482	-0.0317276	0.236379	3.17554	-0.253892	0.317077	0.0852263	1.07435	-0.116409	0.348804	-0.151153	1.07435	-0.151153
930		FGSG_10835		NCU11953		1033		2.1907	-0.983436	0.896793	-0.669076	3.26354	-1.60139	1.23866	-0.618667	1.07284	-0.617959	0.341869	0.0504091	1.07284	-0.617959
931		FGSG_01429		NCU01702		4375		1.92451	-0.034623	0.293881	0.0282732	2.99679	0.0922392	0.507987	0.0298631	1.07228	0.126862	0.214107	0.00158998	1.07228	0.00158998
932		FGSG_01174		NCU02960		4161		1.69609	-0.50084	0.226205	0.10835	2.76824	-0.492884	0.34169	0.060417	1.07215	0.00795666	0.115484	-0.047933	1.07215	-0.047933
933		FGSG_05421		NCU07870		3188		-0.474447	0.855915	0.344702	-0.448026	-0.631066	1.92788	0.261033	-0.545811	-0.156619	1.07196	-0.0836687	-0.0977847	1.07196	-0.156619
934		FGSG_09262		NCU03899		2372		1.2931	0.812873	0.327456	-0.29807	2.36432	1.65771	0.102075	-0.556209	1.07122	0.844841	-0.225381	-0.258139	1.07122	-0.258139
935		FGSG_05396		NCU07579		644		2.12953	0.0233054	-1.27272	0.971322	3.20008	0.332889	-2.18673	1.42443	1.07055	0.309583	-0.914003	0.45311	1.07055	-0.914003
936		FGSG_12042		NCU06351		3420		1.66889	-0.407933	0.494201	-0.245641	2.73941	-0.539779	0.675651	-0.261583	1.07052	-0.131847	0.18145	-0.0159424	1.07052	-0.131847
937		FGSG_00273		NCU04940		91		-8.29171	1.36047	-0.93728	-0.420884	-13.9313	2.43048	-1.58746	-0.794704	-5.6396	1.07002	-0.650182	-0.37382	1.07002	-5.6396
938		FGSG_09031		NCU02190		497		0.362314	-1.36624	-1.54422	1.07967	0.628956	-2.19018	-2.70021	2.14941	0.266642	-0.823938	-1.156	1.06975	1.06975	-1.156
939		FGSG_07045		NCU03035		1470		1.15382	-0.23433	0.800844	-0.281485	2.22127	-0.0900917	0.350536	-0.375048	1.06745	0.144238	-0.450308	-0.0935625	1.06745	-0.450308
940		FGSG_07425		NCU03660		296		-2.52351	1.91454	-1.80357	2.6412	-4.36898	2.98193	-3.07049	3.54527	-1.84546	1.0674	-1.26692	0.904074	1.0674	-1.84546
941		FGSG_06425		NCU04075		4173		1.61239	-0.10742	-0.0719858	-0.0242456	2.67914	-0.153314	-0.0772243	-0.0153512	1.06675	-0.0458938	-0.00523847	0.00889431	1.06675	-0.0458938
942		FGSG_10765		NCU02241		1807		1.46325	0.12655	0.0853041	-0.399004	2.2981	1.19205	-0.109438	-0.766864	0.834848	1.0655	-0.194742	-0.36786	1.0655	-0.36786
943		FGSG_09908		NCU01166		797		0.243671	1.19191	-0.098714	-0.154384	0.476175	2.25732	-0.396608	-0.918195	0.232504	1.06541	-0.297894	-0.763811	1.06541	-0.763811
944		FGSG_10158		NCU04275		923		0.983496	1.28023	-0.068765	0.0952344	2.04801	2.01523	-0.0133153	-0.577618	1.06451	0.735001	0.0554497	-0.672853	1.06451	-0.672853
945		FGSG_01503		NCU08343		2433		1.97706	0.220032	0.279691	-0.358538	3.04143	-0.0292154	0.71375	-0.495611	1.06437	-0.249248	0.434059	-0.137074	1.06437	-0.249248
946		FGSG_04936		NCU04430		460		0.424682	-1.05072	-1.53539	-0.786295	1.48875	-2.29774	-2.31176	-1.2155	1.06407	-1.24702	-0.77637	-0.429205	1.06407	-1.24702
947		FGSG_12030		NCU11741		2595		1.49758	-0.353152	0.247265	0.357261	2.56123	-0.581465	0.372057	0.248908	1.06365	-0.228313	0.124793	-0.108352	1.06365	-0.228313
948		FGSG_09534		NCU04088		967		1.44415	-0.248166	0.582181	-0.0923613	2.50699	-0.898881	1.12947	-0.120654	1.06284	-0.650715	0.547292	-0.0282924	1.06284	-0.650715
949		FGSG_02798		NCU09204		2911		1.37362	-0.079167	0.415412	-0.0718535	2.436	0.00970907	0.540546	-0.260085	1.06238	0.0888761	0.125134	-0.188231	1.06238	-0.188231
950		FGSG_03785		NCU04884		415		0.275121	0.75635	-2.19865	1.72322	0.0758911	1.30252	-3.54719	2.78531	-0.19923	0.546173	-1.34854	1.0621	1.0621	-1.34854
951	F9	FGSG_03813	WT	NCU09775	WT	13		2.55967	-16.2739	-62.3034	-2.03965	3.62136	-27.7666	-103.42	-2.00907	1.06169	-11.4926	-41.1165	0.0305867	1.06169	-41.1165
952		FGSG_05494		NCU00214		2996		1.56851	-0.416921	0.192906	-0.137715	2.62959	-0.596208	0.444784	-0.134769	1.06108	-0.179287	0.251878	0.00294603	1.06108	-0.179287
953		FGSG_04482		NCU07174		2252		1.14662	0.144185	0.0509854	0.111489	2.20458	0.341524	-0.11432	-0.162395	1.05796	0.197339	-0.165305	-0.273884	1.05796	-0.273884
954		FGSG_07557		NCU07080		197		0.323872	1.64845	-4.00514	2.30684	0.80625	2.65744	-6.77139	3.36439	0.482379	1.00899	-2.76625	1.05756	1.05756	-2.76625
955		FGSG_01646		NCU03544		2679		1.57881	0.733501	0.0840585	-0.00346187	2.63629	1.30005	0.0901707	-0.219495	1.05748	0.566552	0.00611216	-0.216033	1.05748	-0.216033
956		FGSG_07258		NCU06468		2620		-0.00622222	1.48166	-0.2726	0.398988	-0.140343	2.53881	-0.496724	0.707272	-0.134121	1.05715	-0.224124	0.308284	1.05715	-0.224124
957		FGSG_00694		NCU00924		3281		1.34694	-0.228216	0.162488	-0.0687356	2.40374	-0.373055	0.323535	-0.158992	1.0568	-0.144839	0.161048	-0.0902561	1.0568	-0.144839
958		FGSG_10308		NCU06655		1947		-0.249953	1.33105	-0.898595	0.246087	-0.473596	2.3878	-1.23277	0.642004	-0.223643	1.05675	-0.334177	0.395917	1.05675	-0.334177
959		FGSG_07035		NCU00279		382		1.42549	0.606468	-0.0783509	1.44895	2.48222	1.09835	-0.149624	-0.00256259	1.05673	0.491883	-0.0712727	-1.45151	1.05673	-1.45151
960		FGSG_10908		NCU03396		1134		0.176881	1.1221	-0.979953	0.213846	0.0495368	2.1738	-1.55535	0.280637	-0.127344	1.0517	-0.575402	0.0667913	1.0517	-0.575402
961		FGSG_00402		NCU09127		2816		1.47966	-0.368141	0.0112618	-0.275991	2.53119	-0.56806	0.0933672	-0.451641	1.05154	-0.199918	0.0821054	-0.175651	1.05154	-0.199918
962		FGSG_05079		NCU07010		3724		0.206054	1.3316	-0.0680294	0.325637	0.21519	2.38305	-0.16775	0.403584	0.00913549	1.05144	-0.0997207	0.0779479	1.05144	-0.0997207
963		FGSG_01667		NCU08743		2886		1.21457	-0.517241	0.121955	0.247375	2.26599	-0.59169	0.143646	0.0557128	1.05142	-0.0744496	0.021691	-0.191662	1.05142	-0.191662
964		FGSG_07372		NCU04655		749		1.76536	0.0421961	0.253494	-1.42036	2.81652	0.288896	0.546858	-2.22802	1.05117	0.2467	0.293364	-0.807655	1.05117	-0.807655
965		FGSG_04947		NCU04426		1002		1.00239	-0.0889444	0.594962	-1.23042	2.05299	-0.120108	0.877557	-1.861	1.05059	-0.0311641	0.282595	-0.630582	1.05059	-0.630582
966		FGSG_08653		NCU07435		3918		1.25457	-0.205474	0.11384	0.00190792	2.30424	-0.271243	0.0675836	-0.076226	1.04967	-0.0657692	-0.0462561	-0.0781339	1.04967	-0.0781339
967		FGSG_00469		NCU03197	WT*	1840		1.16198	0.570652	-1.51152	0.148043	0.931138	0.210497	-0.46187	0.150477	-0.230843	-0.360155	1.04965	0.00243373	1.04965	-0.360155
968		FGSG_00758		NCU09879		3047		1.61961	-0.1045	-0.280065	0.134651	2.6692	-0.214988	-0.453254	0.304773	1.04959	-0.110488	-0.17319	0.170122	1.04959	-0.17319
969		FGSG_07457		NCU01257		693		0.581325	0.870986	-1.0513	0.17087	0.605272	1.92034	-1.90676	0.236105	0.0239469	1.04936	-0.855466	0.0652356	1.04936	-0.855466
970		FGSG_04369		NCU06846		2947		1.59059	-0.480733	0.325876	0.0320004	2.63864	-0.664687	0.491991	0.0736659	1.04805	-0.183954	0.166114	0.0416654	1.04805	-0.183954
971	N21	FGSG_05949	abnormal ascospores (Son et al., 2011)	NCU01120	perithecia with short, small beak	106		0.892927	0.136684	0.440613	4.83737	1.94034	0.177589	0.348299	0.298817	1.04742	0.0409054	-0.0923137	-4.53855	1.04742	-4.53855
972		FGSG_11854		NCU02608		1564		0.359544	1.33567	0.104983	-0.612018	0.545409	2.38277	0.0180391	-1.0363	0.185865	1.0471	-0.0869441	-0.42428	1.0471	-0.42428
973		FGSG_01306		NCU02723		2690		1.75235	-0.33896	0.261296	-0.0446435	2.79899	-0.538372	0.505979	-0.259199	1.04664	-0.199413	0.244683	-0.214556	1.04664	-0.214556
974		FGSG_01466		NCU03423		2357		0.969591	-0.687647	0.539059	-0.00678089	2.01419	-0.947707	0.499725	0.0131413	1.04459	-0.26006	-0.0393336	0.0199221	1.04459	-0.26006
975		FGSG_05151		NCU03481		271		3.99026	0.158816	0.33253	0.267147	5.03466	0.384153	0.767937	-1.73236	1.0444	0.225338	0.435407	-1.99951	1.0444	-1.99951
976		FGSG_09254		NCU04090		4251		1.04341	1.70283	-0.130742	0.128405	1.52915	2.7471	-0.159628	0.172048	0.485739	1.04427	-0.0288863	0.0436429	1.04427	-0.0288863
977		FGSG_05686		NCU04485		434		0.631005	1.23006	-1.69672	0.307545	0.96739	2.27207	-3.00524	0.620997	0.336385	1.04201	-1.30852	0.313452	1.04201	-1.30852
978		FGSG_02151		NCU10512		2756		2.18884	1.57127	-1.19007	-0.0178846	2.81075	2.61249	-1.3969	0.113248	0.621916	1.04122	-0.206829	0.131132	1.04122	-0.206829
979		FGSG_00530		NCU03255		808		1.65358	0.0362997	1.3662	0.0172824	2.69353	-0.0382881	0.610358	-0.182677	1.03995	-0.0745879	-0.755842	-0.19996	1.03995	-0.755842
980		FGSG_08722		NCU02134		1858		1.18852	-0.259339	0.581894	0.442137	2.22674	-0.447978	0.834473	0.0869403	1.03822	-0.188639	0.252579	-0.355197	1.03822	-0.355197
981		FGSG_08598		NCU09094		1693		0.595481	1.10619	-0.24558	0.19107	1.63271	1.51303	-0.47392	-0.200382	1.03723	0.40684	-0.22834	-0.391453	1.03723	-0.391453
982		FGSG_07407		NCU03837		3376		1.4412	-0.00448359	0.109402	0.0587036	2.47798	0.0632034	0.199157	-0.0770134	1.03678	0.067687	0.0897546	-0.135717	1.03678	-0.135717
983		FGSG_10202		NCU06651		214		-3.61904	1.75051	-1.37141	-0.410172	-6.10512	2.78603	-2.25806	-0.0235391	-2.48608	1.03551	-0.886648	0.386633	1.03551	-2.48608
984		FGSG_08613		NCU04699		1161		-0.243655	-0.531741	-0.0164906	-0.230068	0.791153	-1.09603	0.356493	-0.374134	1.03481	-0.564293	0.372983	-0.144066	1.03481	-0.564293
985		FGSG_08638		NCU00553		1179		1.31079	-0.892525	0.7746	0.0333614	2.34494	-1.44966	1.20954	-0.00340542	1.03416	-0.557135	0.434942	-0.0367668	1.03416	-0.557135
986		FGSG_09270		NCU04062		2472		1.23488	0.298022	-0.281019	0.461619	2.26847	0.261444	-0.199811	0.218052	1.03359	-0.0365779	0.0812078	-0.243568	1.03359	-0.243568
987		FGSG_08759		NCU07058		654		0.713506	1.53249	-1.47118	0.320991	0.853407	2.56443	-2.36976	0.60207	0.139901	1.03195	-0.898572	0.281079	1.03195	-0.898572
988		FGSG_12275		NCU05433		1248		0.778458	1.29787	0.0423811	-0.613086	1.28468	2.3294	0.0392356	-1.14203	0.506218	1.03154	-0.00314554	-0.528941	1.03154	-0.528941
989		FGSG_05190		NCU00983		392		-0.0102123	-2.05968	1.59582	-0.349714	0.0185394	-3.47722	2.62687	-0.675765	0.0287517	-1.41754	1.03105	-0.326051	1.03105	-1.41754
990		FGSG_09538		NCU03186		3063		0.128372	1.42064	-0.164727	-0.0571486	0.350687	2.45157	-0.336293	-0.123969	0.222315	1.03093	-0.171565	-0.0668206	1.03093	-0.171565
991		FGSG_10496		NCU08155		2873		0.164417	-0.00573846	-1.95043	0.270125	-0.0283162	-0.151823	-0.91979	0.493845	-0.192733	-0.146085	1.03064	0.22372	1.03064	-0.192733
992		FGSG_00628		NCU03361		2063		1.60167	-0.3574	0.575199	-0.605178	2.63163	-0.664753	1.08416	-0.803537	1.02996	-0.307354	0.508958	-0.198359	1.02996	-0.307354
993		FGSG_01890		NCU04119		3448		1.58232	0.128052	0.0513728	-0.189692	2.61167	0.258672	0.0812935	-0.318497	1.02935	0.13062	0.0299207	-0.128805	1.02935	-0.128805
994		FGSG_12836		NCU03787		1148		1.6496	1.05306	-0.180554	-0.982318	2.67807	1.81899	-0.418721	-1.55001	1.02846	0.765927	-0.238167	-0.567697	1.02846	-0.567697
995		FGSG_08174		NCU05514		2644		1.69166	-0.214411	0.243846	-0.0467102	2.71947	-0.132469	0.341014	-0.267475	1.02782	0.081942	0.0971684	-0.220764	1.02782	-0.220764
996		FGSG_02816		NCU00984		2391		1.04504	0.832596	-0.1135	-0.548028	2.07172	1.39432	-0.1665	-0.803515	1.02667	0.561727	-0.0529992	-0.255488	1.02667	-0.255488
997		FGSG_09255		NCU05960		1373		1.48276	-0.391843	0.856062	-0.490708	2.50931	-0.0665955	0.990195	-0.970779	1.02654	0.325247	0.134133	-0.480071	1.02654	-0.480071
998		FGSG_09687		NCU07685		2924		1.63287	-0.233676	0.364825	0.221267	2.65894	-0.340204	0.625833	0.0346661	1.02607	-0.106528	0.261008	-0.186601	1.02607	-0.186601
999		FGSG_00976		NCU07358		1578		2.88381	-0.527842	1.05462	-0.359879	3.90949	-0.375665	1.60612	-0.782071	1.02568	0.152177	0.551494	-0.422192	1.02568	-0.422192
1000		FGSG_07327		NCU04152		1592		1.46475	-0.0956129	0.372129	-0.183895	2.48994	-0.0897514	0.50774	-0.602885	1.02518	0.00586153	0.135611	-0.41899	1.02518	-0.41899
1001		FGSG_09011		NCU07757		2035		1.63142	0.475541	0.359204	-0.224916	2.65653	0.82411	0.653266	-0.536984	1.02511	0.348569	0.294062	-0.312068	1.02511	-0.312068
1002		FGSG_04032		NCU04513		1182		1.26438	0.359388	-0.0559943	0.259818	2.28912	0.559387	-0.104708	-0.297028	1.02473	0.199999	-0.0487134	-0.556846	1.02473	-0.556846
1003		FGSG_09868		NCU03994		1301		0.00486937	1.16802	-0.0427842	-0.445839	0.100725	2.19273	-0.431961	-0.956377	0.0958554	1.02471	-0.389177	-0.510537	1.02471	-0.510537
1004		FGSG_10346		NCU03858		3939		1.57146	0.0279491	-0.146026	-0.00287222	2.59402	0.198061	-0.173967	-0.0778955	1.02256	0.170112	-0.0279408	-0.0750232	1.02256	-0.0750232
1005		FGSG_05283		NCU06560		4301		1.84367	-0.26433	0.0417134	-0.0277396	2.86621	-0.283456	0.0876389	-0.000525055	1.02254	-0.0191261	0.0459255	0.0272146	1.02254	-0.0191261
1006		FGSG_09318		NCU02576		3656		1.05459	0.97612	-0.155325	0.0819098	1.28763	1.99842	-0.262154	0.13399	0.233041	1.0223	-0.106829	0.0520804	1.0223	-0.106829
1007		FGSG_01705		NCU05899		478		0.787103	0.869295	-0.642461	-0.308804	-0.414684	1.88884	-0.569815	-0.481655	-1.20179	1.01954	0.0726461	-0.172851	1.01954	-1.20179
1008		FGSG_04470		NCU07166		440		0.683504	0.615887	-1.96098	0.386738	0.727698	1.63502	-3.25747	0.55215	0.0441948	1.01914	-1.29648	0.165412	1.01914	-1.29648
1009		FGSG_13839		NCU05708		1528		0.860501	-0.492606	1.36599	-0.805188	0.862382	-0.92873	2.38367	-1.02553	0.00188132	-0.436124	1.01768	-0.22034	1.01768	-0.436124
1010		FGSG_02027		NCU08922		813		1.25954	1.45931	-0.106254	-0.824579	2.27679	2.40962	-0.000724328	-1.57648	1.01726	0.95031	0.105529	-0.751904	1.01726	-0.751904
1011		FGSG_01965		NCU06334		1731		1.79386	-0.421628	0.579126	-0.687887	2.81066	-0.805483	0.271327	-0.609657	1.0168	-0.383855	-0.307798	0.0782308	1.0168	-0.383855
1012		FGSG_00462		NCU03081		1800		1.33026	0.317005	0.246153	-0.371757	2.34269	0.61156	0.228517	-0.741704	1.01243	0.294556	-0.0176366	-0.369946	1.01243	-0.369946
1013		FGSG_05278		NCU04216		473		0.035644	1.46996	-0.640787	1.60749	0.160695	2.48223	-0.977987	0.394307	0.125051	1.01227	-0.337199	-1.21318	1.01227	-1.21318
1014		FGSG_01351		NCU02668		445		0.851361	-2.19961	0.222916	0.00366771	1.86289	-3.48642	0.405285	0.255853	1.01153	-1.28681	0.182369	0.252185	1.01153	-1.28681
1015		FGSG_05671		NCU11296		2641		1.62996	-0.410161	0.603984	-0.272276	2.64122	-0.399095	0.874611	-0.493515	1.01126	0.0110656	0.270627	-0.221239	1.01126	-0.221239
1016		FGSG_06643		NCU00167		3084		1.3127	-0.218545	0.204752	-0.037559	2.32266	-0.387758	0.416835	-0.0680807	1.00997	-0.169213	0.212084	-0.0305217	1.00997	-0.169213
1017		FGSG_05413		NCU07885		613		0.202632	1.59908	0.11616	0.598504	0.439291	2.60891	0.158903	-0.363917	0.236659	1.00983	0.042743	-0.962421	1.00983	-0.962421
1018		FGSG_02637		NCU05782		1831		0.309754	1.2401	-0.41635	-0.248055	0.400136	2.24969	-0.778957	-0.355699	0.0903811	1.00959	-0.362607	-0.107644	1.00959	-0.362607
1019		FGSG_01057		NCU03243		3327		1.53051	-0.103123	0.0321746	-0.13657	2.53943	-0.147616	-0.0475416	-0.277093	1.00891	-0.044493	-0.0797162	-0.140523	1.00891	-0.140523
1020		FGSG_05457		NCU00330		2384		1.74204	-0.494019	0.324609	-0.178445	2.74967	-0.750505	0.513496	-0.279972	1.00763	-0.256486	0.188888	-0.101527	1.00763	-0.256486
1021		FGSG_05520		NCU00272		4464		1.40732	0.0867455	0.0745367	-0.103759	2.41437	0.153926	0.136136	-0.0444068	1.00705	0.0671804	0.0615996	0.0593524	1.00705	0.0593524
1022		FGSG_01469		NCU03332		1600		1.25481	0.122456	-0.403961	0.392054	2.26162	0.275438	-0.821555	0.894698	1.0068	0.152982	-0.417593	0.502644	1.0068	-0.417593
1023		FGSG_10778		NCU02262		2712		1.25592	0.0566126	0.153124	-0.222055	2.26212	0.590426	0.0210315	-0.43464	1.0062	0.533813	-0.132093	-0.212585	1.0062	-0.212585
1024		FGSG_00641		NCU01748		3160		1.16188	0.0584452	-0.183102	-0.151611	2.1671	-0.101879	-0.159403	-0.21796	1.00522	-0.160325	0.0236991	-0.0663489	1.00522	-0.160325
1025		FGSG_12874		NCU03710		4043		1.11147	0.113665	-0.0100631	-0.133613	2.11647	0.0512356	0.237462	0.135274	1.005	-0.0624297	0.247525	0.268887	1.005	-0.0624297
1026		FGSG_12896		NCU06715		1816		1.39401	-0.563159	0.497078	0.0945352	2.39851	-0.929041	0.794776	0.0821188	1.0045	-0.365882	0.297698	-0.0124164	1.0045	-0.365882
1027		FGSG_00414		NCU03244		2678		1.35891	0.496912	-0.194115	0.321859	2.3634	0.828929	-0.33289	0.105697	1.00449	0.332018	-0.138775	-0.216162	1.00449	-0.216162
1028		FGSG_05453		NCU06481		2048		0.145389	1.13738	0.742879	-0.785059	0.224423	2.14152	0.873044	-1.0949	0.0790341	1.00414	0.130166	-0.309843	1.00414	-0.309843
1029		FGSG_11067		NCU04881		278		1.71434	-3.57908	2.49604	-3.6005	2.2514	-5.19305	3.49994	-5.55785	0.537056	-1.61397	1.0039	-1.95734	1.0039	-1.95734
1030		FGSG_10046		NCU04661		2547		1.64806	-0.26552	0.327385	0.554837	2.65173	-0.0774393	0.0934939	0.770898	1.00367	0.188081	-0.233891	0.216061	1.00367	-0.233891
1031		FGSG_09419		NCU02467		4121		1.37523	-0.41456	0.0446568	0.0350542	2.37731	-0.4598	0.0397051	-0.0170558	1.00208	-0.0452399	-0.00495175	-0.0521101	1.00208	-0.0521101
1032	N47	FGSG_09691		NCU02244	WT*	452		1.9497	-0.99007	0.0697172	0.247516	0.681681	0.0118118	-0.253082	0.112964	-1.26802	1.00188	-0.322799	-0.134552	1.00188	-1.26802
1033		FGSG_09837		NCU02401		3194		1.33579	0.0325209	0.207157	-0.511678	2.33724	0.107185	0.292528	-0.667628	1.00145	0.0746638	0.0853716	-0.15595	1.00145	-0.15595
1034		FGSG_04265		NCU04362		1570		1.55779	-0.585331	0.240116	-0.113831	2.55916	-1.00845	0.300969	-0.228429	1.00138	-0.423119	0.0608534	-0.114598	1.00138	-0.423119
1035		FGSG_04322		NCU06857		2255		1.36229	0.107179	-0.00228094	0.107059	2.3629	0.264123	-0.0298693	-0.166344	1.00061	0.156944	-0.0275884	-0.273403	1.00061	-0.273403
1036		FGSG_13399		NCU05559		2585		1.41768	0.0134765	0.275223	-0.48359	2.41798	0.0486725	0.376297	-0.713053	1.0003	0.035196	0.101074	-0.229463	1.0003	-0.229463
1037		FGSG_08430		NCU04772		3556		1.93546	-0.426669	0.144354	-0.141835	2.93489	-0.424776	0.0266223	0.0498599	0.999434	0.00189332	-0.117732	0.191695	0.999434	-0.117732
1038		FGSG_04291		NCU01638		1226		0.0578817	1.03756	-0.785959	0.166208	-0.190774	2.03682	-1.32624	0.136996	-0.248656	0.999257	-0.540282	-0.0292125	0.999257	-0.540282
1039		FGSG_10376		NCU01279		831		0.878478	-0.297347	1.05485	-0.747401	1.87768	-0.437828	1.39561	-1.48564	0.9992	-0.140481	0.34076	-0.738242	0.9992	-0.738242
1040		FGSG_07167		NCU04132		3563		1.75878	-0.596725	0.911829	-0.183468	2.7577	-0.707783	1.03595	-0.300507	0.998917	-0.111058	0.124119	-0.117039	0.998917	-0.117039
1041		FGSG_10892		NCU03408		602		1.72345	-1.76899	-0.414035	0.949308	2.72152	-2.74845	-0.839742	1.56976	0.99807	-0.979457	-0.425707	0.62045	0.99807	-0.979457
1042		FGSG_01420		NCU01656		2480		1.48872	-0.15614	0.0648463	0.0266396	2.48637	-0.226771	0.231998	-0.215888	0.997646	-0.0706314	0.167152	-0.242528	0.997646	-0.242528
1043		FGSG_05147		NCU03784		2306		1.5994	-0.287237	0.633362	-0.0141188	2.59576	-0.503171	0.816946	-0.279865	0.996364	-0.215933	0.183585	-0.265746	0.996364	-0.265746
1044		FGSG_09636		NCU11794		1381		0.643315	1.23685	0.62731	-0.243089	0.864628	2.23277	0.38777	-0.722081	0.221313	0.995926	-0.23954	-0.478992	0.995926	-0.478992
1045		FGSG_05408		NCU07883		973		1.53636	-0.413209	0.694116	-1.19383	2.53189	-0.631648	1.15082	-1.84176	0.995537	-0.218439	0.456706	-0.647923	0.995537	-0.647923
1046		FGSG_09409		NCU03179		3957		1.47296	0.237598	0.278634	-0.183556	2.46813	0.164654	0.404981	-0.157482	0.995169	-0.0729447	0.126346	0.0260739	0.995169	-0.0729447
1047		FGSG_06157		NCU05246		1955		1.64734	0.563076	1.0284	-0.625531	2.64187	0.992182	1.48585	-0.956627	0.994536	0.429106	0.457451	-0.331096	0.994536	-0.331096
1048		FGSG_09513		NCU04755		3273		1.79317	-0.582912	0.267622	0.145096	2.78748	-0.72858	0.396998	0.197685	0.994312	-0.145668	0.129375	0.0525888	0.994312	-0.145668
1049		FGSG_09446		NCU00597		1646		0.163323	1.33644	-0.414652	-0.184266	0.126291	2.32967	-0.819496	-0.569123	-0.0370318	0.993239	-0.404844	-0.384857	0.993239	-0.404844
1050		FGSG_08740		NCU02651		2994		1.19223	0.0897224	-0.482305	0.222876	2.17857	-0.0899268	-0.19352	0.366268	0.986336	-0.179649	0.288785	0.143392	0.986336	-0.179649
1051		FGSG_01845		NCU11259		4277		1.47513	-0.45428	0.236906	0.278226	2.46146	-0.477685	0.31448	0.369936	0.986333	-0.0234053	0.0775743	0.0917105	0.986333	-0.0234053
1052		FGSG_05888		NCU08874		4087		1.49045	-0.422983	0.0189323	0.0378089	2.47658	-0.473236	-0.0371468	0.0250174	0.986133	-0.0502531	-0.0560791	-0.0127915	0.986133	-0.0560791
1053		FGSG_10828		NCU01810		1245		0.923729	0.0132343	-0.128913	-0.143955	1.9093	-0.518007	0.275216	-0.0356585	0.985566	-0.531242	0.404129	0.108297	0.985566	-0.531242
1054		FGSG_13071		NCU03750		2030		1.38505	0.184433	0.503458	-0.688382	2.36913	0.386646	0.609381	-1.00135	0.98408	0.202213	0.105923	-0.312967	0.98408	-0.312967
1055		FGSG_06998		NCU04189		2743		1.49804	0.0249511	0.0584455	0.00665065	2.4813	0.241139	-0.150097	-0.0529857	0.983257	0.216188	-0.208543	-0.0596363	0.983257	-0.208543
1056		FGSG_01224		NCU07503		263		-0.198818	-2.71751	1.25213	-0.567959	0.614465	-4.75913	2.23431	-0.633324	0.813283	-2.04162	0.98218	-0.0653645	0.98218	-2.04162
1057		FGSG_04395		NCU10034		1517		1.66831	0.232706	-0.394827	-0.309792	2.65043	-0.206038	0.264344	-0.568451	0.982115	-0.438744	0.659171	-0.258659	0.982115	-0.438744
1058		FGSG_07175		NCU01192		3539		0.959958	1.02698	0.403046	-0.16021	1.73369	2.00848	0.410052	-0.279557	0.773731	0.981494	0.00700546	-0.119347	0.981494	-0.119347
1059		FGSG_00449		NCU02729		984		0.63359	1.34115	-0.780351	-0.0484553	0.920561	2.32244	-1.4236	-0.0698358	0.286971	0.981288	-0.643246	-0.0213805	0.981288	-0.643246
1060		FGSG_07449		NCU03840		751		1.60313	-1.0516	1.91728	-1.17364	2.58418	-1.15929	1.11213	-1.01831	0.981045	-0.10769	-0.805153	0.155328	0.981045	-0.805153
1061		FGSG_01881		NCU04633		2596		1.4452	0.301033	-0.0929044	0.233138	2.42329	0.481062	-0.0955723	0.00495479	0.978081	0.180028	-0.00266797	-0.228183	0.978081	-0.228183
1062		FGSG_01417		NCU01652		1733		-0.267678	0.173567	1.03098	-0.708407	-0.270608	-0.209986	2.00862	-0.671031	-0.00292951	-0.383553	0.977637	0.0373765	0.977637	-0.383553
1063		FGSG_05887		NCU08873		1663		1.74169	0.597896	-0.342596	-0.180478	2.71893	0.849942	-0.389886	-0.580073	0.977237	0.252046	-0.0472897	-0.399595	0.977237	-0.399595
1064		FGSG_01003		NCU02625		1959		0.703534	1.38695	0.741602	-0.668913	0.96466	2.36364	1.07547	-0.999544	0.261127	0.976698	0.333868	-0.330631	0.976698	-0.330631
1065		FGSG_13570		NCU10806		2783		3.6433	-0.401241	-0.0858177	-0.163456	4.61895	-0.0547948	0.226844	-0.367299	0.975652	0.346446	0.312661	-0.203843	0.975652	-0.203843
1066		FGSG_01365		NCU09388		3396		1.66635	-0.038112	0.110026	0.24026	2.6419	0.273854	-0.0238674	0.259357	0.975546	0.311966	-0.133894	0.0190965	0.975546	-0.133894
1067		FGSG_01701		NCU08233		854		-0.391139	-0.718459	1.49447	0.466979	0.584318	-0.865491	0.896948	-0.252899	0.975458	-0.147032	-0.597525	-0.719878	0.975458	-0.719878
1068		FGSG_08915		NCU01935		1867		1.35044	0.306696	0.104061	-0.390043	2.32582	0.42128	0.151023	-0.742081	0.975378	0.114584	0.0469618	-0.352039	0.975378	-0.352039
1069		FGSG_13497		NCU09825		2600		1.32242	-0.212359	0.270221	0.405498	2.29779	0.00513781	0.107586	0.177965	0.975371	0.217497	-0.162635	-0.227533	0.975371	-0.227533
1070		FGSG_08373		NCU04021		3288		1.00012	0.77352	-0.0887748	-0.262928	1.20013	1.74822	-0.233081	-0.333763	0.200015	0.974703	-0.144306	-0.0708349	0.974703	-0.144306
1071		FGSG_01038		NCU07384		1675		0.976289	1.35942	-0.23025	-0.181356	1.89532	2.33383	-0.228525	-0.576747	0.919031	0.974403	0.00172498	-0.395391	0.974403	-0.395391
1072		FGSG_05679		NCU09173		1399		0.308776	-0.523265	0.279526	-0.538683	1.28252	-0.998026	0.556203	-0.815428	0.973745	-0.474761	0.276677	-0.276745	0.973745	-0.474761
1073		FGSG_00542		NCU10557		1449		1.06643	-0.309674	0.0906363	-0.0197376	0.610172	0.662498	-0.0563937	-0.0603426	-0.456254	0.972172	-0.14703	-0.040605	0.972172	-0.456254
1074		FGSG_06590		NCU00253		3978		1.09549	0.0747102	0.329193	-0.206868	2.06748	0.268158	0.320306	-0.277316	0.971994	0.193448	-0.00888693	-0.0704479	0.971994	-0.0704479
1075		FGSG_11966		NCU03357		1628		1.21742	0.0234106	0.297317	0.320797	2.18873	0.238144	0.420749	-0.0905859	0.971306	0.214733	0.123431	-0.411383	0.971306	-0.411383
1076		FGSG_11786		NCU08650		3029		0.982515	1.40409	-0.0700389	0.321101	1.7551	2.3752	-0.187011	0.145205	0.772586	0.971101	-0.116972	-0.175897	0.971101	-0.175897
1077		FGSG_04033		NCU04514		3888		1.81653	0.186027	0.0294997	0.0683193	2.78633	0.104641	0.331292	0.0996529	0.969793	-0.0813856	0.301792	0.0313336	0.969793	-0.0813856
1078		FGSG_01183		NCU03064		784		0.854615	-0.213532	0.65872	-0.323949	1.23954	-0.987746	1.62802	-0.365736	0.38492	-0.774214	0.969297	-0.0417865	0.969297	-0.774214
1079		FGSG_00803		NCU02898		1591		1.26878	0.821198	-0.10674	0.562488	2.23783	1.46275	-0.097724	0.143134	0.969058	0.641555	0.00901608	-0.419354	0.969058	-0.419354
1080		FGSG_08973		NCU08870		812		-0.411174	1.33872	0.159714	0.117006	-0.38192	2.30775	-0.173279	-0.635443	0.0292533	0.969031	-0.332993	-0.752449	0.969031	-0.752449
1081		FGSG_08813		NCU02001		1258		0.937001	1.42472	-0.108829	-0.201758	1.66709	2.39356	-0.181949	-0.723983	0.730088	0.96884	-0.0731199	-0.522225	0.96884	-0.522225
1082		FGSG_13605		NCU07734		3002		0.552558	-0.320971	0.258371	-0.174862	1.52062	-0.4995	0.218378	-0.0160126	0.968062	-0.178529	-0.0399932	0.158849	0.968062	-0.178529
1083		FGSG_06330		NCU02230		524		-0.656663	0.853157	1.41994	-1.51968	-1.10364	1.46687	2.38686	-2.63634	-0.446973	0.61371	0.966914	-1.11666	0.966914	-1.11666
1084		FGSG_07022		NCU03598		3295		1.52398	-0.0714539	0.00971281	-0.140962	2.49026	-0.214845	-0.00448561	-0.163554	0.966286	-0.143391	-0.0141984	-0.0225921	0.966286	-0.143391
1085		FGSG_07371		NCU01387		2731		1.58414	-0.32825	0.491788	-0.176766	2.55019	-0.160666	0.599944	-0.386983	0.966041	0.167583	0.108156	-0.210216	0.966041	-0.210216
1086		FGSG_07294		NCU06428		1075		0.200849	1.43229	-0.59197	0.776054	0.468942	2.398	-0.824299	0.175574	0.268094	0.965715	-0.232329	-0.60048	0.965715	-0.60048
1087		FGSG_10028		NCU04310		1048		0.0850114	0.475413	-1.03785	1.31985	-0.191042	0.72157	-1.65107	2.28538	-0.276054	0.246157	-0.613223	0.965527	0.965527	-0.613223
1088		FGSG_09766		NCU07712		1003		0.570724	1.0181	-0.6156	0.16654	0.493722	1.98262	-1.24587	0.101733	-0.0770012	0.964519	-0.630273	-0.0648071	0.964519	-0.630273
1089		FGSG_10782		NCU02273		2141		1.39989	-0.343377	0.313225	-0.0203642	2.36361	-0.637052	0.552704	-0.284284	0.963721	-0.293675	0.239478	-0.26392	0.963721	-0.293675
1090		FGSG_01310		NCU02994		640		-0.884942	1.36424	-1.37364	0.368446	-1.42239	2.32758	-2.29851	0.537713	-0.537452	0.963342	-0.924875	0.169268	0.963342	-0.924875
1091		FGSG_05547		NCU00188		3119		1.58987	-0.238199	0.745287	-0.0336519	2.5525	-0.40367	1.15182	-0.0139929	0.962629	-0.165471	0.406537	0.0196589	0.962629	-0.165471
1092		FGSG_09816		NCU06631		4434		1.2474	0.129601	0.0404813	-0.0149672	2.20945	0.226314	0.0959994	0.0171101	0.962055	0.0967131	0.0555181	0.0320773	0.962055	0.0320773
1093		FGSG_08696		NCU07430		3677		0.913132	-0.42817	0.185558	0.00675464	1.87471	-0.532901	0.206399	0.0262526	0.961577	-0.104731	0.020841	0.0194979	0.961577	-0.104731
1094		FGSG_02458		NCU05849	WT	900		0.811506	1.19549	0.10609	0.486613	1.09113	2.15682	-0.257858	-0.199258	0.279624	0.961334	-0.363948	-0.685871	0.961334	-0.685871
1095		FGSG_08748		NCU04750		3495		1.6322	-0.0264422	0.0451446	0.551949	2.59349	-0.0340963	0.120737	0.428299	0.961286	-0.00765411	0.075592	-0.12365	0.961286	-0.12365
1096		FGSG_00682		NCU02589		3249		1.9887	-0.362722	-0.0344124	0.114419	2.94913	-0.445772	0.0552172	-0.033822	0.960435	-0.0830499	0.0896296	-0.148241	0.960435	-0.148241
1097		FGSG_01490		NCU08368		1426		1.37929	1.02809	-0.700132	-0.174553	2.33934	1.64123	-1.16528	-0.385241	0.960058	0.613146	-0.465152	-0.210688	0.960058	-0.465152
1098		FGSG_04923		NCU04034	WT*	308		0.146199	-2.7097	0.075255	-1.21546	1.10606	-4.47016	0.531023	-0.959428	0.959863	-1.76046	0.455768	0.256036	0.959863	-1.76046
1099		FGSG_10385		NCU04247		3767		1.0384	-0.732933	0.372723	0.0396518	1.99714	-0.744599	0.474099	-0.0556216	0.958748	-0.011666	0.101376	-0.0952735	0.958748	-0.0952735
1100		FGSG_09709		NCU09915	perithecia with short, small beak*, few matured spores	358		2.17102	0.104564	3.6752	-2.29979	3.03631	0.490622	4.63392	-3.82625	0.865294	0.386057	0.958724	-1.52646	0.958724	-1.52646
1101		FGSG_09939		NCU04321		3709		1.39619	0.167628	0.01337	-0.00379125	2.35477	0.770795	-0.0879743	-0.0522348	0.958581	0.603167	-0.101344	-0.0484436	0.958581	-0.101344
1102		FGSG_07024		NCU06111		841		1.32478	0.20494	0.0988387	-0.0592973	2.2829	0.60501	0.153522	-0.792426	0.958117	0.40007	0.054683	-0.733128	0.958117	-0.733128
1103		FGSG_04349		NCU09352		3293		1.45854	0.618348	0.030514	0.368095	1.57901	1.57616	-0.0984326	0.224306	0.120463	0.957816	-0.128947	-0.14379	0.957816	-0.14379
1104		FGSG_01936		NCU08000		2312		1.16158	-0.124264	0.0889861	0.604049	2.11938	-0.155572	-0.176247	0.979549	0.957797	-0.0313078	-0.265233	0.3755	0.957797	-0.265233
1105		FGSG_08558		NCU02113		2656		1.05599	-0.199947	-0.0684194	-0.138804	2.01376	-0.160939	-0.182148	-0.357088	0.957771	0.0390078	-0.113729	-0.218284	0.957771	-0.218284
1106		FGSG_01353		NCU02795		472		1.38492	0.355963	0.300026	0.279461	2.34246	0.530356	0.486318	-0.934626	0.957537	0.174393	0.186292	-1.21409	0.957537	-1.21409
1107		FGSG_04979		NCU11321		529		0.450605	0.939369	-1.57004	0.544481	0.483164	1.89502	-2.67936	0.788389	0.0325591	0.955647	-1.10932	0.243909	0.955647	-1.10932
1108		FGSG_01022		NCU02699		1362		1.28841	0.152811	0.513516	-0.390193	2.24107	-0.0748126	1.12997	-0.87358	0.952659	-0.227624	0.616457	-0.483387	0.952659	-0.483387
1109		FGSG_06351		NCU11000		4088		1.54323	1.64991	-0.196258	0.10326	2.37489	2.60134	-0.252228	0.101064	0.831659	0.951432	-0.05597	-0.00219552	0.951432	-0.05597
1110		FGSG_02987		NCU09026		87		-8.36985	0.990906	2.98462	0.239082	-14.2564	1.94128	-0.0967409	0.352341	-5.88651	0.950378	-3.08136	0.113259	0.950378	-5.88651
1111		FGSG_06929		NCU00411		2333		1.18812	-0.491431	0.398135	-0.126451	2.13796	-0.754072	0.710749	-0.217507	0.949838	-0.262641	0.312614	-0.0910557	0.949838	-0.262641
1112		FGSG_09610		NCU06977		1453		2.07154	0.241642	0.795032	-0.564089	3.02136	0.149249	0.992112	-1.0201	0.949815	-0.0923931	0.197081	-0.456012	0.949815	-0.456012
1113		FGSG_00726		NCU03128		2615		1.29321	0.127034	0.512504	-0.0996441	2.24302	0.339494	0.704802	-0.324786	0.949804	0.21246	0.192298	-0.225142	0.949804	-0.225142
1114		FGSG_04153		NCU07816		2397		1.50263	0.460199	-0.244965	-0.439182	2.45196	0.261681	0.244001	-0.693757	0.949331	-0.198517	0.488967	-0.254575	0.949331	-0.254575
1115		FGSG_00951		NCU02461		3451		1.17194	-0.411436	0.397035	-0.224412	2.12017	-0.539955	0.496943	-0.273898	0.948235	-0.128519	0.0999087	-0.0494856	0.948235	-0.128519
1116		FGSG_00887		NCU02609		2718		1.80153	-0.0938764	0.0249998	0.212906	2.74945	-0.305925	0.103747	0.131727	0.94792	-0.212049	0.0787475	-0.0811791	0.94792	-0.212049
1117		FGSG_00672		NCU03103		3741		0.636975	1.14154	0.207394	-0.312984	1.14017	2.08932	0.109983	-0.341856	0.503198	0.947783	-0.0974109	-0.0288722	0.947783	-0.0974109
1118		FGSG_10236		NCU04602		988		0.642953	0.233405	0.128399	-0.472613	1.58972	0.390056	0.635305	-1.11374	0.946772	0.156651	0.506906	-0.641131	0.946772	-0.641131
1119		FGSG_06340		NCU09437		668		0.185175	1.32868	-1.22946	0.582483	0.18871	2.27539	-2.10757	0.61739	0.00353508	0.946713	-0.878113	0.0349066	0.946713	-0.878113
1120		FGSG_04120		NCU07843		3060		1.46235	-0.287309	0.560692	-0.111424	2.40865	-0.459177	0.84933	-0.223802	0.946305	-0.171868	0.288638	-0.112378	0.946305	-0.171868
1121		FGSG_01495		NCU08365		1129		1.13498	0.982721	0.421257	-0.33889	2.08057	1.70084	0.667399	-0.916068	0.945599	0.718117	0.246141	-0.577178	0.945599	-0.577178
1122		FGSG_10003		NCU01333		609		1.09397	0.0334388	1.31427	-1.46023	1.57043	0.16908	2.25957	-2.42924	0.476457	0.135641	0.945294	-0.969009	0.945294	-0.969009
1123		FGSG_04424		NCU08421		748		0.35251	0.864635	-1.55862	0.325242	0.359848	1.80969	-2.3677	0.394314	0.00733804	0.945055	-0.809075	0.0690718	0.945055	-0.809075
1124		FGSG_03636		NCU05884		255		-1.14904	0.590745	1.21324	-2.14726	-3.24708	0.0498532	2.15816	-2.89553	-2.09804	-0.540891	0.94492	-0.748276	0.94492	-2.09804
1125		FGSG_05230		NCU08324		1852		0.0534887	0.996505	-0.259473	-0.374404	0.137877	1.94097	-0.615894	-0.491636	0.0843878	0.944466	-0.356421	-0.117232	0.944466	-0.356421
1126		FGSG_00265		NCU00560		2729		1.0417	-0.487131	0.201171	-0.0133768	1.98606	-0.69772	0.042212	-0.00543764	0.944357	-0.210588	-0.158959	0.00793914	0.944357	-0.210588
1127		FGSG_07077		NCU03276		3481		1.35253	0.31782	-0.110019	-0.0152765	2.29689	0.575585	-0.119158	-0.140825	0.944357	0.257765	-0.00913954	-0.125549	0.944357	-0.125549
1128		FGSG_09412		NCU00611		3072		1.52405	-0.57701	0.605002	0.127257	2.46839	-0.656787	0.501842	-0.0432684	0.944343	-0.0797771	-0.10316	-0.170525	0.944343	-0.170525
1129		FGSG_10352		NCU03853		1298		1.07965	-0.979892	0.211614	-0.723335	2.02304	-1.4909	0.171124	-1.08401	0.94339	-0.511008	-0.0404897	-0.360675	0.94339	-0.511008
1130		FGSG_09899		NCU10155		2716		0.669954	0.740356	0.0159374	-0.333759	1.11594	1.68365	0.059807	-0.545971	0.445982	0.943295	0.0438696	-0.212212	0.943295	-0.212212
1131		FGSG_00576		NCU03013		361		1.8161	-0.72333	3.59027	-1.43616	2.75718	-0.260646	2.07792	-2.03598	0.941081	0.462684	-1.51235	-0.599816	0.941081	-1.51235
1132		FGSG_10910		NCU05128		1018		2.35451	0.197253	0.179382	-0.217143	3.29553	0.167825	0.387032	-0.843002	0.941018	-0.0294283	0.20765	-0.625859	0.941018	-0.625859
1133		FGSG_00182		NCU00593		491		1.21321	0.13708	0.85233	-1.08085	2.15391	0.474803	1.30824	-2.2418	0.940707	0.337723	0.45591	-1.16094	0.940707	-1.16094
1134		FGSG_00370		NCU03311		3766		1.20444	-0.00905606	0.222843	-0.0683798	2.14494	-0.0613145	0.371433	-0.163768	0.940498	-0.0522585	0.14859	-0.0953878	0.940498	-0.0953878
1135		FGSG_00716		NCU00897		2901		1.3685	-0.00827861	0.197326	0.0488235	2.30891	-0.197893	0.464495	-0.0744301	0.940407	-0.189615	0.267169	-0.123254	0.940407	-0.189615
1136		FGSG_00820		NCU03480		3808		1.6845	0.249229	0.0359817	0.190894	2.62487	0.499368	0.0761905	0.100931	0.940371	0.250139	0.0402088	-0.0899628	0.940371	-0.0899628
1137		FGSG_10850		NCU03367		400		-2.04977	1.34746	-0.55467	0.479082	-3.43592	2.28764	-0.901959	0.150776	-1.38615	0.940181	-0.347289	-0.328306	0.940181	-1.38615
1138		FGSG_01934		NCU07984		3340		1.45065	-0.265008	0.342608	-0.489407	2.39076	-0.186138	0.342328	-0.628698	0.940113	0.0788707	-0.000280284	-0.139291	0.940113	-0.139291
1139		FGSG_09872		NCU05807		970		0.563528	0.420745	-0.70586	0.400617	0.862097	-0.22889	0.233963	0.198078	0.29857	-0.649636	0.939823	-0.202539	0.939823	-0.649636
1140		FGSG_05036		NCU06549		479		1.2695	0.425536	-1.8042	0.773383	2.20915	0.584448	-3.00509	0.960055	0.939651	0.158912	-1.20089	0.186672	0.939651	-1.20089
1141		FGSG_13355		NCU04083		802		0.181173	1.6009	0.609137	-0.794151	0.338533	2.54005	0.804495	-1.55282	0.15736	0.939155	0.195358	-0.758671	0.939155	-0.758671
1142		FGSG_10064		NCU06643		1933		0.450306	-0.870942	-0.532155	0.503441	1.38732	-1.06959	-0.869977	1.19876	0.937019	-0.19865	-0.337822	0.695323	0.937019	-0.337822
1143		FGSG_11912		NCU02690		1015		2.90219	-0.676172	0.907864	0.572205	3.64665	-1.30248	1.84384	0.213292	0.744465	-0.626304	0.935978	-0.358914	0.935978	-0.626304
1144		FGSG_07339		NCU04177		330		0.714489	0.0830666	0.690352	1.42917	1.65046	0.478315	0.647503	-0.243058	0.93597	0.395248	-0.042849	-1.67222	0.93597	-1.67222
1145		FGSG_12690		NCU01182		157		1.16347	1.08219	0.293622	-3.18866	2.09816	1.95884	0.173998	-6.44527	0.934686	0.876648	-0.119624	-3.25661	0.934686	-3.25661
1146		FGSG_09362		NCU00813		1970		1.36661	0.270153	0.132323	-0.31232	2.29831	0.355022	0.247297	-0.641347	0.931691	0.0848687	0.114974	-0.329027	0.931691	-0.329027
1147		FGSG_10138		NCU01342		1624		1.04684	-0.711971	0.488102	-0.314223	1.97784	-1.12417	0.896142	-0.547292	0.931	-0.412197	0.40804	-0.233069	0.931	-0.412197
1148		FGSG_09295		NCU10477		3243		1.07211	-0.0386725	-0.145617	-0.120129	2.00307	-0.0169358	-0.294716	-0.168571	0.930955	0.0217366	-0.149099	-0.0484421	0.930955	-0.149099
1149		FGSG_05179		NCU03364		3520		1.83696	-0.156463	0.641725	-0.547064	2.76759	-0.277613	0.975997	-0.480141	0.930629	-0.12115	0.334272	0.0669225	0.930629	-0.12115
1150		FGSG_10168		NCU01044		4381		1.16595	0.0379757	0.0111227	0.230577	2.09642	0.0441385	0.17183	0.233457	0.930471	0.00616275	0.160707	0.00288056	0.930471	0.00288056
1151		FGSG_05590		NCU07571		2429		1.3113	0.344135	0.4615	-0.514881	2.24176	0.841495	0.570175	-0.765077	0.930458	0.497359	0.108675	-0.250195	0.930458	-0.250195
1152		FGSG_09033		NCU10595		277		1.85372	0.207745	3.63217	-3.11149	2.2092	1.13774	2.70909	-5.08302	0.355481	0.929996	-0.923075	-1.97154	0.929996	-1.97154
1153		FGSG_09481		NCU04824		1111		1.71269	0.829684	-0.0995522	0.351133	2.64269	1.21385	-0.0603977	-0.236092	0.929993	0.384166	0.0391545	-0.587225	0.929993	-0.587225
1154		FGSG_00794		NCU08633		4439		1.87711	0.53577	-0.19376	0.00952356	2.80469	0.962949	-0.10076	0.0444058	0.927575	0.427179	0.0930005	0.0348822	0.927575	0.0348822
1155		FGSG_12814		NCU05836		4266		0.474582	-0.616051	0.388809	0.28195	1.40116	-0.642246	0.524392	0.60207	0.926581	-0.0261945	0.135582	0.32012	0.926581	-0.0261945
1156		FGSG_00892		NCU02604		1316		0.718092	0.886735	-0.523957	0.0335094	0.820123	1.81324	-1.02814	0.233665	0.10203	0.926504	-0.504185	0.200156	0.926504	-0.504185
1157		FGSG_13254		NCU02357		4401		1.10115	0.133787	0.458952	-0.123963	2.02703	0.24803	0.768352	-0.114041	0.925877	0.114243	0.3094	0.00992268	0.925877	0.00992268
1158		FGSG_09166		NCU02587		3228		1.3039	0.0688181	-0.0267449	0.286424	2.2285	0.260905	-0.177345	0.139679	0.924605	0.192087	-0.1506	-0.146745	0.924605	-0.1506
1159		FGSG_04393		NCU10036		3163		1.85252	-0.0466936	-0.232463	0.0765532	2.77701	0.0574088	-0.392294	0.0832073	0.924485	0.104102	-0.159831	0.00665408	0.924485	-0.159831
1160		FGSG_05670		NCU11297		3022		0.282611	-0.29189	-0.107668	0.0399713	1.20683	-0.468628	0.00731168	0.0153572	0.924214	-0.176738	0.11498	-0.0246141	0.924214	-0.176738
1161		FGSG_07272		NCU00126		4177		1.79894	-0.321735	0.283878	-0.0904155	2.7229	-0.366695	0.334976	-0.100781	0.923964	-0.0449601	0.0510979	-0.0103655	0.923964	-0.0449601
1162		FGSG_09802		NCU06339		253		1.18919	1.3676	1.85251	-2.47903	1.17306	2.29102	2.63271	-4.59692	-0.0161371	0.923421	0.780192	-2.11789	0.923421	-2.11789
1163		FGSG_01048		NCU09419		2782		1.09983	-0.749197	0.387606	0.321235	2.02248	-0.953124	0.651366	0.394371	0.922647	-0.203927	0.26376	0.0731358	0.922647	-0.203927
1164		FGSG_05307		NCU07003		2736		1.52729	-0.130359	-0.166381	-0.0153917	2.44962	-0.339435	0.260546	0.102454	0.922327	-0.209076	0.426927	0.117846	0.922327	-0.209076
1165		FGSG_09083		NCU05922		92		2.27089	-8.60139	0.376359	-0.479519	3.19302	-14.0372	0.58376	-0.559105	0.922132	-5.43577	0.207402	-0.0795856	0.922132	-5.43577
1166		FGSG_10076		NCU01022		1115		0.390172	1.05864	-0.585179	0.730838	0.211194	1.98043	-0.970038	0.145196	-0.178978	0.921789	-0.38486	-0.585642	0.921789	-0.585642
1167		FGSG_02676		NCU05733		2742		1.33212	-0.216758	-0.0791018	0.242374	2.25366	-0.425515	-0.0803695	0.457623	0.921536	-0.208756	-0.00126775	0.215249	0.921536	-0.208756
1168		FGSG_09406		NCU02052		3248		1.37127	0.617801	0.073011	0.377742	2.29247	0.993081	0.0749459	0.229459	0.921202	0.375281	0.00193484	-0.148284	0.921202	-0.148284
1169		FGSG_08995		NCU01458		1732		1.26124	-0.0152253	-0.360978	0.341621	2.18098	0.150212	-0.744773	0.548385	0.919744	0.165437	-0.383796	0.206764	0.919744	-0.383796
1170		FGSG_08450		NCU03969		1642		1.49937	-0.175763	-0.731529	-0.450054	2.41888	-0.581679	-0.0353938	-0.403667	0.919509	-0.405916	0.696135	0.0463867	0.919509	-0.405916
1171		FGSG_01450		NCU01504		2231		3.06698	-1.56008	-0.590226	0.186752	3.98646	-1.5605	-0.866776	0.181321	0.919481	-0.000414725	-0.27655	-0.00543116	0.919481	-0.27655
1172		FGSG_03992		NCU07914		1521		-0.977399	0.501899	-0.942949	-0.157353	-1.41542	0.131611	-0.0234682	-0.44782	-0.438021	-0.370287	0.91948	-0.290466	0.91948	-0.438021
1173		FGSG_05938		NCU00868		1421		0.876779	0.451455	-0.584006	-0.453968	1.64886	-0.0150488	0.335332	-0.651947	0.772082	-0.466504	0.919339	-0.19798	0.919339	-0.466504
1174		FGSG_00592		NCU07282		1964		1.75069	0.0963923	0.377134	-0.0172498	2.66981	0.131962	0.840559	-0.347061	0.919124	0.0355698	0.463425	-0.329812	0.919124	-0.329812
1175		FGSG_09395		NCU06928		2839		1.34497	-0.162106	0.0226195	0.362368	2.2636	0.0357717	-0.174156	0.308582	0.918634	0.197878	-0.196776	-0.0537856	0.918634	-0.196776
1176		FGSG_05870		NCU06369		3195		0.844871	-0.176888	-0.457326	0.291998	1.76344	-0.184099	-0.613161	0.249159	0.918566	-0.00721151	-0.155835	-0.0428392	0.918566	-0.155835
1177		FGSG_00338		NCU02282		2136		0.509261	1.02504	-0.402917	0.690754	0.214598	1.94327	-0.557446	0.844956	-0.294663	0.918227	-0.154529	0.154203	0.918227	-0.294663
1178		FGSG_06748		NCU00407		1587		1.52186	0.820253	0.0327631	-0.985072	2.43334	1.73782	-0.14676	-1.40506	0.911483	0.917568	-0.179523	-0.419993	0.917568	-0.419993
1179		FGSG_05152		NCU03483		4482		1.65601	-0.117506	0.265745	0.137065	2.57353	-0.0238683	0.375384	0.25954	0.917519	0.0936372	0.109639	0.122475	0.917519	0.0936372
1180		FGSG_07083		NCU09220		1035		1.54782	-0.801999	0.405589	0.204468	2.46414	-1.41905	0.717152	0.280277	0.916322	-0.617056	0.311563	0.0758098	0.916322	-0.617056
1181		FGSG_07000		NCU06675		1084		-0.160631	-0.429336	0.0261559	0.0465477	0.755602	-1.02581	0.368949	-0.442666	0.916234	-0.596469	0.342794	-0.489214	0.916234	-0.596469
1182		FGSG_07474		NCU01445		3067		1.08372	0.0958083	0.468848	-0.136302	1.99991	0.0853835	0.702913	-0.307561	0.91619	-0.0104248	0.234065	-0.171259	0.91619	-0.171259
1183		FGSG_01125		NCU09378		3920		1.12026	-0.353813	0.197348	-0.161685	2.03521	-0.431797	0.300969	-0.151447	0.914951	-0.0779843	0.103621	0.0102373	0.914951	-0.0779843
1184		FGSG_01250		NCU09326		1762		1.42592	-1.10553	1.34267	-1.0063	1.76033	-1.48289	2.2574	-1.04478	0.334407	-0.377364	0.914734	-0.0384779	0.914734	-0.377364
1185		FGSG_08266		NCU09770		1318		-0.406783	0.317845	-1.00869	1.75398	-0.910384	-0.14254	-0.240016	2.66855	-0.503601	-0.460386	0.768679	0.914571	0.914571	-0.503601
1186		FGSG_09746		NCU05303		1277		2.21149	-0.311886	0.228632	-0.563007	3.12414	-0.828684	0.483797	-0.468811	0.912647	-0.516798	0.255165	0.0941961	0.912647	-0.516798
1187		FGSG_05568		NCU09010		3039		1.30734	-0.22514	0.392783	0.329294	2.21927	-0.399238	0.734693	0.491588	0.911923	-0.174098	0.341911	0.162294	0.911923	-0.174098
1188		FGSG_02511		NCU06217		985		0.524756	1.31927	-1.20145	0.206459	0.339388	2.23107	-1.84467	0.244429	-0.185368	0.911795	-0.643219	0.0379695	0.911795	-0.643219
1189		FGSG_05149		NCU03818		4170		1.57683	0.136588	0.266364	-0.02717	2.48785	0.435451	0.330525	-0.0734193	0.911021	0.298863	0.0641609	-0.0462493	0.911021	-0.0462493
1190		FGSG_06350		NCU11302		2931		1.26526	-0.156298	0.302412	-0.0982309	2.17611	-0.342149	0.612235	-0.154201	0.910857	-0.18585	0.309823	-0.0559706	0.910857	-0.18585
1191		FGSG_08806		NCU09100		3166		1.20551	0.421209	0.153466	-0.445433	2.1161	0.7607	0.237415	-0.60489	0.910587	0.339491	0.0839483	-0.159458	0.910587	-0.159458
1192		FGSG_06826		NCU07409		1515		0.163284	1.02283	-0.343707	0.405235	0.336895	1.93306	-0.567102	-0.0338356	0.173611	0.910228	-0.223395	-0.439071	0.910228	-0.439071
1193		FGSG_05101		NCU07674		2321		1.18557	-0.139226	-0.0811181	0.0997496	2.09545	-0.0614346	-0.345432	-0.0830815	0.909872	0.0777917	-0.264314	-0.182831	0.909872	-0.264314
1194		FGSG_08697		NCU07428	WT	699		0.252792	0.372479	2.1438	-1.0465	0.659095	1.28212	1.29325	-1.44859	0.406303	0.90964	-0.850549	-0.402084	0.90964	-0.850549
1195		FGSG_05355		NCU05950		1584		1.56835	-0.660138	0.285567	-0.0112259	2.47722	-1.08029	0.689258	-0.309813	0.908869	-0.420154	0.40369	-0.298587	0.908869	-0.420154
1196		FGSG_13319		NCU11552		2130		1.82602	0.263102	0.260908	-0.391376	2.73467	0.588253	0.309802	-0.686922	0.908654	0.325151	0.0488939	-0.295546	0.908654	-0.295546
1197		FGSG_02601		NCU00146		1090		0.989831	1.48884	-0.166251	0.190809	1.73211	2.39743	0.0139054	-0.404045	0.74228	0.908591	0.180157	-0.594854	0.908591	-0.594854
1198		FGSG_06251		NCU05477		307		0.388979	1.49223	-0.257991	-1.42742	0.789893	1.97971	0.649819	-3.18996	0.400914	0.487482	0.90781	-1.76254	0.90781	-1.76254
1199		FGSG_04568		NCU04237		82		-9.58156	1.81714	-1.43099	0.624548	-15.7485	2.72449	-2.18635	0.632985	-6.16693	0.907352	-0.75536	0.00843719	0.907352	-6.16693
1200		FGSG_05144		NCU03714		1333		1.18698	0.432814	0.0203481	-0.518796	2.09311	0.929703	-0.207922	-1.01502	0.906131	0.496889	-0.22827	-0.496225	0.906131	-0.496225
1201		FGSG_13538		NCU04043		1368		1.19039	-0.660278	0.352863	0.0192343	2.09617	-1.14158	0.542156	0.124086	0.905772	-0.481307	0.189293	0.104852	0.905772	-0.481307
1202		FGSG_06652		NCU00379		1973		1.15277	-0.467609	0.433888	0.296484	2.05824	-0.796216	0.549528	0.216591	0.905467	-0.328607	0.11564	-0.0798936	0.905467	-0.328607
1203		FGSG_05205		NCU01767		2445		0.960082	-0.368035	0.81219	0.0492948	1.8648	-0.597417	1.31749	-0.198217	0.904717	-0.229382	0.505296	-0.247512	0.904717	-0.247512
1204		FGSG_03717		NCU01855		527		1.58538	-0.0305137	-0.116075	1.54566	2.48947	0.177719	-0.125852	0.432746	0.904086	0.208232	-0.00977749	-1.11291	0.904086	-1.11291
1205		FGSG_02793		NCU01878		2432		1.1796	-0.0066871	0.305269	0.0691727	2.08348	0.122498	0.0556422	0.191644	0.903882	0.129185	-0.249627	0.122472	0.903882	-0.249627
1206		FGSG_00804		NCU02899		1335		1.23424	-0.526461	0.918819	-0.222488	2.1381	-1.02265	1.6294	-0.353613	0.903858	-0.496185	0.710583	-0.131124	0.903858	-0.496185
1207		FGSG_00585		NCU09215		1013		1.28413	-1.06497	0.450343	-0.168336	2.18763	-1.69234	0.67363	-0.277407	0.903505	-0.627375	0.223287	-0.10907	0.903505	-0.627375
1208		FGSG_05077		NCU11406		1287		1.61987	-0.0977856	0.788455	-0.762087	2.52311	-0.0701906	1.38667	-1.27605	0.903246	0.027595	0.59822	-0.513965	0.903246	-0.513965
1209		FGSG_01443		NCU05750		2977		0.993654	-0.277916	0.328868	0.0187283	1.89666	-0.45893	0.367398	0.00505112	0.903006	-0.181014	0.0385296	-0.0136772	0.903006	-0.181014
1210		FGSG_05334		NCU05967		2754		1.72171	0.31526	-0.291089	0.644012	2.62467	0.591532	-0.498032	1.01478	0.902959	0.276272	-0.206944	0.370769	0.902959	-0.206944
1211		FGSG_13041		NCU09542		3372		1.62268	-0.0777847	-0.350251	-0.130629	2.52557	-0.0798014	-0.486405	-0.0623567	0.902895	-0.00201671	-0.136155	0.068272	0.902895	-0.136155
1212		FGSG_07445		NCU01206		2860		1.50764	0.346127	0.301616	-0.239741	2.41052	0.700507	0.43882	-0.434335	0.902885	0.35438	0.137204	-0.194594	0.902885	-0.194594
1213		FGSG_00870		NCU03024		3418		1.42516	-0.373073	0.448881	-0.0799227	2.32801	-0.505459	0.699893	-0.205362	0.902849	-0.132386	0.251012	-0.125439	0.902849	-0.132386
1214		FGSG_03956		NCU09654		375		2.66649	-0.0267716	0.981005	-2.21254	3.56854	0.143003	1.58623	-3.67973	0.902058	0.169775	0.605221	-1.46719	0.902058	-1.46719
1215		FGSG_09377		NCU06049		2768		0.615917	1.23246	-0.543764	0.217507	1.07002	2.13397	-0.730729	0.0118855	0.454101	0.901508	-0.186966	-0.205622	0.901508	-0.205622
1216		FGSG_11915		NCU09223		1715		0.92631	-0.67592	0.374399	-0.140461	1.82738	-1.0641	0.567501	0.0930533	0.901067	-0.388183	0.193102	0.233515	0.901067	-0.388183
1217		FGSG_02553		NCU06277		1532		0.995619	-0.0902145	0.889469	-0.608093	1.89607	0.0746635	0.454306	-0.671805	0.90045	0.164878	-0.435163	-0.0637118	0.90045	-0.435163
1218		FGSG_04332		NCU01538		1621		0.72383	0.773992	-1.55914	0.379767	0.311427	0.530032	-0.65897	0.575459	-0.412403	-0.24396	0.900166	0.195692	0.900166	-0.412403
1219		FGSG_07252		NCU06239		2146		1.63126	-0.64739	0.538432	-0.329063	2.53123	-0.939913	0.936149	-0.500303	0.899968	-0.292523	0.397716	-0.17124	0.899968	-0.292523
1220		FGSG_03387		NCU05577		426		-1.25242	-0.546324	1.24979	-0.730696	-2.57644	-0.803549	2.14967	-1.08384	-1.32402	-0.257226	0.89988	-0.353149	0.89988	-1.32402
1221		FGSG_12975		NCU00472		2324		0.994368	-0.135959	-0.228555	-0.174231	1.89421	-0.180452	-0.366492	-0.438312	0.89984	-0.0444929	-0.137937	-0.264081	0.89984	-0.264081
1222		FGSG_09391		NCU02115		3082		1.38997	-0.00731021	0.0875288	0.34185	2.28942	-0.0460655	0.148874	0.172571	0.899452	-0.0387553	0.0613454	-0.169278	0.899452	-0.169278
1223		FGSG_06068		NCU06895		572		1.68072	-1.33958	0.42808	-0.171687	1.71079	-2.36322	1.32587	-0.626388	0.0300701	-1.02364	0.897788	-0.454701	0.897788	-1.02364
1224		FGSG_05256		NCU06611		1236		1.64645	-0.0821861	0.330355	0.207314	2.54383	0.0846798	0.376831	-0.328574	0.897374	0.166866	0.0464767	-0.535889	0.897374	-0.535889
1225		FGSG_06800		NCU06677		2778		0.756661	-0.351726	0.0952448	-0.0872228	1.65403	-0.556244	0.208924	-0.281986	0.897365	-0.204518	0.113679	-0.194763	0.897365	-0.204518
1226		FGSG_07080		NCU02679		1798		1.83953	-0.58187	0.128086	-0.751684	2.73656	-0.675245	0.139664	-1.12304	0.897028	-0.0933754	0.0115785	-0.371351	0.897028	-0.371351
1227		FGSG_06125		NCU03774		1446		0.383882	-0.27549	-0.591845	1.12175	0.711044	-0.22459	-1.04862	2.01809	0.327163	0.0508998	-0.456777	0.896342	0.896342	-0.456777
1228		FGSG_07317		NCU06674		1738		1.0842	0.0406837	0.150572	-0.138812	1.97878	0.21956	0.174543	-0.521171	0.894582	0.178876	0.0239711	-0.38236	0.894582	-0.38236
1229		FGSG_01228		NCU07467		3673		-0.138156	0.271488	-0.736205	-0.16324	0.755975	0.310764	-0.841146	-0.0759767	0.894131	0.0392764	-0.104941	0.0872634	0.894131	-0.104941
1230		FGSG_01488		NCU02068		405		-0.650766	1.05991	0.4816	-1.65741	-1.25415	1.95392	0.699759	-3.03629	-0.603388	0.894011	0.218159	-1.37888	0.894011	-1.37888
1231		FGSG_04040		NCU09362		4284		1.98777	0.371569	0.457592	-0.277926	2.88176	0.72791	0.437991	-0.29997	0.893995	0.356341	-0.0196012	-0.0220438	0.893995	-0.0220438
1232		FGSG_02463		NCU04927		1678		1.14771	0.322627	-0.114684	0.339528	2.0413	0.478607	-0.0539626	-0.0552093	0.893593	0.15598	0.0607213	-0.394737	0.893593	-0.394737
1233		FGSG_10896		NCU03380		442		0.36456	1.02228	-1.64616	0.402566	0.618856	1.91529	-2.9384	0.476352	0.254296	0.893006	-1.29224	0.0737866	0.893006	-1.29224
1234		FGSG_13060		NCU02794		1631		0.85126	-0.773089	0.583597	-0.283295	1.74426	-1.18262	0.834061	-0.369097	0.893	-0.409536	0.250464	-0.0858017	0.893	-0.409536
1235		FGSG_00519		NCU03315		3367		0.842903	0.0578528	0.194501	-0.0115682	1.73555	0.249606	0.16094	-0.148181	0.892651	0.191753	-0.0335615	-0.136613	0.892651	-0.136613
1236		FGSG_09904		NCU04611		4444		1.43174	0.378277	0.27214	0.0139576	2.32403	0.724724	0.43013	0.0527837	0.892287	0.346447	0.157989	0.0388261	0.892287	0.0388261
1237		FGSG_04451		NCU08445		2353		0.895309	-0.196483	0.330904	-0.329415	1.78684	-0.332763	0.523324	-0.590057	0.891534	-0.13628	0.19242	-0.260643	0.891534	-0.260643
1238		FGSG_00705		NCU00917		2872		1.74971	-0.231967	0.306618	-0.275955	2.64121	-0.234908	0.556515	-0.468824	0.891499	-0.00294147	0.249898	-0.192868	0.891499	-0.192868
1239		FGSG_02127		NCU01068		2991		0.970225	-0.373083	0.133501	0.768849	1.86166	-0.52388	-0.0462355	0.924303	0.891436	-0.150797	-0.179736	0.155454	0.891436	-0.179736
1240		FGSG_03259		NCU07112		1866		-0.382945	0.355424	-0.71462	0.000749154	-0.667057	0.00297074	0.176749	-0.0128354	-0.284112	-0.352453	0.891369	-0.0135846	0.891369	-0.352453
1241		FGSG_06426		NCU04024		4030		1.48538	0.0801475	0.0113868	0.101871	2.37632	0.131168	-0.0527344	0.131849	0.89094	0.0510202	-0.0641211	0.0299777	0.89094	-0.0641211
1242		FGSG_09323		NCU07478		707		0.317964	1.45767	-0.991468	1.99657	0.497675	2.3486	-1.3259	1.15256	0.179711	0.890929	-0.334428	-0.844014	0.890929	-0.844014
1243		FGSG_07098		NCU03072		884		1.01048	1.20775	-0.017404	-0.216145	1.66367	2.09867	0.102543	-0.915912	0.653192	0.890922	0.119947	-0.699766	0.890922	-0.699766
1244		FGSG_00866		NCU03137		3434		1.62227	-0.281019	0.649236	0.18594	2.51318	-0.159142	0.518887	0.523202	0.890909	0.121876	-0.13035	0.337262	0.890909	-0.13035
1245		FGSG_06766		NCU07541		1071		2.53451	-0.354062	0.858109	-1.88485	3.42493	-0.388019	0.256832	-2.43731	0.890421	-0.0339573	-0.601277	-0.552457	0.890421	-0.601277
1246		FGSG_04883		NCU02940		3780		1.18142	-0.443428	0.350689	-0.0673465	2.07178	-0.48691	0.352062	-0.161125	0.890356	-0.0434826	0.00137335	-0.0937782	0.890356	-0.0937782
1247		FGSG_01643		NCU05420		850		0.0315887	1.38065	-0.2705	-0.95053	0.151071	2.27075	-0.193072	-1.67253	0.119482	0.8901	0.0774282	-0.722001	0.8901	-0.722001
1248		FGSG_05169		NCU03500		408		1.21129	-0.506816	0.571897	-1.09687	-0.15483	0.382231	0.713193	-1.94363	-1.36612	0.889047	0.141296	-0.846758	0.889047	-1.36612
1249		FGSG_07416		NCU06704		3680		0.713331	0.0467113	-0.169292	0.0158155	1.6013	0.182135	-0.273504	-0.0752345	0.88797	0.135424	-0.104212	-0.09105	0.88797	-0.104212
1250		FGSG_06000		NCU01829		141		1.59473	-5.14363	-0.00499235	0.373344	2.48164	-8.65395	0.317806	0.615498	0.886911	-3.51032	0.322799	0.242154	0.886911	-3.51032
1251		FGSG_05261		NCU06593		4114		1.64961	0.421556	0.172008	0.0884144	2.53594	0.660271	0.136706	0.0357794	0.886339	0.238715	-0.0353025	-0.052635	0.886339	-0.052635
1252		FGSG_05435		NCU00492		4432		1.61177	0.0581578	0.291897	-0.152662	2.49793	0.0970907	0.509982	-0.12411	0.886163	0.0389328	0.218085	0.0285514	0.886163	0.0285514
1253		FGSG_01175		NCU08595		686		0.410869	0.987766	-0.765153	0.161332	0.522925	1.87259	-1.62715	-0.0978184	0.112057	0.884825	-0.861997	-0.25915	0.884825	-0.861997
1254		FGSG_00799		NCU08628		2058		1.42187	-0.106749	-0.236799	-0.0518965	2.30669	-0.415247	0.11877	-0.06127	0.884823	-0.308498	0.355569	-0.00937356	0.884823	-0.308498
1255		FGSG_10762		NCU06791		1680		1.40999	-0.155764	-0.223353	0.430584	2.29444	0.190435	-0.617681	0.715657	0.884449	0.346199	-0.394328	0.285073	0.884449	-0.394328
1256		FGSG_05492		NCU00213		1433		1.408	1.45368	0.050517	-0.205802	2.29204	2.15983	0.177394	-0.666947	0.884044	0.706148	0.126877	-0.461145	0.884044	-0.461145
1257		FGSG_02733		NCU09499		1640		0.869875	1.16942	-0.62482	0.619243	1.26948	2.0524	-0.944473	0.212872	0.399604	0.882982	-0.319653	-0.406371	0.882982	-0.406371
1258		FGSG_10251		NCU04281		2089		0.855047	-0.245708	0.46553	-0.10266	1.73582	-0.246855	0.162584	-0.327422	0.880775	-0.00114788	-0.302946	-0.224761	0.880775	-0.302946
1259		FGSG_06810		NCU01478		4106		1.20033	0.0964231	-0.234321	-0.0513408	2.08102	0.157034	-0.283863	-0.105211	0.880689	0.0606111	-0.0495421	-0.05387	0.880689	-0.05387
1260		FGSG_02743		NCU09496		4342		1.24524	0.0959182	0.00582189	-0.0868072	2.12496	0.121655	0.0910286	-0.093706	0.879718	0.0257363	0.0852067	-0.00689887	0.879718	-0.00689887
1261		FGSG_00518		NCU07460		1031		0.234508	-0.495977	1.40991	-0.613112	1.11403	-0.620658	0.790799	-0.400162	0.879523	-0.124681	-0.619107	0.21295	0.879523	-0.619107
1262		FGSG_06211		NCU06393		844		0.123027	1.34826	-0.140663	-1.12563	0.252478	2.22703	-0.254526	-1.85156	0.129451	0.878773	-0.113863	-0.72593	0.878773	-0.72593
1263		FGSG_05269		NCU06585		3278		1.62027	0.137313	0.223461	0.126938	2.49886	0.402345	0.0783727	0.145094	0.87859	0.265032	-0.145088	0.0181563	0.87859	-0.145088
1264		FGSG_01364		NCU02762		4178		1.04929	-0.100223	0.375859	0.28495	1.92686	0.0418073	0.330917	0.363566	0.877561	0.14203	-0.0449426	0.0786158	0.877561	-0.0449426
1265		FGSG_05089		NCU07994		1059		1.05967	0.0778376	-0.642712	0.216176	1.80024	-0.529885	0.234458	-0.119882	0.74057	-0.607723	0.87717	-0.336058	0.87717	-0.607723
1266		FGSG_00826		NCU01805		2166		0.867531	-0.297756	0.108938	-0.124973	1.74452	-0.341103	0.130326	-0.414767	0.876994	-0.0433469	0.0213878	-0.289794	0.876994	-0.289794
1267		FGSG_03235		NCU02150		1741		1.40749	0.0895427	-0.239096	0.472151	2.28446	-0.292166	-0.296848	0.454593	0.876972	-0.381709	-0.0577513	-0.0175582	0.876972	-0.381709
1268		FGSG_07520		NCU08177		3233		1.21902	-0.281572	0.269889	-0.0187056	2.09562	-0.431024	0.422341	-0.168787	0.876595	-0.149452	0.152452	-0.150081	0.876595	-0.150081
1269		FGSG_05308		NCU05306		2151		1.06116	-0.567544	-0.175403	-0.145122	0.961362	-0.737622	0.700719	-0.436896	-0.099793	-0.170078	0.876122	-0.291774	0.876122	-0.291774
1270		FGSG_04238		NCU09644		2225		0.922236	0.543622	0.0454544	-0.0941355	0.948854	1.41973	-0.231836	0.0322218	0.0266188	0.876107	-0.277291	0.126357	0.876107	-0.277291
1271		FGSG_00862		NCU02550		464		0.546788	-0.469367	1.51162	-1.66713	0.934044	-0.625377	2.38765	-2.89821	0.387256	-0.15601	0.876024	-1.23107	0.876024	-1.23107
1272		FGSG_04350		NCU09349		926		0.669582	0.583238	-0.848438	0.289292	0.539611	1.45911	-1.52003	0.494134	-0.129971	0.875872	-0.671591	0.204841	0.875872	-0.671591
1273		FGSG_11979		NCU05364		1176		0.532214	1.58719	-1.13214	0.784796	0.887661	2.46282	-1.69006	1.20486	0.355446	0.875629	-0.557914	0.420059	0.875629	-0.557914
1274		FGSG_10172		NCU01408		1126		0.472714	1.13822	0.143136	-0.000719519	1.06927	2.01369	0.0408056	-0.580512	0.596555	0.875464	-0.102331	-0.579792	0.875464	-0.579792
1275		FGSG_01839		NCU04646		957		0.0212355	0.303509	0.317502	-0.669756	0.309713	1.17785	0.371526	-1.32438	0.288477	0.874336	0.0540244	-0.654627	0.874336	-0.654627
1276		FGSG_07413		NCU03652		1810		1.73778	-0.0695926	1.2414	-0.432137	2.61153	0.0569574	1.57283	-0.79893	0.873751	0.12655	0.331432	-0.366793	0.873751	-0.366793
1277		FGSG_07421		NCU04118		1554		-0.0246745	0.0428667	0.139613	0.313702	-0.0685369	0.916322	-0.288159	0.185774	-0.0438624	0.873455	-0.427772	-0.127928	0.873455	-0.427772
1278		FGSG_00538		NCU03319		2031		1.05951	-0.670633	0.260635	-0.138991	1.93269	-0.983589	0.382726	-0.0682819	0.873185	-0.312956	0.122091	0.0707087	0.873185	-0.312956
1279		FGSG_03834		NCU06449		590		1.73098	-1.23788	-0.161153	2.1486	0.744023	-0.364877	-0.957288	2.32723	-0.986961	0.873002	-0.796135	0.178626	0.873002	-0.986961
1280		FGSG_05294		NCU06376		660		-1.88256	1.06487	0.0277531	1.07814	-2.77484	1.93758	-0.812298	1.85849	-0.892284	0.872709	-0.840051	0.780348	0.872709	-0.892284
1281		FGSG_09016		NCU08897		3884		1.27672	-0.422565	0.183931	0.165385	2.14879	-0.504575	0.285373	0.113579	0.872074	-0.0820097	0.101442	-0.0518055	0.872074	-0.0820097
1282		FGSG_02500		NCU06204		2523		0.187013	1.29481	-0.366955	-0.376258	0.234373	2.16683	-0.603827	-0.59516	0.0473606	0.872025	-0.236872	-0.218902	0.872025	-0.236872
1283		FGSG_08418		NCU04807		2162		1.51851	-0.358476	0.3157	-0.0760856	2.39028	-0.585142	0.418935	-0.36644	0.871772	-0.226666	0.103235	-0.290354	0.871772	-0.290354
1284		FGSG_02393		NCU09037		1608		1.40581	-0.8885	-0.126559	0.294481	2.27757	-1.30427	-0.106305	0.0924731	0.871763	-0.415772	0.020254	-0.202008	0.871763	-0.415772
1285		FGSG_11886		NCU10282		4489		1.3188	0.455155	0.340383	-0.11395	2.19046	0.705588	0.479278	0.0445598	0.871655	0.250434	0.138895	0.158509	0.871655	0.138895
1286		FGSG_09963		NCU12149		1999		1.73253	-0.705942	0.589186	0.00271934	2.60304	-1.02723	1.02879	-0.0718002	0.870508	-0.32129	0.439607	-0.0745196	0.870508	-0.32129
1287		FGSG_04324		NCU01525		1419		1.24799	0.530897	0.266038	-0.169951	2.11807	0.923368	0.504487	-0.636881	0.870077	0.39247	0.238448	-0.46693	0.870077	-0.46693
1288		FGSG_10791		NCU06149		4034		1.19595	0.362886	0.264199	-0.037188	2.06592	0.667549	0.286039	-0.101011	0.869968	0.304664	0.0218401	-0.0638228	0.869968	-0.0638228
1289		FGSG_05969		NCU01393		1601		1.18199	0.431771	0.205276	-0.810754	2.05187	0.668221	0.233602	-1.22799	0.869876	0.23645	0.0283263	-0.417239	0.869876	-0.417239
1290		FGSG_05502		NCU06409		474		0.801472	0.734917	-1.63178	0.380913	0.600806	1.60399	-2.84384	0.561579	-0.200666	0.869074	-1.21206	0.180666	0.869074	-1.21206
1291		FGSG_04217		NCU00195		3373		1.74038	-0.618708	-0.1084	1.31162	2.60767	-0.754709	-0.118511	2.07787	0.867291	-0.136001	-0.0101107	0.766252	0.867291	-0.136001
1292		FGSG_09643		NCU08828		3622		0.888568	-0.195789	-0.0797157	0.398525	1.75569	-0.117264	-0.190175	0.725045	0.867126	0.0785252	-0.110459	0.326519	0.867126	-0.110459
1293		FGSG_07010		NCU01196		2434		-0.0526489	1.49892	0.324579	-1.12222	0.0132774	2.36533	0.244615	-1.37134	0.0659263	0.866411	-0.0799638	-0.249118	0.866411	-0.249118
1294		FGSG_07125		NCU09543		1874		0.0981042	-0.581213	0.156726	0.123411	0.963705	-0.932063	0.0817804	-0.0206752	0.865601	-0.35085	-0.074946	-0.144086	0.865601	-0.35085
1295		FGSG_11076		NCU06926		454		1.57728	-2.40108	-0.0869855	0.269013	2.44193	-3.66738	-0.107833	0.175662	0.864648	-1.2663	-0.0208478	-0.0933513	0.864648	-1.2663
1296		FGSG_10127		NCU10417		1700		0.953752	0.253261	0.384987	-0.629564	1.81833	0.403166	0.57705	-1.02015	0.864577	0.149905	0.192063	-0.390584	0.864577	-0.390584
1297		FGSG_00327		NCU06767		2846		0.491107	0.977218	0.00845304	0.122182	0.716988	1.84108	-0.0308625	-0.0741251	0.225881	0.863866	-0.0393155	-0.196307	0.863866	-0.196307
1298		FGSG_09232		NCU04065		567		1.03424	1.27439	-0.670465	0.66982	1.43427	0.23858	0.192208	0.509905	0.400036	-1.03581	0.862673	-0.159915	0.862673	-1.03581
1299		FGSG_07093		NCU09218		2213		0.733035	0.620477	0.384754	-0.48301	1.59422	1.06854	0.542209	-0.76267	0.861187	0.44806	0.157455	-0.27966	0.861187	-0.27966
1300		FGSG_00849		NCU07491		2315		1.92371	-1.03647	0.207368	-0.402065	2.78426	-1.16819	0.249488	-0.667203	0.860553	-0.131721	0.04212	-0.265139	0.860553	-0.265139
1301		FGSG_06326		NCU02234		3352		1.47693	-0.101535	0.439289	0.0429388	2.33698	-0.239453	0.82689	0.0763757	0.860056	-0.137917	0.387601	0.0334369	0.860056	-0.137917
1302		FGSG_01533		NCU01646		3105		1.41243	-0.0849234	0.293571	0.110427	2.27243	-0.252301	0.472563	0.00608399	0.859994	-0.167378	0.178992	-0.104343	0.859994	-0.167378
1303		FGSG_13293		NCU00558		1024		1.53579	-0.796789	0.22694	0.192085	2.39525	-1.41909	0.214146	0.0258966	0.85946	-0.622304	-0.0127941	-0.166189	0.85946	-0.622304
1304		FGSG_07464		NCU01268		1772		1.15795	-0.0298624	0.185157	-0.21541	2.01678	0.103111	0.167759	-0.591565	0.858827	0.132974	-0.0173983	-0.376155	0.858827	-0.376155
1305		FGSG_04329		NCU01535		1751		1.25915	-0.180593	-0.464022	0.219941	2.11789	-0.167721	-0.843313	0.371732	0.858736	0.0128721	-0.379291	0.151791	0.858736	-0.379291
1306		FGSG_05438		NCU00376		432		0.719461	0.134625	1.66338	-1.87852	1.57763	0.458703	2.34718	-3.19105	0.858168	0.324079	0.683794	-1.31253	0.858168	-1.31253
1307		FGSG_08439		NCU03961		1338		0.468254	0.887263	-1.09126	-0.081582	1.32637	1.45093	-1.58631	-0.120001	0.85812	0.563667	-0.495057	-0.0384195	0.85812	-0.495057
1308		FGSG_02611		NCU00119		2018		1.46065	0.836767	-0.299069	-0.327775	2.31851	1.29996	-0.330325	-0.64383	0.857855	0.463191	-0.0312559	-0.316055	0.857855	-0.316055
1309		FGSG_02475		NCU05222		1614		0.987661	-0.244678	0.185924	0.305993	1.84512	-0.454495	0.37045	-0.107891	0.857457	-0.209817	0.184526	-0.413884	0.857457	-0.413884
1310		FGSG_09695		NCU00784		2707		-0.0386283	-0.231251	1.13988	0.0378155	-0.0600672	-0.423312	1.9973	-0.175706	-0.0214388	-0.192061	0.857416	-0.213521	0.857416	-0.213521
1311		FGSG_08927		NCU01928		3711		1.26576	-0.00456142	-0.0469832	0.0196834	2.12249	0.0521117	0.154932	-0.0813694	0.85673	0.0566731	0.201915	-0.101053	0.85673	-0.101053
1312		FGSG_01399		NCU06921		3844		1.18452	-0.296309	0.196467	-0.0508762	2.04122	-0.322353	0.110324	-0.0906382	0.856708	-0.0260444	-0.0861438	-0.039762	0.856708	-0.0861438
1313		FGSG_10741		NCU04129		2405		-0.10043	-0.00824555	-0.077466	-0.692872	0.245992	-0.174039	0.779095	-0.946446	0.346423	-0.165794	0.856561	-0.253574	0.856561	-0.253574
1314		FGSG_10366		NCU08954		1394		0.037666	-0.855173	0.588198	-1.13088	-0.438848	-1.30053	1.44454	-1.54051	-0.476514	-0.44536	0.856347	-0.409635	0.856347	-0.476514
1315		FGSG_01204		NCU02689		2989		1.45967	-0.343113	1.0118	-0.217102	2.31549	-0.522955	1.64399	-0.0755656	0.855818	-0.179843	0.632187	0.141536	0.855818	-0.179843
1316	N52	FGSG_09906		NCU04314	WT*	940		-0.112323	0.342544	-0.985094	0.139567	-0.173888	-0.321391	-0.129416	0.151089	-0.0615649	-0.663936	0.855678	0.0115216	0.855678	-0.663936
1317		FGSG_12863		NCU04548		2065		0.398205	0.806158	0.550726	-0.52797	0.844823	1.66172	0.691939	-0.835231	0.446618	0.855566	0.141213	-0.307261	0.855566	-0.307261
1318		FGSG_03343		NCU04623		95		-0.148268	-8.28384	1.40161	-2.19942	-0.648318	-13.6059	2.25698	-3.8826	-0.500051	-5.3221	0.855376	-1.68318	0.855376	-5.3221
1319		FGSG_06627		NCU00243		3008		0.730534	0.0357914	-0.0267582	-0.325699	1.58535	0.14808	-0.112037	-0.503684	0.854819	0.112288	-0.0852784	-0.177985	0.854819	-0.177985
1320		FGSG_05167		NCU03501		647		1.12672	0.102976	0.367042	-1.36144	0.793168	0.957663	0.357373	-2.26995	-0.333557	0.854687	-0.00966933	-0.90851	0.854687	-0.90851
1321		FGSG_01094		NCU03289		3112		0.328904	-0.17935	0.220209	-0.094025	1.18293	-0.225115	0.054118	-0.140882	0.854027	-0.0457654	-0.166091	-0.0468568	0.854027	-0.166091
1322		FGSG_08940		NCU01907		4360		0.905385	-0.125544	0.00592133	-0.17416	1.75817	-0.127336	0.0538442	-0.0584877	0.852786	-0.0017923	0.0479228	0.115672	0.852786	-0.0017923
1323		FGSG_06003		NCU01814		1636		1.35411	-0.592734	0.141703	-0.152992	2.20648	-1.00015	0.323035	-0.219086	0.852379	-0.407419	0.181332	-0.0660943	0.852379	-0.407419
1324		FGSG_04135		NCU07844		1270		0.136655	1.29965	0.0555341	-0.399035	0.234041	2.15202	0.0986276	-0.920135	0.0973864	0.852376	0.0430935	-0.5211	0.852376	-0.5211
1325		FGSG_01035		NCU02053		2554		0.53108	1.00715	0.14036	-0.318008	1.00045	1.85924	0.0807	-0.550487	0.469373	0.852084	-0.0596601	-0.232479	0.852084	-0.232479
1326		FGSG_03762		NCU04532		4483		-1.49173	1.70595	-1.72737	1.18029	-0.817759	2.55789	-1.62869	1.37877	0.673968	0.851938	0.0986773	0.198476	0.851938	0.0986773
1327		FGSG_09047		NCU05257		1025		0.475877	1.53141	-1.20938	0.213701	0.660497	0.909161	-0.358134	0.25763	0.18462	-0.622251	0.851249	0.0439295	0.851249	-0.622251
1328		FGSG_07396		NCU03822		3904		1.52656	0.0327414	0.127444	-0.153969	2.37706	-0.0171197	0.13247	-0.233719	0.850499	-0.0498611	0.00502533	-0.0797494	0.850499	-0.0797494
1329		FGSG_01020		NCU02706		1456		0.441326	0.0993643	0.0187595	0.0905151	1.29165	0.15809	-0.0134025	-0.364671	0.850319	0.0587259	-0.032162	-0.455187	0.850319	-0.455187
1330		FGSG_07146		NCU03717		1507		0.528566	0.188309	0.0304496	-0.82926	1.37858	0.405385	0.136815	-1.2696	0.850012	0.217077	0.106366	-0.440338	0.850012	-0.440338
1331		FGSG_06972		NCU00092		1712		1.25132	0.0439093	0.237342	-0.293753	2.10093	0.333377	-0.15094	-0.426597	0.849616	0.289468	-0.388282	-0.132844	0.849616	-0.388282
1332		FGSG_06563		NCU08194		2334		1.17172	0.0858917	0.747192	0.137578	2.02112	0.253445	0.485094	0.0197228	0.849408	0.167554	-0.262098	-0.117855	0.849408	-0.262098
1333		FGSG_04484		NCU07172		4346		1.53438	0.15403	-0.317332	0.49723	2.38346	0.200994	-0.322656	0.497781	0.84908	0.0469637	-0.0053241	0.000551231	0.84908	-0.0053241
1334		FGSG_05057		NCU00805		2519		1.54531	0.436409	-0.0319734	-0.151543	2.39423	0.604433	0.115354	-0.388628	0.84892	0.168024	0.147327	-0.237086	0.84892	-0.237086
1335		FGSG_00553		NCU08599		1602		1.48067	0.0300868	0.19047	-0.522496	2.3294	0.206508	0.330183	-0.939654	0.848723	0.176421	0.139714	-0.417159	0.848723	-0.417159
1336		FGSG_04255		NCU09737		1366		1.36467	-0.0233735	0.60545	-0.885636	2.21285	0.0178231	0.802195	-1.36737	0.848181	0.0411965	0.196745	-0.481735	0.848181	-0.481735
1337	F31	FGSG_13123		NCU04179	perithecia on WT side when crossed with WT*	873		0.19852	-1.46038	-0.632892	-1.62754	1.04657	-2.16927	-0.180827	-2.14816	0.848054	-0.708889	0.452065	-0.520616	0.848054	-0.708889
1338		FGSG_02191		NCU05644		2921		1.2754	-0.00911796	0.0648195	-0.0875715	2.12311	-0.165327	0.294958	-0.274443	0.847708	-0.156209	0.230138	-0.186872	0.847708	-0.186872
1339		FGSG_05964		NCU04196		890		1.22047	0.401972	-0.108615	0.391882	2.06807	0.745559	-0.405504	-0.302015	0.847599	0.343587	-0.296889	-0.693897	0.847599	-0.693897
1340		FGSG_10889		NCU09758		1193		0.796228	0.844882	0.134444	1.0938	1.22619	1.69235	-0.149012	0.54149	0.429966	0.847471	-0.283456	-0.552313	0.847471	-0.552313
1341		FGSG_00065		NCU04452		2450		0.350207	-0.0403534	0.0107711	-0.119249	1.19761	-0.287346	0.829118	-0.0288816	0.847405	-0.246992	0.818347	0.0903673	0.847405	-0.246992
1342		FGSG_09519		NCU04740		1726		1.17803	0.495418	0.216809	-0.602614	2.02478	1.25306	0.215096	-0.987462	0.846757	0.757638	-0.00171237	-0.384848	0.846757	-0.384848
1343		FGSG_05360		NCU05944		3018		1.54201	-0.184199	0.216594	-0.146324	2.3885	-0.19296	0.262988	-0.323496	0.846488	-0.00876164	0.046394	-0.177173	0.846488	-0.177173
1344		FGSG_00698		NCU00918		3258		1.70022	-0.211927	-0.0717009	0.0324482	2.54595	-0.359183	0.0346058	-0.0420428	0.845733	-0.147256	0.106307	-0.074491	0.845733	-0.147256
1345		FGSG_10257		NCU04228		944		1.12582	-0.857118	0.0117815	-0.492197	1.97132	-1.51766	0.460418	-0.729509	0.845499	-0.660541	0.448636	-0.237312	0.845499	-0.660541
1346		FGSG_06788		NCU03628		999		0.309011	1.0094	-0.631046	0.00694036	0.369977	1.8546	-1.26403	0.0907545	0.0609658	0.8452	-0.632984	0.0838141	0.8452	-0.632984
1347		FGSG_03915		NCU09429		1886		1.87531	-0.167971	1.17348	-0.88303	2.49127	-0.51546	2.01764	-1.17961	0.61596	-0.347489	0.844154	-0.296576	0.844154	-0.347489
1348		FGSG_01244		NCU10810		3214		1.24861	-0.33125	0.799785	-0.475521	2.09275	-0.484678	1.11159	-0.606039	0.844135	-0.153428	0.311806	-0.130518	0.844135	-0.153428
1349		FGSG_05404		NCU00182		2927		1.17278	-0.144061	0.0614312	-0.0758628	2.01617	0.00193935	0.128935	-0.262397	0.843382	0.146001	0.0675037	-0.186534	0.843382	-0.186534
1350		FGSG_04134		NCU07846		2507		0.518177	1.01503	-0.874381	1.66934	0.609889	1.85789	-1.11336	1.9077	0.0917122	0.842868	-0.238983	0.238351	0.842868	-0.238983
1351		FGSG_04365		NCU01491		3906		1.24327	-0.123212	0.164828	-0.115249	2.08537	-0.194698	0.17629	-0.19495	0.842091	-0.071486	0.0114617	-0.0797008	0.842091	-0.0797008
1352		FGSG_11829		NCU08642		3162		1.32289	-0.0847478	0.203596	0.548882	2.1647	-0.198507	0.515462	0.388838	0.84181	-0.11376	0.311866	-0.160044	0.84181	-0.160044
1353		FGSG_07393		NCU03838		2703		0.71441	-0.249288	0.357523	0.0831175	1.5558	-0.120335	0.356632	-0.130579	0.841385	0.128953	-0.000891172	-0.213696	0.841385	-0.213696
1354		FGSG_08702		NCU09065		3503		0.990879	-0.000535808	0.497912	0.0919668	1.83225	0.301484	0.497669	-0.0311285	0.841367	0.30202	-0.000243051	-0.123095	0.841367	-0.123095
1355		FGSG_06421		NCU05637		3384		1.49487	-0.360692	0.119623	0.0686338	2.33566	-0.495461	0.055848	0.087753	0.840797	-0.134769	-0.0637747	0.0191192	0.840797	-0.134769
1356		FGSG_06016		NCU09492		4296		1.22026	0.110145	0.642044	-0.0656437	2.06019	0.0902172	0.972508	0.0287771	0.839935	-0.0199281	0.330464	0.0944208	0.839935	-0.0199281
1357		FGSG_09456		NCU00629		1851		-0.0480916	0.700967	-0.792873	0.281402	0.055024	0.515676	0.0470165	-0.0751282	0.103116	-0.185291	0.83989	-0.35653	0.83989	-0.35653
1358		FGSG_02470		NCU05194		2560		1.33373	0.0899732	0.529318	-0.376994	2.17293	0.570431	0.650802	-0.609049	0.839204	0.480458	0.121484	-0.232055	0.839204	-0.232055
1359		FGSG_01442		NCU01722		4477		1.24531	-0.0445604	0.307925	-0.082637	2.08446	0.207805	0.382162	0.211772	0.839147	0.252365	0.074237	0.294409	0.839147	0.074237
1360		FGSG_05075		NCU04340		1094		2.08165	-2.05668	0.856929	-0.410613	2.92033	-2.64976	0.926357	-0.486932	0.838679	-0.593071	0.069428	-0.076319	0.838679	-0.593071
1361		FGSG_07288		NCU06447		3445		0.933585	-0.205733	-0.103195	0.171298	1.77226	-0.308512	-0.188019	0.0423089	0.838676	-0.102779	-0.0848241	-0.128989	0.838676	-0.128989
1362		FGSG_08863		NCU02153		1439		1.31766	0.159417	0.211298	-0.16192	2.15609	0.164369	0.336959	-0.620963	0.838432	0.00495155	0.125661	-0.459043	0.838432	-0.459043
1363		FGSG_00126		NCU05123		998		2.29363	-0.797262	-0.434891	0.510853	2.9811	0.0405665	-1.06831	0.696684	0.687461	0.837828	-0.633423	0.185831	0.837828	-0.633423
1364		FGSG_08726		NCU00687		3783		1.2835	0.184797	0.0644641	-0.134018	2.12097	0.21928	-0.0290799	-0.131331	0.837468	0.0344827	-0.093544	0.00268631	0.837468	-0.093544
1365		FGSG_02071		NCU07741		3527		0.903861	-0.142851	0.274101	0.0419018	1.74115	-0.0678961	0.15326	-0.0626298	0.837291	0.0749546	-0.120841	-0.104532	0.837291	-0.120841
1366		FGSG_08548		NCU00573		3463		1.27599	-0.543486	0.243962	-0.134435	2.11287	-0.670686	0.225402	-0.0455583	0.83688	-0.1272	-0.0185609	0.0888763	0.83688	-0.1272
1367		FGSG_09560		NCU07997		956		1.13414	-1.12236	-0.225431	0.0991403	1.97059	-1.77709	-0.399959	0.326507	0.836448	-0.654736	-0.174528	0.227367	0.836448	-0.654736
1368		FGSG_05940		NCU08641		312		1.92087	-0.221045	-0.069953	-1.31992	2.75709	-0.0512959	-0.270525	-3.05327	0.836224	0.169749	-0.200572	-1.73335	0.836224	-1.73335
1369		FGSG_05594		NCU03293		1455		1.34902	-1.14693	0.919473	-1.7451	0.893249	-0.36532	1.7556	-2.17171	-0.455774	0.781606	0.836131	-0.426604	0.836131	-0.455774
1370		FGSG_00464		NCU03083		2447		0.906903	0.127928	0.151789	0.0277375	1.74248	0.413004	0.144459	-0.219559	0.835578	0.285076	-0.0073309	-0.247296	0.835578	-0.247296
1371		FGSG_10742		NCU09337		771		0.349074	-0.663422	1.94073	-0.651074	-0.0175734	0.171892	1.15465	-0.766214	-0.366647	0.835313	-0.786077	-0.11514	0.835313	-0.786077
1372		FGSG_13033		NCU07393		554		0.350093	0.939195	-1.28567	0.368875	0.645839	1.77403	-2.34236	0.405633	0.295746	0.83484	-1.05668	0.036758	0.83484	-1.05668
1373		FGSG_12712		NCU08289		2368		1.12634	0.0468495	0.294715	-0.130092	1.96096	0.152695	0.426513	-0.388808	0.834617	0.105846	0.131798	-0.258716	0.834617	-0.258716
1374		FGSG_12755		NCU09007		505		0.921001	1.10133	0.179369	1.06216	1.17608	1.93448	0.365842	-0.0763872	0.255082	0.833151	0.186473	-1.13855	0.833151	-1.13855
1375		FGSG_08248		NCU08537		281		1.12096	-3.23697	0.688929	-1.89466	1.9532	-5.16737	0.761173	-2.68437	0.832238	-1.9304	0.0722435	-0.789708	0.832238	-1.9304
1376		FGSG_04946		NCU04427		2458		1.07394	-0.23197	0.555079	-0.41377	1.90584	-0.390444	0.74437	-0.659527	0.831901	-0.158474	0.189291	-0.245757	0.831901	-0.245757
1377		FGSG_07342		NCU04182		1062		0.96046	-0.381599	0.520102	0.212779	1.79218	-0.567241	0.759841	-0.392503	0.831724	-0.185641	0.239738	-0.605282	0.831724	-0.605282
1378		FGSG_02819		NCU09656		538		1.31974	-2.29164	0.467302	-0.273272	2.15134	-3.3759	1.09402	-0.279012	0.831592	-1.08426	0.626715	-0.0057406	0.831592	-1.08426
1379		FGSG_01426		NCU01679		421		0.484252	0.163268	1.26109	-2.0296	0.620893	0.307707	2.0926	-3.36302	0.13664	0.144439	0.831508	-1.33342	0.831508	-1.33342
1380		FGSG_11820		NCU09878		2772		1.09871	-0.285329	0.0478024	0.0910288	1.92988	-0.490778	0.246641	-0.0969438	0.83117	-0.205449	0.198839	-0.187973	0.83117	-0.205449
1381		FGSG_08285		NCU05545		500		0.976382	-0.0120517	0.589512	0.864406	1.80732	0.0654007	0.703018	-0.279011	0.830941	0.0774524	0.113506	-1.14342	0.830941	-1.14342
1382		FGSG_02652		NCU05771		4160		1.10501	-0.14406	0.238429	0.00804867	1.93557	-0.181212	0.190493	0.133032	0.830561	-0.0371517	-0.0479354	0.124984	0.830561	-0.0479354
1383		FGSG_10186		NCU04584		619		0.928582	0.724335	0.207667	-1.44776	1.75901	1.15301	0.466149	-2.40285	0.830432	0.428672	0.258482	-0.955085	0.830432	-0.955085
1384		FGSG_07622		NCU04912		425		0.0692648	1.3724	0.435113	-2.13426	0.0420671	2.20225	0.74473	-3.4618	-0.0271978	0.829843	0.309617	-1.32755	0.829843	-1.32755
1385		FGSG_05442		NCU00161		322		0.305868	0.870249	-0.550261	1.20583	-0.0518959	1.70009	-0.160944	-0.499763	-0.357764	0.829841	0.389317	-1.70559	0.829841	-1.70559
1386		FGSG_07322		NCU04188		3484		1.06988	-0.401622	0.1128	0.00598277	1.8997	-0.526959	0.0356668	0.0462065	0.82982	-0.125337	-0.0771334	0.0402237	0.82982	-0.125337
1387		FGSG_11797		NCU01782		2862		1.22004	-0.330728	0.252651	0.0222346	2.04956	-0.525214	0.35728	0.184973	0.829517	-0.194486	0.10463	0.162738	0.829517	-0.194486
1388		FGSG_01874		NCU04125		3215		1.19543	-0.318132	0.382499	-0.0468958	2.02465	-0.471253	0.570501	-0.148499	0.829223	-0.153121	0.188002	-0.101604	0.829223	-0.153121
1389		FGSG_00957		NCU06774		4027		1.27086	-0.407555	0.310878	0.270881	2.09955	-0.472066	0.416391	0.401687	0.82869	-0.0645104	0.105513	0.130807	0.82869	-0.0645104
1390		FGSG_09891		NCU06717		1597		0.659689	-0.149841	0.285969	-0.598732	1.48816	-0.244126	0.261736	-1.01668	0.828467	-0.0942849	-0.0242334	-0.417947	0.828467	-0.417947
1391		FGSG_06565		NCU07276		465		0.338723	1.1484	0.805406	0.181607	0.366886	1.97629	0.986523	-1.04719	0.0281638	0.827895	0.181117	-1.2288	0.827895	-1.2288
1392		FGSG_08449		NCU03886		1032		0.0812668	0.692101	-1.17751	1.4872	0.224774	1.0713	-1.7957	2.31459	0.143507	0.379195	-0.618194	0.827385	0.827385	-0.618194
1393		FGSG_00627		NCU03360		2891		1.25482	-0.231105	0.560566	-0.107036	2.08172	-0.422131	0.824725	-0.167742	0.826894	-0.191026	0.264159	-0.0607059	0.826894	-0.191026
1394		FGSG_09274		NCU04747		4317		1.5077	-0.251328	0.167631	-0.0537826	2.33402	-0.143975	0.323372	-0.0680846	0.826318	0.107353	0.15574	-0.014302	0.826318	-0.014302
1395		FGSG_06031		NCU03527		621		0.362732	0.180031	-0.289835	0.406569	0.565722	0.20141	0.536386	-0.544837	0.20299	0.0213788	0.826221	-0.951406	0.826221	-0.951406
1396		FGSG_09448		NCU00602		299		-2.34937	0.438551	-0.630211	0.999613	-4.18078	0.481767	-0.804624	1.82532	-1.83141	0.0432155	-0.174413	0.82571	0.82571	-1.83141
1397		FGSG_07387		NCU11277		4246		1.30368	0.101342	0.175217	0.235622	2.12833	0.260931	0.261767	0.204713	0.824653	0.159589	0.0865495	-0.0309084	0.824653	-0.0309084
1398		FGSG_06101		NCU03808		2127		0.583366	0.941768	-0.296895	0.086485	0.697555	1.7645	-0.593256	0.163876	0.114189	0.822731	-0.296361	0.0773906	0.822731	-0.296361
1399		FGSG_00288		NCU02108		3244		0.930301	0.814596	-0.371935	-0.255512	1.7512	1.26329	-0.162176	-0.404266	0.820899	0.448691	0.20976	-0.148753	0.820899	-0.148753
1400		FGSG_12734		NCU07875		1862		1.63184	0.352552	0.164946	0.300546	2.45239	0.410021	0.372154	-0.0531387	0.82055	0.0574696	0.207208	-0.353685	0.82055	-0.353685
1401		FGSG_07139		NCU01247		4465		1.13334	-0.0289905	0.329751	-0.0628428	1.95372	0.151985	0.396792	-0.00266354	0.820377	0.180976	0.0670409	0.0601793	0.820377	0.0601793
1402		FGSG_05194		NCU06713		3170		0.842622	-0.306379	-0.045144	0.0511552	1.66296	-0.465078	-0.13938	0.177856	0.820337	-0.158699	-0.0942359	0.1267	0.820337	-0.158699
1403		FGSG_07020		NCU01461		2993		0.518375	0.949556	0.294563	0.161039	0.74038	1.76954	0.114881	0.184266	0.222005	0.819982	-0.179682	0.0232267	0.819982	-0.179682
1404		FGSG_06027		NCU08427		1487		0.478563	0.154606	0.281141	-0.775608	1.29825	0.678586	0.407357	-1.22132	0.819688	0.523981	0.126216	-0.445708	0.819688	-0.445708
1405		FGSG_02533		NCU00158		3209		1.11883	-0.07815	-0.141763	-0.0784442	1.93815	-0.145686	-0.187577	-0.232379	0.819316	-0.0675361	-0.0458136	-0.153934	0.819316	-0.153934
1406		FGSG_11884		NCU02704		1445		1.14699	-0.374325	-1.1046	0.692947	1.17634	-0.783112	-0.285957	0.235776	0.0293564	-0.408788	0.818646	-0.457171	0.818646	-0.457171
1407		FGSG_09947		NCU10063		1211		1.33275	-0.899152	0.420257	0.611802	0.786732	-0.0812213	0.37101	1.17708	-0.54602	0.817931	-0.0492472	0.565281	0.817931	-0.54602
1408		FGSG_09293		NCU05609		742		2.44701	-0.326966	1.12873	-1.10107	1.63333	-0.87156	1.94633	-1.41668	-0.813681	-0.544594	0.817604	-0.315608	0.817604	-0.813681
1409		FGSG_06580		NCU08535		399		-1.07489	0.355774	1.59123	0.952903	-0.257797	0.58425	2.2613	-0.43516	0.817096	0.228476	0.670064	-1.38806	0.817096	-1.38806
1410		FGSG_06067		NCU06894		2929		1.41302	-0.149745	0.163239	0.0709012	2.22905	-0.0215873	-0.0229322	-0.0719574	0.816023	0.128158	-0.186171	-0.142859	0.816023	-0.186171
1411		FGSG_10812		NCU02307		1790		1.8147	-1.44601	0.144776	-1.03733	1.6599	-1.8188	0.14099	-0.222098	-0.154794	-0.372787	-0.00378545	0.815236	0.815236	-0.372787
1412		FGSG_00410		NCU03270		1769		2.33677	-0.120935	0.0844415	-0.136156	3.1516	0.0926259	0.121156	-0.51264	0.814828	0.213561	0.0367149	-0.376484	0.814828	-0.376484
1413		FGSG_07868		NCU05010		856		-0.00449947	0.905368	-0.0672424	-0.183357	-0.171678	1.71949	-0.277923	-0.901445	-0.167178	0.814125	-0.21068	-0.718089	0.814125	-0.718089
1414		FGSG_09605		NCU04341		4250		0.519079	0.0247953	0.315146	-0.116051	1.33299	0.0957463	0.552484	-0.14516	0.813909	0.0709509	0.237338	-0.0291088	0.813909	-0.0291088
1415		FGSG_00275		NCU02458		2400		0.0803015	1.29242	-0.38929	-0.125623	0.368881	2.10613	-0.54108	-0.380053	0.288579	0.813705	-0.15179	-0.254431	0.813705	-0.254431
1416		FGSG_08857		NCU02160		2404		0.991299	-0.766956	0.410223	-0.129778	1.80434	-1.02057	0.566092	0.00484916	0.813046	-0.253614	0.15587	0.134627	0.813046	-0.253614
1417		FGSG_05392		NCU06414		2998		1.18811	-0.170717	0.443186	-0.143377	2.00069	-0.349728	0.595511	-0.100751	0.812578	-0.179011	0.152325	0.0426259	0.812578	-0.179011
1418		FGSG_09518		NCU04741		2430		1.48306	-0.143136	0.273255	-0.526994	2.29538	0.196451	0.240416	-0.776785	0.812326	0.339586	-0.0328389	-0.249792	0.812326	-0.249792
1419		FGSG_07960		NCU02378		83		-8.44944	-0.588238	1.49275	-0.841563	-14.4802	-0.970998	2.30446	-1.90999	-6.03081	-0.38276	0.811717	-1.06843	0.811717	-6.03081
1420		FGSG_08637		NCU00962		4373		1.08019	-0.0756259	0.191906	-0.0530307	1.89126	-0.0746622	0.379096	0.0309635	0.811072	0.000963765	0.18719	0.0839942	0.811072	0.000963765
1421	N54	FGSG_09475	WT	NCU09788	perithecia with short, small beaks	1791		-1.40672	0.078235	-0.453462	0.816053	-0.595868	-0.115155	-0.204723	0.443508	0.810849	-0.19339	0.248739	-0.372545	0.810849	-0.372545
1422		FGSG_06222		NCU08278		963		0.298488	0.483072	-0.93128	0.350382	0.106639	1.29265	-1.58382	0.429477	-0.191849	0.80958	-0.652543	0.0790944	0.80958	-0.652543
1423		FGSG_06971		NCU00091		2605		1.37291	-0.408389	0.478271	-0.0425602	2.18125	-0.635554	0.711329	-0.0910341	0.808336	-0.227165	0.233058	-0.0484739	0.808336	-0.227165
1424		FGSG_01944		NCU06367		2277		0.970531	0.120333	0.143274	-0.412581	1.7788	0.148315	0.260759	-0.681509	0.808264	0.027982	0.117485	-0.268928	0.808264	-0.268928
1425		FGSG_12980		NCU00356		1267		1.27895	-0.363901	0.359247	-0.157148	2.08698	-0.885131	0.72427	-0.195089	0.808034	-0.52123	0.365022	-0.037941	0.808034	-0.52123
1426		FGSG_08739		NCU02139		1473		1.31032	-1.2605	0.0892226	-0.21177	2.11811	-1.71001	-0.179367	-0.203968	0.807798	-0.449507	-0.26859	0.00780182	0.807798	-0.449507
1427		FGSG_05082		NCU07727		3896		0.877095	-0.0833886	-0.061443	-0.0498948	1.68473	-0.163689	-0.0872634	-0.0739238	0.807638	-0.0803005	-0.0258204	-0.0240291	0.807638	-0.0803005
1428		FGSG_10377		NCU01339		2094		-0.204338	0.781202	0.00287307	-0.114471	-0.381161	1.58843	-0.150209	-0.417117	-0.176823	0.807231	-0.153083	-0.302646	0.807231	-0.302646
1429		FGSG_01497		NCU03116		1004		1.84252	0.367364	0.745364	-1.03742	2.64959	0.825004	1.14928	-1.6675	0.807071	0.45764	0.403913	-0.630083	0.807071	-0.630083
1430		FGSG_06670		NCU06238		3908		0.962987	-0.330235	0.269366	0.279511	1.77	-0.354579	0.225357	0.199965	0.807017	-0.0243442	-0.0440094	-0.0795461	0.807017	-0.0795461
1431		FGSG_01334		NCU02963		1924		0.931807	-0.296887	0.185696	-0.492398	1.73826	-0.364915	0.396991	-0.831406	0.806456	-0.0680276	0.211295	-0.339008	0.806456	-0.339008
1432		FGSG_02640		NCU05777		1857		0.279325	0.760043	0.380379	-0.219465	0.692838	1.56637	0.483292	-0.574981	0.413513	0.806332	0.102913	-0.355516	0.806332	-0.355516
1433		FGSG_01510		NCU02789		2491		0.666702	1.10653	-0.122382	-0.171765	1.11163	1.91256	-0.215358	-0.413201	0.444929	0.806035	-0.0929759	-0.241436	0.806035	-0.241436
1434		FGSG_09297		NCU07129		1405		-0.192701	0.030109	-1.40817	-0.461981	-0.341536	0.836062	-1.88114	-0.604136	-0.148835	0.805953	-0.472961	-0.142155	0.805953	-0.472961
1435		FGSG_04603		NCU05653		161		1.06426	-4.87368	-0.0171265	0.221821	1.87002	-8.06409	-0.0880159	0.276024	0.805763	-3.19041	-0.0708894	0.0542031	0.805763	-3.19041
1436		FGSG_01179		NCU02041		571		0.725826	0.858184	0.160282	-1.30388	0.884312	1.66345	0.132337	-2.33066	0.158487	0.805266	-0.0279451	-1.02677	0.805266	-1.02677
1437		FGSG_10242		NCU04606		4049		1.46737	-0.0435507	0.104479	0.0579601	2.27247	0.200414	0.0426099	0.246092	0.805095	0.243965	-0.0618688	0.188132	0.805095	-0.0618688
1438		FGSG_06885		NCU03263		2043		0.422286	-0.0555587	0.135858	-0.221761	1.22714	-0.365892	0.52772	-0.336914	0.804854	-0.310333	0.391861	-0.115153	0.804854	-0.310333
1439		FGSG_05297		NCU08276		2477		1.16159	-0.309163	0.41646	-0.0586459	1.9652	-0.551893	0.695615	-0.158586	0.80361	-0.24273	0.279156	-0.0999403	0.80361	-0.24273
1440		FGSG_12733		NCU07876		2285		1.43895	-0.0572738	0.127475	0.178489	2.2425	-0.0810149	0.220022	-0.0900584	0.803549	-0.023741	0.0925472	-0.268547	0.803549	-0.268547
1441		FGSG_00665		NCU02619		1074		0.627597	1.16504	0.261246	-0.45311	0.681947	1.96813	0.532692	-1.05372	0.05435	0.803094	0.271446	-0.600615	0.803094	-0.600615
1442		FGSG_08921		NCU01920		2517		0.0989131	1.54861	-0.594142	-0.208155	0.298402	2.35157	-0.831866	-0.234766	0.199488	0.802957	-0.237724	-0.0266103	0.802957	-0.237724
1443		FGSG_01298		NCU02713		1679		0.413687	0.149698	-0.760718	2.9833	0.528356	0.270175	-1.15533	3.78571	0.114668	0.120477	-0.394616	0.802409	0.802409	-0.394616
1444		FGSG_04046		NCU04498		3259		1.3315	-0.394236	-0.00274705	0.116836	2.13361	-0.541296	0.151695	-0.0184751	0.80211	-0.14706	0.154442	-0.135311	0.80211	-0.14706
1445		FGSG_08805		NCU09101		4431		1.20101	0.247386	-0.0279059	-0.0853331	2.00281	0.360506	0.0605223	-0.0568819	0.801806	0.113119	0.0884282	0.0284512	0.801806	0.0284512
1446		FGSG_04346		NCU08625		2195		0.0663713	0.997503	-0.294061	0.176411	0.207128	1.79863	-0.135336	-0.107455	0.140756	0.801124	0.158725	-0.283866	0.801124	-0.283866
1447		FGSG_05550		NCU06485		1209		0.703109	0.437617	-0.702559	0.0641797	0.799353	1.23826	-1.24933	0.023603	0.096244	0.800646	-0.546767	-0.0405766	0.800646	-0.546767
1448		FGSG_08544		NCU04014		2439		1.15537	-0.167771	0.631131	-0.0451349	1.95555	-0.0042726	0.746777	-0.29341	0.80018	0.163499	0.115646	-0.248275	0.80018	-0.248275
1449		FGSG_05512		NCU07863		4270		1.41669	-0.118676	0.115766	0.174886	2.21682	-0.14442	0.218589	0.309845	0.800131	-0.0257438	0.102823	0.134959	0.800131	-0.0257438
1450		FGSG_10531		NCU08148		1102		0.544484	-1.4316	-0.0562251	-0.671527	1.34453	-2.02147	0.293838	-1.16194	0.800045	-0.589871	0.350063	-0.490413	0.800045	-0.589871
1451		FGSG_13745		NCU04254		4478		1.4164	1.326	-0.157573	0.232336	2.11248	2.12572	-0.0829654	0.46261	0.696077	0.799727	0.0746078	0.230274	0.799727	0.0746078
1452		FGSG_13651		NCU06996		643		1.01282	1.22219	0.630902	-1.46477	1.73539	2.02179	0.999707	-2.38205	0.722569	0.799602	0.368805	-0.917277	0.799602	-0.917277
1453		FGSG_07196		NCU01288		4233		1.25772	-0.0385259	0.415298	0.0948342	2.05686	-0.0461357	0.616822	0.0609392	0.799147	-0.00760976	0.201523	-0.033895	0.799147	-0.033895
1454		FGSG_09271		NCU04063		3118		0.59775	-0.19575	0.26795	0.00433316	1.39689	-0.305761	0.416503	-0.161212	0.799137	-0.110011	0.148553	-0.165546	0.799137	-0.165546
1455		FGSG_05238		NCU00782		175		-0.220657	1.10658	1.51952	-4.78137	0.0120011	1.90569	2.16552	-7.8011	0.232658	0.79911	0.646005	-3.01972	0.79911	-3.01972
1456		FGSG_06963		NCU00109		2153		0.696868	-0.154076	0.395326	-0.600601	1.49585	-0.235985	0.620132	-0.892079	0.798983	-0.0819091	0.224806	-0.291478	0.798983	-0.291478
1457		FGSG_05336		NCU04041		1346		0.426513	0.862735	-0.635476	-0.0816244	0.659954	1.66128	-1.12652	-0.00402931	0.233441	0.798548	-0.491047	0.077595	0.798548	-0.491047
1458		FGSG_10207		NCU04231		860		0.0803284	-1.73374	0.0199297	0.821719	-0.532577	-2.45104	-0.125219	1.61882	-0.612906	-0.717296	-0.145148	0.7971	0.7971	-0.717296
1459		FGSG_01629		NCU05343		4391		1.31714	0.559349	0.195187	0.0545897	2.1137	1.06283	0.202205	0.159082	0.796557	0.503479	0.00701734	0.104492	0.796557	0.00701734
1460		FGSG_09498		NCU03889		2205		1.061	-0.180309	-0.0516986	-0.11517	1.85749	-0.273006	-0.0816115	-0.397366	0.796483	-0.0926971	-0.0299129	-0.282196	0.796483	-0.282196
1461		FGSG_00785		NCU00408		758		0.131582	1.13329	-0.509303	-0.761582	0.21597	1.86677	0.285699	-1.56313	0.0843888	0.733483	0.795002	-0.801549	0.795002	-0.801549
1462		FGSG_10015		NCU09846		4134		1.31294	-0.00994255	-0.0724926	0.340191	2.10737	-0.00248391	-0.123472	0.577695	0.794433	0.00745864	-0.0509792	0.237504	0.794433	-0.0509792
1463		FGSG_08999		NCU01472	WT	232		1.11787	1.23127	-0.0833378	2.36243	1.54794	2.02567	-0.0521933	0.0973799	0.430064	0.794399	0.0311445	-2.26505	0.794399	-2.26505
1464		FGSG_00626		NCU11927		665		1.26253	-0.378258	0.952827	-0.798909	2.05676	-0.439135	1.35345	-1.68794	0.794224	-0.0608767	0.400626	-0.889033	0.794224	-0.889033
1465		FGSG_00680		NCU03121	protoperithecia only	223		1.5705	-1.54551	1.99569	-2.23766	2.19899	-0.751346	2.00926	-4.60156	0.628489	0.79416	0.0135671	-2.36389	0.79416	-2.36389
1466		FGSG_00675		NCU03105		1021		1.4183	-0.0706864	0.261474	-0.519804	2.21194	0.0414606	0.428283	-1.14294	0.793637	0.112147	0.166809	-0.623139	0.793637	-0.623139
1467		FGSG_13723		NCU04604		4213		1.54008	-0.047848	0.0363785	0.225981	2.33342	0.00104301	-0.00190268	0.250363	0.793334	0.048891	-0.0382811	0.0243821	0.793334	-0.0382811
1468		FGSG_01930		NCU07985		2914		1.02953	-0.384825	0.157952	0.188033	1.82267	-0.572883	0.250622	0.199146	0.79314	-0.188058	0.0926701	0.0111126	0.79314	-0.188058
1469		FGSG_04426		NCU05735		3994		0.996729	-0.170831	-0.164009	0.0408989	1.78963	-0.239154	-0.196323	0.426384	0.792902	-0.0683228	-0.0323146	0.385485	0.792902	-0.0683228
1470		FGSG_09504		NCU04777		3410		1.64192	-0.279321	-0.0923185	0.505714	2.43414	-0.412473	-0.0504051	0.640522	0.792225	-0.133151	0.0419134	0.134809	0.792225	-0.133151
1471		FGSG_09750		NCU07004		1223		1.06137	0.183871	1.17089	-0.842045	1.8535	0.485737	1.7547	-1.38431	0.792132	0.301865	0.583811	-0.542263	0.792132	-0.542263
1472		FGSG_09330		NCU02099		825		0.605131	1.17009	-0.733642	0.143909	0.858834	0.429462	0.0578754	-0.36386	0.253703	-0.740626	0.791518	-0.507769	0.791518	-0.740626
1473		FGSG_09772		NCU05250		1638		0.717469	1.04555	0.362333	0.160166	1.02883	1.83702	0.500837	-0.246736	0.31136	0.79147	0.138504	-0.406902	0.79147	-0.406902
1474		FGSG_00911		NCU07482		2676		0.429131	0.903415	-0.233743	-0.825168	0.695728	1.69455	-0.450179	-0.719758	0.266597	0.791131	-0.216436	0.10541	0.791131	-0.216436
1475		FGSG_01040		NCU03320		3264		1.70042	-0.244765	0.312501	-0.136599	2.49105	-0.385689	0.563252	-0.282899	0.790628	-0.140925	0.250751	-0.1463	0.790628	-0.1463
1476		FGSG_02623		NCU04324		1542		0.784613	-0.576743	0.560575	0.012552	1.57474	-0.775634	0.804842	-0.418195	0.790123	-0.198892	0.244267	-0.430747	0.790123	-0.430747
1477		FGSG_12272		NCU01539		3205		1.53147	-0.242478	0.57966	-0.242778	2.32154	-0.191374	0.831155	-0.397001	0.790075	0.0511034	0.251494	-0.154222	0.790075	-0.154222
1478		FGSG_00452		NCU02997		4135		0.887154	-0.0290969	-0.224784	0.0227842	1.67704	-0.0798982	-0.114271	0.0310714	0.789883	-0.0508012	0.110513	0.00828716	0.789883	-0.0508012
1479		FGSG_10051		NCU04667		203		4.12871	-0.204703	0.661863	3.30056	4.91848	-0.467203	1.04847	0.600417	0.789766	-0.2625	0.386603	-2.70014	0.789766	-2.70014
1480		FGSG_04000		NCU07921		673		1.69709	-0.591209	-0.882781	1.97845	0.827132	-1.28171	-0.0932774	1.36115	-0.86996	-0.690505	0.789504	-0.617298	0.789504	-0.86996
1481		FGSG_05186		NCU01835		1283		-0.0661138	0.319976	-0.889689	0.530148	-0.0520289	0.455422	-1.40444	1.31963	0.0140848	0.135446	-0.514756	0.789482	0.789482	-0.514756
1482		FGSG_05369		NCU11341		252		1.03312	-0.367907	1.11799	-2.52678	1.61318	-0.178587	1.9069	-4.64962	0.580066	0.18932	0.788906	-2.12284	0.788906	-2.12284
1483		FGSG_07942		NCU02358		3489		0.746539	-0.209692	0.408153	0.0689405	1.53446	-0.326725	0.565886	-0.0555602	0.787918	-0.117033	0.157733	-0.124501	0.787918	-0.124501
1484		FGSG_01264		NCU08376		2808		0.926601	0.734419	-0.202248	-0.128015	1.71353	1.31737	-0.402946	-0.0701837	0.786931	0.582953	-0.200697	0.0578315	0.786931	-0.200697
1485		FGSG_08390		NCU10733		2362		1.15028	0.117423	0.271289	0.400107	1.9371	0.190889	0.402892	0.140698	0.786824	0.0734656	0.131603	-0.259409	0.786824	-0.259409
1486		FGSG_06303		NCU03287		1452		0.787729	-0.773025	0.0299479	-0.161438	1.23091	-0.648866	-0.426151	0.625041	0.443181	0.124158	-0.456099	0.786479	0.786479	-0.456099
1487		FGSG_08694		NCU03188		1863		1.48205	-0.807393	-0.40365	0.0283642	2.26843	-1.16057	-0.730706	0.249976	0.786377	-0.353173	-0.327056	0.221612	0.786377	-0.353173
1488		FGSG_07254		NCU06472		1231		0.302714	0.84686	0.0348025	0.383185	0.744574	1.63204	0.0378407	-0.155102	0.44186	0.785185	0.00303828	-0.538287	0.785185	-0.538287
1489		FGSG_07112		NCU08115		2095		1.11087	0.175875	0.548251	-0.302154	1.89592	0.780366	0.245823	-0.269132	0.78505	0.604491	-0.302428	0.0330226	0.78505	-0.302428
1490		FGSG_04411		NCU06763		671		1.17225	-0.428898	0.398187	0.571016	1.95721	-0.950037	0.965153	-0.304317	0.784959	-0.52114	0.566966	-0.875333	0.784959	-0.875333
1491		FGSG_09793		NCU05282		2976		0.886623	-0.243839	0.329719	-0.171339	1.67153	-0.249591	0.411322	-0.352638	0.784912	-0.00575255	0.0816025	-0.181299	0.784912	-0.181299
1492		FGSG_05233		NCU06621		2186		1.1521	0.0145071	-0.133566	0.390309	1.93691	0.472375	-0.419094	0.182905	0.784811	0.457868	-0.285528	-0.207403	0.784811	-0.285528
1493		FGSG_07415		NCU11661		1808		0.944357	0.877148	-0.852699	-0.0737617	1.09322	1.66127	-1.0887	-0.441234	0.148867	0.78412	-0.236002	-0.367472	0.78412	-0.367472
1494		FGSG_08315		NCU05579		659		0.893612	0.769935	0.0263626	1.12961	1.67726	1.29405	-0.0644353	0.23731	0.783644	0.524118	-0.090798	-0.892297	0.783644	-0.892297
1495		FGSG_08404		NCU04732		150		0.304816	-4.16401	0.424448	-1.60758	0.925083	-7.50131	1.20804	-2.50126	0.620267	-3.3373	0.783593	-0.893675	0.783593	-3.3373
1496		FGSG_09490		NCU05990		753		1.51548	0.178558	0.552903	-1.65426	1.95326	0.182093	1.33622	-2.45778	0.437774	0.0035351	0.783313	-0.803515	0.783313	-0.803515
1497		FGSG_05942		NCU07167		2100		0.713001	0.771343	-0.60017	0.65948	0.881531	1.5546	-0.902062	1.04576	0.16853	0.783258	-0.301891	0.386281	0.783258	-0.301891
1498		FGSG_04483		NCU07173		1221		1.19383	0.129047	0.184803	-0.786344	1.97661	0.125518	0.431278	-1.32886	0.782778	-0.00352982	0.246476	-0.54252	0.782778	-0.54252
1499		FGSG_01134		NCU07459		521		0.0282826	0.703413	-1.36134	0.59848	0.258694	1.4861	-2.4849	0.614532	0.230412	0.782686	-1.12356	0.0160514	0.782686	-1.12356
1500		FGSG_07441		NCU01202		3791		0.856335	-0.310023	0.292976	-0.236593	1.63828	-0.402598	0.360423	-0.2222	0.781944	-0.0925754	0.0674464	0.0143924	0.781944	-0.0925754
1501		FGSG_05125		NCU09527		3519		1.23448	-0.34159	-0.0220026	-0.0885227	2.0162	-0.268103	-0.143156	-0.0841379	0.781726	0.0734871	-0.121153	0.00438476	0.781726	-0.121153
1502		FGSG_03860		NCU09636		1121		0.414174	-0.131887	0.0970792	1.54611	0.214855	-0.154677	-0.485038	2.32752	-0.199318	-0.0227894	-0.582117	0.781407	0.781407	-0.582117
1503		FGSG_13010		NCU08360		3952		1.15668	0.150749	-0.307824	0.0295601	1.93809	0.0772974	-0.276611	0.0584631	0.781402	-0.0734518	0.031213	0.028903	0.781402	-0.0734518
1504		FGSG_07967		NCU02359		2326		0.947404	0.0112111	0.000786369	0.310219	1.72845	-0.252587	0.0875631	0.355942	0.781042	-0.263798	0.0867767	0.0457224	0.781042	-0.263798
1505		FGSG_04230		NCU02909		383		0.369229	-0.0905145	1.03193	-2.75151	0.515163	-0.174832	1.81261	-4.19889	0.145934	-0.0843176	0.780676	-1.44738	0.780676	-1.44738
1506		FGSG_06257		NCU01528		782		-1.08869	0.369474	-1.24697	0.116129	-1.86428	-0.143676	-0.466376	0.124184	-0.775583	-0.51315	0.78059	0.0080548	0.78059	-0.775583
1507		FGSG_09564		NCU06993		1569		0.669625	-0.161317	0.105184	0.677873	1.44972	0.0323606	-0.171163	0.254542	0.780094	0.193677	-0.276347	-0.42333	0.780094	-0.42333
1508		FGSG_09338		NCU02556		2795		1.31632	0.282254	0.402281	-0.268155	2.09631	0.370812	0.763698	-0.47007	0.779992	0.0885575	0.361417	-0.201915	0.779992	-0.201915
1509		FGSG_07065		NCU07388		677		1.246	-0.954712	0.899643	-0.675615	2.02547	-1.82065	1.56461	-1.02309	0.779471	-0.86594	0.664971	-0.347471	0.779471	-0.86594
1510		FGSG_05923		NCU01081		624		0.210913	0.903977	0.153941	-0.610547	0.543084	1.68338	0.117022	-1.55915	0.332171	0.779406	-0.0369193	-0.948605	0.779406	-0.948605
1511		FGSG_08781		NCU03164		1625		1.21595	1.11592	0.728484	-0.544522	1.99535	1.74454	1.13283	-0.956666	0.779393	0.628616	0.404343	-0.412144	0.779393	-0.412144
1512		FGSG_08572		NCU00668		4076		1.21173	-0.195471	0.306623	0.116909	1.99112	-0.25395	0.531638	0.211909	0.779385	-0.0584786	0.225016	0.0950005	0.779385	-0.0584786
1513		FGSG_12600		NCU01124		1174		1.37224	-0.479152	-0.316577	0.11428	2.15139	-0.676642	-0.875292	0.15136	0.779151	-0.19749	-0.558715	0.0370803	0.779151	-0.558715
1514		FGSG_00299		NCU01768		2694		0.016629	0.938742	-0.30389	0.0801838	0.0874215	1.71785	-0.51818	0.312937	0.0707926	0.779111	-0.21429	0.232753	0.779111	-0.21429
1515		FGSG_02040		NCU01229		3916		0.86453	0.304748	-0.0622564	-0.066813	1.64364	0.457864	-0.140318	-0.145398	0.779107	0.153116	-0.0780612	-0.0785848	0.779107	-0.0785848
1516		FGSG_02538		NCU07834		1118		1.14832	1.44494	-0.181386	-0.983459	1.92735	1.87254	0.161708	-1.56674	0.779039	0.427597	0.343094	-0.583281	0.779039	-0.583281
1517		FGSG_13120		NCU04155		945		1.02339	0.83884	-0.635939	0.96383	1.80188	1.56903	-1.29648	0.547899	0.778482	0.730193	-0.660537	-0.415931	0.778482	-0.660537
1518		FGSG_06674		NCU06233		2810		0.93074	-0.00851985	0.0968334	-0.335808	1.70894	-0.0326629	0.239082	-0.536203	0.778202	-0.0241431	0.142248	-0.200395	0.778202	-0.200395
1519		FGSG_00622		NCU00828		1870		0.164477	0.0166628	-0.776778	1.01613	0.942402	-0.0642224	-1.12838	1.47831	0.777925	-0.0808852	-0.351603	0.462177	0.777925	-0.351603
1520		FGSG_10244		NCU08962		4241		1.51807	-0.124995	-0.0748354	0.215707	2.29581	-0.0592006	-0.106562	0.424471	0.777745	0.065794	-0.0317266	0.208764	0.777745	-0.0317266
1521		FGSG_09586		NCU04388		3693		0.659584	-0.189925	0.258053	-0.237444	1.43703	-0.292647	0.225714	-0.114435	0.777451	-0.102722	-0.0323393	0.12301	0.777451	-0.102722
1522		FGSG_05109		NCU07662		1897		0.960553	-0.302346	-0.219388	0.240533	1.73773	-0.647923	-0.164507	0.183096	0.777179	-0.345577	0.0548803	-0.0574367	0.777179	-0.345577
1523		FGSG_06717		NCU00080		888		1.57235	0.114438	1.03148	-0.47655	2.34952	0.193128	1.70231	-1.17067	0.77717	0.0786902	0.670823	-0.694119	0.77717	-0.694119
1524		FGSG_00514		NCU03054		3178		1.03258	-0.472467	0.578718	0.0199347	1.80954	-0.629947	0.677184	-0.0032582	0.776961	-0.15748	0.098466	-0.023193	0.776961	-0.15748
1525		FGSG_13549		NCU05634		1746		0.566445	0.939236	0.118205	-0.0054132	0.902291	1.71592	0.123408	-0.386013	0.335846	0.776684	0.00520344	-0.380599	0.776684	-0.380599
1526		FGSG_00636		NCU08503		2888		1.13901	-0.251583	0.293454	-0.119177	1.91522	-0.347201	0.477834	-0.310611	0.776213	-0.0956183	0.18438	-0.191433	0.776213	-0.191433
1527		FGSG_03456		NCU00535		1785		1.06899	-0.299533	-0.773045	-0.411498	1.84513	-0.673293	-0.775264	-0.205615	0.776143	-0.37376	-0.00221886	0.205884	0.776143	-0.37376
1528		FGSG_00502		NCU08110		4259		0.715658	1.11192	-0.325436	0.09106	1.03649	1.88781	-0.321705	0.0643193	0.320833	0.775884	0.00373075	-0.0267407	0.775884	-0.0267407
1529		FGSG_12043		NCU06349		2573		0.690568	-0.310558	0.48129	0.117786	1.4664	-0.541262	0.550619	0.134303	0.775836	-0.230704	0.0693283	0.0165167	0.775836	-0.230704
1530		FGSG_00614		NCU09259		1260		1.0782	0.133244	0.705617	0.0586475	1.8538	0.584363	0.183708	-0.109585	0.775603	0.45112	-0.521909	-0.168233	0.775603	-0.521909
1531		FGSG_08436		NCU04785		2529		0.322022	1.12801	-0.273698	0.386425	0.516685	1.90325	-0.510083	0.213717	0.194663	0.77524	-0.236386	-0.172708	0.77524	-0.236386
1532		FGSG_05462		NCU00320		1067		0.997558	0.237921	1.00994	-0.0385399	1.77256	0.488935	1.37616	-0.641134	0.775	0.251014	0.366217	-0.602594	0.775	-0.602594
1533		FGSG_07011		NCU03662		598		0.699157	1.01153	0.521886	-0.170687	1.47415	1.68966	0.888437	-1.1519	0.774995	0.678129	0.366551	-0.981212	0.774995	-0.981212
1534		FGSG_07133		NCU01243		4222		1.53862	0.18555	-0.158148	0.106491	2.31261	0.266381	0.0209794	0.0703204	0.773997	0.0808315	0.179127	-0.0361707	0.773997	-0.0361707
1535		FGSG_04570		NCU04292		650		0.463631	0.22144	-1.96012	0.788044	-0.43865	0.174943	-1.18632	0.790393	-0.902281	-0.0464965	0.773795	0.00234831	0.773795	-0.902281
1536		FGSG_06346		NCU06091		3958		1.21998	-0.0950549	0.387951	-0.0838331	1.99318	-0.0335379	0.497405	-0.156723	0.773203	0.061517	0.109454	-0.0728904	0.773203	-0.0728904
1537		FGSG_07456		NCU01252		2761		1.27578	0.267739	0.0546522	-0.0517639	2.04891	0.334244	0.143066	-0.258115	0.773132	0.066505	0.0884134	-0.206351	0.773132	-0.206351
1538	N53	FGSG_02751	enhanced stroma	NCU08856	arrest at early stage, no asci or ascospores, no beaks	766		0.658096	0.835419	-0.989838	-0.123517	-0.137251	1.60851	-1.06768	-0.181212	-0.795347	0.773089	-0.0778434	-0.0576944	0.773089	-0.795347	0.377306	0.480625
1539		FGSG_07214		NCU00066		2637		1.26915	-0.082364	0.408546	-0.280944	2.04164	-0.0618865	0.618127	-0.503159	0.772489	0.0204775	0.209581	-0.222215	0.772489	-0.222215
1540		FGSG_00482		NCU09261		1910		-0.260362	2.23023	-0.393024	-0.392668	-0.446707	3.00161	0.284195	-0.735206	-0.186345	0.771386	0.67722	-0.342538	0.771386	-0.342538
1541		FGSG_05978		NCU03622		4054		1.89594	-0.540503	0.146682	0.0945417	2.66725	-0.601513	0.310976	0.0671633	0.771312	-0.0610098	0.164293	-0.0273784	0.771312	-0.0610098
1542		FGSG_07433		NCU09537		4201		1.89422	-0.453542	0.52764	-0.235166	2.66533	-0.355735	0.723254	-0.276491	0.771112	0.0978073	0.195614	-0.0413253	0.771112	-0.0413253
1543		FGSG_01370		NCU02980		4265		0.836484	0.1133	0.0474606	0.277224	1.60727	0.121318	0.0211572	0.307324	0.770789	0.00801763	-0.0263034	0.0301006	0.770789	-0.0263034
1544		FGSG_08916		NCU01932		2264		1.2294	1.07576	0.174587	-0.238446	1.89407	1.84613	0.420641	-0.509652	0.664665	0.770376	0.246054	-0.271206	0.770376	-0.271206
1545		FGSG_05538		NCU06498		3866		1.29265	-0.0821779	0.0153485	0.0620964	2.06225	-0.16587	0.0533156	0.0963379	0.769605	-0.0836918	0.0379671	0.0342415	0.769605	-0.0836918
1546		FGSG_00329		NCU06769		2198		0.129376	0.25877	0.373472	-0.338743	0.400485	1.02779	0.379745	-0.621981	0.271109	0.769021	0.00627249	-0.283238	0.769021	-0.283238
1547		FGSG_09681		NCU07531		857		1.54295	-0.666067	0.552277	0.416315	2.31132	-1.00539	0.778262	-0.301732	0.768372	-0.339324	0.225985	-0.718048	0.768372	-0.718048
1548		FGSG_08704		NCU00621		2576		0.976777	0.134649	0.817133	-0.41497	1.74489	0.36706	1.25272	-0.645655	0.768113	0.232411	0.435587	-0.230685	0.768113	-0.230685
1549	N62	FGSG_10755		NCU08137	WT	467		1.28423	0.258429	-2.07075	1.19521	1.74246	-0.967138	-1.45049	1.9632	0.458229	-1.22557	0.620254	0.76799	0.76799	-1.22557
1550		FGSG_02732		NCU10926		2697		1.02648	0.442414	0.150635	0.23933	1.794	0.778695	0.172971	0.0252516	0.767523	0.336281	0.0223363	-0.214078	0.767523	-0.214078
1551		FGSG_00509		NCU03291		4242		1.00466	-0.303581	0.446394	0.0718643	1.77198	-0.264512	0.513536	0.0402017	0.767314	0.0390693	0.0671427	-0.0316626	0.767314	-0.0316626
1552		FGSG_09414		NCU00562		4092		1.0841	-0.335929	0.13225	0.199677	1.85101	-0.391601	0.0988624	0.296907	0.766904	-0.0556725	-0.0333877	0.0972301	0.766904	-0.0556725
1553		FGSG_09037		NCU08904		637		0.732642	0.634147	-1.55263	0.325045	0.764714	1.40094	-2.48298	0.441675	0.0320722	0.766792	-0.930354	0.11663	0.766792	-0.930354
1554		FGSG_13630		NCU09931		2073		0.530938	-0.328712	0.0873013	0.0549073	1.29758	-0.108637	-0.218772	0.409052	0.766643	0.220076	-0.306073	0.354144	0.766643	-0.306073
1555		FGSG_08585		NCU00580		858		0.61818	1.10196	-1.35809	0.441887	1.16565	1.86804	-2.07592	0.662291	0.547468	0.766084	-0.717826	0.220405	0.766084	-0.717826
1556		FGSG_01215		NCU02681		2610		0.852256	-0.230724	0.0546008	0.388398	1.6179	-0.347635	0.185421	0.162456	0.765641	-0.11691	0.13082	-0.225942	0.765641	-0.225942
1557		FGSG_00468		NCU11251		4039		1.29447	-0.274288	0.0386213	-0.192663	2.06002	-0.337205	0.0871061	-0.0323439	0.765544	-0.0629172	0.0484848	0.160319	0.765544	-0.0629172
1558		FGSG_11976		NCU09571		1607		0.705876	1.0478	-0.581214	0.271381	1.02182	1.81329	-0.997097	0.218403	0.315942	0.765483	-0.415883	-0.0529781	0.765483	-0.415883
1559		FGSG_00616		NCU11484		1699		0.886555	-0.234643	0.260277	-0.322252	1.65201	-0.403374	0.336655	-0.712938	0.765453	-0.168732	0.0763789	-0.390686	0.765453	-0.390686
1560		FGSG_11848		NCU02554		3686		0.899644	-0.118278	0.409407	-0.0991848	1.6649	-0.221879	0.608692	-0.137965	0.765252	-0.103601	0.199285	-0.0387805	0.765252	-0.103601
1561		FGSG_06677		NCU00220		1325		1.30299	0.0552637	0.324537	-0.262288	2.06819	0.0677922	0.687135	-0.761702	0.765191	0.0125285	0.362598	-0.499415	0.765191	-0.499415
1562		FGSG_01323		NCU09814		3713		0.934839	-0.0982988	0.549419	-0.121448	1.69978	-0.00283523	0.731102	-0.221987	0.764941	0.0954636	0.181683	-0.100539	0.764941	-0.100539
1563		FGSG_00708		NCU00905		2941		0.385673	0.94299	-0.404365	0.818976	1.10462	1.70729	-0.449718	0.634612	0.718948	0.764302	-0.0453527	-0.184364	0.764302	-0.184364
1564		FGSG_08913		NCU01938		3238		1.09793	-0.0239124	1.05722	-0.426561	1.81875	-0.173452	1.82148	-0.485041	0.720817	-0.14954	0.764263	-0.0584799	0.764263	-0.14954
1565		FGSG_07969		NCU02362		1975		1.09564	-0.374082	0.226844	-0.339015	1.85959	-0.70259	0.372305	-0.590435	0.763945	-0.328508	0.145461	-0.25142	0.763945	-0.328508
1566		FGSG_06070		NCU05894		584		0.424157	0.846158	-0.74843	-0.296131	0.399441	1.60987	-1.74529	-0.204196	-0.0247161	0.763716	-0.996863	0.0919349	0.763716	-0.996863
1567		FGSG_01388		NCU02544		4060		1.15053	-0.255925	0.324348	0.0811632	1.91383	-0.31629	0.365753	0.183626	0.763301	-0.0603646	0.0414052	0.102462	0.763301	-0.0603646
1568	N39	FGSG_16340	perithecial initials	NCU00552	lack of carotinoid pigments	4023		-0.487232	-0.420207	0.557336	-1.02031	-0.552578	-0.21173	1.03325	-0.257016	-0.0653461	0.208477	0.475909	0.763298	0.763298	-0.0653461	0.0223626	0.173401
1569		FGSG_09517		NCU04742		1878		1.7118	0.580476	-0.090088	-0.33652	2.47501	1.03198	-0.145461	-0.686367	0.763211	0.451504	-0.0553732	-0.349848	0.763211	-0.349848
1570		FGSG_09312		NCU10048		1776		1.25532	0.369212	0.0264498	-0.343658	2.0183	0.761339	-0.294423	-0.718958	0.762981	0.392127	-0.320873	-0.3753	0.762981	-0.3753
1571		FGSG_11782		NCU02497		642		0.576144	0.883432	-0.761846	0.243395	0.98771	1.64635	-1.68489	0.44021	0.411566	0.762916	-0.923042	0.196816	0.762916	-0.923042
1572		FGSG_04168		NCU07658		3627		1.15081	-0.460346	0.526903	0.188494	1.91355	-0.536559	0.727243	0.0785678	0.762738	-0.0762126	0.20034	-0.109926	0.762738	-0.109926
1573		FGSG_07359		NCU02490		1950		0.826155	-0.691101	0.473813	-0.229546	1.58778	-1.02296	0.796387	-0.286503	0.76163	-0.331859	0.322574	-0.0569573	0.76163	-0.331859
1574		FGSG_07945		NCU06870		2593		1.14962	-0.507582	0.158614	0.15323	1.91101	-0.611608	0.245442	-0.0751802	0.761389	-0.104026	0.086828	-0.228411	0.761389	-0.228411
1575		FGSG_06531		NCU08553		1299		1.04967	0.129877	0.202048	-0.293046	1.8109	0.167947	0.2911	-0.803999	0.76123	0.0380704	0.0890518	-0.510953	0.76123	-0.510953
1576		FGSG_08640		NCU02033		2109		1.22028	0.142642	-0.0260954	0.017984	1.98131	0.132728	0.0144502	-0.282238	0.76103	-0.00991316	0.0405456	-0.300222	0.76103	-0.300222
1577		FGSG_09303		NCU11414		4407		0.1377	-0.05345	0.378123	-0.857955	0.312182	0.0651778	0.390946	-0.0970119	0.174483	0.118628	0.0128229	0.760944	0.760944	0.0128229
1578		FGSG_01561		NCU03350		3328		0.818346	-0.29616	0.549734	-0.169	1.57907	-0.436524	0.735413	-0.250067	0.76072	-0.140364	0.18568	-0.0810669	0.76072	-0.140364
1579		FGSG_07405		NCU03834		3889		1.14384	0.141843	-0.0708755	-0.145954	1.90446	0.309085	-0.0831364	-0.227065	0.760625	0.167242	-0.0122609	-0.0811113	0.760625	-0.0811113
1580		FGSG_05607		NCU03317		2979		0.906442	-0.480011	0.542173	-0.137511	1.66672	-0.611265	0.825284	-0.318498	0.760275	-0.131254	0.283111	-0.180987	0.760275	-0.180987
1581		FGSG_13109		NCU06443		1007		0.489019	0.226078	-0.143081	-0.0793519	1.21578	-0.402586	0.6171	-0.519647	0.726766	-0.628664	0.760181	-0.440295	0.760181	-0.628664
1582		FGSG_05138		NCU01184		3801		0.936554	-0.263158	-0.04844	-0.000959196	1.69664	-0.308429	-0.139586	0.0614857	0.760083	-0.0452706	-0.0911458	0.0624449	0.760083	-0.0911458
1583		FGSG_06331		NCU02879	perithecia with short, small beaks	228		0.956322	-0.211944	2.08349	-3.39754	1.71611	-1.05316	2.59219	-5.71343	0.759785	-0.841219	0.508693	-2.3159	0.759785	-2.3159
1584		FGSG_09790		NCU04354		3208		1.06259	0.116942	0.105285	-0.0452354	1.82093	0.364799	0.190069	-0.199222	0.758346	0.247857	0.0847838	-0.153987	0.758346	-0.153987
1585		FGSG_09633		NCU07263		2650		0.157386	0.0672044	-0.504361	0.715427	0.557629	0.0954818	-0.72356	1.47351	0.400243	0.0282774	-0.2192	0.758085	0.758085	-0.2192
1586		FGSG_11890		NCU02524		3424		1.20037	-0.333425	0.719975	-0.0177576	1.95845	-0.465005	0.75117	0.0140413	0.758078	-0.131581	0.0311942	0.031799	0.758078	-0.131581
1587		FGSG_09026		NCU06373		1112		1.15251	-0.039794	0.596517	-0.519146	1.57577	0.718063	0.00968338	-0.320541	0.423263	0.757857	-0.586834	0.198605	0.757857	-0.586834
1588		FGSG_05391		NCU00015		1328		0.0877168	-0.359611	0.345679	0.257619	0.263867	-0.858127	1.10332	-0.212398	0.17615	-0.498516	0.757644	-0.470017	0.757644	-0.498516
1589		FGSG_09740		NCU06520		750		0.172079	1.13065	-1.07581	0.475538	0.300044	1.88652	-1.88255	0.789301	0.127964	0.755872	-0.806742	0.313764	0.755872	-0.806742
1590		FGSG_04187		NCU08661		1880		0.642612	-0.494693	0.0696008	0.148194	1.39831	-0.658919	0.026028	-0.201468	0.755698	-0.164226	-0.0435728	-0.349662	0.755698	-0.349662
1591		FGSG_04270		NCU08027		975		1.15629	0.0560346	-0.378621	0.00959801	1.91197	-0.590697	0.237483	0.0158068	0.755683	-0.646732	0.616104	0.0062088	0.755683	-0.646732
1592		FGSG_12884		NCU06345		1087		1.36295	0.518882	0.542367	-0.896565	2.11839	1.1167	0.676858	-1.49155	0.755444	0.597818	0.134491	-0.594982	0.755444	-0.594982
1593		FGSG_10176		NCU01403		525		0.707363	0.152318	0.414087	-1.45724	0.9599	0.134108	1.16938	-2.57363	0.252537	-0.0182096	0.755292	-1.11639	0.755292	-1.11639
1594		FGSG_00809		NCU11196		1425		0.976615	-0.294501	-0.80732	0.48494	1.73119	-0.488129	-1.27286	0.98179	0.754579	-0.193627	-0.465545	0.496849	0.754579	-0.465545
1595		FGSG_09418		NCU09982		3667		0.809219	-0.145439	0.492474	-0.280473	1.56327	-0.119395	0.592778	-0.386092	0.754048	0.0260439	0.100303	-0.105619	0.754048	-0.105619
1596		FGSG_06234		NCU01430		136		0.857707	-4.99155	0.26747	-0.604725	0.587826	-8.61782	1.02148	-0.697331	-0.269882	-3.62627	0.754006	-0.0926058	0.754006	-3.62627
1597		FGSG_12461		NCU00985		267		1.76245	0.895788	1.05651	-2.04869	-0.256485	1.04532	1.81028	-3.01388	-2.01894	0.149537	0.753769	-0.965184	0.753769	-2.01894
1598		FGSG_00302		NCU03409		3088		0.554056	1.0189	-0.191577	-0.0455211	0.812781	1.7722	-0.336666	-0.214259	0.258724	0.753298	-0.145089	-0.168738	0.753298	-0.168738
1599		FGSG_04111		NCU00434		4305		0.893038	0.0199898	0.321267	-0.115957	1.64599	0.0147321	0.48249	-0.133988	0.752954	-0.00525771	0.161222	-0.0180305	0.752954	-0.0180305
1600		FGSG_01044		NCU00506		1992		0.899601	0.0607908	0.0118301	-0.148824	1.65191	0.14067	0.121868	-0.471516	0.752305	0.0798796	0.110038	-0.322693	0.752305	-0.322693
1601		FGSG_09756		NCU05245		1956		0.798673	0.0282025	-0.536949	0.199747	1.55093	0.111272	-0.868031	0.394289	0.752256	0.0830693	-0.331082	0.194542	0.752256	-0.331082
1602		FGSG_03061		NCU00891		291		-0.910998	-2.53358	0.502812	0.112633	-1.77246	-4.39282	1.25503	0.281392	-0.861461	-1.85924	0.752219	0.16876	0.752219	-1.85924
1603		FGSG_05894		NCU03786		3547		0.919708	-0.123331	0.324258	-0.267138	1.67088	-0.140437	0.473847	-0.38608	0.751171	-0.0171061	0.149589	-0.118942	0.751171	-0.118942
1604		FGSG_06920		NCU08989		2689		0.966723	-0.462746	0.575565	-0.29501	1.7177	-0.402438	0.605581	-0.509581	0.750972	0.0603078	0.0300165	-0.21457	0.750972	-0.21457
1605		FGSG_02609		NCU00117		2890		0.804266	-0.123186	0.457554	-0.198647	1.55503	-0.171444	0.707629	-0.38987	0.750763	-0.0482584	0.250075	-0.191222	0.750763	-0.191222
1606		FGSG_02767		NCU04435		1949		0.82997	-0.603159	0.482269	-0.0735863	1.58026	-0.935784	0.890376	-0.213388	0.750294	-0.332624	0.408107	-0.139802	0.750294	-0.332624
1607		FGSG_05255		NCU06610		2053		0.921717	-0.176704	0.275155	0.00810728	1.67071	-0.217501	0.534667	-0.301251	0.748989	-0.0407964	0.259512	-0.309359	0.748989	-0.309359
1608		FGSG_07180		NCU03739		1213		0.808528	-0.550952	0.485783	-0.212176	1.55671	-1.09581	1.06242	-0.358278	0.748186	-0.544858	0.576636	-0.146103	0.748186	-0.544858
1609		FGSG_05359		NCU05945		2301		1.23002	0.105871	-0.0507865	-0.0606095	1.97767	0.292044	-0.316995	-0.0855482	0.747651	0.186172	-0.266209	-0.0249387	0.747651	-0.266209
1610		FGSG_00308		NCU03556		3401		0.411153	-0.273327	-0.160337	0.349323	1.15869	0.0274015	-0.293997	0.591304	0.747539	0.300728	-0.133661	0.241982	0.747539	-0.133661
1611		FGSG_11803		NCU03111		2488		1.11906	0.510968	-0.199237	-0.128044	1.86612	0.885115	-0.209828	-0.370035	0.747066	0.374147	-0.0105904	-0.241991	0.747066	-0.241991
1612		FGSG_12689		NCU01189		3473		1.04154	0.473671	-0.00806825	0.0585867	1.78834	0.843734	-0.13417	-0.0476526	0.746799	0.370062	-0.126101	-0.106239	0.746799	-0.126101
1613		FGSG_00492		NCU09263		331		0.226521	-1.7872	-0.241398	-1.15802	-0.1682	-3.45053	0.504918	-2.01558	-0.394721	-1.66333	0.746317	-0.857557	0.746317	-1.66333
1614		FGSG_08522		NCU00656		1353		1.06	-0.0527598	0.569569	-0.198998	1.80628	-0.149467	1.04918	-0.685844	0.74628	-0.096707	0.479607	-0.486846	0.74628	-0.486846
1615		FGSG_00861		NCU03117		1284		0.542114	0.309603	-0.723519	0.380972	0.0274369	1.05546	-0.844411	0.266284	-0.514677	0.745861	-0.120892	-0.114689	0.745861	-0.514677
1616		FGSG_13380		NCU05564		3775		1.22511	0.0109905	-0.153514	0.527685	1.97062	-0.0795046	-0.248284	0.778844	0.745507	-0.0904951	-0.0947699	0.251159	0.745507	-0.0947699
1617		FGSG_01105		NCU02528		411		0.494552	0.349146	-1.42032	0.956673	0.896035	1.02073	-2.77699	1.70203	0.401483	0.671583	-1.35667	0.745353	0.745353	-1.35667
1618		FGSG_07941		NCU02356		3688		1.32236	0.0208624	0.205953	0.0496315	2.06702	-0.0827049	0.49338	0.127447	0.744657	-0.103567	0.287427	0.0778153	0.744657	-0.103567
1619		FGSG_01907		NCU01277		4051		0.812029	-0.105454	0.205678	-0.0704811	1.55639	-0.0362716	0.144249	-0.0885547	0.744365	0.0691826	-0.0614289	-0.0180737	0.744365	-0.0614289
1620		FGSG_04981		NCU04495		2307		1.05078	0.1056	-0.0242404	-0.522056	1.42552	0.849613	-0.283401	-0.787601	0.374734	0.744012	-0.25916	-0.265545	0.744012	-0.265545
1621		FGSG_06821		NCU03764		2026		0.472813	1.10849	-0.61842	0.155616	0.529172	1.85233	-0.933215	0.0697932	0.0563588	0.743837	-0.314795	-0.0858231	0.743837	-0.314795
1622		FGSG_01067		NCU09226		1935		0.837505	0.616451	-0.0735658	0.180009	1.57964	1.32373	-0.410967	0.0135741	0.742137	0.707277	-0.337401	-0.166435	0.742137	-0.337401
1623		FGSG_08905		NCU01947		3550		0.97252	-0.259735	0.228655	0.375777	1.71435	-0.346358	0.300667	0.256945	0.741835	-0.0866229	0.0720125	-0.118832	0.741835	-0.118832
1624		FGSG_01552		NCU01822		2126		0.382612	-0.356117	-0.0381383	0.0855619	1.1237	-0.652914	-0.000383625	0.027599	0.741088	-0.296797	0.0377547	-0.057963	0.741088	-0.296797
1625		FGSG_00490		NCU09266		702		0.377394	-0.948062	-0.298052	0.046816	-0.0778809	-1.79694	0.441925	-0.247805	-0.455274	-0.848883	0.739977	-0.294621	0.739977	-0.848883
1626		FGSG_00929		NCU03113		2097		0.995731	-0.549579	0.388406	-0.0693925	1.73525	-0.851678	0.464937	-0.0993546	0.739519	-0.302099	0.0765302	-0.0299621	0.739519	-0.302099
1627		FGSG_05460		NCU00325		3567		1.19084	-0.22958	0.0446048	-0.298748	1.92983	-0.346084	0.051531	-0.371522	0.738995	-0.116504	0.00692623	-0.0727732	0.738995	-0.116504
1628		FGSG_06165		NCU05289		1489		0.474968	0.870317	-0.790796	0.0879093	0.249207	1.60893	-1.2358	0.0110996	-0.225761	0.738616	-0.445001	-0.0768097	0.738616	-0.445001
1629		FGSG_09435		NCU08067		3184		1.5195	-0.202846	0.0400321	-0.00822929	2.25798	-0.359685	0.0619783	0.0238291	0.738474	-0.156839	0.0219463	0.0320584	0.738474	-0.156839
1630		FGSG_10927		NCU06135		3768		0.976451	-0.259791	0.138071	-0.0383851	1.71399	-0.355045	0.344376	-0.130758	0.737535	-0.0952543	0.206306	-0.0923728	0.737535	-0.0952543
1631		FGSG_00379		NCU07762		1812		1.24993	-0.142302	0.398421	-0.160062	1.98677	-0.00516042	0.498752	-0.526343	0.73684	0.137142	0.100331	-0.36628	0.73684	-0.36628
1632		FGSG_05016		NCU06308		2363		0.342794	1.04757	-0.721536	0.334898	0.300413	1.78405	-0.98088	0.32906	-0.0423814	0.736488	-0.259344	-0.00583873	0.736488	-0.259344
1633		FGSG_07966		NCU02360		3403		0.626556	-0.200874	-0.126401	0.191969	1.36293	-0.334481	-0.018649	0.0644191	0.736376	-0.133607	0.107753	-0.12755	0.736376	-0.133607
1634		FGSG_10756		NCU01613		3050		0.27257	1.22194	0.0870016	-0.321925	0.56599	1.95811	-0.0858051	-0.385844	0.29342	0.736169	-0.172807	-0.0639192	0.736169	-0.172807
1635		FGSG_09428		NCU08091		2727		1.22812	-0.108824	0.222524	0.178956	1.96415	-0.31139	0.279328	-0.0321874	0.73603	-0.202565	0.0568039	-0.211143	0.73603	-0.211143
1636		FGSG_06264		NCU06746		2028		1.09985	0.528877	-0.828014	-0.0493123	1.57811	0.215114	-0.0921557	-0.321234	0.478267	-0.313764	0.735858	-0.271922	0.735858	-0.313764
1637		FGSG_00776		NCU00725		3732		1.00967	-0.251467	0.264748	-0.178469	1.74543	-0.349922	0.360449	-0.156946	0.735762	-0.0984554	0.0957008	0.021523	0.735762	-0.0984554
1638		FGSG_07349		NCU06688		4013		0.863074	0.16302	0.146687	-0.00480008	1.59883	0.222869	0.305811	-0.0710268	0.735751	0.0598482	0.159123	-0.0662267	0.735751	-0.0662267
1639		FGSG_08922		NCU11201		828		1.16699	-0.0918781	-0.247032	-0.227551	0.427043	-0.402759	0.488557	-0.413143	-0.739952	-0.310881	0.73559	-0.185592	0.73559	-0.739952
1640		FGSG_04788		NCU11292		249		0.795234	-2.80914	-0.840806	0.24466	1.53071	-4.94021	-0.550681	0.279991	0.735473	-2.13107	0.290125	0.0353305	0.735473	-2.13107
1641		FGSG_02075		NCU08882		389		-2.33581	0.574525	-1.09452	1.37454	-3.77111	1.30994	-1.61053	1.93123	-1.4353	0.735414	-0.516003	0.556696	0.735414	-1.4353
1642		FGSG_01251		NCU09327		2717		0.564567	0.45494	0.0662157	0.175333	0.688018	1.1898	-0.14585	0.195664	0.123452	0.734856	-0.212066	0.0203309	0.734856	-0.212066
1643		FGSG_01042		NCU02791		3859		1.14989	-0.0403556	1.39499	-0.835698	1.88454	0.166579	1.68611	-0.920481	0.734652	0.206935	0.291128	-0.0847832	0.734652	-0.0847832
1644		FGSG_05411		NCU07889		2361		1.17748	-0.362181	0.450194	-0.0532297	1.9121	-0.465855	0.510279	-0.31293	0.734624	-0.103674	0.0600851	-0.2597	0.734624	-0.2597
1645		FGSG_09581		NCU04383		2314		1.36218	-0.173881	0.450591	0.244198	2.09673	-0.048199	0.447468	-0.0209872	0.734548	0.125682	-0.00312248	-0.265185	0.734548	-0.265185
1646		FGSG_05281		NCU06563		1537		0.456486	-0.00459499	0.249825	-0.18198	1.19062	-0.0269266	0.44129	-0.615552	0.734136	-0.0223316	0.191466	-0.433572	0.734136	-0.433572
1647		FGSG_06279		NCU11222		4033		1.09048	-0.0851974	0.0109665	-0.0023564	1.82442	-0.0557532	-0.0529794	0.00638016	0.733947	0.0294441	-0.0639459	0.00873656	0.733947	-0.0639459
1648		FGSG_01915		NCU09197		1089		0.602185	0.0847148	-1.54844	1.0912	0.816979	0.202565	-2.14332	1.82509	0.214794	0.11785	-0.59488	0.733888	0.733888	-0.59488
1649		FGSG_01378		NCU06068		1457		1.43478	-0.209307	1.02	-0.842258	2.16841	-0.254017	1.72118	-1.29736	0.733638	-0.0447107	0.701178	-0.455104	0.733638	-0.455104
1650		FGSG_08636		NCU09088		1306		0.942963	-0.625179	-0.125803	-0.0026437	1.67642	-1.13378	0.154422	-0.0449514	0.73346	-0.508604	0.280225	-0.0423077	0.73346	-0.508604
1651	N64	FGSG_09006	perithecia clumped, few cirrhi.	NCU01140	WT	803		1.10404	-1.12947	0.82994	-0.124482	1.83727	-1.88763	1.13409	0.263719	0.73323	-0.758161	0.304147	0.388201	0.73323	-0.758161	0.894391	0.576819
1652		FGSG_05105		NCU07679		1323		0.922872	-0.328272	1.51929	-0.622249	1.65548	-0.0754221	2.09347	-1.12231	0.732607	0.25285	0.574186	-0.500065	0.732607	-0.500065
1653		FGSG_04184		NCU09657		901		0.924805	0.911126	0.104745	0.637098	0.94067	1.64351	0.362282	-0.0483662	0.0158643	0.732383	0.257537	-0.685464	0.732383	-0.685464
1654		FGSG_08396		NCU04725		2062		1.22005	0.662669	-1.1182	0.292014	1.95229	1.23342	-1.4259	0.198982	0.73224	0.570755	-0.307707	-0.0930323	0.73224	-0.307707
1655		FGSG_06970		NCU06249		4424		1.3736	-0.120391	0.271266	-0.0141129	2.10511	-0.0690414	0.295249	0.0183876	0.731512	0.05135	0.023983	0.0325005	0.731512	0.023983
1656		FGSG_05370		NCU07139		722		-0.685126	0.511007	-0.558981	-0.455207	-1.5167	1.24238	-0.946097	-0.952266	-0.831574	0.731373	-0.387116	-0.49706	0.731373	-0.831574
1657		FGSG_01953		NCU05272		1585		1.20217	-0.966981	0.758891	-0.302189	1.93352	-1.3871	0.676927	-0.319976	0.731354	-0.420122	-0.0819641	-0.0177868	0.731354	-0.420122
1658		FGSG_06975		NCU06253		4453		1.44853	0.316476	0.304204	0.00852507	2.17958	0.576979	0.353605	0.0934139	0.731046	0.260504	0.0494018	0.0848888	0.731046	0.0494018
1659		FGSG_08680		NCU03154		4149		0.68539	0.375974	-0.609495	0.713928	1.41597	0.467578	-0.658793	0.761797	0.730585	0.0916042	-0.0492979	0.0478691	0.730585	-0.0492979
1660		FGSG_00549		NCU08676		1131		1.04336	-0.659512	0.605991	-0.0126328	1.77393	-1.23572	1.15275	-0.016184	0.730569	-0.576212	0.546759	-0.00355121	0.730569	-0.576212
1661	N59	FGSG_09970		NCU04644	grows extremely slow but produces normal perithecia*	2050		-0.366139	0.990551	-2.06637	-0.0172091	-0.216615	0.680778	-1.33657	-0.0480874	0.149524	-0.309772	0.7298	-0.0308783	0.7298	-0.309772
1662		FGSG_06923		NCU11399		3232		0.720023	0.0933953	0.384471	-0.149141	1.44969	0.211562	0.310541	-0.299481	0.729665	0.118167	-0.0739301	-0.15034	0.729665	-0.15034
1663		FGSG_05381		NCU06487		3698		1.3	-0.139399	0.249711	0.161945	2.02951	-0.216833	0.376071	0.0596602	0.729507	-0.0774339	0.12636	-0.102285	0.729507	-0.102285
1664		FGSG_01129		NCU09381		2534		0.439329	-0.269218	0.0896333	-0.146972	1.16863	-0.504914	0.123602	0.120026	0.7293	-0.235696	0.0339691	0.266998	0.7293	-0.235696
1665		FGSG_07223		NCU00305		1544		1.25438	0.181199	-1.03396	0.818844	1.05874	0.418516	-1.46456	1.54777	-0.195642	0.237317	-0.4306	0.728924	0.728924	-0.4306
1666		FGSG_08555		NCU02137		1451		1.89897	-0.839737	0.0590527	-0.00552464	2.62761	-1.2558	0.508337	-0.461682	0.728648	-0.416058	0.449285	-0.456157	0.728648	-0.456157
1667		FGSG_04243		NCU09646		1471		0.509648	1.1695	-1.33997	0.739614	0.693517	1.8981	-1.78994	1.37683	0.18387	0.728602	-0.449965	0.637213	0.728602	-0.449965
1668		FGSG_02769		NCU03231		3897		1.33484	-0.0794813	0.197714	0.0542418	2.06332	-0.107671	0.397437	-0.0260155	0.728479	-0.0281901	0.199724	-0.0802573	0.728479	-0.0802573
1669		FGSG_09653		NCU06552		1583		0.854306	0.19095	-0.0439104	-0.133367	1.58251	-0.22962	0.548773	-0.274421	0.728207	-0.42057	0.592684	-0.141054	0.728207	-0.42057
1670		FGSG_02639		NCU05781		1117		0.474594	-0.142581	0.344795	-0.501974	1.20266	-0.0985999	0.663731	-1.08626	0.72807	0.043981	0.318936	-0.584287	0.72807	-0.584287
1671		FGSG_06402		NCU02025		3764		1.20483	0.0662695	-0.00521391	-0.162188	1.93251	0.163707	0.00265561	-0.257677	0.727675	0.0974371	0.00786951	-0.095489	0.727675	-0.095489
1672		FGSG_06078		NCU09025		914		1.80672	-0.236976	0.719681	-0.991745	2.53421	-0.317133	1.24565	-1.66964	0.727496	-0.0801569	0.525972	-0.677899	0.727496	-0.677899
1673		FGSG_05216		NCU01431		4155		1.11428	-0.017713	0.00420071	0.301565	1.84134	-0.0661868	0.0560423	0.543305	0.72706	-0.0484739	0.0518416	0.241739	0.72706	-0.0484739
1674		FGSG_05066		NCU08045		936		-0.553385	-1.26505	0.771875	-0.0507329	0.173615	-1.9313	1.15798	-0.0652339	0.727	-0.666255	0.3861	-0.014501	0.727	-0.666255
1675		FGSG_01271		NCU09258		395		1.0323	0.526197	0.474748	-1.74148	1.75904	0.983913	0.748113	-3.14742	0.726737	0.457716	0.273366	-1.40593	0.726737	-1.40593
1676		FGSG_01612		NCU05422		3449		0.967527	-0.149994	0.48416	-0.280476	1.6939	-0.0943412	0.611419	-0.409253	0.726375	0.0556529	0.127259	-0.128778	0.726375	-0.128778
1677		FGSG_07329		NCU04185		3919		0.771595	-0.180674	0.37285	-0.00611753	1.49777	-0.258724	0.44434	0.138385	0.72618	-0.0780503	0.0714899	0.144503	0.72618	-0.0780503
1678		FGSG_08528		NCU02005		2485		0.432107	0.0725279	0.945661	-0.034974	0.206571	-0.169625	1.67174	-0.116953	-0.225536	-0.242153	0.726075	-0.0819791	0.726075	-0.242153
1679		FGSG_06812		NCU09556		1658		1.98086	-0.280353	1.07601	-0.262193	2.70648	0.402052	0.67507	-0.530606	0.725622	0.682405	-0.400943	-0.268413	0.725622	-0.400943
1680		FGSG_01390		NCU02956		603		0.348705	0.994631	0.110449	0.115748	0.708314	1.72019	-0.152911	-0.861063	0.359609	0.72556	-0.26336	-0.976811	0.72556	-0.976811
1681		FGSG_10262		NCU04571		1904		1.1039	-0.0415414	-0.233522	-0.187985	1.82936	0.116263	-0.577711	-0.269276	0.725456	0.157804	-0.344189	-0.0812904	0.725456	-0.344189
1682		FGSG_02572		NCU00004		876		0.809265	-0.0636205	0.0682574	0.0826597	1.53471	-0.175289	0.30278	-0.622808	0.725448	-0.111669	0.234523	-0.705468	0.725448	-0.705468
1683		FGSG_05765		NCU02229		717		0.873403	0.139144	0.397347	-1.23025	1.59815	0.211778	0.964587	-2.06847	0.724745	0.0726338	0.56724	-0.838221	0.724745	-0.838221
1684		FGSG_06529		NCU08551		4127		1.23386	0.0868145	0.018082	0.0986497	1.95857	0.139765	0.0161435	0.0469552	0.724713	0.0529508	-0.00193854	-0.0516945	0.724713	-0.0516945
1685		FGSG_01150		NCU02996		3870		1.5452	0.208058	-0.261761	-0.240478	2.2682	0.1721	-0.140508	-0.323886	0.723	-0.0359581	0.121253	-0.0834083	0.723	-0.0834083
1686		FGSG_07316		NCU01362		3756		1.21317	0.0719604	-0.0488255	0.261471	1.93612	0.184445	-0.144993	0.267368	0.72295	0.112485	-0.0961671	0.00589746	0.72295	-0.0961671
1687	N18	FGSG_00315		NCU01717	protoperithecia	207		1.21456	0.367655	3.58532	-0.380368	1.93714	0.571184	0.954512	-1.83783	0.722579	0.203529	-2.6308	-1.45746	0.722579	-2.6308
1688		FGSG_05301		NCU09748		4015		0.691115	0.17057	0.0470797	-0.218627	1.41315	0.278364	0.0764056	-0.284838	0.722034	0.107793	0.0293259	-0.0662111	0.722034	-0.0662111
1689		FGSG_02508		NCU06214		836		-0.257878	0.601732	-0.544273	0.0793438	-0.193443	1.32322	-1.28072	0.0320374	0.0644346	0.721484	-0.736447	-0.0473064	0.721484	-0.736447
1690		FGSG_05505		NCU00203		2564		1.01217	-0.289765	0.0367019	0.0258458	1.73346	-0.521418	0.144326	0.0880609	0.721284	-0.231653	0.107624	0.0622151	0.721284	-0.231653
1691		FGSG_13613		NCU10760		3459		1.40514	-0.3096	0.11688	-0.141982	2.12617	0.0369963	0.148449	-0.269549	0.721024	0.346596	0.0315691	-0.127568	0.721024	-0.127568
1692		FGSG_09615		NCU07023		2325		1.19676	-0.306993	0.459787	-0.178035	1.91767	-0.535815	0.909646	-0.441971	0.720902	-0.228822	0.44986	-0.263936	0.720902	-0.263936
1693		FGSG_00459		NCU07957		2331		1.07203	0.446608	0.239034	-0.411151	1.79241	0.73712	0.410223	-0.674334	0.720389	0.290513	0.171189	-0.263184	0.720389	-0.263184
1694		FGSG_08981		NCU09686		1833		0.801517	-0.0176478	-0.468167	0.209167	1.52181	-0.379548	-0.189457	0.328892	0.720297	-0.3619	0.278711	0.119725	0.720297	-0.3619
1695		FGSG_08904		NCU01953		3167		0.523846	1.02285	0.16198	0.241387	0.842095	1.74265	0.238874	0.0819949	0.318249	0.719802	0.0768941	-0.159392	0.719802	-0.159392
1696	N20	FGSG_10237		NCU04601	WT	592		1.03262	0.234206	1.86816	0.0709886	1.752	0.383695	1.05921	-0.9133	0.719383	0.149488	-0.808954	-0.984289	0.719383	-0.984289
1697		FGSG_08779		NCU00581		1615		1.25302	-0.706701	0.407644	-0.183231	1.97193	-1.12039	0.564649	-0.120137	0.718903	-0.413691	0.157005	0.0630932	0.718903	-0.413691
1698		FGSG_01128		NCU09380		697		0.354875	0.808006	-1.13118	0.16325	0.584464	1.52685	-1.98272	0.248471	0.229588	0.718844	-0.851542	0.0852214	0.718844	-0.851542
1699		FGSG_10091		NCU08939		3497		1.77667	-0.633117	0.34337	-0.0586802	2.49551	-0.434569	0.655287	-0.182045	0.718839	0.198548	0.311917	-0.123365	0.718839	-0.123365
1700		FGSG_11812		NCU00914		4451		1.20478	0.229153	-0.107529	0.314959	1.92323	0.401027	-0.0611171	0.65177	0.718446	0.171874	0.046412	0.33681	0.718446	0.046412
1701		FGSG_01657		NCU11245		301		1.44277	0.978826	0.0126066	-0.090835	2.16032	1.69654	-0.0347081	-1.91089	0.717557	0.717716	-0.0473148	-1.82005	0.717716	-1.82005
1702		FGSG_00294		NCU03215		386		0.568657	-0.133607	1.48829	-2.43053	0.914394	-0.122998	2.20516	-3.86869	0.345737	0.0106087	0.716867	-1.43817	0.716867	-1.43817
1703		FGSG_01909		NCU01324		997		1.19672	-0.495476	0.452257	-0.223819	1.9133	-1.13095	1.09977	-0.26902	0.716581	-0.635478	0.647513	-0.0452011	0.716581	-0.635478
1704		FGSG_01202		NCU02694		1026		1.19052	0.744502	0.0990753	-0.948669	1.90648	1.18751	0.237893	-1.57071	0.715957	0.443009	0.138818	-0.622045	0.715957	-0.622045
1705		FGSG_07429		NCU04651		1739		1.02194	-0.596236	0.408744	-0.311027	1.73786	-0.978568	0.65106	-0.368811	0.715918	-0.382332	0.242316	-0.0577841	0.715918	-0.382332
1706		FGSG_10095		NCU06638		2451		1.21443	-0.0385767	0.316633	0.170494	1.9298	0.0535712	0.509411	-0.076402	0.715368	0.0921478	0.192778	-0.246896	0.715368	-0.246896
1707		FGSG_12724		NCU00317	cover thick myceline mix withcondia on KO side; perithecia with short and small beak*	578		2.22901	-1.19015	-0.155941	0.770154	1.22041	-0.474992	-0.0321922	0.567781	-1.0086	0.715158	0.123748	-0.202372	0.715158	-1.0086
1708		FGSG_01063		NCU10053		1985		-0.478139	0.188634	-0.107208	-0.0612972	-0.336207	0.90371	-0.432423	-0.199406	0.141931	0.715076	-0.325216	-0.138109	0.715076	-0.325216
1709		FGSG_05243		NCU04454		2090		-0.0767873	-0.00461432	0.190126	-0.101642	0.638182	0.0162138	0.349242	-0.4045	0.714969	0.0208281	0.159116	-0.302858	0.714969	-0.302858
1710		FGSG_11387		NCU11243		559		0.68994	-1.46479	0.459898	-0.285529	1.40462	-2.51457	0.199009	0.0977834	0.714678	-1.04978	-0.260889	0.383313	0.714678	-1.04978
1711		FGSG_08710		NCU01998		3032		1.58013	-0.11289	0.442095	-0.0700368	2.29436	0.178091	0.443812	-0.245184	0.714226	0.29098	0.00171694	-0.175147	0.714226	-0.175147
1712		FGSG_00834		NCU09608		1101		0.931949	-0.014629	0.304694	-0.465623	1.64606	0.537379	0.261555	-1.05559	0.714115	0.552008	-0.0431387	-0.589964	0.714115	-0.589964
1713		FGSG_10008		NCU01156		354		-0.0244167	-2.12859	0.75863	-1.02546	-0.11629	-3.67521	1.47267	-1.82128	-0.0918732	-1.54663	0.714038	-0.795824	0.714038	-1.54663
1714		FGSG_11610		NCU01886		4310		2.03699	-0.910834	0.281245	-0.184555	2.751	-0.928143	0.324897	-0.188624	0.714009	-0.0173087	0.0436528	-0.00406912	0.714009	-0.0173087
1715		FGSG_09495		NCU03892		2983		0.883598	0.204807	0.346393	-0.0111824	1.5976	0.650207	0.317604	-0.191354	0.714	0.4454	-0.028789	-0.180171	0.714	-0.180171
1716		FGSG_06910		NCU00483		3826		0.772726	-0.0444658	-0.0377368	-0.13215	1.48662	-0.0295976	0.00363725	-0.220348	0.713898	0.0148681	0.0413741	-0.0881971	0.713898	-0.0881971
1717		FGSG_12875		NCU09529		1803		0.748149	0.0271565	-0.675019	0.866586	1.27051	0.199908	-1.04357	1.58046	0.522358	0.172751	-0.368553	0.713871	0.713871	-0.368553
1718		FGSG_05909		NCU03759		1464		0.900946	0.00492222	0.151622	-0.254832	1.61471	-0.0617853	0.438789	-0.706946	0.713766	-0.0667075	0.287167	-0.452114	0.713766	-0.452114
1719		FGSG_08457		NCU03964		1882		1.05106	0.441737	0.432637	0.304042	1.76474	0.873297	0.48093	-0.0445271	0.71368	0.431561	0.0482931	-0.348569	0.71368	-0.348569
1720		FGSG_07455		NCU01253		2078		1.07877	-0.25258	0.0492818	-0.0154621	1.79214	-0.557912	0.227986	-0.193617	0.713365	-0.305332	0.178705	-0.178155	0.713365	-0.305332
1721		FGSG_13014		NCU03055		733		0.162547	1.0614	-1.46601	0.956222	0.201946	1.67181	-2.2863	1.66905	0.0393989	0.610414	-0.820286	0.712824	0.712824	-0.820286
1722		FGSG_02752		NCU07070		1040		0.454612	0.672569	-0.769229	0.315005	0.816755	1.38522	-1.3848	0.308385	0.362144	0.712652	-0.61557	-0.00662079	0.712652	-0.61557
1723		FGSG_01011		NCU08337		219		2.08368	-3.02683	1.32583	0.0650924	2.79622	-5.4753	1.61442	0.252865	0.712537	-2.44847	0.288597	0.187772	0.712537	-2.44847
1724		FGSG_06661		NCU00059		636		0.634154	0.610777	-0.200244	1.10679	0.603257	1.32287	-0.331714	0.176024	-0.0308967	0.712096	-0.13147	-0.930762	0.712096	-0.930762
1725		FGSG_05229		NCU11744		1072		0.291248	0.923092	-1.22035	0.0438791	0.65693	1.63485	-1.8215	-0.0277461	0.365682	0.711756	-0.601151	-0.0716252	0.711756	-0.601151
1726		FGSG_10179		NCU01422		2988		0.95287	-0.354337	-0.220032	-0.247172	1.66427	-0.414756	-0.399992	-0.290352	0.711395	-0.0604187	-0.17996	-0.04318	0.711395	-0.17996
1727		FGSG_03894		NCU08907		206		1.40008	-3.19802	-0.491765	0.894699	0.311629	-5.8576	0.214632	1.60591	-1.08845	-2.65957	0.706396	0.711214	0.711214	-2.65957
1728		FGSG_05135		NCU01187		2382		1.157	0.149195	0.285048	-0.292757	1.8682	0.44381	0.32279	-0.549559	0.711199	0.294615	0.0377418	-0.256801	0.711199	-0.256801
1729		FGSG_02590		NCU07824		3033		1.45255	-0.13614	0.308646	0.0674528	2.16316	-0.0381404	0.199507	-0.107533	0.710608	0.0979995	-0.109139	-0.174986	0.710608	-0.174986
1730		FGSG_04830		NCU02214		4096		1.50475	-0.0486767	0.0720958	-0.0629302	2.21479	0.0348029	0.0169711	-0.0517619	0.710038	0.0834796	-0.0551247	0.0111683	0.710038	-0.0551247
1731		FGSG_08851		NCU00680		2056		-0.0602067	-0.179704	-1.14562	0.442781	-0.260207	-0.488861	-0.436386	0.554048	-0.2	-0.309157	0.70923	0.111267	0.70923	-0.309157
1732		FGSG_08763		NCU04017		2098		0.874548	-0.0152029	0.121445	0.019927	1.58341	0.0929065	0.07364	-0.282117	0.708863	0.108109	-0.0478046	-0.302044	0.708863	-0.302044
1733		FGSG_00512		NCU03048		4001		0.997536	0.242745	0.018698	0.116315	1.70574	0.175372	0.132225	0.0933934	0.708201	-0.0673731	0.113527	-0.0229221	0.708201	-0.0673731
1734		FGSG_05397		NCU06506		757		2.97353	0.246103	0.0680763	1.30279	3.68169	0.22612	-0.221266	0.500836	0.708162	-0.0199833	-0.289343	-0.801957	0.708162	-0.801957
1735		FGSG_01169		NCU00968		3546		0.873774	0.194616	-0.111674	-0.07965	1.58193	0.289814	-0.17236	-0.198607	0.708153	0.0951984	-0.0606856	-0.118957	0.708153	-0.118957
1736		FGSG_04176		NCU00811		111		0.301851	-0.594655	2.10459	-6.6737	0.582173	0.113407	2.74177	-10.9967	0.280322	0.708063	0.637178	-4.323	0.708063	-4.323
1737		FGSG_05556		NCU00301		428		0.477447	0.630635	-1.91902	0.386043	0.823135	1.33845	-3.2401	0.620675	0.345688	0.707815	-1.32108	0.234632	0.707815	-1.32108
1738		FGSG_06939		NCU06179		4303		0.821033	0.0387932	0.0502315	0.380633	1.52799	0.0204902	0.0653804	0.403757	0.706959	-0.018303	0.0151489	0.0231239	0.706959	-0.018303
1739		FGSG_13167		NCU09682		2265		0.51646	-0.259421	-0.675751	0.918646	0.736171	-0.325151	-0.94665	1.62439	0.219711	-0.0657307	-0.270898	0.705747	0.705747	-0.270898
1740		FGSG_04297		NCU03441		577		1.2277	-0.185844	0.499647	0.404646	1.93288	-0.240663	0.725385	-0.605205	0.70518	-0.0548191	0.225738	-1.00985	0.70518	-1.00985
1741		FGSG_06727		NCU00072		3127		0.962419	-0.0952351	0.38809	-0.216903	1.66747	-0.11887	0.634225	-0.381397	0.705047	-0.0236348	0.246135	-0.164494	0.705047	-0.164494
1742		FGSG_05503		NCU06407		3630		1.42942	-0.05122	0.427577	0.139423	2.13283	0.0273106	0.546966	0.0297592	0.703407	0.0785306	0.119389	-0.109664	0.703407	-0.109664
1743		FGSG_00248		NCU00538		3338		1.1313	0.699986	-0.093755	0.594638	1.8337	1.1742	-0.0591117	0.455286	0.702395	0.474219	0.0346432	-0.139352	0.702395	-0.139352
1744		FGSG_00313		NCU03931		1339		0.97848	-0.823945	0.677743	-0.367814	1.62519	-1.31739	1.3797	-0.440847	0.64671	-0.493448	0.701959	-0.0730328	0.701959	-0.493448
1745		FGSG_10166		NCU01033		4081		1.56113	0.324936	0.506328	0.578971	2.26292	0.404009	0.449101	0.800232	0.701791	0.0790722	-0.057227	0.221261	0.701791	-0.057227
1746		FGSG_05950		NCU01119		1729		-0.066912	-0.590154	0.0532376	0.504543	0.634639	-0.97455	-0.000396489	0.459052	0.701551	-0.384397	-0.0536341	-0.0454912	0.701551	-0.384397
1747		FGSG_07032		NCU00089		1321		0.839688	-0.292476	0.291761	-0.456744	1.54106	-0.546584	0.409834	-0.957963	0.701377	-0.254108	0.118072	-0.501219	0.701377	-0.501219
1748		FGSG_10764		NCU02221		1903		0.82336	0.336555	-0.263638	-0.00372532	1.52451	0.814389	-0.608108	-0.191228	0.701151	0.477834	-0.34447	-0.187503	0.701151	-0.34447
1749		FGSG_05613		NCU07928		1522		2.00181	0.199277	1.10763	-0.84885	2.43518	-0.143554	1.80868	-1.28676	0.433376	-0.342831	0.701057	-0.437913	0.701057	-0.437913
1750		FGSG_09421		NCU02464		2313		0.860452	-0.157325	0.47629	-0.393517	1.56107	-0.00934797	0.478887	-0.658714	0.700621	0.147977	0.00259718	-0.265197	0.700621	-0.265197
1751		FGSG_01156		NCU02742		1423		0.659981	0.0651883	0.997598	-0.764875	1.1242	0.214685	1.69799	-1.23052	0.464215	0.149497	0.700395	-0.465641	0.700395	-0.465641
1752		FGSG_08872		NCU02151		4237		0.938504	-0.064134	0.301758	-0.162708	1.63886	-0.0201403	0.330421	-0.195963	0.700353	0.0439937	0.028664	-0.0332549	0.700353	-0.0332549
1753		FGSG_01188		NCU07296		2114		0.783434	0.0147682	0.503014	-0.695221	1.48321	0.110177	0.762503	-0.99487	0.699775	0.0954091	0.259489	-0.299649	0.699775	-0.299649
1754		FGSG_05584		NCU07869		407		0.961578	0.555076	-0.0981255	-0.11657	1.66003	-0.816035	0.45435	0.0196972	0.698456	-1.37111	0.552475	0.136267	0.698456	-1.37111
1755		FGSG_13626		NCU06336		1393		0.617554	0.718351	-0.200642	0.0122222	1.03484	1.41662	-0.677449	-0.0151709	0.417289	0.698264	-0.476807	-0.0273931	0.698264	-0.476807
1756		FGSG_02780		NCU04404		3910		0.670109	-0.404674	0.426641	-0.12023	1.36835	-0.484131	0.637016	-0.161551	0.698245	-0.0794566	0.210374	-0.0413215	0.698245	-0.0794566
1757		FGSG_05102		NCU07675		2865		0.916602	-0.418502	0.106391	-0.285157	1.24336	-0.309293	0.80442	-0.47877	0.326761	0.109209	0.698028	-0.193613	0.698028	-0.193613
1758		FGSG_13746		NCU03855		2789		0.929341	0.247327	0.103475	-0.0232283	1.62727	0.467755	0.22899	-0.226044	0.697929	0.220428	0.125515	-0.202816	0.697929	-0.202816
1759		FGSG_04905		NCU11041		1527		-0.0308373	1.38664	-0.30682	-0.536917	-0.132046	2.08376	-0.435896	-0.97372	-0.101209	0.697122	-0.129076	-0.436804	0.697122	-0.436804
1760		FGSG_07514		NCU06932		1905		0.365907	-0.138211	0.24258	-0.180668	0.132416	0.558707	-0.101049	-0.0627703	-0.233491	0.696918	-0.343629	0.117898	0.696918	-0.343629
1761		FGSG_00578		NCU09821		777		-0.539382	0.795179	-0.24019	0.714095	-1.32081	1.49092	-0.157282	0.662131	-0.781432	0.695739	0.0829079	-0.0519643	0.695739	-0.781432
1762		FGSG_10482		NCU08151		2601		1.25235	-0.214074	0.387999	0.0158249	1.94733	0.0204809	0.283805	-0.211618	0.694974	0.234555	-0.104194	-0.227443	0.694974	-0.227443
1763		FGSG_10030		NCU04295		1369		1.14135	-0.0328133	0.876754	-0.764796	1.64857	-0.0524454	1.57171	-1.24601	0.507226	-0.0196321	0.694954	-0.481209	0.694954	-0.481209
1764		FGSG_13541		NCU10519		3584		0.85746	0.0753506	-0.0195727	0.00388888	1.55182	0.27589	-0.134303	-0.0187888	0.694359	0.20054	-0.11473	-0.0226777	0.694359	-0.11473
1765		FGSG_02678		NCU04657		1363		1.80327	-0.316388	0.0438041	-0.424063	2.49758	-0.206976	-0.439304	-0.0600759	0.694311	0.109412	-0.483108	0.363987	0.694311	-0.483108
1766		FGSG_05344		NCU04035		4211		0.996655	0.625446	0.17841	0.0819422	1.6908	1.30822	0.139859	0.0486383	0.694148	0.682769	-0.0385507	-0.0333039	0.694148	-0.0385507
1767		FGSG_08899		NCU01944		1804		0.420946	0.680666	0.0199249	0.181601	0.561152	1.37437	-0.348625	0.121613	0.140206	0.693702	-0.36855	-0.0599878	0.693702	-0.36855
1768		FGSG_09787		NCU09740		2189		1.02707	-0.495339	0.482561	0.423661	1.72074	-0.780232	0.795253	0.542663	0.693676	-0.284893	0.312692	0.119002	0.693676	-0.284893
1769		FGSG_05884		NCU08875		1538		0.928431	0.815779	0.188573	-0.274512	1.62104	1.28995	0.474925	-0.706761	0.692611	0.474173	0.286352	-0.432249	0.692611	-0.432249
1770		FGSG_02788		NCU09973		1450		1.14442	-0.706432	0.83765	0.0359802	1.83681	-0.918921	1.23016	-0.420261	0.692392	-0.212489	0.39251	-0.456241	0.692392	-0.456241
1771		FGSG_07430		NCU04650		2284		1.55208	-0.0358451	0.461628	-0.608622	2.24431	0.0250852	0.679644	-0.877252	0.692232	0.0609303	0.218017	-0.26863	0.692232	-0.26863
1772		FGSG_06055		NCU02252		2855		-0.982705	0.828327	-1.4466	0.430001	-1.17812	0.765704	-0.755147	0.329554	-0.195411	-0.0626233	0.691455	-0.100446	0.691455	-0.195411
1773		FGSG_13161		NCU06142		2099		1.16615	-0.342389	0.512215	0.0319289	1.85699	-0.644344	0.731062	0.00427999	0.690839	-0.301955	0.218847	-0.0276489	0.690839	-0.301955
1774		FGSG_02007		NCU04620		2882		1.09769	0.243655	-0.344759	0.212438	1.78805	0.132776	-0.536486	0.204483	0.690367	-0.110879	-0.191727	-0.00795487	0.690367	-0.191727
1775		FGSG_06737		NCU00359		2406		0.660578	0.203434	0.0283254	0.199494	1.35047	0.269939	-0.149995	-0.0540066	0.689891	0.0665046	-0.178321	-0.253501	0.689891	-0.253501
1776		FGSG_04321		NCU05460		3613		1.09425	0.225846	0.240794	-0.0241577	1.78371	0.753171	0.129549	-0.0783159	0.689458	0.527324	-0.111245	-0.0541581	0.689458	-0.111245
1777		FGSG_09760		NCU08663		1434		0.134249	0.991468	-0.757913	0.28556	0.272832	1.68072	-1.21863	0.367986	0.138583	0.689247	-0.460721	0.0824259	0.689247	-0.460721
1778		FGSG_08801		NCU09070		3548		0.932828	0.0185302	-0.0756411	0.201139	1.62207	0.109891	-0.194552	0.284821	0.689243	0.0913609	-0.118911	0.0836811	0.689243	-0.118911
1779		FGSG_05621		NCU02515		2814		1.14085	-0.00825471	0.641367	-0.150108	1.82996	0.0906707	1.00456	-0.350162	0.689112	0.0989255	0.363194	-0.200054	0.689112	-0.200054
1780		FGSG_10825		NCU06512		1850		-0.499498	-0.247972	0.446306	-0.340164	-0.600324	-0.60473	1.135	-0.65071	-0.100826	-0.356758	0.688697	-0.310547	0.688697	-0.356758
1781		FGSG_06044		NCU02223		2289		1.07387	0.19687	0.246604	-0.138306	1.7623	0.421884	0.292429	-0.406238	0.688437	0.225014	0.0458246	-0.267933	0.688437	-0.267933
1782		FGSG_05346		NCU09792		1279		0.605721	0.96754	0.238541	0.481416	1.29391	1.56707	0.0781428	-0.0344591	0.688191	0.599532	-0.160398	-0.515875	0.688191	-0.515875
1783		FGSG_12296		NCU06262		2446		0.937168	-0.29402	0.755415	-0.37768	1.62528	-0.541523	1.19571	-0.589394	0.688116	-0.247503	0.440291	-0.211713	0.688116	-0.247503
1784		FGSG_06515		NCU05586		2393		0.8609	-0.425222	-0.0756715	0.0640849	1.54883	-0.680196	-0.110555	0.25265	0.687928	-0.254974	-0.0348838	0.188565	0.687928	-0.254974
1785		FGSG_10882		NCU01809		2302		0.420804	1.00242	-0.493578	-0.205107	0.154626	1.68994	-0.49084	-0.426661	-0.266177	0.687523	0.00273727	-0.221553	0.687523	-0.266177
1786		FGSG_02596		NCU06193		2102		1.28886	0.152992	0.0995249	-0.33568	1.97633	0.262802	0.208293	-0.63685	0.687473	0.10981	0.108768	-0.301169	0.687473	-0.301169
1787		FGSG_09629		NCU07265		2414		0.747038	0.0263726	-0.249878	0.0595503	1.43448	0.19661	-0.502325	0.278074	0.68744	0.170238	-0.252447	0.218524	0.68744	-0.252447
1788		FGSG_06002		NCU01831		1175		0.743756	0.342013	0.258167	-0.163684	1.43113	0.881083	0.12414	-0.721824	0.687375	0.539069	-0.134027	-0.55814	0.687375	-0.55814
1789		FGSG_09767		NCU07713		3269		0.667099	-0.258436	-0.0393369	-0.0713398	1.35422	-0.404302	-0.0812375	-0.0307913	0.687122	-0.145866	-0.0419006	0.0405485	0.687122	-0.145866
1790		FGSG_01508		NCU06017		2746		0.673119	-0.209659	0.18048	-0.143335	1.35962	-0.417419	0.203641	-0.2511	0.686498	-0.207761	0.023161	-0.107765	0.686498	-0.207761
1791		FGSG_01887		NCU04115		2706		0.643661	0.113103	0.232042	-0.423582	1.32971	0.280551	0.234985	-0.637109	0.686053	0.167448	0.00294359	-0.213527	0.686053	-0.213527
1792		FGSG_08448		NCU03887		1177		-0.483715	0.479154	-2.23158	2.05109	-0.621448	0.48526	-2.78945	2.73711	-0.137734	0.00610631	-0.557875	0.686014	0.686014	-0.557875
1793		FGSG_09850		NCU02421		2591		0.919945	-0.0263637	0.118894	-0.545723	1.60583	-0.225794	0.5408	-0.774458	0.68588	-0.19943	0.421906	-0.228735	0.68588	-0.228735
1794		FGSG_02010		NCU04136		1324		0.663014	0.593602	0.360226	0.255334	1.21604	1.27935	0.177127	-0.244401	0.553025	0.68575	-0.183099	-0.499735	0.68575	-0.499735
1795		FGSG_05955		NCU01116		509		0.813417	0.338532	0.332997	-0.735682	1.49902	0.647608	0.468081	-1.87255	0.685603	0.309076	0.135084	-1.13687	0.685603	-1.13687
1796		FGSG_06495		NCU08763		1652		0.617231	-0.100901	-0.883738	0.898798	0.318157	-0.503702	-0.19839	0.849014	-0.299074	-0.402802	0.685349	-0.0497842	0.685349	-0.402802
1797		FGSG_08508		NCU02165		423		2.39299	-0.148567	1.29738	-2.1683	3.07829	0.0836097	1.36729	-3.49718	0.685306	0.232176	0.0699017	-1.32889	0.685306	-1.32889
1798		FGSG_00856		NCU00939		4297		1.53109	-0.277051	0.436041	0.575037	2.21621	-0.199162	0.416305	0.968046	0.685112	0.0778892	-0.0197359	0.393009	0.685112	-0.0197359
1799		FGSG_06768		NCU07543		1188		0.869559	0.448932	-0.762503	0.164087	1.10356	1.13322	-1.31646	0.0655184	0.233997	0.684291	-0.553957	-0.0985689	0.684291	-0.553957
1800		FGSG_07849		NCU11420		2695		0.371094	0.496481	1.24491	-0.755104	1.0553	0.913707	1.50362	-0.969311	0.684203	0.417227	0.25871	-0.214207	0.684203	-0.214207
1801		FGSG_00781		NCU00823		2387		0.319458	-0.0454542	0.219495	-0.255109	1.00359	0.023269	0.246148	-0.511286	0.684132	0.0687231	0.0266528	-0.256177	0.684132	-0.256177
1802		FGSG_06989		NCU06884		3924		0.655445	0.999834	0.637324	-0.526642	0.577984	1.68366	0.823043	-0.598751	-0.0774615	0.683826	0.185718	-0.0721094	0.683826	-0.0774615
1803		FGSG_10009		NCU04329		3070		1.12349	1.04437	-0.354895	0.179264	1.288	1.72817	-0.525476	0.314401	0.164502	0.683796	-0.170582	0.135136	0.683796	-0.170582
1804		FGSG_10903		NCU03387		4334		0.390407	-0.536329	0.689083	-0.267851	1.07396	-0.546371	0.888999	-0.2713	0.683548	-0.0100415	0.199916	-0.00344868	0.683548	-0.0100415
1805		FGSG_10148		NCU04325		451		1.20557	0.0171722	0.968204	0.376668	1.88891	0.0664943	1.58608	-0.892701	0.683343	0.0493221	0.617881	-1.26937	0.683343	-1.26937
1806		FGSG_10110		NCU01397		4271		0.592534	-0.236505	0.510098	-0.393117	1.27575	-0.127636	0.526014	-0.418661	0.683211	0.108869	0.0159158	-0.0255443	0.683211	-0.0255443
1807		FGSG_07270		NCU00138		213		0.632609	0.597097	0.724168	-2.69237	0.0358945	1.28028	1.23003	-5.18763	-0.596714	0.683181	0.505858	-2.49526	0.683181	-2.49526
1808		FGSG_05208		NCU03458		4238		1.25696	-0.0169407	0.29449	-0.0777147	1.94012	-0.0500041	0.439655	-0.0145075	0.683157	-0.0330635	0.145165	0.0632072	0.683157	-0.0330635
1809		FGSG_01109		NCU03097		2538		1.10596	-0.429318	0.559053	-0.0967737	1.78841	-0.664377	0.878421	-0.159997	0.682456	-0.23506	0.319368	-0.0632233	0.682456	-0.23506
1810		FGSG_02682		NCU08124		528		0.405187	0.20683	-1.42316	0.557836	0.179664	0.888924	-2.53489	1.00197	-0.225523	0.682094	-1.11174	0.444137	0.682094	-1.11174
1811		FGSG_01258		NCU03195		2276		0.161155	1.24471	-0.15707	-0.0919872	0.324789	1.92666	-0.231375	-0.360916	0.163634	0.681947	-0.0743045	-0.268929	0.681947	-0.268929
1812		FGSG_07419		NCU06702		2536		0.934426	-0.434228	0.421203	-0.61292	1.61615	-0.669696	0.625149	-0.736929	0.681729	-0.235468	0.203946	-0.124009	0.681729	-0.235468
1813		FGSG_02648		NCU05797		3804		0.675687	-0.080111	0.102709	-0.111302	1.35737	-0.0742791	0.0118019	-0.0973933	0.681683	0.00583195	-0.0909074	0.0139086	0.681683	-0.0909074
1814		FGSG_00297		NCU03461		3488		1.086	0.328066	-0.219823	0.349106	1.76749	0.576426	-0.344555	0.28706	0.681491	0.24836	-0.124731	-0.0620466	0.681491	-0.124731
1815		FGSG_13575		NCU02024		2039		0.866992	0.641876	-0.0320203	-0.0714708	1.5484	0.939326	0.143615	-0.382871	0.681412	0.29745	0.175635	-0.311401	0.681412	-0.311401
1816		FGSG_09180		NCU02846		2766		1.16238	-0.0983558	0.176953	0.300374	1.84372	-0.144941	0.127521	0.0942884	0.681331	-0.0465847	-0.049432	-0.206086	0.681331	-0.206086
1817		FGSG_00491		NCU09265		3120		1.13448	-0.470101	0.493695	-0.382221	1.81544	-0.63553	0.619057	-0.521804	0.680963	-0.16543	0.125363	-0.139584	0.680963	-0.16543
1818		FGSG_00407		NCU07958		2527		0.611095	0.217226	-0.354054	0.284189	1.29109	0.431913	-0.590771	0.323822	0.679992	0.214687	-0.236717	0.0396331	0.679992	-0.236717
1819		FGSG_10096		NCU06637		2149		1.23995	-0.255888	-0.128239	0.417008	1.91867	-0.547911	-0.142851	0.548985	0.678723	-0.292023	-0.0146119	0.131976	0.678723	-0.292023
1820		FGSG_09591		NCU04379		3454		0.98253	0.0093186	-0.00109785	-0.0176655	1.66107	0.137336	-0.12925	-0.0327644	0.678538	0.128018	-0.128152	-0.0150989	0.678538	-0.128152
1821		FGSG_00180		NCU00595		551		1.73358	-0.29432	1.31573	-1.45234	2.23032	0.0450741	1.99423	-2.5196	0.496741	0.339394	0.678508	-1.06726	0.678508	-1.06726
1822		FGSG_00570		NCU07893		3947		0.960188	-0.0510221	-0.00200183	0.135235	1.63754	-0.0187931	0.0691934	0.0611382	0.677351	0.032229	0.0711952	-0.0740968	0.677351	-0.0740968
1823		FGSG_00499		NCU02541		3788		0.62981	0.0170872	0.289553	-0.310834	1.30711	-0.0758741	0.520892	-0.403106	0.677304	-0.0929613	0.231339	-0.092272	0.677304	-0.0929613
1824		FGSG_08728		NCU00681		3814		0.86681	0.0527341	0.0963661	-0.0192731	1.54408	-0.0366655	0.0944616	0.111744	0.67727	-0.0893996	-0.00190443	0.131017	0.67727	-0.0893996
1825		FGSG_13911		NCU02315		2295		0.976731	0.098672	0.224146	0.159168	1.6539	0.367045	0.263818	-0.107719	0.677169	0.268373	0.0396716	-0.266887	0.677169	-0.266887
1826		FGSG_09806		NCU08292		2938		0.899767	-0.232418	0.122079	-0.310312	1.5769	-0.417339	0.511383	0.152692	0.677132	-0.184921	0.389304	0.463004	0.677132	-0.184921
1827		FGSG_12840		NCU01273		2923		0.868488	0.129241	-0.229366	0.00354576	1.54525	0.291076	-0.416137	-0.0242763	0.676764	0.161835	-0.18677	-0.027822	0.676764	-0.18677
1828		FGSG_05120		NCU07669		3922		0.871204	-0.00693595	0.140871	0.217937	1.54795	-0.0847396	0.15397	0.371825	0.676744	-0.0778037	0.0130992	0.153889	0.676744	-0.0778037
1829		FGSG_05468		NCU00401		2473		1.0562	0.0511244	-0.901472	0.707051	1.73286	-0.192247	-0.810642	1.14017	0.676659	-0.243371	0.0908298	0.433117	0.676659	-0.243371
1830		FGSG_07188		NCU03756		2457		0.516702	-0.144084	-0.208653	-0.824278	1.19336	-0.389918	-0.103964	-0.82561	0.676658	-0.245834	0.10469	-0.00133198	0.676658	-0.245834
1831		FGSG_01098		NCU11053		2813		0.171334	0.169075	0.566138	-0.788126	0.847557	0.0437445	0.739674	-0.988183	0.676223	-0.12533	0.173535	-0.200057	0.676223	-0.200057
1832		FGSG_07239		NCU00387		2769		1.24852	-0.229068	0.250969	-0.268534	1.92379	-0.129109	0.238558	-0.474139	0.675263	0.099959	-0.0124112	-0.205605	0.675263	-0.205605
1833		FGSG_10961		NCU06939		3245		0.941896	-0.0723517	-0.00524634	-0.271063	1.61716	-0.193241	0.239065	-0.419784	0.675259	-0.120889	0.244311	-0.148721	0.675259	-0.148721
1834		FGSG_08509		NCU02127		1137		0.583015	-0.480649	-0.182382	0.374663	0.768282	-1.05265	0.492606	0.245888	0.185268	-0.572004	0.674988	-0.128775	0.674988	-0.572004
1835		FGSG_09912		NCU01421		485		1.00482	0.154252	0.232892	0.747537	1.62986	0.828969	0.333846	-0.427015	0.625037	0.674717	0.100953	-1.17455	0.674717	-1.17455
1836		FGSG_01885		NCU04117		4281		0.558614	-0.282515	0.344337	0.505914	1.2325	-0.305127	0.40911	0.574049	0.673882	-0.0226125	0.0647726	0.0681348	0.673882	-0.0226125
1837		FGSG_03364		NCU07766		410		0.642739	-1.91294	3.10163	-0.0450861	1.31652	-2.97953	1.74166	-0.241673	0.673786	-1.06659	-1.35997	-0.196587	0.673786	-1.35997
1838		FGSG_02507		NCU06213		724		0.850877	0.407266	0.659635	-1.07932	1.52435	0.736614	1.00812	-1.90894	0.673469	0.329348	0.348487	-0.829619	0.673469	-0.829619
1839		FGSG_07755		NCU07449	protoperithecia	22		-1.18529	0.685002	25.1486	-34.7189	-0.670684	1.35847	16.7176	-57.0614	0.514607	0.673469	-8.43096	-22.3425	0.673469	-22.3425
1840		FGSG_13137		NCU11324		1216		1.75395	-0.710856	-0.236177	0.269459	1.20932	-0.0375623	-0.384617	0.428484	-0.54463	0.673294	-0.14844	0.159025	0.673294	-0.54463
1841		FGSG_01257		NCU09313		2971		0.856221	-0.338665	0.432011	-0.147125	1.52901	-0.520446	0.585813	-0.251357	0.672791	-0.181781	0.153801	-0.104232	0.672791	-0.181781
1842		FGSG_05094		NCU07991		2064		0.563688	-0.232966	0.324295	0.0400979	1.23646	-0.227189	0.336584	-0.267171	0.672776	0.00577725	0.0122892	-0.307269	0.672776	-0.307269
1843		FGSG_07472		NCU01442		484		0.9223	-0.0852598	1.13459	-0.826077	1.12395	-0.0554308	1.80683	-2.00306	0.201647	0.0298291	0.672243	-1.17698	0.672243	-1.17698
1844		FGSG_04327		NCU01523		4199		0.69111	-0.429602	0.540312	-0.0320536	1.36301	-0.471062	0.54904	0.0870175	0.671898	-0.0414605	0.00872853	0.119071	0.671898	-0.0414605
1845		FGSG_02643		NCU01039		620		1.31009	-0.704465	1.42665	-0.684315	1.98158	-0.16854	1.0863	-1.63917	0.671492	0.535925	-0.340348	-0.954854	0.671492	-0.954854
1846		FGSG_05298		NCU09745		3071		0.780266	0.0890387	0.0356416	-0.199155	1.45164	0.19923	0.150363	-0.369732	0.671377	0.110191	0.114722	-0.170577	0.671377	-0.170577
1847		FGSG_04154		NCU06264		3912		1.00651	0.740481	-0.0356577	-0.110971	1.67778	1.13843	-0.000675364	-0.190329	0.671268	0.397952	0.0349823	-0.0793579	0.671268	-0.0793579
1848		FGSG_04167		NCU07657		672		0.689388	0.938269	0.307457	-1.2197	1.36055	1.52911	0.457034	-2.0949	0.671163	0.59084	0.149577	-0.875205	0.671163	-0.875205
1849		FGSG_10162		NCU04630		846		0.531373	-1.84507	1.1022	0.467473	1.20223	-2.57001	0.708115	-0.211429	0.67086	-0.724948	-0.394086	-0.678901	0.67086	-0.724948
1850		FGSG_02472		NCU05219		2436		1.08726	0.798795	0.171571	0.248869	1.75806	1.25624	0.311212	0.000164636	0.670793	0.457448	0.139641	-0.248705	0.670793	-0.248705
1851		FGSG_09910		NCU04319		3096		0.991382	0.373241	0.184661	-0.0505981	1.66193	0.854565	0.222322	-0.218825	0.670549	0.481323	0.0376612	-0.168227	0.670549	-0.168227
1852		FGSG_07855		NCU11410		1311		0.646427	0.458386	0.163323	-0.0180803	1.2658	1.12848	0.200812	-0.523704	0.619372	0.670096	0.0374896	-0.505623	0.670096	-0.505623
1853		FGSG_09244		NCU09869		4331		1.16073	-0.0611612	0.150977	0.131931	1.83043	-0.0724153	0.323899	0.163328	0.669698	-0.0112541	0.172921	0.0313967	0.669698	-0.0112541
1854		FGSG_04398		NCU01481		3640		1.07028	0.11904	0.255864	-0.0802477	1.73948	0.1723	0.382416	-0.18879	0.669194	0.0532595	0.126552	-0.108542	0.669194	-0.108542
1855		FGSG_10260		NCU04255		3506		0.530919	-0.282838	0.284933	-0.0919799	1.20009	-0.405662	0.328024	-0.0482371	0.669167	-0.122824	0.0430911	0.0437428	0.669167	-0.122824
1856		FGSG_02527		NCU00164		3010		0.479798	0.811192	-0.0690849	-0.13	0.688006	1.48014	-0.038628	-0.307775	0.208209	0.668946	0.0304569	-0.177775	0.668946	-0.177775
1857		FGSG_05863		NCU01101		1977		0.598127	-0.634181	0.615615	-0.16423	1.267	-0.960815	0.99598	-0.359162	0.668875	-0.326634	0.380366	-0.194932	0.668875	-0.326634
1858		FGSG_05387		NCU00021		2552		0.281025	0.65662	-0.356564	0.780021	0.048038	1.32545	-0.313661	0.625127	-0.232987	0.668832	0.0429027	-0.154895	0.668832	-0.232987
1859		FGSG_06417		NCU05620		3012		0.772337	0.188483	0.830247	0.0852002	1.44025	0.401764	0.883215	-0.092508	0.667913	0.213281	0.0529679	-0.177708	0.667913	-0.177708
1860		FGSG_10481		NCU09616		589		-1.29211	0.902051	-0.109963	0.914824	-2.15169	1.5699	-0.267083	-0.072222	-0.85958	0.667848	-0.157121	-0.987046	0.667848	-0.987046
1861		FGSG_09704		NCU00743		1467		0.566237	0.776339	-0.215101	0.249424	0.716838	1.44393	-0.233171	-0.202137	0.150601	0.667591	-0.0180707	-0.451561	0.667591	-0.451561
1862	N63	FGSG_06424		NCU04047	WT*	1116		1.20013	-0.0599783	-0.841459	0.216907	0.61555	0.607355	-1.26719	0.2792	-0.584582	0.667333	-0.425734	0.0622928	0.667333	-0.584582
1863		FGSG_07170		NCU04102		1124		-0.0502689	0.00706928	0.371703	0.838639	0.616545	0.0678962	0.27636	0.257278	0.666814	0.0608269	-0.0953435	-0.581361	0.666814	-0.581361
1864		FGSG_03657		NCU11363		638		-0.635118	-0.284723	1.77728	0.140949	0.0316142	-0.358788	0.84866	0.0639195	0.666732	-0.0740652	-0.928618	-0.0770291	0.666732	-0.928618
1865		FGSG_05437		NCU00494		3761		1.00946	-0.278847	0.281119	-0.193703	1.67607	-0.208269	0.438227	-0.289621	0.666607	0.0705777	0.157108	-0.0959187	0.666607	-0.0959187
1866		FGSG_01252		NCU09310		2142		1.07519	-0.257339	-0.262127	0.985524	1.74173	-0.55079	-0.503728	1.63239	0.666535	-0.293451	-0.241601	0.646863	0.666535	-0.293451
1867		FGSG_09552		NCU08330		905		0.279317	-0.699376	0.30997	-0.112098	0.749732	-1.38317	0.976387	-0.174752	0.470416	-0.683791	0.666417	-0.0626537	0.666417	-0.683791
1868		FGSG_00423		NCU09135		3591		1.38025	-0.0300385	0.14302	-0.520098	2.04654	-0.0357927	0.250393	-0.633493	0.666289	-0.00575426	0.107373	-0.113394	0.666289	-0.113394
1869		FGSG_00728		NCU03125		1683		0.739495	-0.611718	1.26837	-0.751047	1.40569	-0.926473	1.92994	-1.1451	0.666197	-0.314755	0.661571	-0.39405	0.666197	-0.39405
1870		FGSG_08557		NCU02112		4077		1.12892	-0.250839	0.659379	-0.0715328	1.79495	-0.287653	0.966646	-0.129796	0.666027	-0.0368139	0.307267	-0.0582635	0.666027	-0.0582635
1871		FGSG_12194		NCU09513		2033		1.17356	0.109762	0.552313	-0.0570745	1.83952	0.318309	0.731914	-0.369265	0.665964	0.208547	0.179601	-0.312191	0.665964	-0.312191
1872		FGSG_01373		NCU02977		3436		0.48933	-0.122815	0.229847	-0.199807	1.1545	-0.2529	0.391343	-0.158291	0.665173	-0.130085	0.161496	0.041516	0.665173	-0.130085
1873		FGSG_00655		NCU00643	WT*	406		2.08812	-1.86668	-0.552752	-0.295136	1.53327	-3.24473	0.112284	-0.270561	-0.554854	-1.37805	0.665037	0.024575	0.665037	-1.37805
1874		FGSG_06147		NCU01256		2229		0.717253	-0.124439	0.498525	-0.283603	1.38222	-0.134152	0.799826	-0.560463	0.664966	-0.00971259	0.301301	-0.276859	0.664966	-0.276859
1875		FGSG_00503		NCU08117		902		2.09031	0.549846	0.240348	-0.851327	2.75513	1.19665	0.496101	-1.53617	0.664827	0.646799	0.255753	-0.684844	0.664827	-0.684844
1876		FGSG_01358		NCU09243		2029		1.01385	-0.380665	-0.0109908	0.0675788	1.67867	-0.694087	0.108827	0.0232078	0.664816	-0.313422	0.119818	-0.044371	0.664816	-0.313422
1877		FGSG_04584		NCU08127		550		1.0164	-1.39137	1.12187	-0.396856	1.38596	-2.46018	1.78647	-0.442514	0.36956	-1.06881	0.6646	-0.0456583	0.6646	-1.06881
1878		FGSG_00801		NCU11593		363		3.06314	-0.335685	-0.384788	0.460695	1.55514	-0.0912759	-0.721629	1.12484	-1.50801	0.244409	-0.336841	0.664147	0.664147	-1.50801
1879		FGSG_12306		NCU00454		2792		0.632947	0.0684936	0.0610404	-0.119751	1.29708	0.11312	-0.00448697	-0.322337	0.664137	0.0446267	-0.0655274	-0.202586	0.664137	-0.202586
1880		FGSG_00446		NCU02731		2021		1.14377	-0.387991	-0.154532	-0.116989	1.80776	-0.703753	-0.172348	0.150285	0.663992	-0.315761	-0.0178162	0.267274	0.663992	-0.315761
1881		FGSG_09647		NCU06360		3106		-0.224273	0.780366	-0.215743	-0.0735908	-0.391478	1.44429	-0.186545	-0.0857472	-0.167205	0.663927	0.029198	-0.0121564	0.663927	-0.167205
1882		FGSG_01051		NCU09240		4359		1.35559	-0.00387397	0.152366	0.0282725	2.01948	0.246076	0.15002	0.176683	0.663888	0.24995	-0.00234655	0.148411	0.663888	-0.00234655
1883		FGSG_08931		NCU01916		1291		0.524332	0.752499	-0.695982	0.516299	0.348631	1.41586	-1.20918	0.442207	-0.175701	0.663359	-0.513199	-0.0740929	0.663359	-0.513199
1884		FGSG_12291		NCU08076		2004		1.39855	-0.336324	0.736384	-0.429101	2.06151	-0.155591	1.05486	-0.747461	0.662963	0.180733	0.318476	-0.31836	0.662963	-0.31836
1885		FGSG_10823		NCU03402		2578		1.00736	0.0297184	0.528842	0.279685	1.67024	-0.087248	0.679237	0.0496398	0.662874	-0.116966	0.150395	-0.230045	0.662874	-0.230045
1886		FGSG_02220		NCU09648		241		0.311179	-0.0824032	1.45315	-3.78494	-0.639834	0.437592	2.11588	-5.96828	-0.951013	0.519995	0.662728	-2.18334	0.662728	-2.18334
1887		FGSG_02513		NCU06218		3026		1.05211	0.0728822	0.0284304	0.00286388	1.71461	0.0596905	0.118921	-0.173224	0.662502	-0.0131917	0.0904907	-0.176088	0.662502	-0.176088
1888		FGSG_10853		NCU03372		3618		0.424756	0.044397	0.193189	0.255513	1.08693	0.03345	0.0824397	0.509595	0.662176	-0.010947	-0.11075	0.254083	0.662176	-0.11075
1889		FGSG_00819		NCU03479		2728		0.961211	0.774285	0.204003	0.0616832	1.45501	1.43634	-0.00710783	0.1252	0.493795	0.662057	-0.211111	0.0635168	0.662057	-0.211111
1890		FGSG_05565		NCU09001		1894		1.2123	0.257773	0.27396	-0.153561	1.87386	0.638923	0.402185	-0.499813	0.661555	0.38115	0.128225	-0.346253	0.661555	-0.346253
1891		FGSG_06265		NCU06738		4003		1.12449	-0.305911	0.198323	0.176088	1.7854	-0.361275	0.404022	0.109002	0.660901	-0.0553641	0.205699	-0.0670857	0.660901	-0.0670857
1892		FGSG_01424		NCU01695		3280		-0.248009	1.09232	-0.261706	0.305715	-0.365423	1.75303	-0.406629	0.332765	-0.117414	0.660717	-0.144924	0.0270497	0.660717	-0.144924
1893		FGSG_01446		NCU01595		915		0.618614	0.248333	-0.490904	0.62442	0.791056	0.908918	-1.1688	0.0651665	0.172442	0.660585	-0.677892	-0.559254	0.660585	-0.677892
1894		FGSG_12995		NCU07418		3387		0.964892	-0.0257608	0.165036	0.266958	1.62518	-0.0928463	0.286263	0.132393	0.660286	-0.0670855	0.121227	-0.134565	0.660286	-0.134565
1895		FGSG_09266		NCU03922		1028		-1.61035	-0.0969266	-1.11377	0.633718	-2.23129	-0.282815	-0.453592	0.6785	-0.620947	-0.185888	0.660177	0.0447822	0.660177	-0.620947
1896		FGSG_06367		NCU02398		785		1.00575	-0.422532	0.672853	-1.01554	1.60713	-0.771795	1.33297	-1.78805	0.601378	-0.349264	0.660122	-0.772517	0.660122	-0.772517
1897		FGSG_10410		NCU09233		1753		0.357852	-0.449805	-0.234973	0.779535	1.01785	-0.555994	-0.0957598	0.400555	0.659998	-0.106189	0.139213	-0.37898	0.659998	-0.37898
1898		FGSG_00507		NCU11246		1709		1.11435	-0.642767	0.348368	0.0880091	1.77427	-1.03144	0.723246	0.0762788	0.65992	-0.388671	0.374878	-0.0117303	0.65992	-0.388671
1899		FGSG_04357		NCU01565		286		0.257772	-2.76578	0.355423	-0.363564	0.361126	-4.6582	1.01487	-0.613349	0.103354	-1.89242	0.659443	-0.249785	0.659443	-1.89242
1900		FGSG_06687		NCU00037		3140		1.15109	-0.221578	0.369751	-0.0130452	1.81004	-0.0972939	0.571201	-0.176346	0.658946	0.124285	0.20145	-0.163301	0.658946	-0.163301
1901		FGSG_06215		NCU08280		1183		-1.03716	0.584273	-1.16164	0.324944	-0.998702	0.0281136	-0.503443	0.42131	0.0384603	-0.55616	0.658201	0.0963656	0.658201	-0.55616
1902		FGSG_06886		NCU09309		2411		0.466648	0.13192	0.287844	-0.501852	1.1246	0.184197	0.413577	-0.754603	0.657955	0.0522772	0.125734	-0.252751	0.657955	-0.252751
1903		FGSG_09332		NCU03953		1354		0.393587	0.957986	-0.890118	0.133444	0.840657	1.61574	-1.37601	0.366205	0.44707	0.657752	-0.485888	0.232762	0.657752	-0.485888
1904		FGSG_06943		NCU06174		1454		0.873331	0.413749	-0.24323	0.210301	1.531	-0.0421408	0.0123311	0.268711	0.657665	-0.45589	0.255562	0.0584109	0.657665	-0.45589
1905		FGSG_05484		NCU06182		3835		1.12291	-0.0740013	0.362518	0.00257288	1.78055	-0.161158	0.494099	0.0848119	0.657642	-0.087157	0.131581	0.082239	0.657642	-0.087157
1906		FGSG_05096		NCU08804		1127		0.992099	-0.37815	0.224943	0.129412	1.64972	-0.957566	0.866514	-0.0873452	0.657623	-0.579416	0.641572	-0.216757	0.657623	-0.579416
1907		FGSG_07038		NCU06118		1261		0.430018	0.50397	-0.618995	0.0405546	0.590194	1.16112	-1.14082	-0.0709225	0.160176	0.65715	-0.52183	-0.111477	0.65715	-0.52183
1908		FGSG_08945		NCU01901		1972		0.819532	-0.09569	-0.258633	0.259029	1.47644	-0.424346	-0.147692	0.380679	0.656904	-0.328656	0.110941	0.12165	0.656904	-0.328656
1909		FGSG_09883		NCU09034		374		3.01232	-0.985253	-0.446341	-0.387706	1.54162	-2.05467	0.21044	-0.36825	-1.4707	-1.06942	0.656781	0.0194563	0.656781	-1.4707
1910		FGSG_12728		NCU07578		4175		0.500886	0.194118	-0.110662	1.00746	1.1561	0.302507	-0.155718	1.12804	0.655216	0.108389	-0.0450558	0.120577	0.655216	-0.0450558
1911		FGSG_07332		NCU01180		3147		0.772823	0.651553	-0.0563416	0.429174	1.42785	1.05504	-0.139966	0.266658	0.655025	0.403487	-0.0836248	-0.162517	0.655025	-0.162517
1912		FGSG_05252		NCU06605		3852		0.9875	-0.24121	0.489089	0.0120155	1.64218	-0.326809	0.696048	-0.0526471	0.654683	-0.0855995	0.206959	-0.0646626	0.654683	-0.0855995
1913		FGSG_00959		NCU09482		4442		1.26761	0.129944	-0.332472	0.245468	1.9221	0.168409	-0.279657	0.297429	0.654495	0.0384654	0.0528151	0.051961	0.654495	0.0384654
1914		FGSG_07491		NCU10038		759		-0.586273	-1.46315	0.497074	-0.460202	0.0679919	-2.26242	0.926952	-0.956024	0.654265	-0.799263	0.429878	-0.495822	0.654265	-0.799263
1915		FGSG_09500		NCU03891		4388		0.478613	-0.172244	0.0688697	-0.3721	1.13265	-0.167014	0.176258	-0.349901	0.654041	0.00523015	0.107389	0.0221989	0.654041	0.00523015
1916		FGSG_01212		NCU02683		3154		1.21613	0.674283	0.211901	-0.118617	1.86988	1.2387	0.0502701	-0.249518	0.653748	0.564415	-0.161631	-0.130902	0.653748	-0.161631
1917		FGSG_10865		NCU06776		1650		1.05711	0.122685	0.0965912	-0.141461	1.71074	0.25863	0.159776	-0.545397	0.653631	0.135945	0.0631843	-0.403937	0.653631	-0.403937
1918		FGSG_01891		NCU04120		3052		0.476159	-0.43687	0.581511	-0.456568	1.12973	-0.60937	0.669001	-0.594719	0.653568	-0.1725	0.0874894	-0.138151	0.653568	-0.1725
1919		FGSG_04300		NCU05389		1861		0.844237	-0.0800642	0.85613	-0.598378	1.49774	0.27385	0.974667	-0.952514	0.653505	0.353914	0.118537	-0.354135	0.653505	-0.354135
1920		FGSG_06791		NCU01301		739		0.949601	0.350368	-1.15971	0.306183	1.60284	0.74782	-1.9742	0.392295	0.65324	0.397451	-0.814484	0.0861117	0.65324	-0.814484
1921		FGSG_04190		NCU08664		4264		-0.295768	0.0499216	0.038172	-0.177924	0.35681	0.0235371	0.10717	-0.127348	0.652578	-0.0263845	0.0689981	0.0505758	0.652578	-0.0263845
1922		FGSG_08381		NCU04787		937		0.811807	0.869889	-0.903756	0.127996	0.706838	1.52221	-1.56916	0.050102	-0.104968	0.652323	-0.665399	-0.0778942	0.652323	-0.665399
1923		FGSG_06066		NCU06893		545		1.02984	-0.220873	0.468854	0.21418	1.68172	-0.289543	0.736541	-0.862078	0.651885	-0.0686707	0.267687	-1.07626	0.651885	-1.07626
1924		FGSG_10382		NCU07238		2669		0.178515	0.465433	-0.521072	0.0276615	0.0260419	0.248086	0.130792	-0.0753681	-0.152473	-0.217346	0.651864	-0.10303	0.651864	-0.217346
1925		FGSG_08897		NCU01950		2920		1.08951	-0.119544	-0.237712	0.191993	1.74106	-0.0787366	-0.42491	0.194805	0.651542	0.0408074	-0.187198	0.00281156	0.651542	-0.187198
1926		FGSG_00107		NCU06026		4361		1.02102	0.537676	-0.481296	0.252038	1.67222	0.632553	-0.48308	0.491793	0.651201	0.0948778	-0.00178415	0.239755	0.651201	-0.00178415
1927		FGSG_12231		NCU04130		1264		0.0686455	-0.540305	1.15911	-0.762199	0.0185598	-0.97471	1.81009	-1.28397	-0.0500857	-0.434405	0.650975	-0.521766	0.650975	-0.521766
1928		FGSG_11936		NCU02773		794		-0.059175	0.947331	-1.06039	-0.139117	-0.163528	1.59823	-1.82455	-0.230821	-0.104353	0.650897	-0.764161	-0.091704	0.650897	-0.764161
1929		FGSG_07151		NCU03752		1016		0.190539	0.620743	0.554979	-1.08485	0.559146	1.27157	0.680216	-1.7111	0.368607	0.650827	0.125237	-0.626251	0.650827	-0.626251
1930		FGSG_13931		NCU03569		3230		1.49004	-0.502291	0.0832257	0.216422	2.1408	-0.405756	-0.0672367	0.40458	0.650757	0.0965354	-0.150462	0.188158	0.650757	-0.150462
1931		FGSG_06152		NCU08047	WT	332		2.81266	-0.545609	2.74047	-0.541626	3.34064	0.104653	1.09291	-0.186301	0.527978	0.650262	-1.64755	0.355324	0.650262	-1.64755
1932		FGSG_10788		NCU09056		2487		1.05233	-0.230881	0.117287	0.0151367	1.70233	-0.330322	0.248677	-0.226861	0.65	-0.0994411	0.13139	-0.241998	0.65	-0.241998
1933		FGSG_05443		NCU06460		2210		0.0814773	0.901565	-1.02409	0.732216	-0.0252522	1.55156	-1.19961	0.452031	-0.10673	0.649996	-0.175529	-0.280185	0.649996	-0.280185
1934		FGSG_05459		NCU00324		3726		0.996417	-0.375669	0.31357	-0.119253	1.64623	-0.475285	0.408373	-0.110417	0.649817	-0.099616	0.0948028	0.00883563	0.649817	-0.099616
1935		FGSG_06953		NCU00424		4203		0.967635	0.328683	0.322741	0.061965	1.61725	0.675769	0.383536	0.0208791	0.649612	0.347086	0.0607952	-0.0410859	0.649612	-0.0410859
1936		FGSG_06693		NCU06245		928		1.11547	-0.180059	0.963366	-1.16965	1.7647	-0.371719	1.32111	-1.84025	0.64923	-0.191659	0.357748	-0.670598	0.64923	-0.670598
1937		FGSG_12934		NCU05129		1014		0.880545	-0.673339	0.138286	0.234645	1.52941	-1.30009	0.362688	0.391738	0.648864	-0.626749	0.224401	0.157093	0.648864	-0.626749
1938		FGSG_05073		NCU07039		2341		1.20778	-0.328959	-0.238394	0.141065	1.85628	-0.424594	-0.499756	0.136479	0.648496	-0.0956354	-0.261362	-0.00458563	0.648496	-0.261362
1939		FGSG_12808		NCU02204		2514		0.810261	0.167111	0.190635	0.0206481	1.45873	0.189697	0.34042	-0.217296	0.648472	0.0225867	0.149785	-0.237944	0.648472	-0.237944
1940		FGSG_06965		NCU06248		2376		0.602493	-0.0473212	0.145721	0.651905	1.25049	0.0491329	-0.111867	0.461333	0.648001	0.096454	-0.257588	-0.190571	0.648001	-0.257588
1941		FGSG_10283		NCU08926		2826		0.968979	0.169588	0.810098	0.144533	1.61696	0.362179	1.13266	-0.0538932	0.647978	0.192591	0.322561	-0.198426	0.647978	-0.198426
1942		FGSG_09408		NCU03187		1462		0.51062	0.599522	0.117465	-0.546946	0.950389	1.24744	-0.127386	-1.00035	0.439768	0.64792	-0.244851	-0.453407	0.64792	-0.453407
1943		FGSG_05465		NCU00337		1096		0.762456	0.463332	-0.76683	0.00357511	1.06599	1.11102	-1.35919	0.0307289	0.30353	0.647689	-0.592364	0.0271538	0.647689	-0.592364
1944		FGSG_08718		NCU02177		2683		0.775746	0.182063	0.0409193	-0.38908	1.42311	0.275437	-0.174479	-0.56115	0.647365	0.0933747	-0.215398	-0.17207	0.647365	-0.215398
1945		FGSG_02728		NCU05718		3816		0.959852	1.11721	-0.158851	0.290961	1.4297	1.76456	0.00306137	0.201659	0.469852	0.647349	0.161912	-0.0893014	0.647349	-0.0893014
1946		FGSG_05050		NCU11129		864		-0.0133407	-0.234565	-0.0958464	-0.772541	-0.583677	0.114581	0.551029	-1.48779	-0.570337	0.349146	0.646875	-0.715248	0.646875	-0.715248
1947		FGSG_06301		NCU02270		3358		0.812324	-0.108637	0.448685	-0.288969	1.45901	-0.246357	0.719016	-0.381822	0.646687	-0.137719	0.270331	-0.0928536	0.646687	-0.137719
1948		FGSG_09505		NCU04760		2389		0.801748	-0.380074	0.271167	-0.173956	1.44836	-0.536361	0.46919	-0.429773	0.646613	-0.156288	0.198023	-0.255817	0.646613	-0.255817
1949		FGSG_06255		NCU06856		2137		0.293683	0.215833	0.263858	-0.0942766	0.939934	0.0796629	0.50622	-0.38845	0.646251	-0.13617	0.242362	-0.294173	0.646251	-0.294173
1950		FGSG_00899		NCU07496		3692		1.14912	0.361774	0.0548256	0.0640361	1.7953	0.86404	-0.0479106	0.14536	0.646178	0.502266	-0.102736	0.0813242	0.646178	-0.102736
1951		FGSG_06640		NCU00218		2187		0.383367	-0.107679	0.074818	-0.480518	1.02923	-0.27687	-0.0353304	-0.766042	0.64586	-0.169191	-0.110148	-0.285524	0.64586	-0.285524
1952		FGSG_04185		NCU08660		4119		1.25001	-0.0438154	-0.0260516	-0.0831768	1.89536	-0.095977	-0.0751909	-0.00204753	0.645345	-0.0521615	-0.0491394	0.0811292	0.645345	-0.0521615
1953		FGSG_01219		NCU02660		3601		0.190625	0.521025	-0.333482	-0.411364	0.835432	0.599894	-0.0506	-0.523753	0.644807	0.0788689	0.282882	-0.112389	0.644807	-0.112389
1954		FGSG_06116		NCU03799		3571		1.04246	-0.320025	-0.000759671	0.0195702	1.68692	-0.361225	-0.116339	0.0920292	0.644456	-0.0411996	-0.115579	0.072459	0.644456	-0.115579
1955		FGSG_11856		NCU07498		3452		1.23827	0.0176058	0.0975315	0.21342	1.88265	0.258176	-0.0309666	0.319526	0.644383	0.24057	-0.128498	0.106106	0.644383	-0.128498
1956		FGSG_08751		NCU03925		1203		0.921554	0.388002	-0.908719	0.772124	1.4429	0.816609	-1.45813	1.41612	0.521351	0.428607	-0.549414	0.643991	0.643991	-0.549414
1957		FGSG_05220		NCU04149		1951		0.861839	-0.205154	0.608672	-0.260557	1.50515	-0.198432	0.937102	-0.592413	0.643308	0.00672225	0.328429	-0.331856	0.643308	-0.331856
1958		FGSG_04396		NCU11975		1784		1.37914	-0.527165	0.33462	-0.180048	2.02237	-0.901077	0.542774	-0.240841	0.643232	-0.373913	0.208153	-0.0607933	0.643232	-0.373913
1959		FGSG_06574		NCU09295		3777		0.894881	-0.199422	-0.328814	0.596568	1.25537	-0.294118	-0.380213	1.23965	0.360494	-0.0946954	-0.0513989	0.643085	0.643085	-0.0946954
1960		FGSG_07952		NCU02364		1361		0.264669	0.102774	-0.23052	0.00276791	0.90747	0.503155	-0.714257	0.306738	0.642801	0.400381	-0.483737	0.30397	0.642801	-0.483737
1961		FGSG_02025		NCU08920		729		0.0817917	1.13076	-1.88257	0.543846	0.0109284	1.77293	-2.70903	0.92002	-0.0708633	0.642176	-0.826459	0.376175	0.642176	-0.826459
1962		FGSG_07454		NCU01254		3315		0.655909	-0.329962	-0.00100212	0.0123941	1.298	-0.471336	0.0436046	-0.0943519	0.642092	-0.141374	0.0446067	-0.106746	0.642092	-0.141374
1963		FGSG_00720		NCU02092		2158		2.35645	-0.386112	-0.559997	1.16056	2.83074	-0.305133	-0.850949	1.80254	0.474293	0.0809796	-0.290952	0.641979	0.641979	-0.290952
1964		FGSG_11364		NCU09549		1766		0.824325	-0.537294	0.348559	-0.242931	1.46604	-0.914095	0.749465	-0.31572	0.641713	-0.376801	0.400906	-0.0727886	0.641713	-0.376801
1965	N69	FGSG_03066		NCU00585	lack of carotinoid pigment*	639		-0.192545	0.0183289	-0.344776	-0.0693187	-1.11835	0.659662	0.239025	0.0694023	-0.925807	0.641333	0.583801	0.138721	0.641333	-0.925807
1966		FGSG_07232		NCU00045		3960		0.866228	-0.000281175	0.222248	0.127386	1.50709	0.323372	0.149457	0.1144	0.640867	0.323653	-0.0727911	-0.0129862	0.640867	-0.0727911
1967		FGSG_13064		NCU02812		2574		0.901078	-0.0251562	-0.155077	-0.0631769	1.54122	0.0305341	-0.309929	-0.293875	0.640143	0.0556904	-0.154852	-0.230698	0.640143	-0.230698
1968		FGSG_03674		NCU07948		56		2.4326	-1.75147	1.36489	-15.2964	3.07264	-1.46137	0.659791	-25.2881	0.640043	0.290102	-0.705099	-9.99173	0.640043	-9.99173
1969		FGSG_09871		NCU05809		744		1.08619	0.158115	-0.12876	0.715003	1.72607	0.422576	-0.251854	-0.097318	0.63988	0.26446	-0.123093	-0.812321	0.63988	-0.812321
1970		FGSG_11742		NCU02083		3959		1.32731	0.00807561	0.646478	-0.0821802	1.96643	0.143002	0.845049	-0.155006	0.639119	0.134927	0.198571	-0.0728257	0.639119	-0.0728257
1971		FGSG_08540		NCU00631		2192		1.26439	-0.518509	0.0606102	-0.111027	1.90317	-0.803064	0.1647	-0.280147	0.638781	-0.284555	0.10409	-0.16912	0.638781	-0.284555
1972		FGSG_09623		NCU04496		225		0.700321	-0.583682	1.34683	-5.09735	1.33905	-0.359905	1.82203	-7.44018	0.638725	0.223777	0.475191	-2.34282	0.638725	-2.34282
1973		FGSG_05049		NCU08968		838		1.47251	0.0413776	-0.733669	0.210181	1.20235	0.680081	-1.46816	0.300002	-0.270153	0.638703	-0.734487	0.089821	0.638703	-0.734487
1974		FGSG_12846		NCU03625		2857		0.707709	-0.335597	0.380954	-0.286294	1.34574	-0.365981	0.50399	-0.481286	0.638033	-0.0303847	0.123036	-0.194992	0.638033	-0.194992
1975		FGSG_02636		NCU05783		1723		0.376417	0.604947	-0.0352462	-0.425767	0.140992	1.24275	-0.312595	-0.81177	-0.235425	0.6378	-0.277349	-0.386003	0.6378	-0.386003
1976		FGSG_01895		NCU01310		3541		0.916593	-0.245412	-0.0295545	0.0314904	1.55437	-0.297144	-0.148788	0.160819	0.637773	-0.0517329	-0.119234	0.129329	0.637773	-0.119234
1977		FGSG_01478		NCU08509		1895		0.988299	0.642902	0.684601	-0.228324	1.42049	1.28027	0.338454	-0.503296	0.432193	0.637368	-0.346147	-0.274972	0.637368	-0.346147
1978		FGSG_10860		NCU06780		2945		0.267933	0.530774	-0.110899	-0.221076	0.287994	1.16766	-0.294932	-0.252168	0.0200617	0.636888	-0.184033	-0.0310913	0.636888	-0.184033
1979		FGSG_06716		NCU00081		783		0.963729	0.740022	0.830766	-1.5115	1.60035	1.0224	1.2365	-2.28623	0.636617	0.28238	0.405732	-0.774727	0.636617	-0.774727
1980		FGSG_06572		NCU00263		280		-0.113816	-0.210934	1.53043	-3.45565	0.522792	-0.144214	1.13499	-5.38671	0.636608	0.0667197	-0.395446	-1.93106	0.636608	-1.93106
1981	N66	FGSG_08713		NCU02182	WT*	429		1.25806	-0.290864	-0.823718	2.52926	1.2616	-0.411649	-0.187415	1.2115	0.00354152	-0.120785	0.636302	-1.31776	0.636302	-1.31776
1982		FGSG_05331		NCU05966		438		1.13369	0.136913	1.10442	-1.88178	1.76461	0.230924	1.74055	-3.18149	0.630926	0.0940112	0.636132	-1.2997	0.636132	-1.2997
1983		FGSG_00642		NCU05404	WT	138		0.218583	-0.328703	1.13886	2.43445	0.85463	-0.252968	0.837916	-1.14081	0.636047	0.0757354	-0.30094	-3.57527	0.636047	-3.57527
1984		FGSG_09976		NCU04258		2801		1.15716	-0.418414	0.641505	-0.00121555	1.79301	-0.619762	0.959781	0.0620439	0.635849	-0.201347	0.318276	0.0632594	0.635849	-0.201347
1985		FGSG_09733		NCU05227		2668		0.48289	-0.156962	0.320005	-0.421503	1.11822	-0.160692	0.415752	-0.638892	0.635335	-0.00372945	0.0957474	-0.217389	0.635335	-0.217389
1986		FGSG_02460		NCU04898		2946		0.888052	0.169726	-0.348976	0.399284	1.52264	0.418932	-0.532956	0.455524	0.634586	0.249206	-0.18398	0.0562402	0.634586	-0.18398
1987		FGSG_01138		NCU08609		2586		0.750861	-0.410121	0.0675321	-0.0727372	1.385	-0.639576	0.268771	-0.259645	0.634139	-0.229455	0.201239	-0.186908	0.634139	-0.229455
1988		FGSG_02509		NCU06215		853		-0.245956	-0.109783	0.823455	-0.53752	-0.2456	-0.0813173	1.4564	-1.25772	0.00035673	0.0284661	0.632948	-0.7202	0.632948	-0.7202
1989		FGSG_05124		NCU09528		946		0.70911	0.648369	-1.14923	0.373788	1.3417	0.990657	-1.80939	0.454502	0.632589	0.342289	-0.660168	0.0807135	0.632589	-0.660168
1990		FGSG_01052		NCU09239		1355		0.6516	0.490611	0.198719	-0.720135	1.25059	1.12294	0.307503	-1.20561	0.598989	0.632331	0.108784	-0.485471	0.632331	-0.485471
[truncated: 2,501 more rows]
