# Supplementary material for: The ancestral levels of transcription and the evolution of sexual phenotypes in filamentous fungi
Source: PLoS Genet. 2017 Jul 13;13(7):e1006867. doi: 10.1371/journal.pgen.1006867 (PMC5509106; doi:10.1371/journal.pgen.1006867)
Supplement: S4 Table — (XLSX) [file pgen.1006867.s008.xlsx]

## Sheet: Table S4
Table S4. Segregation analysis of knockouts of four genes in F. graminearum.
	Number of isolates showing phenotypea
Gene	NIT− Hygr Gene−	NIT− Hygs Gene+	NIT+ Hygr Gene−	NIT+ Hygs Gene+
asy-1	0	14	15	1
pdv-2	5	10	10	7
rel-2	7	13	7	3
stc1	7	9	7	11
aColonies were analyzed for segregation of three phenotypes: NIT− (nitrate non-utilizing), Hygr or Hygs (hygromycin resistance or hygromycin sensitivity, respectively), and the knockout phenotype for each gene (Gene+,-; fig. S2).
