# Supplementary material for: The ancestral levels of transcription and the evolution of sexual phenotypes in filamentous fungi
Source: PLoS Genet. 2017 Jul 13;13(7):e1006867. doi: 10.1371/journal.pgen.1006867 (PMC5509106; doi:10.1371/journal.pgen.1006867)
Supplement: S5 Table — (XLSX) [file pgen.1006867.s009.xlsx]

## Sheet: Table S5
Genes prioritized for phenotypic screening in Neurospora crassa, and observed knockout phenotypes in both species.
Gene knockouts were screened for phenotypes in N. crassa largely by the ordered ranking in the first column, with additions from and by a similar ranking based on differences between the highest upregulation in MRCA-N compared to MRCA-F. Genes were knocked out and screened for phenotypes in F. graminearum by differences between the highest upregulation in MRCA-F compared to MRCA-N.
For N. crassa, KO strains were also selected for investigation of phenotype based on stage-specific fold-change differences between the MRCA-N and the MRCA-F (at 4-fold change and higher in MRCA-N).
Gene IDs are in accordance with the Broad Institute versions for N. crassa (v5) and F. graminearum (V3). Genome annotations have been updated frequently: the latest ID for each gene can be found via BLAST against MIPS database at pedant.helmholtz-muenchen.de
* for some genes in N. crassa, the KO mutant was only constructed for one mating type, in which case crosses were performed between the KO mutant and the wild type of opposite mating type. If not otherwise specified, N. crassa phenotypes were described based on perithecia from both the KO and the wild type side of the crossing zone.
Stage 1 initiated as the ascogenous hyphae began to develop; Stage 2 initiated as the perithecial wall differentiated; Stage 3 began as the paraphyses started to form; Stage 4 began as the asci emerged; Stage 5 began as the ascospores differentiated, and ended with mature spores in a mature perithecium.
For fold change calculation in columns I to P, data from Supplemental table S2 were used.
Table S5. Ranked genes based on the difference in expression between the Neurospora MRCA and Fusarium MRCA (See Figure 1). Genes at the top of the list showed higher relative expression across time-points in Neurospora as compared to Fusarium. Phenotypes for genes knocked out are shown.
																Difference between MRCA-N and MRCA-F & N in fold-change between stages
Ranking by largest evolved difference in change of expression between stages, comparing MRCA-N and MRCA-F	Ranking by largest evolved difference in expression within stages, comparing MRCA-N and MRCA-F	Ranking by largest evolved difference in change of expression between stages, comparing MRCA-N and MRCA-F, restricted to higher-confidence orthologs	Nc Gene ID	Phenotype in N. crassa	Fg Gene ID	Phenotype in Fg (time of arrest/description)	Fg_Ranking	Fold-change from stage 1 to 2 in MECA-F&N: (F&N2-F&N1)/min(F&N1, F&N2)	Fold-change from stage 2 to 3 in MECA-F&N: (F&N3-F&N2)/min(F&N2, F&N3)	Fold-change from stage 3 to 4 in MECA-F&N: (F&N4-F&N3)/min(F&N3, F&N4)	Fold-change from stage 4 to 5 in MECA-F&N: (F&N5-F&N4)/min(F&N4, F&N5)	Fold-change from stage 1 to 2 in MECA-N: (N2-N1)/min(N1, N2)	Fold-change from stage 2 to 3 in MECA-N: (N3-N2)/min(N2, N3)	Fold-change from stage 3 to 4 in MECA-N: (N4-N3)/min(N3, N4)	Fold-change from stage 4 to 5 in MECA-N: (N5-N4)/min(N4, N5)	Difference in fold-change between MRCA-N and MRCA-F&N from stage 1 to 2	Difference in fold-change between MRCA-N and MRCA-F&N from stage 2 to 3	Difference in fold-change between MRCA-N and MRCA-F&N from stage 3 to 4	Difference in fold-change between MRCA-N and MRCA-F&N from stage 4 to 5	Maximum positive difference between MRCA-N and MRCA-FN in change between Stages	Most negative difference between MRCA-N and MRCA-FN in change between Stages	The difference in maximal stage-to-stage change in percentage between the N. crassa and the ancestral MRCA-NF for KO strain with phenotypes	The difference in maximal stage-to-stage change in percentage between the MRCA-N and the ancestral MRCA-NF for KO strain with phenotypes
1	S1–2, S4–5		NCU04398	WT	FGSG_02038		30	-251.952	17.7279	-2.0803	1.38433	-1.08514	-0.485614	1.37798	10.2293	250.867	-18.2135	3.45828	8.84494	250.867	-18.2135
2		F1	NCU03562	WT	FGSG_10844		3	-0.217613	423.795	0.220464	-144.378	0.293899	4.21935	0.376969	60.9965	0.511512	-419.576	0.156505	205.375	205.375	-419.576
3	S2–3		NCU09267	WT	FGSG_11097		24	23.5571	-188.698	-0.0212895	-1.33361	1.5737	-1.48228	0.511432	-0.649905	-21.9834	187.215	0.532722	0.683705	187.215	-21.9834
4	S4–5		NCU09765	WT	FGSG_03445		4288	1.80059	0.163624	-1.15542	157.86	3.70061	-0.0266341	0.551947	341.467	1.90003	-0.190258	1.70737	183.607	183.607	-0.190258
5	S1–2, S3–4		NCU03163	WT	FGSG_12920		34	-160.478	16.8446	8.01684	1.2624	5.02139	-0.512565	23.5957	0.0434308	165.5	-17.3572	15.5789	-1.21897	165.5	-17.3572
6	S1–2		NCU00754	WT*	FGSG_09697		26	-141.186	20.3372	-1.27418	-0.0927676	-0.857369	0.428094	-1.23139	-0.171387	140.328	-19.9091	0.0427897	-0.078619	140.328	-19.9091
7	S2–3		NCU05882	protoperithecia only	FGSG_11184		3570	0.565297	-116.177	0.13725	-1.02348	0.880894	-0.814048	-0.295465	-0.489112	0.315597	115.363	-0.432715	0.534372	115.363	-0.432715	0.968961	0.970211
8			NCU11753		FGSG_03908		396	0.0558419	-112.815	0.58558	-0.783431	0.0188785	-1.1581	0.146833	-3.47247	-0.0369633	111.657	-0.438747	-2.68904	111.657	-2.68904
9	S4–5		NCU02170	WT*	FGSG_07934		5	-2.5246	135.998	0.667995	49.8451	0.327372	1.28691	-0.229869	153.632	2.85198	-134.711	-0.897863	103.787	103.787	-134.711
10	S4–5		NCU04744	protoperithecia only*	FGSG_03069		2230	0.991863	-0.540686	0.465945	88.7107	1.29672	-0.0708506	-0.396017	191.97	0.304853	0.469835	-0.861962	103.259	103.259	-0.861962	0.748106	0.537893
11	S4–5		NCU09742	perithecia only on KO side*	FGSG_09785		2	0.352512	505.37	0.197569	5.70544	0.672739	3.22372	-0.0653263	99.6863	0.320227	-502.146	-0.262896	93.9808	93.9808	-502.146	0.669213	0.802746
12	S2–3		NCU00809	WT*	FGSG_03272		562	1.24225	-89.0381	0.227766	-0.647297	0.12643	0.143596	-1.90837	-0.328886	-1.11582	89.1817	-2.13614	0.318411	89.1817	-2.13614
13		F9	NCU09775	WT	FGSG_03813	WT	951	2.55967	-16.2739	-62.3034	-2.03965	0.960587	1.03593	-0.374792	-2.08572	-1.59909	17.3099	61.9286	-0.0460689	61.9286	-1.59909
14	S2–3, S3–4		NCU05121	WT*	FGSG_02658		423	-0.529687	-59.7921	7.67405	-2.87684	-0.194738	-0.220659	16.5924	-5.45646	0.334949	59.5715	8.91838	-2.57963	59.5715	-2.57963
15	S2–3		NCU06861	WT	FGSG_11366		602	1.14987	-52.6399	-0.184648	-1.95273	1.66156	-0.139637	-2.23181	-0.656235	0.511686	52.5002	-2.04717	1.2965	52.5002	-2.04717
16	S1–2, S4–5		NCU06619	WT	FGSG_09039		36	-50.9538	17.5115	-0.907652	13.9508	-1.25315	0.398337	-0.871564	35.8514	49.7007	-17.1132	0.0360885	21.9006	49.7007	-17.1132
17	S2–3		NCU02936	WT*	FGSG_02306		454	2.87082	-39.5339	1.51849	-5.3311	0.404556	-0.252033	-0.619151	0.440511	-2.46627	39.2818	-2.13764	5.77161	39.2818	-2.46627
18	S1–2		NCU05499	WT	FGSG_06450		235	-22.9425	4.80929	-5.9438	1.65287	14.5566	0.924419	-6.4037	1.09971	37.4991	-3.88487	-0.459899	-0.55316	37.4991	-3.88487
19	S2–3, S3–4		NCU08176	early perithecial develop at different rates between mating types	FGSG_02386		83	1.3796	-35.7456	7.50987	-7.76969	-0.290334	1.01454	18.6202	-16.2584	-1.66993	36.7601	11.1104	-8.48872	36.7601	-8.48872	0.539025	0.15163
20	S4–5		NCU09041	WT	FGSG_04826		217	0.36159	0.371978	-4.00517	31.0496	2.51758	0.915138	-8.14082	66.9853	2.15599	0.543161	-4.13565	35.9357	35.9357	-4.13565
21	S1–2		NCU00973	WT*	FGSG_01171		88	-33.756	8.02219	-0.687081	-0.453588	0.219787	-0.0418202	0.883588	0.025497	33.9758	-8.06402	1.57067	0.479085	33.9758	-8.06402
22	S3–4, S4–5		NCU07449	protoperithecia	FGSG_07755		1839	-1.18529	0.685002	25.1486	-34.7189	-1.96038	-0.329359	37.8471	-1.06733	-0.775087	-1.01436	12.6985	33.6516	33.6516	-1.01436	0.643573	0.335521
23			NCU06961		FGSG_07551		2869	0.12959	-32.8026	0.68301	-0.79849	0.356726	-0.840834	1.41091	-1.44245	0.227135	31.9617	0.727904	-0.643955	31.9617	-0.643955
24	S4–5		NCU09781	WT	FGSG_03921		267	3.81891	0.488584	-0.617412	28.608	0.310203	0.285298	0.207429	59.4726	-3.50871	-0.203286	0.824841	30.8647	30.8647	-3.50871
25			NCU05537		FGSG_06449		63	-29.6839	11.0006	-2.48434	1.97633	1.03595	0.279409	-1.44762	0.459792	30.7198	-10.7212	1.03671	-1.51654	30.7198	-10.7212
26	S4–5		NCU03242	WT*	FGSG_01058	ascospores underdeveloped (Wang et al 2011)	7	1.12768	65.7324	-0.780998	21.8801	-0.751103	1.11924	-0.0440846	51.3357	-1.87879	-64.6132	0.736913	29.4555	29.4555	-64.6132
27			NCU02128		FGSG_03430		4421	-3.52237	-29.9138	0.207633	-2.40154	0.0420223	-0.7673	0.106789	-0.729153	3.56439	29.1465	-0.100844	1.67239	29.1465	-0.100844
28			NCU08152		FGSG_01734		214	-0.220258	4.23338	4.97695	3.72805	0.0293815	0.0402013	8.04729	30.6068	0.24964	-4.19318	3.07034	26.8788	26.8788	-4.19318
29	S2–3, S3–4		NCU05762	WT	FGSG_03531		2728	-0.147233	-14.0036	21.7533	-0.429272	-0.831675	0.0375648	48.1081	-0.639841	-0.684442	14.0412	26.3547	-0.21057	26.3547	-0.684442
30	S4–5	N2	NCU01496	small short beak,no asci or ascospores	FGSG_04417	no asci, perithecial wall is fully developed	16	0.355849	28.8022	0.608467	14.1466	-0.529176	1.05562	0.318822	40.0563	-0.885025	-27.7466	-0.289645	25.9097	25.9097	-27.7466	0.605673	0.280958
31			NCU11286		FGSG_08151		141	-0.736796	2.00474	9.11488	-21.0624	-2.09459	-0.422172	3.44533	4.40422	-1.35779	-2.42691	-5.66956	25.4667	25.4667	-5.66956
32			NCU11278		FGSG_01812		273	-25.0434	-0.0112877	1.19558	3.26502	0.326603	-0.340062	1.92112	-0.203789	25.37	-0.328775	0.725544	-3.46881	25.37	-3.46881
33	S3–4	N7	NCU05764	WT*	FGSG_07704		3037	0.326111	-1.50469	20.5424	0.0234159	-0.0611626	0.0254229	43.4698	-0.566364	-0.387274	1.53011	22.9274	-0.58978	22.9274	-0.58978
34	S1–2		NCU05338	WT	FGSG_05928		94	-23.6182	11.6082	-20.0835	1.17702	-0.914525	5.92218	-27.7834	-0.536518	22.7037	-5.68605	-7.69991	-1.71354	22.7037	-7.69991
35	S4–5		NCU03247	early protoperithecia	FGSG_00531		131	0.648613	7.48603	5.55416	-20.766	0.0246585	1.38108	2.40616	1.54045	-0.623954	-6.10495	-3.14799	22.3064	22.3064	-6.10495	0.355475	0.678579
36	S1–2	F24	NCU08095	WT	FGSG_10420		647	15.2338	0.573363	-1.94124	0.855054	37.5136	-1.39573	-3.61743	1.66793	22.2797	-1.9691	-1.67618	0.812876	22.2797	-1.9691
37	S4–5	F2	NCU01009	WT	FGSG_10094	no cirrhi, reduced firing	1	-0.538698	645.847	-0.149931	2.19499	-0.239799	5.24153	0.0394923	24.294	0.298899	-640.606	0.189424	22.099	22.099	-640.606
38	S4–5	F13	NCU07508	perithecia with beak, no asci or ascospores	FGSG_07111	no asci, perithecial wall is fully developed	15	1.49302	30.3541	-2.18019	18.1304	0.74376	2.52961	-3.69664	39.8596	-0.749262	-27.8245	-1.51645	21.7292	21.7292	-27.8245	0.56764	0.238474
39	S4–5		NCU01760	slow ascus development, 21days only a few ascospores appear*	FGSG_05203		13	0.758655	31.4372	0.761104	-6.65035	-0.183647	0.41488	0.414225	14.9956	-0.942302	-31.0223	-0.346878	21.646	21.646	-31.0223	0.214675	0.522997
40	S4–5		NCU01108	WT	FGSG_16849		280	2.27636	3.39897	0.129796	7.39383	0.304756	-0.00538407	-0.564867	28.9432	-1.97161	-3.40435	-0.694663	21.5494	21.5494	-3.40435
41	S4–5		NCU01402	WT*	FGSG_09040		2976	1.63684	0.43128	0.913945	17.9698	1.0286	0.0227745	0.597081	38.7092	-0.608234	-0.408506	-0.316863	20.7393	20.7393	-0.608234
42	S3–4		NCU09391	WT*	FGSG_09311		135	6.03442	-4.85132	18.0904	-0.439231	11.2646	-10.8029	38.2546	0.0745144	5.23016	-5.95154	20.1642	0.513746	20.1642	-5.95154
43	S4–5		NCU01572	WT*	FGSG_10728		18	0.142294	25.2734	-0.0342223	-12.1708	0.348598	0.311677	0.417009	7.83526	0.206305	-24.9618	0.451232	20.0061	20.0061	-24.9618
44	S4–5		NCU01995	WT*	FGSG_08707		25	1.35792	20.9374	-1.07465	5.39735	-0.111774	0.576896	-2.62889	24.8271	-1.46969	-20.3606	-1.55423	19.4297	19.4297	-20.3606
45			NCU11323		FGSG_04950		261	-18.9492	4.87226	-0.760248	-0.551058	-0.0346264	1.30609	-1.27642	0.383694	18.9146	-3.56618	-0.516172	0.934752	18.9146	-3.56618
46	S1–2		NCU00306	WT*	FGSG_03725		14	-17.4181	29.4744	-2.98838	1.86121	0.765641	-1.33177	0.3134	-0.0447014	18.1838	-30.8062	3.30178	-1.90591	18.1838	-30.8062
47	S2–3		NCU01464	WT	FGSG_11249		11	35.4371	-17.9014	0.609672	-0.268218	0.101854	-0.220281	0.262367	0.0945649	-35.3352	17.6811	-0.347305	0.362783	17.6811	-35.3352
48	S4–5	F4	NCU04520	WT	FGSG_04001	no cirrhi, reduced firing, evanescent asci	4	-1.93014	161.712	-0.495266	-6.12965	0.0854646	1.28805	-0.342304	11.5046	2.01561	-160.424	0.152963	17.6343	17.6343	-160.424
49	S2–3		NCU07743	WT*	FGSG_02087		297	3.23453	-17.2573	2.50287	-2.58355	-0.0151721	0.151124	4.02295	-3.0483	-3.2497	17.4084	1.52008	-0.464752	17.4084	-3.2497
50			NCU11417		FGSG_01811		64	-14.9912	-0.755439	-0.216821	10.1149	2.03968	-0.87944	-0.0826589	-0.536661	17.0309	-0.124001	0.134162	-10.6515	17.0309	-10.6515
51	S3–4		NCU01134	perithecia with short and small beak*	FGSG_05113		43	1.52643	13.9808	14.5751	-2.75952	2.23005	-0.685952	31.4717	0.291558	0.703618	-14.6668	16.8967	3.05108	16.8967	-14.6668	0.753758	0.536884
52	S4–5	F12	NCU02908	WT	FGSG_17494	no cirrhi, reduced firing	17	0.715035	25.0385	2.78272	-14.4133	0.198358	-0.444477	0.566279	2.28169	-0.516677	-25.483	-2.21644	16.695	16.695	-25.483
53	S4–5		NCU00855	WT*	FGSG_09570		65	2.10712	10.4062	2.55973	-15.7903	0.0149579	-0.0152402	0.94387	-0.295029	-2.09217	-10.4214	-1.61586	15.4953	15.4953	-10.4214
54	S4–5		NCU07094	WT*	FGSG_09184		121	6.95087	0.308646	1.29945	5.45437	0.480149	0.198497	-0.00476154	20.9206	-6.47073	-0.11015	-1.30421	15.4662	15.4662	-6.47073
55	S1–2	N11	NCU04276	WT	FGSG_10224		262	-15.226	4.55624	-10.4893	0.609159	0.0159856	1.01531	-12.1025	-0.723845	15.242	-3.54093	-1.61324	-1.333	15.242	-3.54093
56			NCU07948		FGSG_03674		1968	2.4326	-1.75147	1.36489	-15.2964	1.46858	-2.18842	2.42689	-0.24711	-0.964016	-0.436944	1.062	15.0493	15.0493	-0.964016
57			NCU10119		FGSG_03309		2898	-11.1564	1.35758	-2.92053	13.3151	-10.659	0.767139	-3.55604	28.2542	0.497418	-0.590437	-0.635505	14.9391	14.9391	-0.635505
58	S2–3		NCU00988	WT*	FGSG_06235		428	2.89633	-15.9415	2.31198	-1.32863	0.344661	-1.07853	2.24503	-0.463888	-2.55167	14.863	-0.0669474	0.864743	14.863	-2.55167
59	S4–5		NCU01861	WT	FGSG_02792		144	2.6287	4.03201	0.0327726	12.3283	4.05167	-1.57127	-0.209608	26.9376	1.42297	-5.60328	-0.242381	14.6093	14.6093	-5.60328
60	S2–3		NCU09924	early and fast perithecial development	FGSG_03054		3572	0.919285	-13.2123	1.39862	-0.852629	0.787881	0.0617669	3.1025	-1.28402	-0.131404	13.2741	1.70388	-0.431392	13.2741	-0.431392	0.24519	0.333466
61	S1–2		NCU00720	WT	FGSG_10444		4469	-13.0937	-0.945567	-4.42438	-0.292574	0.0411564	-0.798692	0.738438	-0.316348	13.1348	0.146875	5.16282	-0.0237747	13.1348	-0.0237747
62	S2–3		NCU01351	WT*	FGSG_11164		232	4.16907	-14.107	-5.46091	0.587035	0.22002	-1.19344	-0.738054	2.87009	-3.94905	12.9135	4.72285	2.28306	12.9135	-3.94905
63	S1–2		NCU05309	WT*	FGSG_03902		439	-12.7796	2.33637	-0.975094	0.427308	-0.180398	-0.169778	-0.354964	0.399331	12.5992	-2.50615	0.62013	-0.0279766	12.5992	-2.50615
64	S1–2, S3–4		NCU09350	WT*	FGSG_04345		22	6.56505	17.9367	10.5173	-2.77818	13.2803	-4.97178	22.8331	0.121245	6.71521	-22.9085	12.3158	2.89942	12.3158	-22.9085
65			NCU09170		FGSG_03049		2852	2.35998	-11.742	-0.918001	-0.603325	4.72689	0.372382	-1.07167	-1.25189	2.36691	12.1144	-0.153673	-0.648566	12.1144	-0.648566
66	S4–5		NCU07621	perithecia almost round with very short and small beak*	FGSG_02589		111	0.218103	7.55611	-0.578045	0.431295	0.687753	0.734026	-1.08593	12.447	0.469649	-6.82209	-0.507887	12.0157	12.0157	-6.82209	0.657675	0.392936
67	S4–5		NCU05694	WT	FGSG_01126		107	14.7724	-2.61841	2.82821	-9.92828	7.83879	-4.66661	0.786269	2.05113	-6.93361	-2.0482	-2.04194	11.9794	11.9794	-6.93361
68			NCU04478		FGSG_10678		4347	0.186167	-0.833326	0.132601	9.87607	1.51574	0.134447	-0.0277842	21.3575	1.32957	0.967773	-0.160385	11.4814	11.4814	-0.160385
69	S4–5		NCU08153	early and fast perithecial development	FGSG_06610		21	0.718668	23.8203	9.85391	-3.29644	0.70536	0.241424	3.08055	7.61731	-0.0133073	-23.5789	-6.77336	10.9138	10.9138	-23.5789	0.707738	0.680218
70	S4–5	F15	NCU06316	perithecia without beaks, a few of them with small and short beaks, no asci or ascospores	FGSG_04997	ascospores underdeveloped; no cirrhi; reduced firing	70	3.77725	8.85038	1.39813	-3.34536	1.18204	-0.884506	0.727265	7.55624	-2.59521	-9.73488	-0.67086	10.9016	10.9016	-9.73488	0.352384	0.146225
71	S3–4		NCU08052	WT	FGSG_00811		4406	1.79374	-0.444722	9.6675	0.700144	1.67822	0.098343	20.4762	0.705588	-0.115514	0.543065	10.8087	0.00544364	10.8087	-0.115514
72			NCU04397		FGSG_00412		447	1.40294	0.274894	3.14171	-5.90908	1.63088	-0.724015	0.652976	4.72364	0.227934	-0.998909	-2.48873	10.6327	10.6327	-2.48873
73			NCU03552		FGSG_01576	reduced numbers of perithecia (Lee et al., 2011)	184	3.82138	-0.451186	0.0527229	10.6506	-0.682967	0.213748	-0.106149	21.1877	-4.50434	0.664933	-0.158871	10.5371	10.5371	-4.50434
74	S3–4		NCU09759	WT	FGSG_03365		329	2.75752	0.32404	-11.0359	0.567555	-0.313694	0.123466	-0.669463	1.29618	-3.07122	-0.200574	10.3664	0.728626	10.3664	-3.07122
75	S4–5		NCU09544	WT*	FGSG_07126		266	0.0596465	3.03814	3.05002	-9.93167	-0.221237	-0.481754	0.00787699	0.19941	-0.280884	-3.51989	-3.04214	10.1311	10.1311	-3.51989
76			NCU02655		FGSG_04267		205	3.01299	-0.777152	11.9403	-4.24299	4.73261	-5.10008	22.0085	-0.758576	1.71963	-4.32293	10.0682	3.48442	10.0682	-4.32293
77	S4–5	F5	NCU06136	WT	FGSG_ 17499	no asci, perithecial wall is fully developed	8	1.03704	48.5679	1.00891	-5.36883	-0.0614065	0.511242	0.494438	4.66346	-1.09845	-48.0567	-0.51447	10.0323	10.0323	-48.0567
78		N26	NCU06470		FGSG_07256		2136	1.02711	0.325903	-0.177475	8.16201	0.131771	-0.291822	-0.077585	17.9923	-0.895338	-0.617724	0.0998897	9.83034	9.83034	-0.895338
79	S1–2, S3–4		NCU09099	WT*	FGSG_06658		168	9.5244	-4.38517	9.09446	-0.469323	19.3209	-9.43943	18.7763	-0.173465	9.7965	-5.05426	9.68183	0.295857	9.7965	-5.05426
80	S3–4	N3	NCU04033	WT	FGSG_02173		576	3.35616	-3.00838	9.40038	2.46038	1.2466	-1.17352	18.9842	5.97122	-2.10956	1.83486	9.58381	3.51084	9.58381	-2.10956
81	S4–5		NCU02408	slow and restricted vegetative growth, normal perithecia	FGSG_01717		129	0.353235	6.28583	1.98977	-9.53949	-0.501751	0.160828	-0.414451	0.0257166	-0.854986	-6.125	-2.40422	9.56521	9.56521	-6.125	0.905259	0.885602
82			NCU04237		FGSG_04568		1199	-9.58156	1.81714	-1.43099	0.624548	-0.293095	0.450512	-0.293292	0.61184	9.28846	-1.36663	1.1377	-0.0127079	9.28846	-1.36663
83			NCU02378		FGSG_07960		1419	-8.44944	-0.588238	1.49275	-0.841563	0.633999	-0.0117364	0.270159	0.767678	9.08344	0.576502	-1.22259	1.60924	9.08344	-1.22259
84			NCU04526		FGSG_11229		257	4.38527	-1.92081	0.921665	-2.12972	0.785341	-0.483668	-0.849863	6.89676	-3.59993	1.43714	-1.77153	9.02648	9.02648	-3.59993
85	S4–5		NCU07232	WT*	FGSG_00554		245	-1.98428	4.49863	-5.50734	6.84988	1.22449	2.95416	-9.24369	15.8739	3.20876	-1.54447	-3.73636	9.02402	9.02402	-3.73636
86	S4–5	F29	NCU09140	WT*	FGSG_00426	WT	157	0.922761	5.01322	2.28611	-9.05348	0.631074	-0.330539	-0.0512683	-0.115528	-0.291687	-5.34376	-2.33738	8.93796	8.93796	-5.34376
87			NCU09026		FGSG_02987		1110	-8.36985	0.990906	2.98462	0.239082	0.496253	-0.440527	7.62568	0.0684949	8.8661	-1.43143	4.64106	-0.170587	8.8661	-1.43143
88	S4–5		NCU01149	WT*	FGSG_10191		31	0.109902	17.9436	2.13035	-8.7062	0.134533	-0.250431	-0.23943	0.04473	0.0246306	-18.194	-2.36978	8.75093	8.75093	-18.194
89			NCU04108		FGSG_07838		4487	-0.0605659	-8.95362	-0.280922	-1.46099	0.256669	-0.288886	0.259579	-0.000703268	0.317235	8.66474	0.540501	1.46029	8.66474	0.317235
90	S3–4		NCU04391	WT	FGSG_09595		223	0.690773	3.38019	-1.59101	1.08066	0.323558	-0.697744	6.9834	0.855592	-0.367215	-4.07793	8.5744	-0.225065	8.5744	-4.07793
91			NCU04940		FGSG_00273		937	-8.29171	1.36047	-0.93728	-0.420884	0.202505	-0.251165	0.0420075	0.142154	8.49421	-1.61163	0.979287	0.563038	8.49421	-1.61163
92			NCU05922		FGSG_09083		1165	2.27089	-8.60139	0.376359	-0.479519	0.881996	-0.414185	0.0639757	-0.35965	-1.38889	8.1872	-0.312383	0.11987	8.1872	-1.38889
93	S1–2		NCU05980	WT	FGSG_08454		128	8.76009	-5.3721	0.208093	1.72875	16.9119	-11.521	-0.431895	4.31429	8.15181	-6.14893	-0.639988	2.58554	8.15181	-6.14893
94	S4–5	F33	NCU09224	WT	FGSG_07081		164	1.26371	4.97846	0.685417	-6.01399	0.178433	-0.125571	0.523607	2.06883	-1.08528	-5.10404	-0.16181	8.08281	8.08281	-5.10404
95			NCU04623		FGSG_03343		1318	-0.148268	-8.28384	1.40161	-2.19942	0.604895	-0.267845	0.113265	0.335736	0.753163	8.016	-1.28834	2.53516	8.016	-1.28834
96			NCU00309		FGSG_06775		695	2.07566	-0.454245	9.06269	-2.54775	0.178201	-1.47716	16.8613	-0.681229	-1.89745	-1.02291	7.79863	1.86652	7.79863	-1.89745
97			NCU09611		FGSG_10884		2658	-6.50172	0.174296	-0.168211	-0.432366	1.00833	0.195369	-0.87584	0.835885	7.51005	0.0210729	-0.707629	1.26825	7.51005	-0.707629
98			NCU07076		FGSG_08757		579	3.7164	0.855165	-0.201394	4.39966	1.61794	-0.0624847	-0.249681	11.8305	-2.09846	-0.917649	-0.0482869	7.43083	7.43083	-2.09846
99			NCU07005		FGSG_09751		383	1.93038	1.39621	3.03805	-7.48293	0.200623	0.134967	0.273128	-0.0563897	-1.72975	-1.26125	-2.76492	7.42654	7.42654	-2.76492
100			NCU03403		FGSG_10824		9	0.201271	49.0115	2.68091	-3.20774	-0.0840007	2.9963	6.17264	4.11577	-0.285271	-46.0152	3.49173	7.32351	7.32351	-46.0152
101			NCU08154		FGSG_10442		2179	-7.21911	-4.24829	-6.41741	0.520821	0.0634361	0.217049	-0.480409	-0.357261	7.28255	4.46533	5.937	-0.878081	7.28255	-0.878081
102			NCU04819		FGSG_03987		237	1.16196	4.75434	1.35511	-6.38944	0.734672	1.90927	-2.47103	0.843479	-0.427285	-2.84506	-3.82614	7.23292	7.23292	-3.82614
103			NCU11308		FGSG_06600		3250	0.881488	-7.10607	0.689796	-1.05629	0.353849	-0.0571207	0.580204	-0.410198	-0.527639	7.04895	-0.109592	0.646091	7.04895	-0.527639
104			NCU00882		FGSG_02809		75	0.691427	9.15482	1.68624	-7.0343	-0.341983	-0.0758008	0.0826065	-0.038488	-1.03341	-9.23062	-1.60363	6.99581	6.99581	-9.23062
105			NCU02740		FGSG_00456		146	2.93827	1.20543	6.34623	-2.1255	5.54269	-4.38739	13.331	-1.51952	2.60442	-5.59282	6.98475	0.605981	6.98475	-5.59282
106	S4–5	N21	NCU01120	perithecia with short, small beak	FGSG_05949	abnormal ascospores (Son et al., 2011)	971	0.892927	0.136684	0.440613	4.83737	-0.684664	0.0750731	0.579653	11.6732	-1.57759	-0.0616106	0.13904	6.83584	6.83584	-1.57759	0.778377	0.585601
107	S4–5		NCU02613	WT*	FGSG_00885		249	-0.0644115	2.21495	6.07775	-6.16146	0.511625	-1.47305	4.931	0.654945	0.576037	-3.688	-1.14676	6.8164	6.8164	-3.688
108			NCU04862		FGSG_09222		593	-6.47744	2.1938	-1.87907	1.28855	0.271594	0.132885	-1.13834	0.748375	6.74903	-2.06091	0.740725	-0.540171	6.74903	-2.06091
109			NCU01418		FGSG_10125		3611	-0.149944	-6.77682	0.280066	-0.469112	-0.281559	-0.0580326	0.253281	-0.888402	-0.131615	6.71879	-0.0267856	-0.41929	6.71879	-0.41929
110	S4–5	N32	NCU06988	WT*	FGSG_05644		3823	-0.118178	-0.0780996	0.296292	4.90548	-0.00791379	0.0523408	-0.056905	11.4882	0.110264	0.13044	-0.353197	6.58273	6.58273	-0.353197
111			NCU00811		FGSG_04176		1736	0.301851	-0.594655	2.10459	-6.6737	-0.120362	-1.66112	1.14489	-0.162503	-0.422213	-1.06647	-0.959701	6.51119	6.51119	-1.06647
112	S4–5		NCU09564	WT*	FGSG_02426		69	-1.51231	1.11258	0.952123	-6.67808	-11.5879	3.19513	2.05804	-0.188841	-10.0756	2.08255	1.10592	6.48924	6.48924	-10.0756
113			NCU07649		FGSG_11343		317	5.41691	2.43125	-7.30037	5.67829	2.30139	0.824073	-10.291	12.118	-3.11552	-1.60718	-2.99066	6.43968	6.43968	-3.11552
114			NCU09637		FGSG_09183		67	9.27402	10.5218	2.3594	-6.49782	0.853072	0.374516	-0.291538	-0.0909266	-8.42094	-10.1473	-2.65094	6.40689	6.40689	-10.1473
115		F32	NCU07432	WT	FGSG_08695	increased number perithecia	2307	0.164713	-6.35892	0.283744	-0.822936	-0.66938	0.0240665	0.875763	-0.779173	-0.834093	6.38298	0.592019	0.0437626	6.38298	-0.834093
116			NCU06650		FGSG_03911		198	4.90972	-4.32266	5.73366	-1.94077	0.520375	-4.20535	12.0776	-3.7413	-4.38935	0.117315	6.34394	-1.80054	6.34394	-4.38935
117			NCU07487		FGSG_00767		55	-1.42475	-0.394571	8.55259	-11.998	-3.35878	0.517585	14.7576	-23.3961	-1.93403	0.912156	6.20502	-11.3981	6.20502	-11.3981
118			NCU02206		FGSG_02964		344	5.08496	-1.353	4.99896	3.04614	2.12349	-0.584687	11.0474	6.69944	-2.96147	0.768316	6.04845	3.6533	6.04845	-2.96147
119			NCU02811		FGSG_06842		109	6.86341	-5.84114	0.257277	-2.5438	-0.0138341	0.167796	-0.37998	0.286047	-6.87724	6.00894	-0.637258	2.82985	6.00894	-6.87724
120			NCU00780		FGSG_09696		2337	-6.19192	1.46904	-0.56127	1.33528	-0.195913	0.645735	-0.571586	3.08145	5.99601	-0.823302	-0.0103167	1.74617	5.99601	-0.823302
121		N17	NCU02798	WT*	FGSG_00526		28	0.151564	4.92355	-15.2223	-0.588562	-1.07553	10.9132	-34.1973	0.445512	-1.2271	5.98965	-18.975	1.03407	5.98965	-18.975
122			NCU00039		FGSG_07238		348	1.85932	-0.0449364	2.97095	0.16852	1.03673	-1.69962	8.93031	-2.77915	-0.822592	-1.65469	5.95935	-2.94767	5.95935	-2.94767
123			NCU06765		FGSG_04409		2650	0.360274	0.00634333	0.0168806	2.91655	-0.0849801	0.413135	-0.693974	8.85516	-0.445254	0.406792	-0.710854	5.9386	5.9386	-0.710854
124			NCU04229		FGSG_10221		414	-6.11737	3.07219	-1.26988	-0.146817	-0.200092	0.461726	-0.64932	-0.120643	5.91727	-2.61046	0.620564	0.0261737	5.91727	-2.61046
125			NCU06720		FGSG_05797		342	-2.4431	2.81542	1.39438	-5.72971	0.0476985	-0.16319	0.64863	0.125713	2.4908	-2.97861	-0.745754	5.85542	5.85542	-2.97861
126			NCU01049		FGSG_06592		787	-0.578875	0.78176	5.97054	-1.52105	-2.08539	1.01664	11.819	-3.29598	-1.50652	0.234879	5.8485	-1.77493	5.8485	-1.77493
127			NCU07054		FGSG_03697		368	2.10892	-5.91378	4.85031	-1.78302	-0.0802938	-0.0784113	2.03048	-0.112228	-2.18922	5.83537	-2.81984	1.67079	5.83537	-2.81984
128			NCU02927		FGSG_00895		72	-0.384277	0.892031	0.379275	4.72982	-9.75181	0.551021	-0.5185	10.4805	-9.36753	-0.34101	-0.897775	5.75065	5.75065	-9.36753
129			NCU05888		FGSG_11565		363	-4.50056	2.81627	-0.314582	-0.995109	1.21324	-0.0375569	0.373034	0.321377	5.71379	-2.85382	0.687616	1.31649	5.71379	-2.85382
130			NCU07564		FGSG_02252		714	3.20884	-0.238518	0.202028	-4.56804	1.34223	0.232611	-0.696669	1.13157	-1.86661	0.471129	-0.898697	5.69961	5.69961	-1.86661
131	S1–2		NCU01640	perithecia with short, small beak	FGSG_04288		194	3.78536	1.41106	-3.00959	1.76037	9.45483	-3.01438	-2.64644	0.856152	5.66947	-4.42544	0.363145	-0.904217	5.66947	-4.42544	0.105209	0.599637
132			NCU06040		FGSG_07720		2697	-0.927398	2.39991	0.267557	2.28747	1.37384	1.70486	-0.346109	7.95203	2.30124	-0.695053	-0.613666	5.66455	5.66455	-0.695053
133			NCU06505		FGSG_05401		4490	3.31385	-0.467962	5.7924	-1.7579	5.39789	0.257718	11.4014	-0.662693	2.08404	0.72568	5.60897	1.0952	5.60897	0.72568
134			NCU11885		FGSG_06892		159	1.16986	3.95571	1.38631	3.45843	0.0223372	-1.2834	2.93408	9.04552	-1.14752	-5.23911	1.54777	5.58709	5.58709	-5.23911
135			NCU07352		FGSG_07925		4483	-5.24023	-0.240896	-0.712984	-0.269174	0.236649	1.2532	-0.501385	-0.0221556	5.47688	1.4941	0.2116	0.247019	5.47688	0.2116
136			NCU01430		FGSG_06234		1596	0.857707	-4.99155	0.26747	-0.604725	1.2642	0.470233	-0.868193	-0.465244	0.406489	5.46178	-1.13566	0.13948	5.46178	-1.13566
137			NCU05259		FGSG_06184		1991	-9.22634	3.05271	-1.86929	0.640003	-3.77514	3.3836	-2.82159	1.00126	5.4512	0.330892	-0.952302	0.361262	5.4512	-0.952302
138	S4–5		NCU05404	WT	FGSG_00642		1983	0.218583	-0.328703	1.13886	2.43445	-0.739415	-0.442774	1.59212	7.81942	-0.957997	-0.114071	0.453268	5.38497	5.38497	-0.957997
139			NCU09186		FGSG_04875		246	3.78679	-5.69477	2.4916	-2.90161	0.0537557	-0.369912	2.78894	-0.224156	-3.73303	5.32486	0.29734	2.67745	5.32486	-3.73303
140			NCU07536		FGSG_03673	fewer perithecia; asynchronous development (Lee et al., 2010)	10	39.3535	0.135743	-0.603835	-4.71063	-1.43251	0.503842	-1.84004	0.601352	-40.786	0.368099	-1.23621	5.31199	5.31199	-40.786
141			NCU01829		FGSG_06000		1250	1.59473	-5.14363	-0.00499235	0.373344	0.258889	0.143524	-0.491183	0.00861786	-1.33584	5.28715	-0.486191	-0.364726	5.28715	-1.33584
142			NCU08058		FGSG_13962		123	0.397911	6.33723	-5.39487	2.42553	1.00119	-0.049392	-0.115354	-0.433133	0.603275	-6.38663	5.27951	-2.85867	5.27951	-6.38663
143			NCU09937		FGSG_09648		221	0.407713	3.59688	1.3035	3.11954	-0.0551541	-0.483477	1.81647	8.39641	-0.462867	-4.08035	0.512972	5.27687	5.27687	-4.08035
144			NCU08042		FGSG_04680		86	0.107784	-2.39511	4.64611	-3.46443	-1.61169	0.30965	9.89262	-11.579	-1.71947	2.70476	5.24652	-8.11461	5.24652	-8.11461
145	S4–5		NCU00175	protoperithecia only	FGSG_06676		644	0.267199	0.520679	2.90517	-5.74621	0.351792	2.06506	0.93298	-0.547403	0.0845929	1.54438	-1.97219	5.1988	5.1988	-1.97219	0.242818	0.289179
146			NCU02227		FGSG_03481		103	7.18275	0.104587	1.88713	-5.26768	-0.106092	0.370691	-0.417041	-0.105413	-7.28884	0.266104	-2.30417	5.16227	5.16227	-7.28884
147			NCU09695		FGSG_10507		139	-1.00034	5.72218	-4.45157	2.26466	-2.81951	-0.0026518	0.706964	-0.307603	-1.81917	-5.72483	5.15853	-2.57227	5.15853	-5.72483
148		N16	NCU01546	WT*	FGSG_10739		73	-6.88459	4.7738	-11.5262	0.696342	-1.77679	7.38555	-20.8577	-0.0520827	5.10779	2.61175	-9.33152	-0.748425	5.10779	-9.33152
149			NCU01701		FGSG_01430		2243	0.977948	-5.40211	0.964373	-1.09736	0.353921	-0.355092	0.105342	0.00710674	-0.624027	5.04701	-0.859031	1.10447	5.04701	-0.859031
150			NCU04732		FGSG_08404		1495	0.304816	-4.16401	0.424448	-1.60758	-0.629413	0.862535	-0.755778	-0.261555	-0.934229	5.02655	-1.18023	1.34603	5.02655	-1.18023
151			NCU07055		FGSG_03696		2079	0.591656	-4.97559	2.89459	0.192119	0.744971	0.0443694	1.9768	-0.423343	0.153315	5.01996	-0.917797	-0.615462	5.01996	-0.917797
152			NCU01072		FGSG_00790		3313	-0.148359	-5.03848	0.226235	-0.0711537	-0.657932	-0.0280744	-0.10617	-0.0629649	-0.509572	5.0104	-0.332405	0.00818882	5.0104	-0.509572
153	S4–5		NCU01353	WT	FGSG_06119		124	-0.221511	5.10576	-1.39503	-5.04939	-0.0786467	-1.22965	-2.62509	-0.0423461	0.142865	-6.3354	-1.23006	5.00704	5.00704	-6.3354
154			NCU06055		FGSG_09382		286	0.595709	0.613994	4.60861	-5.21086	-0.275948	-0.253002	1.24549	-0.245247	-0.871658	-0.866997	-3.36312	4.96561	4.96561	-3.36312
155			NCU00130		FGSG_07274		97	1.07682	-4.33961	0.718071	-6.25248	0.438877	0.619018	0.961531	-13.8679	-0.637941	4.95863	0.243459	-7.61541	4.95863	-7.61541
156			NCU11342		FGSG_05352		20	23.8635	-4.63169	0.865099	-1.61564	-0.0897494	0.283297	1.41997	-0.526113	-23.9532	4.91499	0.55487	1.08953	4.91499	-23.9532
157			NCU01182		FGSG_12690		1145	1.16347	1.08219	0.293622	-3.18866	-0.244329	-0.238189	0.473797	1.71636	-1.4078	-1.32038	0.180175	4.90502	4.90502	-1.4078
158	S4–5		NCU07817	protoperithecia	FGSG_02190		12	1.64656	34.2072	-0.0691643	-6.42404	1.04742	1.18141	0.342742	-1.56057	-0.599143	-33.0258	0.411906	4.86346	4.86346	-33.0258	0.967694	0.965463
159			NCU07853		FGSG_04126		3014	-5.90398	0.488479	-1.04263	0.287391	-1.05946	0.612147	-0.624089	-0.308373	4.84452	0.123668	0.418538	-0.595765	4.84452	-0.595765
160			NCU09536		FGSG_07553		3638	0.988673	-0.448645	0.330185	3.15167	0.924998	-0.459787	-0.0815925	7.97943	-0.0636748	-0.0111421	-0.411777	4.82776	4.82776	-0.411777
161			NCU05653		FGSG_04603		1435	1.06426	-4.87368	-0.0171265	0.221821	-0.149358	-0.0683766	0.0896452	0.140182	-1.21362	4.80531	0.106772	-0.0816393	4.80531	-1.21362
162			NCU01830		FGSG_06001		498	5.70137	-3.99501	-1.72189	1.31621	9.11648	0.805294	-4.04288	1.5016	3.41511	4.80031	-2.32098	0.185392	4.80031	-2.32098
163			NCU05767		FGSG_00102		212	3.47231	-1.77461	4.30209	-0.246335	-0.745597	-1.40345	9.09642	-0.726336	-4.21791	0.37116	4.79432	-0.480001	4.79432	-4.21791
164			NCU05948		FGSG_05357		537	1.54227	-0.576321	1.29641	-5.81502	0.0902698	-0.627121	-0.913064	-1.04958	-1.452	-0.0507999	-2.20947	4.76544	4.76544	-2.20947
165			NCU08298		FGSG_01969		3448	-4.36473	0.502304	-0.412614	0.73871	0.369936	0.0299844	0.0116394	0.287323	4.73467	-0.47232	0.424254	-0.451387	4.73467	-0.47232
166			NCU07841		FGSG_04138		49	-0.546773	13.5922	-0.0634918	-3.66521	0.494488	0.280104	0.0373075	1.02282	1.04126	-13.3121	0.100799	4.68803	4.68803	-13.3121
167			NCU03762		FGSG_07163		162	0.211102	5.72365	1.63073	-1.94509	0.0630342	0.591626	0.309063	2.71435	-0.148067	-5.13203	-1.32167	4.65944	4.65944	-5.13203
168			NCU08447		FGSG_05793		32	16.2972	-4.13755	-0.928803	0.340843	-1.67768	0.501612	-0.741014	-0.0489261	-17.9749	4.63916	0.18779	-0.389769	4.63916	-17.9749
169			NCU02988		FGSG_01120		91	9.25013	-4.90833	0.837159	-1.05077	1.30499	-0.272407	0.306591	-0.316858	-7.94515	4.63592	-0.530568	0.733915	4.63592	-7.94515
170		F10	NCU01374	WT	FGSG_07376	WT	6	1.12081	84.1752	0.829108	-3.23405	-0.26212	0.597858	0.452485	1.39517	-1.38293	-83.5774	-0.376623	4.62922	4.62922	-83.5774
171			NCU06874		FGSG_07947		457	1.4606	1.09688	0.6951	-4.08446	0.952437	-1.36139	1.94255	0.509676	-0.50816	-2.45827	1.24745	4.59414	4.59414	-2.45827
172			NCU09384		FGSG_11941		230	0.644125	4.94213	0.509251	-1.39182	-0.330915	0.976406	-0.0433752	3.19075	-0.97504	-3.96573	-0.552626	4.58257	4.58257	-3.96573
173			NCU09533		FGSG_05130		3521	0.73126	-4.32983	0.273347	-0.17595	0.282291	0.237225	0.651294	0.0081411	-0.448969	4.56705	0.377946	0.184091	4.56705	-0.448969
174		F31	NCU04197	WT	FGSG_03028	protoperithecia	302	4.61217	-1.37797	0.725723	2.74384	9.16753	-2.85498	1.25288	-0.464997	4.55536	-1.47701	0.527154	-3.20884	4.55536	-3.20884
175			NCU00782		FGSG_05238		1455	-0.220657	1.10658	1.51952	-4.78137	-0.571081	-0.097017	0.546526	-0.233147	-0.350424	-1.2036	-0.972994	4.54823	4.54823	-1.2036
176			NCU03376		FGSG_02822		2205	0.787913	-0.734383	0.934473	3.78706	-0.082052	-1.47503	1.80495	8.31225	-0.869965	-0.740644	0.870479	4.52519	4.52519	-0.869965
177			NCU00563		FGSG_13574		153	0.348682	4.82189	2.35893	-1.93206	0.499445	-0.611316	0.936606	2.58519	0.150763	-5.43321	-1.42232	4.51725	4.51725	-5.43321
178	S4–5		NCU10895	WT	FGSG_05700		126	3.51444	5.97535	0.277172	3.21747	0.638317	-0.231399	0.230064	7.70477	-2.87612	-6.20675	-0.0471085	4.4873	4.4873	-6.20675
179	S4–5		NCU05853	WT	FGSG_00015		3434	0.718072	-3.2249	8.4728	-2.35777	1.34475	-0.769761	12.9592	-2.83404	0.626681	2.45514	4.48637	-0.476269	4.48637	-0.476269
180			NCU00321		FGSG_05461		2306	1.1241	-4.74672	0.256351	-1.50119	0.289664	-0.275226	-0.457448	-0.57553	-0.834439	4.47149	-0.713799	0.925657	4.47149	-0.834439
181			NCU01842		FGSG_01551		442	2.388	0.734652	0.378396	-4.32784	-0.110263	-0.540153	0.561035	0.121918	-2.49826	-1.27481	0.182639	4.44976	4.44976	-2.49826
182			NCU04645		FGSG_01798		2309	-0.900778	-3.68003	1.34918	-4.64545	-0.953087	-0.430057	0.515474	-0.197745	-0.0523086	3.24997	-0.83371	4.4477	4.4477	-0.83371
183			NCU04635		FGSG_10050		372	1.29619	3.45226	-0.701125	2.64572	1.38199	0.640392	-1.27396	7.08353	0.0858003	-2.81187	-0.572834	4.43781	4.43781	-2.81187
184			NCU05887		FGSG_11566		830	-2.04441	1.94283	-0.172125	-0.289195	2.39054	0.220003	0.402346	-0.227009	4.43495	-1.72282	0.574471	0.0621858	4.43495	-1.72282
185			NCU00869		FGSG_02583		353	-0.348462	-4.38958	2.78885	-3.82224	-0.702274	0.0380884	-0.138839	-0.13048	-0.353812	4.42767	-2.92769	3.69176	4.42767	-2.92769
186		F23	NCU05681	WT	FGSG_02718		96	7.885	0.344798	1.67265	-4.33971	0.2675	0.372953	-0.238958	0.0878309	-7.6175	0.0281546	-1.91161	4.42754	4.42754	-7.6175
187		N22	NCU08166	WT*	FGSG_10425		82	0.203735	4.03505	-7.30205	0.632119	0.867777	8.44039	-15.9873	1.29244	0.664042	4.40534	-8.68527	0.660324	4.40534	-8.68527
188			NCU08934		FGSG_10220		759	-4.12124	1.17538	-1.08769	-0.0218349	0.265416	-0.635268	0.697583	0.0786035	4.38665	-1.81065	1.78528	0.100438	4.38665	-1.81065
189			NCU02142		FGSG_08502		119	-3.11749	6.3301	-4.05918	3.34796	-0.242433	-0.175522	0.312242	0.464611	2.87506	-6.50562	4.37142	-2.88335	4.37142	-6.50562
190			NCU03684		FGSG_01848		334	3.67751	-2.9869	0.207725	-1.81041	0.617783	1.38211	-1.22806	-0.0922396	-3.05972	4.36901	-1.43579	1.71817	4.36901	-3.05972
191			NCU06425		FGSG_07298		58	0.571303	10.7168	-4.45691	6.85654	0.903325	-0.466167	-0.104006	0.528541	0.332022	-11.183	4.3529	-6.328	4.3529	-11.183
192			NCU06041		FGSG_12251		2479	1.1407	0.497469	1.25197	1.55238	3.0161	0.742447	0.477045	5.88825	1.87539	0.244978	-0.774923	4.33587	4.33587	-0.774923
193			NCU01132	WT*	FGSG_01484		874	4.97676	-0.905598	1.34568	-0.839408	9.30497	-1.26383	-0.328336	-0.18447	4.32822	-0.358236	-1.67402	0.654937	4.32822	-1.67402
194			NCU04933		FGSG_08465		116	-3.38424	5.79325	-2.28304	-0.203577	0.930732	-0.824788	0.323026	-0.562245	4.31498	-6.61804	2.60607	-0.358667	4.31498	-6.61804
195		N27	NCU09852	WT	FGSG_10209		225	0.497716	0.265558	-4.32916	3.92347	0.986466	-0.21973	-8.38802	8.20507	0.48875	-0.485287	-4.05885	4.2816	4.2816	-4.05885
196			NCU09599		FGSG_00837		3747	-4.44177	0.587229	0.11572	-1.23226	-0.229997	0.209985	0.0073327	-0.264402	4.21177	-0.377244	-0.108387	0.967859	4.21177	-0.377244
197			NCU07080		FGSG_07557		954	0.323872	1.64845	-4.00514	2.30684	-0.402674	0.12874	0.161311	0.71397	-0.726546	-1.51971	4.16645	-1.59287	4.16645	-1.59287
198			NCU09365		FGSG_01159		240	-3.49021	4.65288	-1.09818	0.109574	0.665415	0.848896	-0.365074	2.59317	4.15563	-3.80398	0.73311	2.4836	4.15563	-3.80398
199			NCU00289		FGSG_04683		3694	1.46168	-5.98222	-0.281172	0.214788	2.72226	-1.82663	-0.172366	-0.17734	1.26059	4.15559	0.108806	-0.392128	4.15559	-0.392128
200			NCU03509		FGSG_03412		213	-3.79297	0.666463	5.63333	-2.00347	-8.00322	0.28318	9.78697	-0.783195	-4.21025	-0.383283	4.15364	1.22027	4.15364	-4.21025
201			NCU06612		FGSG_05253		530	0.262215	2.16333	-0.0325794	0.883831	0.072615	-0.0603965	-0.184585	4.99593	-0.1896	-2.22373	-0.152005	4.1121	4.1121	-2.22373
202			NCU03600		FGSG_10132		397	2.13464	-4.27762	-0.150977	-1.01584	-0.536194	-0.197991	0.573043	0.722239	-2.67083	4.07963	0.72402	1.73808	4.07963	-2.67083
203			NCU04667		FGSG_10051		1479	4.12871	-0.204703	0.661863	3.30056	2.93918	0.190666	0.0795726	7.36744	-1.18952	0.39537	-0.58229	4.06688	4.06688	-1.18952
204			NCU11368		FGSG_02259		613	0.494389	1.85001	1.79038	-4.04873	0.114032	-0.17404	-0.218135	0.00648778	-0.380357	-2.02405	-2.00851	4.05522	4.05522	-2.02405
205		F26	NCU07748	WT*	FGSG_02102	asynchronous developing perithecia	384	-3.21502	-3.75004	2.32101	-1.24399	-5.96974	0.271903	0.00139473	-0.0155925	-2.75472	4.02194	-2.31962	1.2284	4.02194	-2.75472
206			NCU08907		FGSG_03894		1727	1.40008	-3.19802	-0.491765	0.894699	3.03947	0.807751	-1.55572	-0.176512	1.63939	4.00578	-1.06396	-1.07121	4.00578	-1.07121
207		N18	NCU01717	protoperithecia	FGSG_00315		1687	1.21456	0.367655	3.58532	-0.380368	0.126234	0.0611054	7.54776	1.81482	-1.08833	-0.30655	3.96245	2.19519	3.96245	-1.08833	0.732283	0.524983
208		F53	NCU01451	abnormal ostioles, no ascospores	FGSG_07478	limited numbers of perithecia, delayed development	35	18.374	-4.59371	0.579425	-0.588732	1.15402	-0.644294	0.151547	-0.104839	-17.2199	3.94942	-0.427878	0.483893	3.94942	-17.2199	0.982415	0.937193
209			NCU09171	WT	FGSG_02895		494	2.73735	-1.05805	1.6106	-3.54813	0.407956	-0.528548	3.05442	0.33568	-2.3294	0.529501	1.44383	3.88381	3.88381	-2.3294
210			NCU09848		FGSG_10316		53	16.5813	-7.26933	4.41821	-2.66251	4.47247	-6.87789	8.24558	-3.38977	-12.1088	0.391444	3.82737	-0.727256	3.82737	-12.1088
211			NCU02020		FGSG_08579		42	15.2648	-3.78279	0.537136	-1.70256	0.0988102	0.00362917	-0.471517	-0.00934945	-15.166	3.78642	-1.00865	1.69321	3.78642	-15.166
212			NCU06381		FGSG_05292		112	-0.358654	6.71374	-0.16199	2.66305	1.64799	-0.0380266	3.62017	5.06286	2.00664	-6.75177	3.78216	2.3998	3.78216	-6.75177
213			NCU00138		FGSG_07270		1807	0.632609	0.597097	0.724168	-2.69237	1.53136	-0.431892	-0.0377413	1.06592	0.898755	-1.02899	-0.761909	3.7583	3.7583	-1.02899
214			NCU06651		FGSG_10202		983	-3.61904	1.75051	-1.37141	-0.410172	0.125421	0.190854	-0.0359628	-0.992508	3.74447	-1.55966	1.33544	-0.582336	3.74447	-1.55966
215			NCU08943		FGSG_10026		467	0.118668	2.53849	0.155616	-4.14239	0.930594	0.107207	-0.308788	-0.4196	0.811926	-2.43128	-0.464404	3.72279	3.72279	-2.43128
216	S4–5		NCU07919	WT	FGSG_11729		3536	0.0678605	-1.09867	4.20262	-0.0318409	0.348214	-0.907382	7.90592	-0.475072	0.280354	0.191285	3.70329	-0.443231	3.70329	-0.443231
217			NCU01840		FGSG_01549		29	0.942673	19.0273	-0.271982	-0.37834	0.124608	0.188775	0.13872	3.32114	-0.818065	-18.8386	0.410702	3.69948	3.69948	-18.8386
218	S4–5		NCU05858	perithecia with short and small beaks*	FGSG_02668		62	11.4354	-1.92718	6.0576	-2.5003	0.427686	-0.273131	8.39461	1.19339	-11.0078	1.65405	2.33702	3.69369	3.69369	-11.0078	0.237001	0.265913
219			NCU08337		FGSG_01011		1723	2.08368	-3.02683	1.32583	0.0650924	1.01048	0.660993	0.891148	-0.217725	-1.0732	3.68782	-0.434677	-0.282818	3.68782	-1.0732
220			NCU04483		FGSG_03127		2870	-3.61574	0.50919	-0.364677	1.04701	0.0190451	-0.134483	-0.285835	1.33458	3.63478	-0.643674	0.0788419	0.287571	3.63478	-0.643674
221			NCU04621		FGSG_02216		59	11.3494	-3.90385	-0.192679	-1.3924	0.255729	-0.289085	0.954518	-0.42461	-11.0937	3.61477	1.1472	0.967791	3.61477	-11.0937
222			NCU08555		FGSG_06533		434	1.2842	0.31637	2.95123	-1.37923	1.39171	0.0183315	0.42694	2.22751	0.10751	-0.298038	-2.52429	3.60674	3.60674	-2.52429
223	S4–5		NCU03121	protoperithecia only	FGSG_00680		1465	1.5705	-1.54551	1.99569	-2.23766	0.623892	-2.74165	1.97526	1.32277	-0.946612	-1.19614	-0.0204344	3.56043	3.56043	-1.19614	0.00100145	0.0102393
224			NCU07787		FGSG_11205		3840	0.272256	-0.582156	-0.404831	1.02085	3.83126	0.215096	-0.754721	1.55692	3.559	0.797252	-0.34989	0.536069	3.559	-0.34989
225			NCU04496		FGSG_09623		1972	0.700321	-0.583682	1.34683	-5.09735	-0.26171	-0.920729	0.631114	-1.56866	-0.962031	-0.337046	-0.71572	3.5287	3.5287	-0.962031
226			NCU02880		FGSG_02249		3230	0.423381	-1.19617	2.44457	-7.33508	-0.108716	2.31731	2.34414	-3.81361	-0.532097	3.51348	-0.100435	3.52147	3.52147	-0.532097
227			NCU05160		FGSG_05791		89	7.8469	-3.528	0.121329	0.224682	-0.185756	-0.0268025	-0.551557	0.405899	-8.03266	3.5012	-0.672886	0.181217	3.5012	-8.03266
228	S4–5		NCU02879	perithecia with short, small beaks	FGSG_06331		1583	0.956322	-0.211944	2.08349	-3.39754	-0.188045	1.05508	1.31731	0.090605	-1.14437	1.26702	-0.76618	3.48814	3.48814	-1.14437	0.0769779	0.367738
229			NCU00990		FGSG_14002		2794	0.221469	-4.24681	2.59513	-0.266241	-0.148887	-0.7729	1.93139	-0.693278	-0.370356	3.47391	-0.663736	-0.427037	3.47391	-0.663736
230			NCU01007		FGSG_10218		3402	-3.50887	0.320112	-0.595196	-0.091948	-0.0667592	-0.166248	-0.0787161	-0.0601887	3.44211	-0.486361	0.51648	0.0317593	3.44211	-0.486361
231			NCU03847		FGSG_12169		110	0.155751	6.96694	-3.56583	3.41011	-0.484116	0.120349	-0.146568	3.82905	-0.639867	-6.8466	3.41927	0.418946	3.41927	-6.8466
232			NCU01472	WT	FGSG_08999		1463	1.11787	1.23127	-0.0833378	2.36243	0.470121	0.0347642	-0.130247	5.774	-0.647751	-1.1965	-0.046909	3.41156	3.41156	-1.1965
233			NCU01607		FGSG_04078		2357	1.18045	-3.63303	0.145291	-1.87941	0.362984	-0.221525	0.0517638	0.341592	-0.817464	3.4115	-0.0935271	2.221	3.4115	-0.817464
234			NCU05580		FGSG_02869		4417	-3.25445	0.489223	0.939265	-0.0781391	0.137468	0.383596	1.03806	0.50116	3.39191	-0.105628	0.0987909	0.5793	3.39191	-0.105628
235			NCU02877		FGSG_03825		2597	0.303148	-3.28842	0.671687	0.0771409	-0.264192	0.0862962	-0.0625539	0.405016	-0.567339	3.37472	-0.734241	0.327875	3.37472	-0.734241
236			NCU10344	WT*	FGSG_10571		4425	0.39981	-0.812237	5.79591	0.168489	0.662062	0.247101	9.11589	0.0720949	0.262252	1.05934	3.31998	-0.096394	3.31998	-0.096394
237			NCU02767		FGSG_01268		215	3.88397	-3.27384	0.349151	-1.30073	-0.285309	0.0436472	0.22895	-0.218602	-4.16928	3.31749	-0.120201	1.08213	3.31749	-4.16928
238			NCU00723		FGSG_00272		814	1.47849	0.1993	0.76109	-1.66372	-0.261655	0.296638	-0.0337115	1.6515	-1.74014	0.0973372	-0.794802	3.31522	3.31522	-1.74014
239		N57	NCU05523	WT*	FGSG_08299		2514	0.445867	0.586267	-0.212102	2.69017	0.061086	-0.176117	0.000366509	5.99503	-0.384781	-0.762384	0.212468	3.30487	3.30487	-0.762384
240			NCU03747		FGSG_07148		435	2.52234	-3.28301	0.281892	0.113147	0.00207068	0.00608218	-0.0961249	0.731268	-2.52026	3.28909	-0.378017	0.618121	3.28909	-2.52026
241			NCU09648		FGSG_02220		1886	0.311179	-0.0824032	1.45315	-3.78494	1.74357	-0.865605	0.454966	-0.496462	1.43239	-0.783202	-0.998183	3.28848	3.28848	-0.998183
242			NCU07350		FGSG_06497		319	-0.699553	2.77285	-2.60789	1.62749	-0.965547	6.05791	-5.71783	3.5159	-0.265994	3.28506	-3.10994	1.88842	3.28506	-3.10994
243			NCU00717		FGSG_13536		264	-2.89496	4.74072	-0.448893	-1.10191	0.384238	1.20467	-1.53206	0.351196	3.27919	-3.53605	-1.08317	1.4531	3.27919	-3.53605
244			NCU05864		FGSG_09886		163	3.02529	-0.517294	3.86767	-5.15985	1.57406	0.374348	7.12102	-10.2748	-1.45123	0.891642	3.25334	-5.11491	3.25334	-5.11491
245			NCU00721		FGSG_11250		117	-3.63654	7.15576	-2.90714	0.0273327	-0.387417	0.589427	-1.93686	0.348463	3.24912	-6.56633	0.970283	0.321131	3.24912	-6.56633
246			NCU02468		FGSG_03851		4341	-3.58813	-2.56121	-1.55483	0.455598	-0.345334	-0.0342066	-0.14449	0.292149	3.24279	2.52701	1.41034	-0.16345	3.24279	-0.16345
247			NCU00938		FGSG_00855		234	3.12363	-2.91967	0.498094	-1.81058	-0.77628	0.312086	-0.502279	-0.113075	-3.89991	3.23176	-1.00037	1.69751	3.23176	-3.89991
248			NCU00719		FGSG_08687		321	3.79679	-0.77941	1.90848	-3.03063	0.692963	-0.590871	0.762608	0.193546	-3.10383	0.188539	-1.14587	3.22418	3.22418	-3.10383
249			NCU11292		FGSG_04788		1640	0.795234	-2.80914	-0.840806	0.24466	-0.312516	0.400623	-1.27778	0.191446	-1.10775	3.20976	-0.436978	-0.0532139	3.20976	-1.10775
250			NCU08050		FGSG_07628		4489	-2.68995	-2.36159	1.21463	-0.982276	0.517661	-0.335178	1.83725	-0.111201	3.20761	2.02641	0.622617	0.871075	3.20761	0.622617
251			NCU03649		FGSG_05905		720	-0.154508	1.96517	0.131601	0.976811	-0.667385	0.10616	-0.229216	4.18095	-0.512878	-1.85901	-0.360817	3.20414	3.20414	-1.85901
252			NCU11341		FGSG_05369		1482	1.03312	-0.367907	1.11799	-2.52678	0.159439	-0.653056	-0.0702368	0.670581	-0.87368	-0.285149	-1.18823	3.19736	3.19736	-1.18823
253			NCU06339		FGSG_09802		1162	1.18919	1.3676	1.85251	-2.47903	1.2135	-0.0232334	0.67741	0.710878	0.0243053	-1.39083	-1.1751	3.18991	3.18991	-1.39083
254			NCU05511		FGSG_03520		151	-0.704849	0.0475944	-3.06475	5.29747	-1.505	0.198851	0.101314	-0.185003	-0.80015	0.151257	3.16606	-5.48248	3.16606	-5.48248
255			NCU05884		FGSG_03636		1124	-1.14904	0.590745	1.21324	-2.14726	2.01098	1.40542	-0.209971	-1.02022	3.16002	0.814676	-1.42321	1.12703	3.16002	-1.42321
256			NCU08976		FGSG_06896		373	-8.10142	3.56877	-0.265395	-1.21319	-4.94237	0.757258	-0.552063	1.9069	3.15904	-2.81151	-0.286668	3.12009	3.15904	-2.81151
257			NCU08346		FGSG_01506		3199	0.164846	0.849748	0.379067	-2.94183	-0.0350867	0.32073	-0.160156	0.205471	-0.199933	-0.529018	-0.539223	3.1473	3.1473	-0.539223
258			NCU09175		FGSG_03529		4023	-3.57	-2.43548	-0.991904	-0.901598	-0.432417	0.300268	-1.28482	-0.386853	3.13758	2.73575	-0.292912	0.514745	3.13758	-0.292912
259			NCU09481		FGSG_06025		222	1.42895	4.06876	-0.224814	-3.05791	0.371178	-0.00948286	0.173953	0.0465429	-1.05778	-4.07824	0.398767	3.10446	3.10446	-4.07824
260			NCU06071		FGSG_03952		2752	1.02776	-0.543518	0.814268	2.58647	0.790481	0.117136	0.136602	5.69076	-0.237279	0.660654	-0.677666	3.1043	3.1043	-0.677666
261			NCU08275		FGSG_03181		461	1.57672	0.889487	1.27597	-2.0655	0.973081	-0.486672	-1.16518	1.02012	-0.603642	-1.37616	-2.44116	3.08562	3.08562	-2.44116
262			NCU08011		FGSG_02168		4485	2.12249	-2.00479	2.2696	-1.10877	2.9382	-1.23405	5.34841	-0.800142	0.815702	0.770732	3.07881	0.308625	3.07881	0.308625
263			NCU07503		FGSG_01224		1056	-0.198818	-2.71751	1.25213	-0.567959	-1.42376	0.357526	-0.227206	-0.469509	-1.22495	3.07504	-1.47933	0.0984502	3.07504	-1.47933
264			NCU06120		FGSG_06118		81	-0.454212	-0.637938	-8.23592	0.47856	-0.287253	2.4359	-16.9639	-0.0143856	0.166959	3.07384	-8.72799	-0.492945	3.07384	-8.72799
265			NCU02023	WT*	FGSG_02343		637	2.53713	-1.65173	2.72947	-0.470968	5.30691	-3.63338	5.79404	-0.420288	2.76977	-1.98164	3.06457	0.0506793	3.06457	-1.98164
266			NCU09115		FGSG_09671		2687	-3.03883	-0.0802824	0.181392	-2.165	-0.0427896	0.0699756	-0.516518	0.896982	2.99604	0.150258	-0.697911	3.06199	3.06199	-0.697911
267			NCU00985		FGSG_12461		1597	1.76245	0.895788	1.05651	-2.04869	4.80333	0.670559	-0.0787956	-0.594958	3.04087	-0.225228	-1.13531	1.45373	3.04087	-1.13531
268			NCU06132		FGSG_03737		113	1.77289	6.63813	0.482928	-2.31073	0.88302	-0.111929	-1.22235	0.721042	-0.889869	-6.75006	-1.70528	3.03177	3.03177	-6.75006
269			NCU00881		FGSG_02810		143	4.82525	-2.5217	1.51428	-3.01405	-0.814666	-0.133802	0.0116325	-0.000192621	-5.63992	2.3879	-1.50265	3.01386	3.01386	-5.63992
270			NCU04268	WT*	FGSG_10321		253	0.357408	2.58764	-2.99207	-0.106824	-0.198997	5.59938	-6.65467	-0.0294053	-0.556405	3.01174	-3.66259	0.0774184	3.01174	-3.66259
271			NCU03481		FGSG_05151		975	3.99026	0.158816	0.33253	0.267147	2.41722	-0.180581	-0.323269	3.27875	-1.57305	-0.339397	-0.655798	3.0116	3.0116	-1.57305
272			NCU09677		FGSG_06575		3705	0.839357	-0.316604	0.507801	-2.42184	0.451569	-0.209389	0.118463	0.578377	-0.387789	0.107216	-0.389338	3.00022	3.00022	-0.389338
273			NCU07696		FGSG_06188		4368	-0.0579851	0.591574	-0.376088	-0.0338802	-0.204843	0.745475	1.54747	2.95218	-0.146858	0.1539	1.92356	2.98606	2.98606	-0.146858
274			NCU08852		FGSG_05924		218	-0.0403402	4.20415	0.323768	0.0146919	-0.461086	0.0795541	-0.779588	2.99999	-0.420746	-4.1246	-1.10336	2.9853	2.9853	-4.1246
275			NCU03355		FGSG_01569		27	0.83349	18.4959	0.911179	-2.50882	-0.143113	-0.655932	0.156846	0.470288	-0.976603	-19.1518	-0.754333	2.9791	2.9791	-19.1518
276			NCU00978		FGSG_01137		554	0.692255	1.87894	-0.0654482	-3.20657	0.265786	-0.268342	0.278426	-0.229913	-0.426469	-2.14728	0.343874	2.97666	2.97666	-2.14728
277			NCU10595		FGSG_09033		1152	1.85372	0.207745	3.63217	-3.11149	1.31831	-1.19299	5.02248	-0.14201	-0.535416	-1.40073	1.39031	2.96948	2.96948	-1.40073
278			NCU04881		FGSG_11067		1029	1.71434	-3.57908	2.49604	-3.6005	0.905441	-1.14817	0.984001	-0.652403	-0.808899	2.43091	-1.51204	2.9481	2.9481	-1.51204
279			NCU07974		FGSG_06208		3713	1.31598	-0.432874	5.56879	-3.45638	1.11282	-0.819311	7.81505	-0.539382	-0.203155	-0.386437	2.24626	2.917	2.917	-0.386437
280			NCU00263		FGSG_06572		1980	-0.113816	-0.210934	1.53043	-3.45565	-1.07266	-0.311425	2.12604	-0.54714	-0.958842	-0.100491	0.595609	2.90851	2.90851	-0.958842
281			NCU08537		FGSG_08248		1375	1.12096	-3.23697	0.688929	-1.89466	-0.132531	-0.329459	0.580118	-0.705228	-1.25349	2.90751	-0.108811	1.18944	2.90751	-1.25349
282			NCU01917		FGSG_08918		200	1.62321	5.28477	0.263298	-2.18236	0.0873917	0.940338	0.0228122	0.704556	-1.53582	-4.34443	-0.240486	2.88692	2.88692	-4.34443
283			NCU04309		FGSG_10322		3461	-0.33755	0.273019	-0.225886	2.09842	-0.28778	-0.195585	-0.443321	4.97436	0.0497695	-0.468604	-0.217435	2.87593	2.87593	-0.468604
284			NCU00055		FGSG_03667		2916	1.09008	-4.09926	1.78234	-0.604766	1.51539	-1.22709	1.15308	-0.49405	0.425309	2.87218	-0.629257	0.110716	2.87218	-0.629257
285			NCU00860		FGSG_00768		2287	0.797532	-0.148549	-0.0234406	2.52453	-0.0458431	-0.296346	-0.176447	5.39151	-0.843375	-0.147797	-0.153006	2.86698	2.86698	-0.843375
286			NCU01565		FGSG_04357		1899	0.257772	-2.76578	0.355423	-0.363564	0.102102	0.0845296	-0.637813	0.0126555	-0.155669	2.85031	-0.993236	0.37622	2.85031	-0.993236
287			NCU03805		FGSG_05739		2177	-0.229511	-0.520885	0.602123	-3.39919	1.67448	-1.40026	0.645582	-0.553875	1.904	-0.87937	0.0434581	2.84532	2.84532	-0.87937
288			NCU02654		FGSG_00165		4161	2.06383	-3.02638	0.28806	-0.935812	2.4326	-0.194527	0.107735	-1.18299	0.368763	2.83186	-0.180326	-0.24718	2.83186	-0.24718
289			NCU01517		FGSG_11326		92	-0.700172	0.143182	-0.377084	8.16565	2.10727	-0.0890089	-1.16484	0.264147	2.80744	-0.232191	-0.787758	-7.90151	2.80744	-7.90151
290			NCU00927		FGSG_00697		227	0.8538	3.94606	0.21959	-0.965381	-0.0793076	-0.080535	0.136994	1.83816	-0.933108	-4.0266	-0.0825957	2.80354	2.80354	-4.0266
291			NCU00891		FGSG_03061		1602	-0.910998	-2.53358	0.502812	0.112633	0.38651	0.266765	-0.63016	-0.141549	1.29751	2.80034	-1.13297	-0.254181	2.80034	-1.13297
292			NCU09532		FGSG_05128		3344	0.403158	-2.65062	0.375348	-1.16008	-0.0984663	0.149477	0.45228	-0.495604	-0.501624	2.8001	0.0769318	0.664472	2.8001	-0.501624
293			NCU11614		FGSG_08983		2982	3.40168	-0.962895	2.03223	-0.00304202	2.79537	-1.51224	4.82711	-0.080096	-0.606307	-0.549349	2.79488	-0.077054	2.79488	-0.606307
294			NCU03228		FGSG_02749		584	-1.19639	1.49063	1.38045	0.377528	1.00627	-0.595082	2.18561	3.16701	2.20267	-2.08571	0.805158	2.78949	2.78949	-2.08571
295			NCU07234		FGSG_12206		379	2.83236	-0.477971	0.533292	-1.69051	0.0626979	0.372168	-1.26465	1.09243	-2.76967	0.850139	-1.79794	2.78293	2.78293	-2.76967
296			NCU03660		FGSG_07425		940	-2.52351	1.91454	-1.80357	2.6412	0.256071	0.306857	0.104626	1.27951	2.77959	-1.60768	1.9082	-1.36169	2.77959	-1.60768
297			NCU06940		FGSG_10962		4166	-1.07161	-2.52483	-0.821775	-0.685796	-0.624446	0.254094	-0.987689	-0.931797	0.447165	2.77893	-0.165914	-0.246001	2.77893	-0.246001
298		N8	NCU01011	WT*	FGSG_09972		4482	2.30587	0.57476	2.05394	0.594938	2.46064	1.16325	4.82373	0.994241	0.154761	0.588494	2.76979	0.399303	2.76979	0.154761
299			NCU00602		FGSG_09448		1396	-2.34937	0.438551	-0.630211	0.999613	0.409048	0.373461	-0.367516	-0.244049	2.75842	-0.06509	0.262696	-1.24366	2.75842	-1.24366
300			NCU05271		FGSG_12036		536	1.48278	-0.829194	2.50856	-0.30296	0.114298	-3.85495e-05	0.297714	2.43925	-1.36848	0.829155	-2.21084	2.74221	2.74221	-2.21084
301			NCU11245		FGSG_01657		1701	1.44277	0.978826	0.0126066	-0.090835	0.362003	-0.102178	0.0838709	2.65048	-1.08076	-1.081	0.0712642	2.74132	2.74132	-1.081
302			NCU05565		FGSG_11244		178	4.57528	-0.186105	0.210584	-2.87704	-0.0989882	-0.159359	0.0504737	-0.137844	-4.67427	0.0267463	-0.16011	2.7392	2.7392	-4.67427
303			NCU05417		FGSG_01636		289	3.49503	-0.441153	1.52577	-2.71263	0.161322	0.00581433	0.19608	0.0237045	-3.33371	0.446967	-1.32969	2.73633	2.73633	-3.33371
304			NCU06511		FGSG_06710		296	1.59885	3.17682	1.45137	-1.83584	0.10748	-0.0765605	0.889646	0.849507	-1.49137	-3.25338	-0.561728	2.68535	2.68535	-3.25338
305			NCU05004		FGSG_05680		559	1.23449	-2.10741	0.522042	-0.254759	-0.906305	0.564522	-1.37593	0.535771	-2.1408	2.67194	-1.89797	0.79053	2.67194	-2.1408
306			NCU01940	WT*	FGSG_08906	reduced spore release (Wang et al., 2011)	870	1.4422	-0.530032	-0.710979	1.01154	4.10917	-2.20706	-0.442313	1.15605	2.66697	-1.67702	0.268666	0.144517	2.66697	-1.67702
307			NCU05477		FGSG_06251		1198	0.388979	1.49223	-0.257991	-1.42742	-0.214866	0.757997	-1.62531	1.22727	-0.603846	-0.734233	-1.36732	2.65469	2.65469	-1.36732
308			NCU04034	WT*	FGSG_04923		1098	0.146199	-2.7097	0.075255	-1.21546	-1.29952	-0.0581362	-0.611211	-1.6011	-1.44572	2.65156	-0.686466	-0.385635	2.65156	-1.44572
309			NCU05268	WT	FGSG_01949		102	-0.653742	4.77897	3.27693	-2.68661	1.99037	-2.52736	5.82996	-0.355015	2.64412	-7.30632	2.55303	2.33159	2.64412	-7.30632
310			NCU06001		FGSG_08772		60	12.0986	-2.50275	1.84945	-1.31003	1.00805	0.140268	0.149548	-0.765933	-11.0906	2.64302	-1.69991	0.544094	2.64302	-11.0906
311			NCU06031		FGSG_03180		914	-2.18531	1.72661	-2.44007	-0.0699748	0.45683	0.0925835	-0.220547	-0.17168	2.64214	-1.63403	2.21952	-0.101706	2.64214	-1.63403
312			NCU08641		FGSG_05940		1368	1.92087	-0.221045	-0.069953	-1.31992	0.661369	-0.476716	0.232143	1.29081	-1.2595	-0.255672	0.302096	2.61073	2.61073	-1.2595
313			NCU01522		FGSG_04328		2155	0.985	0.561372	0.674526	1.11634	0.0983468	-0.186634	0.234279	3.72602	-0.886653	-0.748006	-0.440247	2.60967	2.60967	-0.886653
314			NCU07661		FGSG_06538		3851	0.38257	-0.452994	-2.12708	5.19065	0.673552	-0.798449	-0.444327	7.80024	0.290982	-0.345456	1.68276	2.60959	2.60959	-0.345456
315			NCU03551		FGSG_01577		2890	0.640377	-0.0468963	0.355901	1.64679	0.591508	-0.0279389	-0.281037	4.25504	-0.0488688	0.0189574	-0.636938	2.60825	2.60825	-0.636938
316			NCU11242		FGSG_03700		46	13.7374	2.9639	-0.416181	-1.96519	0.2208	0.230773	-1.5727	0.638374	-13.5166	-2.73313	-1.15652	2.60357	2.60357	-13.5166
317			NCU01285		FGSG_07881		405	0.326052	-2.36889	2.5657	-0.772456	0.120494	0.233488	-0.0887587	-0.0328866	-0.205558	2.60238	-2.65446	0.73957	2.60238	-2.65446
318			NCU08316	WT*	FGSG_12668		248	0.843751	4.02509	1.35718	-0.0360637	-0.236765	0.32558	3.95087	0.0478528	-1.08052	-3.69951	2.59369	0.0839166	2.59369	-3.69951
319			NCU07343		FGSG_07360		2949	1.05123	0.0589684	2.03417	-2.89218	1.06527	-0.313872	1.41456	-0.304399	0.0140416	-0.372841	-0.619612	2.58778	2.58778	-0.619612
320			NCU02254		FGSG_12862		3982	0.0907462	-1.65838	-0.320061	2.39344	-0.0575526	0.575385	-0.624638	4.97011	-0.148299	2.23377	-0.304577	2.57667	2.57667	-0.304577
321			NCU08193		FGSG_06564		578	1.5153	1.83633	4.14468	-0.799991	-0.585178	0.0614723	6.71942	0.411859	-2.10048	-1.77485	2.57474	1.21185	2.57474	-2.10048
322			NCU00161		FGSG_05442		1385	0.305868	0.870249	-0.550261	1.20583	0.844721	-0.379634	-1.13664	3.77475	0.538854	-1.24988	-0.586379	2.56892	2.56892	-1.24988
323			NCU03803		FGSG_06104		475	0.618205	0.200414	1.85277	-3.13789	-0.033107	-0.180575	-0.543828	-0.572153	-0.651312	-0.38099	-2.39659	2.56574	2.56574	-2.39659
324			NCU01629		FGSG_04293		3682	1.53429	-5.22615	0.713557	-0.386083	2.41275	-2.67415	0.316258	0.206794	0.878453	2.552	-0.397299	0.592877	2.552	-0.397299
325			NCU06144		FGSG_04890		594	0.722487	2.03395	0.133196	-1.93305	0.271226	-0.0263565	-0.0426608	0.616013	-0.451261	-2.0603	-0.175857	2.54907	2.54907	-2.0603
326			NCU05069		FGSG_12563		2151	2.2074	-0.387168	0.569332	-0.212829	4.74499	-1.09734	-0.317745	0.662129	2.53758	-0.710173	-0.887077	0.874957	2.53758	-0.887077
327			NCU06465		FGSG_02522		3278	-2.82089	1.55893	-2.32183	0.300278	-0.293836	2.18659	-2.84226	0.269768	2.52706	0.627658	-0.520431	-0.0305094	2.52706	-0.520431
328	S1–2		NCU03492	protoperithecia only*	FGSG_05164		2473	-2.93342	1.37166	-1.8129	0.364242	-0.409977	1.88014	-2.59046	0.963871	2.52344	0.508482	-0.777565	0.599629	2.52344	-0.777565	0.130213	0.556858
329			NCU05525		FGSG_13396		832	-2.09936	1.41367	-2.26135	0.0472286	0.423453	-0.307757	-1.06071	-0.488837	2.52282	-1.72143	1.20064	-0.536065	2.52282	-1.72143
330			NCU04177		FGSG_07339		1144	0.714489	0.0830666	0.690352	1.42917	-0.695243	-0.512245	0.75489	3.94782	-1.40973	-0.595312	0.064538	2.51866	2.51866	-1.40973
331			NCU09263		FGSG_00492		1613	0.226521	-1.7872	-0.241398	-1.15802	0.82104	0.718071	-1.36548	0.133609	0.594518	2.50527	-1.12408	1.29163	2.50527	-1.12408
332			NCU08047	WT	FGSG_06152		1931	2.81266	-0.545609	2.74047	-0.541626	2.01743	-1.52502	5.22197	-1.07681	-0.795226	-0.979407	2.4815	-0.53518	2.4815	-0.979407
333			NCU09545		FGSG_07127		3797	0.0395672	0.194742	0.120262	1.98438	-0.3212	0.229866	0.0127654	4.45919	-0.360767	0.0351245	-0.107497	2.47482	2.47482	-0.360767
334			NCU03696		FGSG_01866		614	1.04716	1.37039	-3.03897	0.779821	0.480158	-0.652239	-0.572722	1.67364	-0.567006	-2.02263	2.46625	0.893814	2.46625	-2.02263
335	S3–4		NCU08428	large and slowly-developed perithecia only for mat a strain	FGSG_06468		48	16.7733	-1.57666	3.70623	-0.637606	3.45501	-2.79941	6.16754	-0.150395	-13.3183	-1.22275	2.46132	0.48721	2.46132	-13.3183	0.317237	0.6323
336			NCU01248		FGSG_07140		278	-0.261832	3.07416	-0.0710249	-2.12611	0.0974261	-0.365528	0.102835	0.305657	0.359259	-3.43969	0.17386	2.43177	2.43177	-3.43969
337			NCU01291		FGSG_13092		161	5.00736	-2.76805	0.674854	-1.00829	-0.152002	-0.33699	0.115567	0.0438255	-5.15936	2.43106	-0.559287	1.05211	2.43106	-5.15936
338			NCU06332		FGSG_05008		303	-0.0525723	3.17908	-2.70149	1.15993	-0.396401	-0.0164768	-0.282935	0.509322	-0.343829	-3.19556	2.41855	-0.650612	2.41855	-3.19556
339			NCU11875		FGSG_05536		726	0.250885	1.78848	0.818379	-2.20165	0.242281	-0.0551172	-0.0955593	0.212427	-0.0086047	-1.8436	-0.913938	2.41408	2.41408	-1.8436
340			NCU09033		FGSG_03246		518	1.64475	-0.390516	1.99869	-0.420701	0.196168	0.213059	-0.268119	1.98777	-1.44858	0.603575	-2.26681	2.40847	2.40847	-2.26681
341			NCU03788		FGSG_02465		2047	0.298223	0.886492	0.436977	-2.59372	-0.634931	0.873141	-0.04795	-0.194304	-0.933155	-0.0133517	-0.484927	2.39942	2.39942	-0.933155
342			NCU10245		FGSG_10752		2579	-0.725335	0.525897	0.410362	-1.03962	0.0977016	0.177149	-0.328978	1.35675	0.823036	-0.348748	-0.73934	2.39637	2.39637	-0.73934
343			NCU07205		FGSG_00416		422	2.01222	-2.05995	-0.248409	0.437059	-0.577061	0.333535	-0.478058	0.6648	-2.58928	2.39348	-0.229649	0.227742	2.39348	-2.58928
344			NCU08390		FGSG_00377		2859	-0.518674	0.0347167	0.859167	-2.66893	-0.930538	-0.102391	0.212796	-0.28637	-0.411863	-0.137108	-0.646371	2.38256	2.38256	-0.646371
345			NCU02302	WT	FGSG_02001		816	1.35495	-0.0856281	-1.03274	1.41222	3.73227	-0.463866	-1.02581	-0.324491	2.37732	-0.378238	0.00693218	-1.73671	2.37732	-1.73671
346			NCU04016		FGSG_03103		224	-0.662293	3.49824	-2.1927	0.657994	-0.0600566	-0.570325	0.182468	-0.162998	0.602236	-4.06857	2.37517	-0.820992	2.37517	-4.06857
347			NCU07517		FGSG_03643		265	0.203552	3.20103	-2.78129	1.03945	0.195454	-0.320919	-0.420098	2.39925	-0.00809734	-3.52195	2.36119	1.3598	2.36119	-3.52195
348			NCU09525		FGSG_06993		243	1.48434	-2.49778	2.42326	-2.25662	-2.29008	-0.138093	4.36884	-1.19637	-3.77442	2.35969	1.94558	1.06025	2.35969	-3.77442
349			NCU06804		FGSG_04302		3011	0.683621	0.251323	-0.0530626	1.75126	0.562006	-0.344883	-0.358771	4.10118	-0.121615	-0.596206	-0.305709	2.34992	2.34992	-0.596206
350			NCU01608		FGSG_01557		709	2.15385	-2.35128	2.08008	1.29851	1.30689	-0.0102192	0.206663	2.90646	-0.846962	2.34106	-1.87342	1.60795	2.34106	-1.87342
351			NCU09909		FGSG_03111		318	2.72798	-2.13139	1.39563	-1.63843	-0.382231	0.207893	0.314152	-0.175211	-3.11021	2.33928	-1.08147	1.46322	2.33928	-3.11021
352			NCU05933		FGSG_05272		2546	1.2267	0.0160905	0.984763	-1.47293	1.16103	0.0974708	0.233017	0.86565	-0.0656614	0.0813803	-0.751746	2.33858	2.33858	-0.751746
353			NCU04439		FGSG_05687		549	1.14369	1.63198	-2.00009	0.461817	0.641581	-0.525348	0.330377	0.0861436	-0.502109	-2.15733	2.33047	-0.375673	2.33047	-2.15733
354			NCU01156		FGSG_10008		1713	-0.0244167	-2.12859	0.75863	-1.02546	0.11396	0.2009	-0.316835	0.173189	0.138377	2.32949	-1.07547	1.19865	2.32949	-1.07547
355			NCU07351		FGSG_03629		452	1.42607	1.64321	-1.2807	-0.446747	0.496523	3.97224	-3.75171	-0.147245	-0.929551	2.32903	-2.47101	0.299502	2.32903	-2.47101
356			NCU11255		FGSG_07962		275	0.0732255	3.53264	-0.101383	-0.883123	-0.0751385	0.0671823	-0.357514	1.43861	-0.148364	-3.46546	-0.256131	2.32174	2.32174	-3.46546
357			NCU05555		FGSG_08272		603	1.95071	2.0966	0.657266	-0.355501	0.388103	0.0520101	0.473544	1.94554	-1.56261	-2.04459	-0.183721	2.30104	2.30104	-2.04459
358	S4–5		NCU09915	perithecia with short, small beak*, few matured spores	FGSG_09709		1100	2.17102	0.104564	3.6752	-2.29979	0.867733	-0.476905	2.23119	-0.000683794	-1.30328	-0.581469	-1.444	2.29911	2.29911	-1.444	0.167041	0.392905
359			NCU07363		FGSG_01026		170	5.29924	-2.61887	0.462741	-0.449337	0.352288	-0.334461	0.382882	-0.32038	-4.94695	2.28441	-0.0798592	0.128957	2.28441	-4.94695
360			NCU09676		FGSG_03502		3656	0.192949	0.450202	-0.13208	1.36661	0.160566	0.0432192	-0.114177	3.64737	-0.0323825	-0.406983	0.017903	2.28076	2.28076	-0.406983
361			NCU03013		FGSG_00576		1131	1.8161	-0.72333	3.59027	-1.43616	0.398665	-1.42021	5.86814	-0.532733	-1.41743	-0.696883	2.27786	0.903426	2.27786	-1.41743
362			NCU04249		FGSG_10386		884	-1.26893	2.0144	2.16629	-1.64148	1.00599	0.601271	0.498365	0.401957	2.27491	-1.41313	-1.66792	2.04344	2.27491	-1.66792
363			NCU11593		FGSG_00801		1878	3.06314	-0.335685	-0.384788	0.460695	5.33446	-0.703806	0.122554	-0.539625	2.27132	-0.368122	0.507341	-1.00032	2.27132	-1.00032
364			NCU06629		FGSG_09814		259	-0.200893	2.96764	-1.16587	1.74033	0.0292241	-0.618444	1.10323	-0.265314	0.230117	-3.58608	2.2691	-2.00565	2.2691	-3.58608
365			NCU09689		FGSG_12428		527	-0.267106	-0.66924	2.53803	-1.67498	-0.250957	-0.00405986	4.80162	-3.90914	0.0161488	0.66518	2.2636	-2.23416	2.2636	-2.23416
366			NCU06269		FGSG_02564		2955	-2.22453	0.803305	-0.914667	0.2987	0.0350355	0.185779	-0.21874	-0.240931	2.25956	-0.617526	0.695928	-0.53963	2.25956	-0.617526
367			NCU05862		FGSG_07028		120	6.41384	1.2498	0.78686	-2.17611	-0.076615	0.729448	0.0508153	0.081855	-6.49046	-0.520356	-0.736044	2.25797	2.25797	-6.49046
368			NCU08686		FGSG_04090		2435	0.505532	0.718009	-0.315104	1.74909	-0.283568	0.470113	-0.305718	4.00471	-0.7891	-0.247896	0.00938563	2.25561	2.25561	-0.7891
369			NCU00821	WT*	FGSG_05839		390	4.02111	-0.694144	-2.79739	1.93107	6.27501	-2.32887	-2.07681	-0.787883	2.2539	-1.63473	0.720582	-2.71896	2.2539	-2.71896
370			NCU03205		FGSG_00476		2822	0.24662	0.922175	-0.415176	1.35432	0.365658	0.265711	-0.251666	3.60621	0.119037	-0.656464	0.163509	2.25189	2.25189	-0.656464
371			NCU06936		FGSG_02856		23	0.26392	22.8737	-1.18335	-2.10496	-0.605275	-0.0057258	0.190187	0.130803	-0.869195	-22.8794	1.37353	2.23577	2.23577	-22.8794
372			NCU00835		FGSG_04226		228	6.91094	-0.948202	1.43731	-2.21555	2.91846	-2.52769	0.491495	0.0141645	-3.99248	-1.57948	-0.945813	2.22972	2.22972	-3.99248
373			NCU07392		FGSG_07067		101	7.02229	-3.18881	1.65159	-2.20539	-0.349544	-0.963086	1.80686	-1.20929	-7.37183	2.22572	0.155267	0.996102	2.22572	-7.37183
374			NCU09034		FGSG_09883		1909	3.01232	-0.985253	-0.446341	-0.387706	5.22744	0.62548	-1.43557	-0.417011	2.21512	1.61073	-0.989226	-0.0293046	2.21512	-0.989226
375			NCU09654		FGSG_03956		1214	2.66649	-0.0267716	0.981005	-2.21254	1.30783	-0.282482	0.0694376	-0.00268956	-1.35866	-0.25571	-0.911567	2.20985	2.20985	-1.35866
376			NCU06603		FGSG_08979		2266	0.21323	0.540205	-1.59298	0.324697	2.41437	-0.0529672	-1.32369	-0.527409	2.20114	-0.593172	0.269288	-0.852106	2.20114	-0.852106
377			NCU00572		FGSG_08549		306	0.755546	3.42932	-0.785269	1.12795	0.518103	0.269462	-0.184936	3.32694	-0.237443	-3.15986	0.600333	2.19899	2.19899	-3.15986
378			NCU07620		FGSG_10317		2282	0.966947	-0.695005	0.735015	0.565248	0.122005	-0.108418	0.0712404	2.76282	-0.844942	0.586587	-0.663775	2.19757	2.19757	-0.844942
379		N25	NCU06793	WT*	FGSG_04307		2740	1.14666	1.66342	0.410769	0.662432	1.21359	1.66392	-0.270223	2.8581	0.0669294	0.000504256	-0.680991	2.19567	2.19567	-0.680991
380		N23	NCU05142	WT	FGSG_02868		2535	2.1198	-0.358719	-0.105932	0.791304	4.31472	-1.1117	0.297559	1.70023	2.19493	-0.752979	0.403492	0.908926	2.19493	-0.752979
381			NCU08333		FGSG_08736		818	0.22914	-2.06181	1.50757	-0.521285	-0.534197	0.126337	-0.225641	-0.137627	-0.763337	2.18814	-1.73321	0.383658	2.18814	-1.73321
382			NCU00279		FGSG_07035		959	1.42549	0.606468	-0.0783509	1.44895	-0.166134	-0.134393	0.0289981	3.63518	-1.59162	-0.740861	0.107349	2.18623	2.18623	-1.59162
383			NCU02909		FGSG_04230		1505	0.369229	-0.0905145	1.03193	-2.75151	0.149427	0.0364824	-0.1439	-0.571504	-0.219802	0.126997	-1.17583	2.18001	2.18001	-1.17583
384			NCU02931		FGSG_10520		145	5.42672	0.152284	-2.86654	2.6188	-0.16879	0.0409394	-0.689802	1.36336	-5.59551	-0.111345	2.17673	-1.25544	2.17673	-5.59551
385			NCU06486		FGSG_05549		229	2.29487	4.10343	0.659781	-0.662648	0.788805	0.113935	0.0646418	1.5078	-1.50606	-3.9895	-0.595139	2.17045	2.17045	-3.9895
386			NCU03215		FGSG_00294		1702	0.568657	-0.133607	1.48829	-2.43053	0.047918	-0.149586	0.408567	-0.264398	-0.520739	-0.0159785	-1.07972	2.16613	2.16613	-1.07972
387			NCU08356		FGSG_07612		3925	-0.476085	0.377801	-1.90371	0.231207	-0.0698233	0.0558471	0.262143	0.0540475	0.406262	-0.321954	2.16585	-0.17716	2.16585	-0.321954
388			NCU09674		FGSG_13708		3757	0.394652	-0.342295	0.126386	-0.928066	0.148134	-0.716852	-0.00544371	1.23744	-0.246517	-0.374558	-0.131829	2.16551	2.16551	-0.374558
389			NCU08882		FGSG_02075		1641	-2.33581	0.574525	-1.09452	1.37454	-0.173994	-0.533136	-0.317335	0.536059	2.16182	-1.10766	0.77719	-0.83848	2.16182	-1.10766
390			NCU05516		FGSG_08329		3623	-0.214506	0.233878	0.269037	0.892222	-0.573828	-0.181862	-0.00808855	3.0486	-0.359322	-0.41574	-0.277125	2.15638	2.15638	-0.41574
391			NCU09488		FGSG_01592		784	0.255038	1.78031	-2.19036	0.571995	0.0738417	0.000368941	-0.0369717	0.203398	-0.181196	-1.77994	2.15339	-0.368597	2.15339	-1.77994
392			NCU00983		FGSG_05190		989	-0.0102123	-2.05968	1.59582	-0.349714	-0.0535174	0.0753731	0.042877	0.141374	-0.0433051	2.13505	-1.55294	0.491089	2.13505	-1.55294
393	S2–3		NCU07850		FGSG_04123		908	0.77879	0.189546	-0.979388	-0.255807	-0.86371	2.31395	-2.24402	-0.547561	-1.6425	2.1244	-1.26463	-0.291754	2.1244	-1.6425
394			NCU07156		FGSG_09984		2736	0.185515	0.50495	0.473333	-1.53887	0.110963	-0.109107	-0.208213	0.581851	-0.0745522	-0.614058	-0.681547	2.12072	2.12072	-0.681547
395			NCU09258		FGSG_01271		1675	1.0323	0.526197	0.474748	-1.74148	-0.0622895	-0.163201	0.0630112	0.376093	-1.09459	-0.689399	-0.411736	2.11758	2.11758	-1.09459
396			NCU02246		FGSG_06296		883	2.1336	-1.18736	2.4633	-3.54057	1.56321	-2.85595	2.8706	-1.42464	-0.570387	-1.6686	0.407292	2.11592	2.11592	-1.6686
397			NCU09771		FGSG_07917		132	5.54711	-2.06258	1.40186	-2.96541	-0.55212	-0.4529	1.24112	-0.852246	-6.09923	1.60968	-0.16074	2.11317	2.11317	-6.09923
398		N48	NCU05384	WT	FGSG_06671		630	1.57843	0.966171	-1.06704	-2.10018	2.32382	1.25574	-3.05989	0.00871025	0.745386	0.289573	-1.99284	2.10889	2.10889	-1.99284
399			NCU08535		FGSG_06580		1409	-1.07489	0.355774	1.59123	0.952903	-2.30558	0.0116498	0.582001	3.04357	-1.23069	-0.344124	-1.00923	2.09066	2.09066	-1.23069
400			NCU03367		FGSG_10850		1137	-2.04977	1.34746	-0.55467	0.479082	0.0380054	-0.068615	-0.031593	0.973567	2.08778	-1.41607	0.523077	0.494486	2.08778	-1.41607
401			NCU04603		FGSG_10235		3559	-0.0995772	0.246514	3.1284	-0.701481	-0.53695	0.594658	5.21059	1.10034	-0.437373	0.348144	2.08219	1.80182	2.08219	-0.437373
402			NCU04072		FGSG_03349		4345	2.50706	0.576923	-0.769807	0.0572021	4.58908	0.41589	-0.760205	0.115083	2.08202	-0.161033	0.00960296	0.0578809	2.08202	-0.161033
403			NCU02106		FGSG_00913		3153	1.00468	0.535652	-2.37004	0.414857	0.492397	-0.0198947	-0.288386	-0.123539	-0.512287	-0.555547	2.08166	-0.538396	2.08166	-0.555547
404			NCU09796		FGSG_03237		4480	-0.334189	-1.28863	-0.0329153	0.475699	0.412508	-0.964058	0.106698	2.55637	0.746697	0.324573	0.139613	2.08067	2.08067	0.139613
405			NCU02068		FGSG_01488		1230	-0.650766	1.05991	0.4816	-1.65741	0.25804	-0.286624	0.153014	0.419424	0.908807	-1.34654	-0.328585	2.07683	2.07683	-1.34654
406			NCU00643	WT*	FGSG_00655		1873	2.08812	-1.86668	-0.552752	-0.295136	2.92382	0.208905	-1.55441	-0.33215	0.835705	2.07558	-1.00166	-0.0370142	2.07558	-1.00166
407			NCU07869		FGSG_05584		1754	0.961578	0.555076	-0.0981255	-0.11657	-0.090417	2.62021	-0.930248	-0.321812	-1.052	2.06513	-0.832123	-0.205242	2.06513	-1.052
408			NCU03500		FGSG_05169		1248	1.21129	-0.506816	0.571897	-1.09687	3.26891	-1.84587	0.359082	0.178492	2.05762	-1.33906	-0.212816	1.27536	2.05762	-1.33906
409			NCU09635		FGSG_03782		4363	0.253325	-0.0965207	1.19004	-0.0807767	0.102364	0.315954	3.2471	0.00134341	-0.150961	0.412474	2.05706	0.0821201	2.05706	-0.150961
410			NCU07766		FGSG_03364		1837	0.642739	-1.91294	3.10163	-0.0450861	-0.3721	-0.306469	5.14998	0.251007	-1.01484	1.60647	2.04835	0.296093	2.04835	-1.01484
411			NCU02528		FGSG_01105		1617	0.494552	0.349146	-1.42032	0.956673	-0.110151	-0.662374	0.623051	-0.165958	-0.604703	-1.01152	2.04337	-1.12263	2.04337	-1.12263
412		N34	NCU07441	protoperithecia only	FGSG_08659		4466	0.688691	1.74165	-2.9385	1.39638	0.654898	2.13179	-0.898202	1.51673	-0.0337928	0.390143	2.0403	0.120354	2.0403	-0.0337928	0.78936	0.183012
413			NCU02623		FGSG_03448		725	-1.60836	-0.099003	-2.29144	2.54283	0.431034	0.898844	-2.26572	0.695912	2.03939	0.997847	0.0257217	-1.84691	2.03939	-1.84691
414			NCU07587		FGSG_04220		277	3.52202	-0.153174	0.406329	1.67024	0.0816668	-0.203084	0.0921177	3.7058	-3.44035	-0.0499094	-0.314211	2.03557	2.03557	-3.44035
415			NCU04884		FGSG_03785		950	0.275121	0.75635	-2.19865	1.72322	0.575195	-0.066281	-0.167507	0.123513	0.300074	-0.822631	2.03114	-1.5997	2.03114	-1.5997
416			NCU06276		FGSG_02559		2973	0.61835	0.217987	-0.120157	1.42556	0.00895826	-0.351252	0.232383	3.45641	-0.609391	-0.569239	0.35254	2.03086	2.03086	-0.609391
417		N5	NCU05236	WT	FGSG_01379		66	11.2947	-2.01318	2.31709	0.105953	1.07601	0.0164719	3.23678	-0.531303	-10.2187	2.02965	0.919689	-0.637256	2.02965	-10.2187
418			NCU00290		FGSG_05589		56	10.8674	-1.56067	1.1922	0.099391	-0.43744	-0.195572	3.21584	0.404511	-11.3048	1.3651	2.02365	0.30512	2.02365	-11.3048
419			NCU05377		FGSG_10532		2620	-1.23723	1.02114	-2.0876	2.78056	-0.0634051	0.300047	-0.0729574	2.34608	1.17382	-0.721097	2.01464	-0.434476	2.01464	-0.721097
420			NCU07481		FGSG_00910		653	2.09858	-0.0422112	1.29783	-2.08597	0.139653	-0.279272	0.573677	-0.073013	-1.95893	-0.237061	-0.724149	2.01295	2.01295	-1.95893
421			NCU01679		FGSG_01426		1379	0.484252	0.163268	1.26109	-2.0296	0.278449	-0.0542828	0.00869981	-0.0212303	-0.205804	-0.217551	-1.25239	2.00837	2.00837	-1.25239
422			NCU08844		FGSG_03563		550	-0.43991	1.03313	-1.62103	2.52969	0.316593	-0.0621697	0.387232	0.374893	0.756503	-1.0953	2.00826	-2.15479	2.00826	-2.15479
423			NCU02165		FGSG_08508		1797	2.39299	-0.148567	1.29738	-2.1683	1.3608	-0.498264	1.1921	-0.166768	-1.03219	-0.349698	-0.105284	2.00153	2.00153	-1.03219
424			NCU04076		FGSG_08466		2252	0.751796	1.0026	0.497803	0.345562	0.409977	0.147237	0.237723	2.34575	-0.341818	-0.85536	-0.26008	2.00019	2.00019	-0.85536
425			NCU04912		FGSG_07622		1384	0.0692648	1.3724	0.435113	-2.13426	0.110229	0.122514	-0.0312237	-0.134742	0.0409646	-1.24989	-0.466337	1.99952	1.99952	-1.24989
426			NCU05577		FGSG_03387		1220	-1.25242	-0.546324	1.24979	-0.730696	0.741794	-0.158897	-0.105582	-0.198792	1.99421	0.387426	-1.35538	0.531904	1.99421	-1.35538
427			NCU10597		FGSG_04873		4056	0.689235	-0.603679	0.103086	1.70841	0.408989	-0.548906	-0.068408	3.69954	-0.280246	0.0547728	-0.171494	1.99113	1.99113	-0.280246
428			NCU00301		FGSG_05556		1737	0.477447	0.630635	-1.91902	0.386043	-0.043218	-0.435457	0.0707611	0.0326466	-0.520665	-1.06609	1.98978	-0.353396	1.98978	-1.06609
429		N66	NCU02182	WT*	FGSG_08713		1981	1.25806	-0.290864	-0.823718	2.52926	1.25273	-0.108941	-1.7821	4.51404	-0.00533414	0.181923	-0.958381	1.98478	1.98478	-0.958381
430			NCU03813		FGSG_06127		482	1.24835	-1.42756	2.08725	-2.20218	3.08137	-0.459479	-0.283863	-0.220043	1.83302	0.968084	-2.37111	1.98214	1.98214	-2.37111
431			NCU11868		FGSG_06682		834	1.27305	0.411898	-0.60769	0.676398	0.756126	0.397909	-2.32737	2.65705	-0.51692	-0.0139888	-1.71968	1.98065	1.98065	-1.71968
432			NCU00376		FGSG_05438		1306	0.719461	0.134625	1.66338	-1.87852	-0.573088	-0.353494	0.633469	0.0983727	-1.29255	-0.488118	-1.02991	1.97689	1.97689	-1.29255
433			NCU04326		FGSG_10228		2629	0.657695	0.485878	0.193069	1.64672	-0.0599972	-0.0618678	0.368965	3.61815	-0.717692	-0.547745	0.175896	1.97143	1.97143	-0.717692
434			NCU04485		FGSG_05686		977	0.631005	1.23006	-1.69672	0.307545	0.124351	-0.339383	0.274134	-0.164568	-0.506654	-1.56945	1.97085	-0.472113	1.97085	-1.56945
435			NCU07574		FGSG_06706		2995	0.581757	0.641147	-0.517158	1.50338	0.520748	0.0396964	-1.01779	3.47297	-0.0610089	-0.601451	-0.500637	1.96958	1.96958	-0.601451
436			NCU08700		FGSG_12255		189	4.34602	0.0976424	-0.677982	2.02566	-0.0996259	-0.192782	-1.2027	3.98996	-4.44565	-0.290424	-0.524718	1.9643	1.9643	-4.44565
437			NCU00561		FGSG_00262		629	1.97275	-1.28844	2.05746	-2.07944	-0.0233449	0.17894	0.14905	-0.119554	-1.99609	1.46738	-1.90841	1.95989	1.95989	-1.99609
438			NCU05966		FGSG_05331		1982	1.13369	0.136913	1.10442	-1.88178	0.183405	-0.00468427	0.146293	0.0757915	-0.950283	-0.141597	-0.958124	1.95758	1.95758	-0.958124
439			NCU08216		FGSG_06544		2774	-0.136258	0.721445	-1.38535	1.65146	0.38632	0.0513602	-1.63003	3.60433	0.522578	-0.670084	-0.244675	1.95287	1.95287	-0.670084
440			NCU07166		FGSG_04470		1008	0.683504	0.615887	-1.96098	0.386738	0.616939	-0.91911	-0.0082567	0.137598	-0.066565	-1.535	1.95273	-0.24914	1.95273	-1.535
441			NCU04662		FGSG_10053		785	1.45071	0.343792	0.72873	-1.3172	-0.327056	-0.312063	0.425237	0.63423	-1.77777	-0.655855	-0.303493	1.95143	1.95143	-1.77777
442			NCU03380		FGSG_10896		1233	0.36456	1.02228	-1.64616	0.402566	-0.0184532	-0.322739	0.300185	0.29143	-0.383013	-1.34502	1.94634	-0.111135	1.94634	-1.34502
443			NCU00925		FGSG_00695		591	0.631796	0.680643	-1.9271	0.414025	0.81152	-1.38674	0.0175631	0.170829	0.179725	-2.06738	1.94467	-0.243196	1.94467	-2.06738
444			NCU08695		FGSG_05123		281	0.208932	1.88815	-2.75537	0.412056	0.00929646	3.55711	-6.15937	2.35458	-0.199636	1.66896	-3.404	1.94252	1.94252	-3.404
445			NCU02668		FGSG_01351		1014	0.851361	-2.19961	0.222916	0.00366771	-0.672184	-0.261447	-0.051764	-0.376166	-1.52354	1.93816	-0.27468	-0.379834	1.93816	-1.52354
446			NCU04470		FGSG_08678		419	1.62617	-2.41757	0.748676	0.369728	-0.973396	-0.480072	1.06243	0.278389	-2.59956	1.9375	0.313754	-0.0913385	1.9375	-2.59956
447			NCU01699		FGSG_04390		768	0.903213	-0.130999	1.24081	-2.0173	0.880166	0.261882	-0.554852	-0.081218	-0.0230479	0.392881	-1.79567	1.93608	1.93608	-1.79567
448			NCU08899		FGSG_03292		190	0.793102	3.42349	-0.43139	2.06647	0.721622	-1.01926	0.136968	3.99718	-0.0714797	-4.44275	0.568358	1.93071	1.93071	-4.44275
449			NCU00497		FGSG_06901		389	0.922286	0.233072	-1.17276	-1.27223	0.128589	0.181544	-3.90307	0.657259	-0.793697	-0.0515276	-2.73031	1.92949	1.92949	-2.73031
450			NCU09799		FGSG_03429		3742	0.452326	0.345484	0.601217	1.69097	0.195908	-0.0328498	0.489432	3.61602	-0.256418	-0.378333	-0.111785	1.92506	1.92506	-0.378333
451			NCU04325		FGSG_10148		1805	1.20557	0.0171722	0.968204	0.376668	0.176332	-0.0571154	0.0375683	2.28856	-1.02923	-0.0742876	-0.930635	1.91189	1.91189	-1.02923
452		N47	NCU02244	WT*	FGSG_09691		1032	1.9497	-0.99007	0.0697172	0.247516	3.85955	-2.49908	0.555909	0.450176	1.90985	-1.50901	0.486191	0.202659	1.90985	-1.50901
453		N40	NCU07477	WT	FGSG_04916		4486	-0.497791	-0.567707	2.10072	-1.11926	0.152281	-0.254932	4.00835	-0.645028	0.650072	0.312775	1.90763	0.474227	1.90763	0.312775
454			NCU06926		FGSG_11076		1295	1.57728	-2.40108	-0.0869855	0.269013	0.274972	-0.493811	-0.0555851	0.409616	-1.30231	1.90727	0.0314003	0.140603	1.90727	-1.30231
455			NCU02066		FGSG_00292		905	0.524538	1.15793	-1.89024	0.315541	0.445745	-0.489443	0.0164329	0.133989	-0.0787925	-1.64737	1.90667	-0.181553	1.90667	-1.64737
456			NCU06601		FGSG_05259		192	0.238853	4.44914	-0.328717	1.18589	0.15353	0.0198987	-0.325394	3.08152	-0.0853223	-4.42924	0.00332296	1.89563	1.89563	-4.42924
457			NCU11516		FGSG_01505		2759	0.375705	0.739885	0.0668637	-1.41009	-0.220061	0.0643192	0.231721	0.484662	-0.595766	-0.675565	0.164857	1.89475	1.89475	-0.675565
458			NCU00928		FGSG_00707		241	3.60746	-0.347312	0.734738	0.441251	-0.18016	-0.133031	0.17999	2.3318	-3.78762	0.214281	-0.554748	1.89055	1.89055	-3.78762
459			NCU02370		FGSG_07961		4156	-2.13061	0.178461	-0.0480633	-0.358622	-0.249067	-0.0717092	0.295812	-0.00215348	1.88154	-0.250171	0.343875	0.356468	1.88154	-0.250171
460			NCU04430		FGSG_04936		946	0.424682	-1.05072	-1.53539	-0.786295	-1.17799	0.8275	-0.366047	-0.139837	-1.60268	1.87822	1.16935	0.646458	1.87822	-1.60268
461			NCU01725		FGSG_01444		752	0.34263	1.77184	0.336796	-0.905327	-0.0896492	-0.0416628	-0.0300001	0.971635	-0.432279	-1.8135	-0.366796	1.87696	1.87696	-1.8135
462			NCU11272		FGSG_02626		312	2.56977	0.374031	0.827918	-1.73342	-0.565702	0.236894	-0.217654	0.131423	-3.13547	-0.137137	-1.04557	1.86484	1.86484	-3.13547
463			NCU04203		FGSG_02920		3417	0.25358	-0.47224	0.108703	-1.89583	-0.228383	-0.0990186	0.0785364	-0.0403567	-0.481962	0.373222	-0.0301666	1.85547	1.85547	-0.481962
464			NCU02550		FGSG_00862		1271	0.546788	-0.469367	1.51162	-1.66713	-0.0364866	-0.234388	0.192179	0.187075	-0.583275	0.234979	-1.31944	1.85421	1.85421	-1.31944
465			NCU07276		FGSG_06565		1391	0.338723	1.1484	0.805406	0.181607	0.296303	-0.0985548	0.532613	2.03239	-0.0424196	-1.24695	-0.272793	1.85078	1.85078	-1.24695
466			NCU11185		FGSG_05432		2540	0.67332	0.197033	0.20632	1.36894	-0.0791296	0.00116514	0.228188	3.21525	-0.752449	-0.195868	0.0218677	1.84631	1.84631	-0.752449
467		N62	NCU08137	WT	FGSG_10755		1549	1.28423	0.258429	-2.07075	1.19521	0.594058	2.10434	-3.00496	0.0384798	-0.690173	1.84591	-0.93421	-1.15673	1.84591	-1.15673
468			NCU06343		FGSG_06176		443	0.534518	2.65462	0.401324	-0.434834	-0.0705015	0.158121	0.885366	1.40738	-0.60502	-2.4965	0.484042	1.84221	1.84221	-2.4965
469			NCU06304		FGSG_07687		469	2.7711	-1.37343	0.0436597	-0.0941568	0.342396	0.465922	-2.00611	0.559935	-2.42871	1.83935	-2.04976	0.654091	1.83935	-2.42871
470			NCU00262		FGSG_11394		2837	-2.22389	0.735169	0.0158211	-0.42247	-0.385166	0.0810168	0.577044	0.29674	1.83873	-0.654153	0.561223	0.71921	1.83873	-0.654153
471			NCU11309		FGSG_10052		412	1.75393	1.08925	1.1508	-0.96687	-0.86129	1.82529	1.21287	0.861842	-2.61522	0.736041	0.0620775	1.82871	1.82871	-2.61522
472			NCU02795		FGSG_01353		1106	1.38492	0.355963	0.300026	0.279461	-0.0572948	0.0932973	0.0194383	2.10809	-1.44222	-0.262666	-0.280588	1.82862	1.82862	-1.44222
473			NCU04216		FGSG_05278		1013	0.035644	1.46996	-0.640787	1.60749	-0.152704	-0.0546856	-0.132907	3.43475	-0.188348	-1.52465	0.50788	1.82726	1.82726	-1.52465
474			NCU06409		FGSG_05502		1290	0.801472	0.734917	-1.63178	0.380913	1.10371	-0.574059	0.19379	0.1088	0.302237	-1.30898	1.82557	-0.272114	1.82557	-1.30898
475			NCU06935		FGSG_11210		4147	-0.228003	-0.282117	0.0268711	0.745939	-0.481349	0.153149	0.311401	2.565	-0.253346	0.435266	0.28453	1.81906	1.81906	-0.253346
476			NCU00346		FGSG_13888		2259	0.253191	-0.00545888	0.194389	-1.91627	-0.507034	-0.858836	0.371717	-0.0989009	-0.760225	-0.853377	0.177328	1.81737	1.81737	-0.853377
477			NCU06781		FGSG_06037		80	1.47539	9.02807	0.209475	-1.76052	-0.119255	0.240439	0.0581714	0.05036	-1.59464	-8.78763	-0.151304	1.81088	1.81088	-8.78763
478			NCU05899		FGSG_01705		1007	0.787103	0.869295	-0.642461	-0.308804	2.5972	-0.666311	-0.751879	-0.0484612	1.8101	-1.53561	-0.109418	0.260343	1.8101	-1.53561
479			NCU06549		FGSG_05036		1140	1.2695	0.425536	-1.8042	0.773383	-0.145774	0.186187	0.00455274	0.492222	-1.41528	-0.239349	1.80875	-0.281161	1.80875	-1.41528
480			NCU10129		FGSG_00171		292	4.32232	-1.0715	0.000645	0.362127	1.04555	0.736631	0.0248223	1.05495	-3.27677	1.80813	0.0241773	0.692819	1.80813	-3.27677
481			NCU00778		FGSG_05727		196	3.9199	-0.398551	0.427589	0.600005	-0.497692	0.0865147	-0.0436508	2.39865	-4.41759	0.485065	-0.47124	1.79864	1.79864	-4.41759
482			NCU10059		FGSG_00389		300	2.98222	-0.680754	1.01302	-2.08185	-0.238537	0.0351378	0.13235	-0.288424	-3.22076	0.715892	-0.880666	1.79342	1.79342	-3.22076
483			NCU07819	WT	FGSG_04667		4491	0.264215	-0.00782621	-0.544636	-2.20754	1.12148	0.896971	1.23627	-1.11732	0.857269	0.904797	1.7809	1.09022	1.7809	0.857269
484			NCU01442		FGSG_07472		1843	0.9223	-0.0852598	1.13459	-0.826077	0.618585	-0.130188	0.122074	0.946657	-0.303716	-0.0449277	-1.01251	1.77273	1.77273	-1.01251
485			NCU01421		FGSG_09912		1835	1.00482	0.154252	0.232892	0.747537	0.0634061	-0.861988	0.0808391	2.51661	-0.941414	-1.01624	-0.152053	1.76908	1.76908	-1.01624
486			NCU05200		FGSG_03497		2841	0.837847	0.122573	0.346594	-1.53311	0.185099	-0.238239	0.412766	0.231764	-0.652748	-0.360812	0.0661715	1.76488	1.76488	-0.652748
487			NCU08945		FGSG_10307		2268	0.861722	0.55424	0.652136	-0.414465	0.346796	-0.296705	0.193725	1.34534	-0.514926	-0.850945	-0.458412	1.7598	1.7598	-0.850945
488			NCU10572		FGSG_07869	reduced numbers of perithecia (Lee et al., 2010)	95	1.2762	5.68642	-1.96006	-1.58477	-0.728207	-1.93775	-2.98569	0.174841	-2.0044	-7.62417	-1.02563	1.75961	1.75961	-7.62417
489			NCU07258		FGSG_09634		483	0.31292	1.29701	-1.17642	0.412058	0.216473	3.05359	-3.5418	0.777892	-0.0964462	1.75657	-2.36539	0.365834	1.75657	-2.36539
490			NCU02226		FGSG_05053		2416	0.470462	-0.106324	0.521291	0.0967147	-0.29962	-0.0322291	-0.272776	1.84864	-0.770082	0.074095	-0.794067	1.75193	1.75193	-0.794067
491			NCU00593		FGSG_00182		1133	1.21321	0.13708	0.85233	-1.08085	-0.203662	-0.371589	0.165651	0.667731	-1.41687	-0.508669	-0.686679	1.74858	1.74858	-1.41687
492			NCU02017		FGSG_09217		472	0.235939	1.91548	0.208728	-1.59409	0.304122	-0.504034	0.0528369	0.15226	0.0681831	-2.41951	-0.155891	1.74635	1.74635	-2.41951
493			NCU06062		FGSG_04334		3355	-0.0975374	-0.158059	-0.0297909	0.373775	0.259975	-0.0557921	-0.527086	2.11973	0.357513	0.102267	-0.497295	1.74595	1.74595	-0.497295
494			NCU08440		FGSG_03682		387	-0.249972	-1.29353	-0.721485	0.0302697	-0.694483	0.450511	-3.46518	1.51177	-0.444511	1.74404	-2.74369	1.4815	1.74404	-2.74369
495			NCU08364		FGSG_01496		166	1.23021	-1.98	5.54147	-1.36206	1.33466	-0.237544	0.476576	-0.326558	0.10445	1.74246	-5.06489	1.03551	1.74246	-5.06489
496			NCU09580		FGSG_03033		305	-0.0883956	3.41297	-2.75757	1.28015	0.361644	0.247528	-1.01562	0.306802	0.45004	-3.16544	1.74195	-0.973347	1.74195	-3.16544
497			NCU02190		FGSG_09031		938	0.362314	-1.36624	-1.54422	1.07967	-0.0392951	-0.125246	0.196913	-0.531555	-0.401609	1.24099	1.74113	-1.61122	1.74113	-1.61122
498			NCU08290		FGSG_12711		391	0.146179	2.3705	0.538543	-1.7854	-0.858438	-0.34729	0.108363	-0.0483671	-1.00462	-2.71779	-0.43018	1.73703	1.73703	-2.71779
499			NCU01365		FGSG_07013		351	0.467235	2.98003	0.724771	-0.0821772	0.56999	0.0454369	0.0585894	1.65061	0.102755	-2.93459	-0.666182	1.73279	1.73279	-2.93459
500			NCU05545		FGSG_08285		1381	0.976382	-0.0120517	0.589512	0.864406	-0.275159	-0.128708	0.418553	2.58659	-1.25154	-0.116657	-0.170959	1.72218	1.72218	-1.25154
501			NCU06971		FGSG_12713		885	1.76149	-1.45952	0.773385	-0.383568	0.0947051	0.262645	0.251044	-0.600376	-1.66679	1.72216	-0.522341	-0.216808	1.72216	-1.66679
502			NCU05646		FGSG_02193		2527	0.594512	0.633558	-0.116403	1.40921	-0.0437645	-0.122543	0.203936	3.13048	-0.638276	-0.7561	0.320338	1.72127	1.72127	-0.7561
503			NCU05013		FGSG_04299		716	-1.29328	0.609918	-0.230336	1.01334	-3.15817	0.617449	-0.0782028	2.73351	-1.86488	0.00753174	0.152133	1.72017	1.72017	-1.86488
504			NCU07181	WT*	FGSG_04477		3359	0.929078	-1.14392	1.95078	-0.496992	1.22398	-1.20085	3.66998	-0.993085	0.294907	-0.0569271	1.7192	-0.496092	1.7192	-0.496092
505			NCU09007		FGSG_12755		1374	0.921001	1.10133	0.179369	1.06216	0.536803	-0.153539	-0.101491	2.77701	-0.384198	-1.25487	-0.28086	1.71485	1.71485	-1.25487
506			NCU05281		FGSG_09792		801	1.64662	1.86187	-0.546205	0.882422	-0.108124	0.132322	-0.0308478	2.59703	-1.75474	-1.72955	0.515358	1.71461	1.71461	-1.75474
507			NCU05974		FGSG_09289		703	1.39432	-0.817884	-1.25221	0.669108	0.337034	-0.908943	-3.1405	2.38301	-1.05729	-0.0910584	-1.88829	1.71391	1.71391	-1.88829
508			NCU06143		FGSG_03528		87	-0.918109	-0.691034	0.194541	6.47913	0.795646	0.662636	0.418737	-1.59203	1.71375	1.35367	0.224196	-8.07116	1.71375	-8.07116
509			NCU01116		FGSG_05955		1795	0.813417	0.338532	0.332997	-0.735682	-0.21922	-0.12699	0.129538	0.976641	-1.03264	-0.465522	-0.20346	1.71232	1.71232	-1.03264
510			NCU05632		FGSG_09105		553	1.83887	-2.08814	1.54452	0.355447	-0.3099	-0.375893	0.318032	0.283499	-2.14878	1.71225	-1.22649	-0.071948	1.71225	-2.14878
511			NCU00456		FGSG_06889		93	-0.605103	6.91059	-0.220273	-0.850311	1.10569	-0.94138	-0.378999	0.816724	1.71079	-7.85197	-0.158726	1.66704	1.71079	-7.85197
512			NCU06694		FGSG_07347		3280	0.003965	-0.146981	-1.65225	0.931905	-0.377854	-0.315934	0.0567442	0.413069	-0.381819	-0.168953	1.70899	-0.518836	1.70899	-0.518836
513			NCU00285		FGSG_06701		3396	0.481784	-0.0300766	0.43732	-2.76899	-0.00583268	0.193024	0.131011	-1.06139	-0.487616	0.223101	-0.306309	1.7076	1.7076	-0.487616
514			NCU01808		FGSG_10881		853	-1.74438	1.28736	-2.38135	0.702948	-0.234918	-0.413455	-0.674885	0.336135	1.50947	-1.70081	1.70646	-0.366812	1.70646	-1.70081
515			NCU03329		FGSG_11189		2943	-0.866412	0.093836	-0.824846	-0.645033	-0.67566	-0.0198348	0.87792	-1.26693	0.190752	-0.113671	1.70277	-0.621899	1.70277	-0.621899
516			NCU03321		FGSG_11603		551	0.340444	1.77263	-1.66104	0.154581	0.355687	-0.379332	0.0417034	0.146794	0.0152433	-2.15196	1.70274	-0.00778775	1.70274	-2.15196
517			NCU03868	WT	FGSG_10027		181	-1.37329	4.55436	2.94023	-5.80805	-1.78965	-0.0169736	4.64273	-7.75049	-0.416358	-4.57133	1.7025	-1.94243	1.7025	-4.57133
518			NCU09514		FGSG_02489		421	-1.4062	2.77189	-0.799757	1.72707	0.292648	0.181879	-0.0247337	2.04331	1.69885	-2.59001	0.775024	0.316231	1.69885	-2.59001
519			NCU03344		FGSG_01652		147	1.00776	5.76438	0.365078	-1.00409	0.224171	0.178768	-0.219881	0.692901	-0.78359	-5.58561	-0.584959	1.69699	1.69699	-5.58561
520			NCU10687		FGSG_08844		169	3.97668	-1.99621	-0.469782	-1.71117	-1.0643	-0.301895	-1.04868	-0.531143	-5.04098	1.69432	-0.578901	1.18003	1.69432	-5.04098
521			NCU07459		FGSG_01134		1499	0.0282826	0.703413	-1.36134	0.59848	-0.318757	-0.475446	0.330944	0.574304	-0.34704	-1.17886	1.69228	-0.0241762	1.69228	-1.17886
522			NCU00427		FGSG_05523		618	2.46352	-0.111966	-0.258784	1.65719	0.446599	-0.213974	-0.355989	3.34548	-2.01693	-0.102008	-0.0972049	1.68829	1.68829	-2.01693
523			NCU05581		FGSG_08130		689	1.46657	-1.8887	3.32568	-1.29059	0.193598	-0.20658	1.42519	0.199489	-1.27298	1.68212	-1.90049	1.49008	1.68212	-1.90049
524			NCU02230		FGSG_06330		1083	-0.656663	0.853157	1.41994	-1.51968	0.016556	-0.0711969	-0.0363947	0.162193	0.673219	-0.924353	-1.45634	1.68188	1.68188	-1.45634
525			NCU01403		FGSG_10176		1593	0.707363	0.152318	0.414087	-1.45724	0.326999	0.179744	-0.723514	0.22424	-0.380364	0.0274268	-1.1376	1.68148	1.68148	-1.1376
526			NCU05569		FGSG_08270		2296	0.409345	1.0748	-0.639967	0.177392	-0.43081	2.75451	-0.674071	-0.201001	-0.840156	1.67971	-0.0341041	-0.378392	1.67971	-0.840156
527			NCU01855		FGSG_03717		1204	1.58538	-0.0305137	-0.116075	1.54566	0.223674	-0.344147	-0.101348	3.22189	-1.36171	-0.313634	0.0147266	1.67624	1.67624	-1.36171
528			NCU08124		FGSG_02682		1810	0.405187	0.20683	-1.42316	0.557836	0.744864	-0.820521	0.251312	-0.111112	0.339677	-1.02735	1.67447	-0.668947	1.67447	-1.02735
529			NCU11321		FGSG_04979		1107	0.450605	0.939369	-1.57004	0.544481	0.401565	-0.5	0.100792	0.177112	-0.0490396	-1.43937	1.67083	-0.367369	1.67083	-1.43937
530			NCU08036		FGSG_04284		609	1.93535	-1.34271	0.741503	-0.328005	-0.103161	0.327976	-0.328622	-0.0428851	-2.03851	1.67069	-1.07012	0.28512	1.67069	-2.03851
531			NCU06116		FGSG_07027		646	1.93394	-2.12745	0.241304	0.368428	-0.0379967	-0.460033	0.0555957	0.475344	-1.97194	1.66742	-0.185709	0.106916	1.66742	-1.97194
532			NCU03881		FGSG_09950		2221	0.215604	0.69918	-1.77643	1.0072	0.101577	-0.0239321	-0.117973	0.141615	-0.114027	-0.723112	1.65846	-0.865582	1.65846	-0.865582
533			NCU04348		FGSG_09795		503	0.600812	1.6187	-1.64525	0.418841	0.856588	-0.687083	0.00953973	0.135847	0.255776	-2.30578	1.65479	-0.282995	1.65479	-2.30578
534			NCU01527		FGSG_04323		2782	0.836565	0.904946	-1.10622	1.14679	0.892217	0.344621	-1.77361	2.79788	0.055652	-0.560325	-0.667387	1.65109	1.65109	-0.667387
535			NCU01411		FGSG_10120		4439	0.694454	-0.228047	0.650869	1.37492	0.610734	-0.0642379	0.584116	3.01966	-0.0837193	0.163809	-0.0667531	1.64473	1.64473	-0.0837193
536			NCU06080		FGSG_03175		104	-0.701238	7.22474	-1.86308	2.3715	0.424512	0.022398	-0.227529	0.156233	1.12575	-7.20234	1.63555	-2.21527	1.63555	-7.20234
537			NCU03225		FGSG_00293		148	2.47711	4.87313	0.353137	-0.672609	-0.251976	-0.687578	0.829305	0.96175	-2.72909	-5.56071	0.476168	1.63436	1.63436	-5.56071
538			NCU09656		FGSG_02819		1378	1.31974	-2.29164	0.467302	-0.273272	0.067222	-0.658556	-0.476638	-0.264625	-1.25252	1.63308	-0.943941	0.00864633	1.63308	-1.25252
539			NCU01970		FGSG_08507		4281	-0.070334	-2.1791	0.71199	-0.92701	-0.264758	-0.548402	0.694564	-0.500723	-0.194424	1.63069	-0.0174263	0.426286	1.63069	-0.194424
540		F27	NCU09467	WT	FGSG_17059	limited numbers of perithecia, delayed development	19	25.2699	-1.29217	0.730944	-1.56526	0.774073	-0.379694	-0.357177	0.0653367	-24.4958	0.912472	-1.08812	1.6306	1.6306	-24.4958
541			NCU07718		FGSG_09723		748	0.681995	-1.83199	5.04996	-0.554305	0.406934	-0.205827	3.23356	-0.0358147	-0.275061	1.62616	-1.8164	0.518491	1.62616	-1.8164
542			NCU10987		FGSG_01352		2156	1.06429	-1.56135	0.496627	-0.167816	0.347587	0.0633655	-0.388835	0.323437	-0.716701	1.62472	-0.885462	0.491253	1.62472	-0.885462
543			NCU02291		FGSG_10804		2684	-0.662065	0.570257	-0.923915	0.706705	0.96199	0.100364	-1.02188	0.00821321	1.62406	-0.469893	-0.097969	-0.698492	1.62406	-0.698492
544			NCU05650		FGSG_02233		370	-0.726924	3.40975	-0.803983	0.659753	-0.974892	0.595041	0.818862	0.322609	-0.247967	-2.81471	1.62284	-0.337144	1.62284	-2.81471
545			NCU06893		FGSG_06066		1923	1.02984	-0.220873	0.468854	0.21418	0.0479862	-0.117443	0.0656704	1.83521	-0.981852	0.10343	-0.403183	1.62103	1.62103	-0.981852
546			NCU11559		FGSG_08682		4434	3.60981	0.285845	-0.150307	0.125707	5.22992	0.438903	0.278472	0.0367035	1.62011	0.153057	0.428779	-0.0890034	1.62011	-0.0890034
547			NCU07977		FGSG_01696		4446	0.348853	-2.09492	0.668044	-0.761767	0.272212	-0.481108	1.54937	0.798826	-0.0766405	1.61381	0.881329	1.56059	1.61381	-0.0766405
548			NCU10852		FGSG_01283		677	1.8477	-1.98361	1.59362	-1.2948	-0.0783639	-0.371245	1.22325	-0.788774	-1.92606	1.61236	-0.370367	0.506023	1.61236	-1.92606
549			NCU07108		FGSG_07624		2704	1.22469	0.0744917	-2.73661	1.10021	0.532624	1.68655	-3.21181	1.39825	-0.692067	1.61206	-0.475197	0.29804	1.61206	-0.692067
550			NCU08127		FGSG_04584		1877	1.0164	-1.39137	1.12187	-0.396856	0.459779	0.218441	0.120864	-0.328086	-0.556622	1.60981	-1.001	0.0687694	1.60981	-1.001
551			NCU00595		FGSG_00180		1821	1.73358	-0.29432	1.31573	-1.45234	0.985405	-0.805507	0.293777	0.155133	-0.748177	-0.511187	-1.02195	1.60747	1.60747	-1.02195
552			NCU03153		FGSG_08679		51	9.64146	-1.09424	2.03418	-1.72734	-2.74354	0.00259553	3.63682	-0.803521	-12.385	1.09684	1.60264	0.92382	1.60264	-12.385
553			NCU05597		FGSG_04783		907	0.195621	-1.78093	0.0373133	1.17625	0.304511	-0.182361	0.736652	-0.466649	0.10889	1.59856	0.699339	-1.6429	1.59856	-1.6429
554			NCU07393		FGSG_13033		1372	0.350093	0.939195	-1.28567	0.368875	-0.0953524	-0.318218	0.305871	0.313511	-0.445445	-1.25741	1.59154	-0.0553638	1.59154	-1.25741
555			NCU00829		FGSG_06060		493	-0.517852	0.42703	2.47975	-2.06339	-0.247041	0.185369	0.142515	-0.472218	0.270811	-0.241661	-2.33723	1.59117	1.59117	-2.33723
556			NCU01457		FGSG_06107		293	3.02296	0.747183	-0.102978	1.0853	-0.240399	-0.297246	0.287368	2.67466	-3.26336	-1.04443	0.390346	1.58937	1.58937	-3.26336
557			NCU04576		FGSG_10047		2719	0.129997	0.176878	0.247799	1.35575	-0.556835	0.349596	-0.193683	2.93882	-0.686832	0.172718	-0.441482	1.58307	1.58307	-0.686832
558			NCU08807		FGSG_09715		797	0.576674	0.298165	-1.60999	1.64999	0.800723	-0.764445	-0.0278135	-0.112175	0.224049	-1.06261	1.58218	-1.76216	1.58218	-1.76216
559			NCU11243		FGSG_11387		1710	0.68994	-1.46479	0.459898	-0.285529	-0.386489	0.116368	0.852841	-0.862864	-1.07643	1.58115	0.392944	-0.577335	1.58115	-1.07643
560			NCU06918		FGSG_07495		568	-1.69789	-0.573041	-0.538445	-0.557138	-0.476518	1.00782	-2.66173	-0.718581	1.22137	1.58086	-2.12328	-0.161443	1.58086	-2.12328
561			NCU06424		FGSG_07299		250	0.797384	3.41549	-1.83553	2.29462	0.855938	-0.265818	-0.255924	0.324995	0.0585538	-3.68131	1.5796	-1.96963	1.5796	-3.68131
562			NCU06698		FGSG_01882		459	2.5211	-0.0952828	1.8788	-1.02123	0.0684696	-0.348217	3.45721	-1.40988	-2.45263	-0.252934	1.57841	-0.388649	1.57841	-2.45263
563			NCU06322		FGSG_05247		2347	0.895433	0.628839	0.352926	-0.450501	0.274153	-0.191069	-0.0838435	1.1277	-0.62128	-0.819908	-0.43677	1.5782	1.5782	-0.819908
564			NCU02512	WT*	FGSG_01088		118	4.55512	6.27471	1.87483	-1.35311	0.162374	-0.26996	3.4429	-0.507637	-4.39274	-6.54467	1.56807	0.845473	1.56807	-6.54467
565			NCU02119		FGSG_01412		3481	0.186326	-0.317477	0.76479	0.489377	0.204641	-0.306397	0.302012	2.05624	0.0183146	0.0110805	-0.462778	1.56686	1.56686	-0.462778
566			NCU08668		FGSG_09761		2649	0.543695	0.341124	-1.61138	0.847686	-0.119205	-0.369755	-0.0504188	0.260867	-0.6629	-0.71088	1.56097	-0.586818	1.56097	-0.71088
567			NCU04065		FGSG_09232		1298	1.03424	1.27439	-0.670465	0.66982	0.431713	2.83451	-1.9698	0.910679	-0.602523	1.56012	-1.29934	0.240859	1.56012	-1.29934
568			NCU00632		FGSG_08539		2236	0.815874	-1.37284	0.179907	-0.0704513	-0.0448625	0.18579	-0.302102	-0.0211695	-0.860737	1.55863	-0.482009	0.0492818	1.55863	-0.860737
569		N38	NCU07257	WT	FGSG_05240		921	0.802767	-0.900457	0.0467333	-0.488845	0.38558	0.656859	-1.57708	-1.0854	-0.417188	1.55732	-1.62381	-0.596558	1.55732	-1.62381
570			NCU11215		FGSG_08767		2996	-0.000933778	0.663831	-0.518615	1.35386	0.406304	0.0625059	0.0119931	2.90084	0.407238	-0.601325	0.530608	1.54698	1.54698	-0.601325
571			NCU02041		FGSG_01179		1436	0.725826	0.858184	0.160282	-1.30388	0.487117	-0.354685	0.202372	0.242614	-0.238708	-1.21287	0.0420902	1.5465	1.5465	-1.21287
572			NCU06895		FGSG_06068		1223	1.68072	-1.33958	0.42808	-0.171687	1.63543	0.202197	-0.924143	0.513172	-0.0452907	1.54178	-1.35222	0.684859	1.54178	-1.35222
573			NCU06384	WT	FGSG_03083		2950	-1.40153	-0.472222	1.40864	-0.02912	-2.02113	0.0339642	2.94373	0.0513096	-0.619596	0.506186	1.53508	0.0804296	1.53508	-0.619596
574			NCU00112		FGSG_02603		3369	0.0153414	0.290506	-0.290999	0.866989	-0.235358	0.124072	-0.784247	2.39803	-0.250699	-0.166434	-0.493249	1.53104	1.53104	-0.493249
575			NCU04641		FGSG_10229		777	0.923436	-1.38831	0.252527	-1.14331	0.206038	0.140175	-1.53656	0.12755	-0.717398	1.52849	-1.78908	1.27086	1.52849	-1.78908
576			NCU05994		FGSG_09524		411	2.60061	-1.29738	0.71169	-0.0420106	-0.0191895	0.226178	-0.151524	0.0793155	-2.6198	1.52356	-0.863215	0.121326	1.52356	-2.6198
577			NCU03441		FGSG_04297		1740	1.2277	-0.185844	0.499647	0.404646	0.165579	-0.103277	0.159647	1.92566	-1.06212	0.0825671	-0.34	1.52101	1.52101	-1.06212
578			NCU00317	cover thick mycelium mixed with condia; perithecia with short and small beak*	FGSG_12724		1707	2.22901	-1.19015	-0.155941	0.770154	3.74813	-2.2673	-0.342327	1.07496	1.51912	-1.07715	-0.186387	0.304808	1.51912	-1.07715	0.219193	0.405301
579			NCU07032		FGSG_00965		2576	0.265909	0.360848	0.843047	-1.41784	-0.143386	-0.0254223	0.103252	0.0915225	-0.409294	-0.38627	-0.739795	1.50936	1.50936	-0.739795
580			NCU07925		FGSG_04179		778	1.53391	0.934605	0.225505	0.303288	-0.254997	-0.126853	0.0740515	1.81196	-1.78891	-1.06146	-0.151453	1.50868	1.50868	-1.78891
581			NCU05859		FGSG_05871		456	2.77691	-0.734186	2.39471	-0.453109	0.315722	-0.267536	3.90307	0.376037	-2.46119	0.46665	1.50836	0.829146	1.50836	-2.46119
582			NCU01151		FGSG_02645		272	4.02286	-2.60604	3.59454	-1.65768	0.550879	-1.55003	3.54867	-0.152715	-3.47198	1.056	-0.0458697	1.50497	1.50497	-3.47198
583			NCU02159		FGSG_08856		2380	0.462759	0.217051	-1.36233	-0.0271456	0.254383	-0.591979	0.142412	-0.207883	-0.208376	-0.80903	1.50474	-0.180738	1.50474	-0.80903
584			NCU05894		FGSG_06070		1566	0.424157	0.846158	-0.74843	-0.296131	0.461384	-0.304131	0.753018	-0.434601	0.0372267	-1.15029	1.50145	-0.13847	1.50145	-1.15029
585			NCU07133		FGSG_11553		167	3.63858	-1.49461	-0.403918	4.90798	0.572912	-1.28003	1.08706	-0.150508	-3.06567	0.214578	1.49098	-5.05849	1.49098	-5.05849
586			NCU06504		FGSG_05400		376	1.81265	2.13209	1.11857	-0.199328	2.07494	-0.661639	2.60873	0.125769	0.262292	-2.79373	1.49016	0.325097	1.49016	-2.79373
587			NCU04273		FGSG_10156		2312	1.33747	0.580855	-2.37879	0.964134	0.698292	0.226144	-0.890095	0.132019	-0.639173	-0.354711	1.48869	-0.832115	1.48869	-0.832115
588			NCU04469	WT*	FGSG_05664		800	1.75125	0.659456	-0.715614	-0.407953	0.151486	2.14647	-2.47118	-0.344935	-1.59976	1.48702	-1.75557	0.0630182	1.48702	-1.75557
589			NCU09616		FGSG_10481		1860	-1.29211	0.902051	-0.109963	0.914824	0.00256159	-0.103844	0.126688	2.40149	1.29468	-1.00589	0.236651	1.48666	1.48666	-1.00589
590			NCU06449		FGSG_03834		1279	1.73098	-1.23788	-0.161153	2.1486	3.21752	-2.55277	1.03796	1.87956	1.48653	-1.31489	1.19912	-0.269042	1.48653	-1.31489
591			NCU09895		FGSG_01330		852	0.476284	1.62308	-1.61567	0.314735	-0.312264	-0.078301	-0.131886	-0.43299	-0.788548	-1.70139	1.48378	-0.747725	1.48378	-1.70139
592		N20	NCU04601	WT	FGSG_10237		1696	1.03262	0.234206	1.86816	0.0709886	-0.0508997	0.00905088	3.08659	1.5535	-1.08351	-0.225155	1.21842	1.48251	1.48251	-1.08351
593			NCU05285		FGSG_06168		515	-0.402061	2.215	-2.12605	1.207	0.409262	-0.0611817	-0.643556	0.687472	0.811323	-2.27618	1.48249	-0.519529	1.48249	-2.27618
594			NCU09456		FGSG_05683		4461	-0.74895	0.215614	0.540131	-0.335146	0.731487	0.197478	0.487311	0.211841	1.48044	-0.0181363	-0.0528204	0.546986	1.48044	-0.0528204
595			NCU03654		FGSG_13146		4413	0.602768	-0.890257	1.15358	-0.0808122	0.765706	-0.479234	2.63342	-0.189666	0.162938	0.411022	1.47985	-0.108853	1.47985	-0.108853
596			NCU08037		FGSG_04283		441	3.18705	-5.04194	3.35663	1.07274	3.16515	-7.54217	4.83621	2.08652	-0.021905	-2.50023	1.47959	1.01378	1.47959	-2.50023
597			NCU00152		FGSG_07312		635	1.79699	1.45197	0.388056	-1.32685	0.213401	-0.534264	0.412898	0.151861	-1.58359	-1.98623	0.0248426	1.47871	1.47871	-1.98623
598			NCU03662		FGSG_07011		1533	0.699157	1.01153	0.521886	-0.170687	-0.46812	-0.00984481	-0.0302037	1.30719	-1.16728	-1.02138	-0.552089	1.47788	1.47788	-1.16728
599			NCU05385		FGSG_01614		3211	0.532394	0.034391	0.497254	0.0229851	-0.00382525	-0.0361272	0.0480483	1.50021	-0.536219	-0.0705182	-0.449206	1.47722	1.47722	-0.536219
600			NCU03938	most perithecia are globose, a few with short, small beaks, mixed with some perithecia arrested at early stages	FGSG_08626	abnormal ascospores; reduced discharge (Son et al.,2011)	2667	1.78074	-0.352948	2.71303	-0.80029	1.07724	-0.526653	4.1889	-0.499674	-0.703499	-0.173705	1.47587	0.300617	1.47587	-0.703499	0.576482	0.352328
601			NCU11982		FGSG_10815		204	0.0560266	5.39026	0.0211963	0.729832	-1.07979	1.05425	0.751204	2.2056	-1.13582	-4.33601	0.730008	1.47577	1.47577	-4.33601
602			NCU03408		FGSG_10892		1041	1.72345	-1.76899	-0.414035	0.949308	0.220181	-0.293758	0.227153	0.0148024	-1.50327	1.47523	0.641188	-0.934505	1.47523	-1.50327
603			NCU02956		FGSG_01390		1680	0.348705	0.994631	0.110449	0.115748	-0.192928	-0.0981883	0.507115	1.58699	-0.541633	-1.09282	0.396666	1.47125	1.47125	-1.09282
604			NCU04847		FGSG_08467		2226	1.34194	-0.396573	-0.885505	0.0982325	2.81076	-1.26016	0.00956303	-0.729406	1.46882	-0.863584	0.895068	-0.827638	1.46882	-0.863584
605			NCU06867		FGSG_02768		193	0.955348	4.58622	0.547908	-1.37134	0.578545	0.159563	-0.129773	0.096137	-0.376803	-4.42665	-0.677681	1.46747	1.46747	-4.42665
606			NCU09652		FGSG_07639		2928	1.07732	-1.17312	-0.441025	-2.11803	0.451647	-0.712933	1.02625	-0.83952	-0.625671	0.460189	1.46728	1.27851	1.46728	-0.625671
607			NCU03118		FGSG_10925		2609	0.233798	-0.298408	-0.379347	0.310155	1.69941	-1.02635	-0.468019	0.0466404	1.46561	-0.727945	-0.0886729	-0.263515	1.46561	-0.727945
608			NCU03545		FGSG_01645		922	1.8474	1.3474	0.53532	-0.928483	0.224362	0.016047	0.296041	0.531702	-1.62303	-1.33135	-0.239278	1.46018	1.46018	-1.62303
609			NCU01333		FGSG_10003		1122	1.09397	0.0334388	1.31427	-1.46023	0.376343	-0.17086	-0.109501	-0.000736937	-0.717627	-0.204299	-1.42378	1.4595	1.4595	-1.42378
610			NCU01900		FGSG_08946		2196	0.649732	-1.33378	2.37421	-1.6175	-0.0952873	-0.318232	3.82965	-2.48961	-0.745019	1.01555	1.45544	-0.872111	1.45544	-0.872111
611			NCU00790		FGSG_09583		431	2.81477	-2.66031	0.589615	0.448838	0.271707	-1.2094	0.245646	1.00277	-2.54306	1.45091	-0.343969	0.553934	1.45091	-2.54306
612			NCU08986		FGSG_07220		2330	1.03035	-0.904054	1.08724	0.237509	0.657139	-1.73029	2.53756	0.0993662	-0.373214	-0.826236	1.45032	-0.138143	1.45032	-0.826236
613			NCU07885		FGSG_05413		1017	0.202632	1.59908	0.11616	0.598504	-0.153817	0.0780991	0.0517814	2.04808	-0.356449	-1.52098	-0.0643784	1.44957	1.44957	-1.52098
614			NCU01893		FGSG_11616		839	2.16487	0.0682378	0.184676	-1.13702	0.454198	0.436322	-1.53169	0.308827	-1.71068	0.368084	-1.71637	1.44585	1.44585	-1.71637
615			NCU06984		FGSG_05654		263	4.28533	-0.446961	1.04225	-1.45683	0.747593	-0.748954	0.2674	-0.0117365	-3.53773	-0.301993	-0.774848	1.4451	1.4451	-3.53773
616			NCU05541		FGSG_08273		2960	0.151288	0.698572	-1.49723	0.389487	0.314016	0.0829666	-0.0525051	0.107507	0.162729	-0.615606	1.44472	-0.28198	1.44472	-0.615606
617			NCU09521		FGSG_02700		889	1.73508	-0.442908	-0.674484	0.269269	3.1788	-2.10839	-0.0152654	0.185995	1.44372	-1.66548	0.659219	-0.0832737	1.44372	-1.66548
618			NCU07064		FGSG_09257		4453	-0.222548	-1.60243	0.0498265	-0.478329	0.124066	-0.161891	0.110591	-0.544483	0.346614	1.44054	0.060764	-0.0661542	1.44054	-0.0661542
619			NCU04584		FGSG_10186		1383	0.928582	0.724335	0.207667	-1.44776	-0.322192	0.0786803	-0.181651	-0.0092412	-1.25077	-0.645655	-0.389318	1.43852	1.43852	-1.25077
620			NCU01039		FGSG_02643		1845	1.31009	-0.704465	1.42665	-0.684315	0.298705	-1.51166	1.93928	0.75386	-1.01138	-0.807195	0.512624	1.43818	1.43818	-1.01138
621			NCU03527		FGSG_06031		1395	0.362732	0.180031	-0.289835	0.406569	0.0569936	0.147831	-1.53427	1.83955	-0.305738	-0.0322002	-1.24443	1.43298	1.43298	-1.24443
622		F3	NCU02500	WT*	FGSG_05061	reduced numbers of perithecia; few mature. (Lee et al. 2008)	149	12.5816	1.48793	2.86915	-1.41239	7.02632	0.142927	3.06715	0.0197447	-5.55525	-1.345	0.197998	1.43214	1.43214	-5.55525
623			NCU04550		FGSG_06063		432	2.36565	0.53377	0.46208	-0.754672	-0.175808	0.130147	0.106283	0.675771	-2.54146	-0.403623	-0.355797	1.43044	1.43044	-2.54146
624			NCU01081		FGSG_05923		1510	0.210913	0.903977	0.153941	-0.610547	-0.289394	-0.269944	0.209548	0.818215	-0.500307	-1.17392	0.0556068	1.42876	1.42876	-1.17392
625			NCU05491		FGSG_08367		501	1.92151	0.960957	0.572845	-1.2515	-0.395517	0.00239622	0.357012	0.175827	-2.31703	-0.958561	-0.215833	1.42732	1.42732	-2.31703
626			NCU00065		FGSG_07217		444	0.451946	1.53861	-1.15132	0.32566	0.0859018	-0.956516	0.275703	0.425941	-0.366044	-2.49513	1.42702	0.100281	1.42702	-2.49513
627			NCU02097	WT*	FGSG_04064		663	2.54496	-1.54513	0.48999	-1.49581	3.85783	-1.03376	-1.45943	-0.0700129	1.31287	0.51138	-1.94942	1.42579	1.42579	-1.94942
628			NCU07455		FGSG_05624		670	2.04448	0.132113	0.47839	-1.61003	0.107402	-0.425363	0.0475799	-0.184787	-1.93707	-0.557475	-0.43081	1.42524	1.42524	-1.93707
629			NCU04277		FGSG_10211		4294	-1.36979	0.416737	-0.543548	0.13172	0.0533101	0.426772	-0.623739	-0.0555294	1.4231	0.0100347	-0.0801917	-0.187249	1.4231	-0.187249
630			NCU06272		FGSG_02561		322	-0.101508	2.6747	-1.14587	0.34716	0.0622084	-0.426707	0.27699	0.0047575	0.163716	-3.10141	1.42286	-0.342402	1.42286	-3.10141
631			NCU01095		FGSG_08575		3447	1.99196	-0.379414	0.459364	-0.290818	2.29374	-0.184284	-0.0135416	1.13144	0.301787	0.19513	-0.472905	1.42226	1.42226	-0.472905
632			NCU02071		FGSG_04908		3665	-0.469109	0.0339268	0.0398232	0.373398	0.943135	-0.369717	0.632842	0.119741	1.41224	-0.403643	0.593019	-0.253657	1.41224	-0.403643
633			NCU03794		FGSG_07379		743	0.3077	1.53717	-1.1608	0.222149	0.402488	-0.28514	0.251323	0.135318	0.0947885	-1.82231	1.41212	-0.0868314	1.41212	-1.82231
634			NCU07178		FGSG_04478		3976	0.151337	-0.877118	-0.335415	0.443098	0.273001	0.534638	-0.265544	0.136639	0.121664	1.41176	0.0698717	-0.306458	1.41176	-0.306458
635			NCU04724		FGSG_08615		4035	-0.251742	0.0711335	0.618601	-0.346253	-0.512107	0.0588097	0.329654	1.05608	-0.260365	-0.0123238	-0.288947	1.40233	1.40233	-0.288947
636			NCU00059		FGSG_06661		1724	0.634154	0.610777	-0.200244	1.10679	0.68069	-0.461763	-0.00222639	2.50868	0.0465358	-1.07254	0.198017	1.40189	1.40189	-1.07254
637			NCU08904		FGSG_09037		1553	0.732642	0.634147	-1.55263	0.325045	0.684336	-0.520775	-0.151356	0.14938	-0.0483062	-1.15492	1.40127	-0.175665	1.40127	-1.15492
638			NCU11363		FGSG_03657		1864	-0.635118	-0.284723	1.77728	0.140949	-1.63933	-0.173168	3.17594	0.256968	-1.00421	0.111555	1.39866	0.116019	1.39866	-1.00421
639		N69	NCU00585	lack of carotinoid pigment*	FGSG_03066		1965	-0.192545	0.0183289	-0.344776	-0.0693187	1.20188	-0.94763	-1.22408	-0.278257	1.39443	-0.965959	-0.879305	-0.208938	1.39443	-0.965959	0.71434	0.643381
640			NCU02994		FGSG_01310		1090	-0.884942	1.36424	-1.37364	0.368446	-0.0754457	-0.0867199	0.0193819	0.113499	0.809496	-1.45096	1.39302	-0.254946	1.39302	-1.45096
641			NCU03596		FGSG_05890		3699	-0.182184	-0.0285663	0.166943	0.269477	-0.139728	-0.374327	-0.223254	1.66061	0.0424562	-0.345761	-0.390197	1.39113	1.39113	-0.390197
642			NCU02497		FGSG_11782		1571	0.576144	0.883432	-0.761846	0.243395	-0.0437445	-0.265652	0.628415	-0.0530436	-0.619889	-1.14908	1.39026	-0.296438	1.39026	-1.14908
643			NCU06996		FGSG_13651		1452	1.01282	1.22219	0.630902	-1.46477	-0.0754911	0.0178554	0.0754175	-0.0831915	-1.08831	-1.20434	-0.555484	1.38158	1.38158	-1.20434
644			NCU07579		FGSG_05396		935	2.12953	0.0233054	-1.27272	0.971322	0.517088	-0.442981	0.103922	0.28886	-1.61244	-0.466286	1.37665	-0.682462	1.37665	-1.61244
645			NCU04776		FGSG_08432		2506	1.66338	0.0451041	0.112676	-0.1321	0.898301	-0.565084	-0.297147	1.2441	-0.765079	-0.610188	-0.409823	1.3762	1.3762	-0.765079
646			NCU06533		FGSG_10979		2590	0.0794363	0.427705	-1.87991	0.33639	-0.0623151	0.370872	-0.509182	-0.400053	-0.141751	-0.0568325	1.37073	-0.736442	1.37073	-0.736442
647			NCU03501		FGSG_05167		1320	1.12672	0.102976	0.367042	-1.36144	1.62912	-1.18433	0.381606	0.00692963	0.502394	-1.28731	0.0145637	1.36837	1.36837	-1.28731
648			NCU08518		FGSG_04392		2255	0.724545	0.166885	-1.21659	0.562581	0.679921	-0.687793	0.145592	0.588651	-0.0446245	-0.854679	1.36218	0.02607	1.36218	-0.854679
649			NCU03679		FGSG_01851		2580	0.106326	0.75363	0.0208992	-1.64446	0.191136	0.0144039	-0.0909786	-0.285027	0.0848101	-0.739226	-0.111878	1.35943	1.35943	-0.739226
650			NCU04292		FGSG_04570		1535	0.463631	0.22144	-1.96012	0.788044	1.82262	0.291472	-3.12559	0.784507	1.35899	0.0700318	-1.16547	-0.00353696	1.35899	-1.16547
651			NCU10905		FGSG_13358		3468	0.523349	0.202974	0.392992	-1.67682	0.0562376	-0.171681	0.0046309	-0.318086	-0.467111	-0.374655	-0.388361	1.35874	1.35874	-0.467111
652			NCU04618		FGSG_10154		2368	0.359168	-0.583794	1.24564	-1.53423	0.206793	-0.155963	0.433739	-0.17748	-0.152375	0.427831	-0.811901	1.35675	1.35675	-0.811901
653			NCU09307	WT*	FGSG_13012		417	2.7662	-0.54557	2.83809	-1.25533	0.164652	-0.733732	2.18225	0.0984306	-2.60154	-0.188162	-0.655837	1.35376	1.35376	-2.60154
654			NCU07058		FGSG_08759		987	0.713506	1.53249	-1.47118	0.320991	0.502791	-0.021803	-0.11778	-0.102362	-0.210715	-1.55429	1.3534	-0.423353	1.3534	-1.55429
655			NCU03368		FGSG_10854		2058	-0.516492	0.640348	0.0705717	-0.125834	-0.753019	-0.288249	0.0441351	1.22706	-0.236527	-0.928597	-0.0264366	1.35289	1.35289	-0.928597
656			NCU06141		FGSG_07547		813	0.989529	-0.258506	-1.13427	1.44711	1.99051	0.345657	-2.87761	2.79507	1.00098	0.604163	-1.74333	1.34795	1.34795	-1.74333
657			NCU02409		FGSG_09846		2103	0.966073	0.287297	0.539146	-1.08869	0.0554225	0.100082	0.23988	0.257033	-0.91065	-0.187215	-0.299266	1.34573	1.34573	-0.91065
658			NCU03921		FGSG_09267		209	5.57369	-1.12231	0.821115	-0.481957	1.31102	-1.56985	2.16578	-0.0779688	-4.26267	-0.447546	1.34466	0.403988	1.34466	-4.26267
659			NCU05579		FGSG_08315		1494	0.893612	0.769935	0.0263626	1.12961	-0.286691	-0.0194769	0.16312	2.47356	-1.1803	-0.789412	0.136757	1.34395	1.34395	-1.1803
660			NCU06376		FGSG_05294		1280	-1.88256	1.06487	0.0277531	1.07814	-0.538624	-0.249575	1.29301	-0.0972008	1.34393	-1.31445	1.26526	-1.17534	1.34393	-1.31445
661			NCU09139		FGSG_00425		2548	-0.120376	0.266335	0.683077	-1.49197	-0.309947	0.123146	-0.0680436	-0.148203	-0.189571	-0.14319	-0.751121	1.34377	1.34377	-0.751121
662			NCU06673		FGSG_10227		2420	-0.573274	0.134432	0.444526	0.0856425	-0.396004	0.0777779	-0.348402	1.42732	0.177269	-0.0566538	-0.792929	1.34167	1.34167	-0.792929
663		F30	NCU03098	WT*	FGSG_01108	early cirrhi, increased numbers of cirrhi	4437	1.22922	-0.680705	2.70074	0.39235	1.55932	-0.764846	4.04143	0.839762	0.330092	-0.084141	1.34069	0.447412	1.34069	-0.084141
664			NCU06024		FGSG_03879		3290	3.20964	-0.803375	-1.01713	0.396513	4.54963	-1.24299	-0.397508	-0.120723	1.34	-0.439615	0.619627	-0.517236	1.34	-0.517236
665			NCU11927		FGSG_00626		1464	1.26253	-0.378258	0.952827	-0.798909	0.0662957	-0.286567	0.349416	0.540129	-1.19624	0.0916908	-0.603411	1.33904	1.33904	-1.19624
666			NCU02361		FGSG_09042		448	2.62635	-1.18728	-0.190975	-0.622761	0.139905	0.135501	-0.942507	-0.396867	-2.48645	1.32278	-0.751532	0.225894	1.32278	-2.48645
667			NCU00879		FGSG_02812		489	2.32609	0.185923	0.799088	-1.02439	-0.0308671	0.502076	-0.712494	0.298271	-2.35696	0.316154	-1.51158	1.32266	1.32266	-2.35696
668			NCU09437		FGSG_06340		1119	0.185175	1.32868	-1.22946	0.582483	0.179851	-0.0972359	0.0931332	0.529908	-0.00532444	-1.42591	1.32259	-0.0525753	1.32259	-1.42591
669			NCU05602		FGSG_08388		2044	0.756074	0.105381	-1.0744	0.298784	-0.177389	-0.359313	0.247366	-0.204137	-0.933463	-0.464694	1.32177	-0.502921	1.32177	-0.933463
670			NCU05062		FGSG_00763		4365	-0.666058	-0.0624263	-0.182296	-1.24058	-0.0113512	-0.101377	-0.332336	0.0807487	0.654707	-0.0389508	-0.15004	1.32132	1.32132	-0.15004
671			NCU06763		FGSG_04411		1490	1.17225	-0.428898	0.398187	0.571016	-0.0100293	0.356029	-0.455763	1.88942	-1.18228	0.784926	-0.853949	1.3184	1.3184	-1.18228
672			NCU07657		FGSG_04167		1848	0.689388	0.938269	0.307457	-1.2197	-0.321498	0.0483612	0.0821678	0.0985138	-1.01089	-0.889908	-0.225289	1.31821	1.31821	-1.01089
673			NCU07921		FGSG_04000		1480	1.69709	-0.591209	-0.882781	1.97845	3.0074	0.448811	-2.07191	2.9082	1.31031	1.04002	-1.18913	0.929757	1.31031	-1.18913
674			NCU03757		FGSG_07186		3897	0.297535	0.198635	-0.638542	0.184204	1.60688	-0.129202	-0.700468	-0.0745629	1.30935	-0.327837	-0.0619258	-0.258767	1.30935	-0.327837
675			NCU10388		FGSG_00940		468	2.40818	-0.191885	0.614998	-0.891282	-0.0229876	-0.383111	0.0335584	0.415579	-2.43117	-0.191226	-0.58144	1.30686	1.30686	-2.43117
676			NCU09843		FGSG_10060		2214	1.22936	0.150832	-1.06796	1.04552	1.14798	-0.716391	-0.944391	2.35118	-0.0813837	-0.867224	0.123573	1.30566	1.30566	-0.867224
677			NCU07388		FGSG_07065		1509	1.246	-0.954712	0.899643	-0.675615	0.0719863	0.349544	-0.101918	-0.152264	-1.17402	1.30426	-1.00156	0.523351	1.30426	-1.17402
678			NCU09042		FGSG_02314		3048	0.727073	-1.7585	0.835025	-1.46454	0.139834	-0.454966	0.821659	-0.761396	-0.587239	1.30354	-0.0133655	0.703144	1.30354	-0.587239
679			NCU04289		FGSG_04571		3721	-2.07465	0.150252	0.259406	-0.493824	-0.771584	-0.234913	0.456443	-0.0432898	1.30307	-0.385165	0.197037	0.450534	1.30307	-0.385165
680			NCU00931		FGSG_00875		3510	0.0581568	0.474147	-1.14089	1.61931	0.281349	0.0208438	-0.86989	2.92148	0.223192	-0.453303	0.270997	1.30217	1.30217	-0.453303
681			NCU04135		FGSG_02009		2083	0.392921	0.845353	-0.0774893	0.0544506	-0.524329	-0.0678728	0.00345673	1.3565	-0.917251	-0.913225	0.0809461	1.30205	1.30205	-0.917251
682			NCU01059		FGSG_00659		179	4.80311	-1.09304	1.1146	0.952018	0.193433	-0.719949	0.973414	2.25353	-4.60968	0.373096	-0.141183	1.30151	1.30151	-4.60968
683			NCU03466		FGSG_05209		2170	1.09826	0.518977	-0.484711	0.404812	0.750187	-0.361241	0.816014	0.306529	-0.348076	-0.880218	1.30072	-0.0982823	1.30072	-0.880218
684			NCU06222		FGSG_02591		3046	0.645436	0.164366	0.978938	-0.467607	0.0752595	-0.0439287	0.390987	0.832562	-0.570177	-0.208295	-0.58795	1.30017	1.30017	-0.58795
685			NCU10276		FGSG_01675		504	1.22813	-1.4489	1.04284	-0.431277	-1.07068	-0.150534	0.0286891	0.239642	-2.29881	1.29836	-1.01415	0.670919	1.29836	-2.29881
686			NCU08595		FGSG_01175		1253	0.410869	0.987766	-0.765153	0.161332	0.242092	-0.344934	0.533164	0.551656	-0.168777	-1.3327	1.29832	0.390325	1.29832	-1.3327
687		N58	NCU09683	WT	FGSG_04016		3336	0.858231	0.159328	0.0265924	0.518846	0.354539	0.419527	-0.152059	1.81663	-0.503692	0.260199	-0.178652	1.29778	1.29778	-0.503692
688			NCU01157		FGSG_09991		3552	0.291798	0.228716	0.118098	1.38221	0.172039	-0.210026	0.126747	2.67971	-0.119759	-0.438742	0.00864938	1.2975	1.2975	-0.438742
689			NCU02220		FGSG_12066		158	0.620721	5.15544	0.0846994	-0.0607013	-0.14873	-0.112283	1.38183	-0.151183	-0.76945	-5.26773	1.29713	-0.090482	1.29713	-5.26773
690			NCU03051		FGSG_07055		786	0.77648	0.984804	-1.03274	0.429836	0.374298	-0.791959	0.260772	0.105065	-0.402182	-1.77676	1.29351	-0.32477	1.29351	-1.77676
691			NCU02390		FGSG_06383		2381	1.1456	-0.474681	0.298618	-0.172338	0.336899	-0.510732	-0.000510559	1.11762	-0.808697	-0.036051	-0.299128	1.28995	1.28995	-0.808697
692			NCU08425		FGSG_03330		664	-1.30295	2.10347	-1.5865	0.42607	-2.82007	0.154193	-0.297465	0.755112	-1.51712	-1.94928	1.28903	0.329042	1.28903	-1.94928
693			NCU01257		FGSG_07457		969	0.581325	0.870986	-1.0513	0.17087	0.545257	-0.709528	0.237184	0.0726135	-0.0360681	-1.58051	1.28848	-0.0982561	1.28848	-1.58051
694			NCU02618		FGSG_00666		2820	0.379451	0.684644	-1.32114	0.621032	-0.146627	0.0268181	-0.0377281	0.0571949	-0.526077	-0.657826	1.28342	-0.563837	1.28342	-0.657826
695			NCU01127		FGSG_12292		2767	-1.08105	-0.223797	0.742767	1.77565	0.202096	-0.0259421	0.0708708	1.28851	1.28315	0.197855	-0.671897	-0.487135	1.28315	-0.671897
696			NCU01013		FGSG_10080		2615	-0.786217	-0.0257436	-1.08882	1.04169	0.496773	-0.696964	0.0864882	0.316457	1.28299	-0.67122	1.17531	-0.725229	1.28299	-0.725229
697			NCU09380		FGSG_01128		1698	0.354875	0.808006	-1.13118	0.16325	0.00907594	-0.274697	0.151387	0.0348919	-0.3458	-1.0827	1.28257	-0.128358	1.28257	-1.0827
698			NCU01230		FGSG_03944		270	1.16808	3.04345	-0.519992	2.03909	-0.51948	-0.440665	0.762002	0.890935	-1.68756	-3.48411	1.28199	-1.14815	1.28199	-3.48411
699			NCU07428	WT	FGSG_08697		1194	0.252792	0.372479	2.1438	-1.0465	-0.35917	-0.997597	3.42488	-0.440895	-0.611962	-1.37008	1.28107	0.605608	1.28107	-1.37008
700			NCU00171		FGSG_06679		260	0.0779846	3.47975	-0.311633	-1.43471	-0.439302	-0.105776	0.35596	-0.155171	-0.517287	-3.58553	0.667593	1.27954	1.27954	-3.58553
701			NCU02485		FGSG_07833		4297	-0.317909	-0.0286297	0.183801	-0.442358	0.96082	-0.21382	0.4086	-0.565813	1.27873	-0.18519	0.224799	-0.123455	1.27873	-0.18519
702			NCU09266		FGSG_00490		1625	0.377394	-0.948062	-0.298052	0.046816	1.06312	0.330503	-1.41259	0.490567	0.685722	1.27856	-1.11453	0.443751	1.27856	-1.11453
703			NCU09914		FGSG_13988		4095	0.354907	0.26476	-1.26771	2.91294	0.586047	-0.00186962	0.0084609	4.08088	0.23114	-0.266629	1.27617	1.16793	1.27617	-0.266629
704			NCU08556		FGSG_06534		2021	0.844635	-0.155807	0.740622	-0.98026	-0.100561	-0.111386	0.220778	0.295308	-0.945196	0.0444207	-0.519843	1.27557	1.27557	-0.945196
705			NCU02532		FGSG_00364		2643	-0.0499708	0.477816	0.280338	0.0888945	-0.282777	-0.234126	0.0523717	1.36368	-0.232806	-0.711942	-0.227966	1.27479	1.27479	-0.711942
706			NCU02895		FGSG_09179		3155	0.24452	0.109526	0.29517	-1.47078	0.190431	-0.445547	0.0911257	-0.196388	-0.0540891	-0.555074	-0.204044	1.27439	1.27439	-0.555074
707			NCU07478		FGSG_09323		1242	0.317964	1.45767	-0.991468	1.99657	0.0472876	0.115772	-0.487763	3.2678	-0.270676	-1.34189	0.503706	1.27123	1.27123	-1.34189
708			NCU01780		FGSG_00653		3575	0.359234	0.612861	-1.31331	1.76305	0.294792	0.18287	-0.0421701	1.33262	-0.0644424	-0.42999	1.27114	-0.430433	1.27114	-0.430433
709			NCU08809		FGSG_09717		3331	0.238084	0.485586	0.111996	0.228992	0.00461261	-0.0199968	-0.0594294	1.49965	-0.233471	-0.505582	-0.171425	1.27066	1.27066	-0.505582
710			NCU01963		FGSG_08887		274	1.61795	3.28435	0.92636	-0.868426	0.0275221	-0.181836	-0.0198629	0.402182	-1.59043	-3.46618	-0.946223	1.27061	1.27061	-3.46618
711			NCU02296		FGSG_10934		2371	0.686822	-1.29948	0.50962	-0.830692	-0.124345	-0.0293836	0.2844	-0.838348	-0.811168	1.27009	-0.22522	-0.00765565	1.27009	-0.811168
712			NCU06290		FGSG_05729		2908	0.128757	-0.00702189	0.726146	-1.15266	0.167293	-0.0380179	0.094977	0.117294	0.0385351	-0.030996	-0.631169	1.26996	1.26996	-0.631169
713			NCU00205		FGSG_05504		790	0.366219	1.19539	0.217258	0.427267	-0.0336802	-0.576376	0.342299	1.69407	-0.3999	-1.77177	0.125041	1.2668	1.2668	-1.77177
714			NCU09559		FGSG_04456		3170	-0.420329	0.240969	0.137671	-0.4345	0.845267	0.551122	-0.412188	-0.367009	1.2656	0.310153	-0.549859	0.0674911	1.2656	-0.549859
715			NCU01971		FGSG_08501		2460	0.248312	0.118194	0.562238	-1.52758	-0.151507	-0.66379	0.697605	-0.26281	-0.399819	-0.781984	0.135366	1.26477	1.26477	-0.781984
716			NCU08487	WT*	FGSG_10871		762	4.95479	0.0683598	1.97459	-2.0028	3.30562	-1.73645	1.58733	-0.738603	-1.64917	-1.80481	-0.387264	1.26419	1.26419	-1.80481
717			NCU02229		FGSG_05765		1683	0.873403	0.139144	0.397347	-1.23025	-0.218188	0.0297453	-0.457014	0.0322608	-1.09159	-0.109399	-0.854361	1.26251	1.26251	-1.09159
718		N44	NCU01926	WT*	FGSG_08925		4201	0.742967	0.188486	1.37427	-1.62835	0.605699	-0.0426683	1.39538	-0.36589	-0.137268	-0.231155	0.0211106	1.26246	1.26246	-0.231155
719			NCU01386		FGSG_07368		654	0.760001	1.70368	-1.031	0.617074	0.403141	-0.254716	0.226785	-0.524165	-0.35686	-1.9584	1.25778	-1.14124	1.25778	-1.9584
720			NCU03407		FGSG_00304		512	1.97528	1.27693	0.386008	-1.3742	-0.308379	-0.149888	0.325086	-0.118453	-2.28366	-1.42682	-0.0609219	1.25575	1.25575	-2.28366
721			NCU04266		FGSG_13685		2165	1.62747	0.101429	-0.542855	0.593336	0.745732	-0.240239	-0.81122	1.84876	-0.881742	-0.341668	-0.268365	1.25543	1.25543	-0.881742
722			NCU07139		FGSG_05370		1656	-0.685126	0.511007	-0.558981	-0.455207	0.567368	-0.590567	0.0240817	0.293451	1.25249	-1.10157	0.583063	0.748658	1.25249	-1.10157
723			NCU04503		FGSG_04027		2405	0.615161	0.966364	-1.33765	0.212646	-0.00202713	0.168173	-0.0871814	-0.129964	-0.617188	-0.798191	1.25047	-0.342609	1.25047	-0.798191
724			NCU06213		FGSG_02507		1838	0.850877	0.407266	0.659635	-1.07932	-0.163483	-0.0887892	0.134753	0.170227	-1.01436	-0.496055	-0.524882	1.24955	1.24955	-1.01436
725			NCU01792		FGSG_10831		665	1.68158	-1.34961	1.05027	-1.31455	-0.26392	-0.265347	0.419254	-0.0651394	-1.9455	1.08426	-0.631012	1.24941	1.24941	-1.9455
726			NCU12148		FGSG_13301		580	1.77258	0.680312	-0.635382	-1.06622	0.43899	1.92966	-2.73067	0.0886436	-1.33359	1.24935	-2.09529	1.15487	1.24935	-2.09529
727			NCU07990		FGSG_08536		4414	1.05631	0.016911	0.515221	0.570685	0.948725	-0.0379397	0.567349	1.8193	-0.107585	-0.0548507	0.0521286	1.24861	1.24861	-0.107585
728			NCU09873		FGSG_08601		242	0.878444	1.01197	-4.63014	1.62883	2.1235	1.37309	-8.41693	-0.305468	1.24505	0.361114	-3.7868	-1.9343	1.24505	-3.7868
729			NCU08920		FGSG_02025		1961	0.0817917	1.13076	-1.88257	0.543846	0.188524	0.163528	-0.637781	-0.0227387	0.106732	-0.967228	1.24479	-0.566584	1.24479	-0.967228
730			NCU04456		FGSG_09625		2735	1.13098	0.096464	0.67896	-1.18337	0.449232	-0.183051	0.178958	0.0612366	-0.681744	-0.279515	-0.500003	1.24461	1.24461	-0.681744
731			NCU01367		FGSG_06802		2208	0.930316	0.346694	-1.39027	0.366263	0.938048	-0.522172	-0.147364	0.00463046	0.00773169	-0.868866	1.24291	-0.361632	1.24291	-0.868866
732			NCU07915		FGSG_03994		920	0.19451	0.488607	-0.756534	1.04046	-0.126264	1.67747	-2.38094	2.27991	-0.320773	1.18886	-1.6244	1.23946	1.23946	-1.6244
733			NCU03055		FGSG_13014		1721	0.162547	1.0614	-1.46601	0.956222	0.103206	0.142011	-0.230522	-0.117414	-0.0593416	-0.919389	1.23549	-1.07364	1.23549	-1.07364
734			NCU07121	WT	FGSG_02236		633	4.50545	-2.54843	0.278038	0.0279686	5.739	-4.53619	0.354971	-0.243101	1.23355	-1.98776	0.0769333	-0.271069	1.23355	-1.98776
735			NCU07053		FGSG_02392		812	3.00511	-0.640521	3.29946	-1.45611	1.26113	-0.832267	4.52926	-0.464663	-1.74398	-0.191746	1.2298	0.991449	1.2298	-1.74398
736			NCU00688		FGSG_13309		3498	0.655649	0.0373598	0.182571	0.45594	0.328131	-0.418451	-0.0477406	1.68477	-0.327519	-0.455811	-0.230311	1.22883	1.22883	-0.455811
737			NCU11786		FGSG_04100		3322	-0.0880535	-0.120384	1.52488	-1.41627	-0.595136	0.0358129	2.75309	-1.52966	-0.507082	0.156197	1.22821	-0.113397	1.22821	-0.507082
738			NCU06536		FGSG_04949		3962	-0.517286	0.474134	-0.0226901	-0.240751	0.710576	0.161096	-0.265199	-0.130951	1.22786	-0.313038	-0.242508	0.1098	1.22786	-0.313038
739			NCU01301		FGSG_06791		1920	0.949601	0.350368	-1.15971	0.306183	-0.034291	-0.248262	0.0670416	0.176484	-0.983892	-0.59863	1.22675	-0.129699	1.22675	-0.983892
740			NCU03809		FGSG_06100		203	4.26955	0.40011	0.0371657	-0.338192	-0.0706917	0.151236	0.0435548	0.88844	-4.34025	-0.248874	0.00638908	1.22663	1.22663	-4.34025
741			NCU01413		FGSG_10130		201	4.60626	0.371895	0.725633	-1.14747	0.262763	-0.110977	0.187306	0.078633	-4.3435	-0.482872	-0.538328	1.2261	1.2261	-4.3435
742			NCU05609		FGSG_09293		1408	2.44701	-0.326966	1.12873	-1.10107	3.67255	0.493288	-0.102725	-0.625707	1.22554	0.820253	-1.23145	0.47536	1.22554	-1.23145
743			NCU03554		FGSG_10842		481	2.67345	0.587132	-0.103944	-0.682752	0.29526	-0.192626	-0.191659	0.541826	-2.37819	-0.779759	-0.0877149	1.22458	1.22458	-2.37819
744			NCU05809		FGSG_09871		1969	1.08619	0.158115	-0.12876	0.715003	0.122416	-0.240208	0.0566396	1.9385	-0.96377	-0.398323	0.1854	1.2235	1.2235	-0.96377
745			NCU09144		FGSG_00279		2748	0.292454	0.295154	-0.40821	0.496393	1.51388	-0.383427	0.484983	-0.0221431	1.22143	-0.678581	0.893193	-0.518536	1.22143	-0.678581
746			NCU08156		FGSG_03173		324	2.10116	0.715697	-1.7054	-1.39836	2.84205	0.421446	-4.8005	-0.178267	0.740891	-0.29425	-3.0951	1.22009	1.22009	-3.0951
747			NCU02788		FGSG_01511		856	0.402618	1.87867	-0.255404	-0.925753	-0.0487009	0.178669	-0.509885	0.293202	-0.451319	-1.7	-0.254481	1.21895	1.21895	-1.7
748			NCU08421		FGSG_04424		1123	0.35251	0.864635	-1.55862	0.325242	0.341458	-0.55878	-0.340015	0.221208	-0.0110524	-1.42342	1.21861	-0.104034	1.21861	-1.42342
749			NCU04655		FGSG_07372		964	1.76536	0.0421961	0.253494	-1.42036	0.182122	-0.329377	-0.188363	-0.203894	-1.58324	-0.371573	-0.441857	1.21647	1.21647	-1.58324
750			NCU06520		FGSG_09740		1589	0.172079	1.13065	-1.07581	0.475538	-0.0206573	-0.00782545	0.139281	0.00295535	-0.192737	-1.13847	1.21509	-0.472582	1.21509	-1.13847
751			NCU03840		FGSG_07449		1060	1.60313	-1.0516	1.91728	-1.17364	0.125507	-0.889403	3.12998	-1.40759	-1.47762	0.1622	1.2127	-0.23395	1.2127	-1.47762
752			NCU06467		FGSG_02521		2378	-0.021553	-0.699791	0.74491	-0.430095	-0.830713	-1.13058	1.95532	-0.0680686	-0.80916	-0.430791	1.21041	0.362027	1.21041	-0.80916
753			NCU05990		FGSG_09490		1496	1.51548	0.178558	0.552903	-1.65426	0.85612	0.173233	-0.626902	-0.444032	-0.659364	-0.00532447	-1.1798	1.21023	1.21023	-1.1798
754			NCU01785		FGSG_10839		2413	0.389989	-0.472709	-0.0273298	1.44396	-0.405295	-0.251657	-0.0175263	2.65385	-0.795283	0.221052	0.00980347	1.20989	1.20989	-0.795283
755			NCU09241		FGSG_01359		4259	0.226519	-0.0143143	-0.0274612	0.797995	0.0405324	-0.221301	-0.110481	2.00755	-0.185986	-0.206986	-0.0830199	1.20955	1.20955	-0.206986
756		N28	NCU11757		FGSG_03998		3770	0.935728	0.063059	0.230545	-1.26103	2.14369	0.380252	-0.140966	-0.341064	1.20796	0.317193	-0.371512	0.919969	1.20796	-0.371512
757			NCU06506		FGSG_05397		1734	2.97353	0.246103	0.0680763	1.30279	1.90692	0.276201	0.503876	2.51068	-1.06661	0.0300983	0.4358	1.20789	1.20789	-1.06661
758			NCU00408		FGSG_00785		1461	0.131582	1.13329	-0.509303	-0.761582	0.00447747	0.0285367	-1.70671	0.445689	-0.127104	-1.10475	-1.19741	1.20727	1.20727	-1.19741
759			NCU10038		FGSG_07491		1914	-0.586273	-1.46315	0.497074	-0.460202	-1.57171	-0.259325	-0.150396	0.286591	-0.985436	1.20383	-0.64747	0.746794	1.20383	-0.985436
760			NCU01976		FGSG_13275		208	0.146672	4.55442	0.289199	-1.50213	0.902251	0.275343	-0.587926	-0.298467	0.755578	-4.27908	-0.877124	1.20366	1.20366	-4.27908
761			NCU00770		FGSG_05736		2733	0.46245	0.606303	0.585434	-0.837039	0.00285969	-0.0761882	0.264685	0.364151	-0.45959	-0.682491	-0.320749	1.20119	1.20119	-0.682491
762			NCU09098		FGSG_08810		2913	0.674768	0.305173	-0.0143838	0.678909	0.0444358	0.506069	-0.409348	1.8792	-0.630333	0.200895	-0.394965	1.20029	1.20029	-0.630333
763			NCU04626		FGSG_01861		155	4.84801	0.195395	1.30983	0.69021	-0.526884	0.235029	2.51007	1.65859	-5.37489	0.0396339	1.20024	0.968383	1.20024	-5.37489
764			NCU07735		FGSG_09556		3734	0.0680342	0.450718	-0.201561	0.531842	0.0490496	0.679411	-0.582244	1.73098	-0.0189846	0.228693	-0.380683	1.19914	1.19914	-0.380683
765			NCU10314		FGSG_00226		244	0.170998	4.03691	-1.36465	1.53673	1.34543	0.266805	-0.166605	0.794573	1.17444	-3.77011	1.19804	-0.742159	1.19804	-3.77011
766		N53	NCU08856	arrest at early stage, no asci or ascospores, no beaks	FGSG_02751	WT	1538	0.658096	0.835419	-0.989838	-0.123517	1.85602	-0.328986	-0.872593	-0.0366193	1.19793	-1.16441	0.117246	0.0868978	1.19793	-1.16441	0.20263	0.549888
767			NCU12026		FGSG_06056		620	-0.324616	0.840154	-1.72336	0.795557	-0.546135	1.68623	-3.73727	1.98962	-0.221519	0.846077	-2.01391	1.19407	1.19407	-2.01391
768		F35	NCU03490	WT	FGSG_05166	no asci, limited numbers perithecia	45	-0.0766232	14.6278	0.402723	-1.11874	0.418591	0.71993	0.308502	0.0718733	0.495214	-13.9079	-0.0942211	1.19061	1.19061	-13.9079
769			NCU07442		FGSG_08596		563	-0.496337	1.3095	-1.85775	-0.402022	-0.416981	2.49658	-3.99278	0.233221	0.0793563	1.18709	-2.13503	0.635243	1.18709	-2.13503
770			NCU01985		FGSG_08875		4014	-1.07333	0.337995	-0.402807	0.558787	0.111067	0.0431355	-0.221729	0.429667	1.1844	-0.294859	0.181079	-0.12912	1.1844	-0.294859
771			NCU09337		FGSG_10742		1371	0.349074	-0.663422	1.94073	-0.651074	0.901308	-1.92155	3.1247	-0.477653	0.552234	-1.25813	1.18397	0.173421	1.18397	-1.25813
772			NCU01524		FGSG_04326		2881	0.356458	0.383645	-1.13007	0.0886911	-0.201341	-0.255354	0.0523499	-0.0103225	-0.557798	-0.638999	1.18242	-0.0990136	1.18242	-0.638999
773			NCU08561		FGSG_06566		79	-0.392065	0.634198	-2.45716	9.25493	-1.46985	0.408244	-1.27563	0.31419	-1.07779	-0.225954	1.18153	-8.94074	1.18153	-8.94074
774			NCU08658	protoperithecia only*	FGSG_04191		2237	1.35604	0.100773	1.27866	-0.962931	0.572538	0.26069	0.41839	0.216891	-0.7835	0.159917	-0.860275	1.17982	1.17982	-0.860275	0.560579	0.577786
775			NCU06020		FGSG_02354		84	0.663012	8.56146	-0.470457	-1.04945	0.888459	0.0759772	-0.328917	0.128298	0.225446	-8.48549	0.14154	1.17775	1.17775	-8.48549
776			NCU01289		FGSG_07208		371	2.55616	-0.633556	0.172706	-0.764577	-0.255844	0.254643	-0.592926	0.412403	-2.812	0.888199	-0.765632	1.17698	1.17698	-2.812
777			NCU09821		FGSG_00578		1761	-0.539382	0.795179	-0.24019	0.714095	0.63759	-0.252723	-0.365064	0.792362	1.17697	-1.0479	-0.124874	0.0782672	1.17697	-1.0479
778			NCU01107		FGSG_07570		2685	-0.0630556	-0.0379768	-0.291418	0.628924	1.11235	0.118168	-0.762266	-0.06949	1.17541	0.156144	-0.470848	-0.698414	1.17541	-0.698414
779			NCU02321		FGSG_10498		4129	1.00859	0.00884776	-0.125475	1.912	0.774744	0.778438	-0.383281	3.08625	-0.233841	0.76959	-0.257806	1.17425	1.17425	-0.257806
780			NCU00623		FGSG_08783		497	2.12834	-0.189205	0.163787	-1.0391	-0.193336	-0.0594952	-0.213876	0.13195	-2.32167	0.12971	-0.377663	1.17105	1.17105	-2.32167
781			NCU08603		FGSG_00550		191	-0.477185	4.16485	0.404296	-1.09857	0.268508	-0.274196	0.210479	0.0701504	0.745693	-4.43905	-0.193816	1.16872	1.16872	-4.43905
782			NCU01528		FGSG_06257		1506	-1.08869	0.369474	-1.24697	0.116129	0.0794696	1.14237	-2.42267	0.103997	1.16816	0.772892	-1.1757	-0.0121319	1.16816	-1.1757
783			NCU00081		FGSG_06716		1979	0.963729	0.740022	0.830766	-1.5115	0.00487423	0.314709	0.219664	-0.344626	-0.958855	-0.425312	-0.611102	1.16687	1.16687	-0.958855
784			NCU03064		FGSG_01183		1078	0.854615	-0.213532	0.65872	-0.323949	0.274859	0.952568	-0.801209	-0.261012	-0.579757	1.1661	-1.45993	0.0629376	1.1661	-1.45993
785			NCU02398		FGSG_06367		1896	1.00575	-0.422532	0.672853	-1.01554	0.0999746	0.10352	-0.321404	0.148007	-0.905779	0.526051	-0.994257	1.16354	1.16354	-0.994257
786			NCU11012		FGSG_06683		2365	0.973886	-0.138053	-0.355568	1.25709	0.160943	-0.73059	0.245977	2.41854	-0.812944	-0.592537	0.601546	1.16146	1.16146	-0.812944
787			NCU00568		FGSG_08778		918	1.45027	0.872527	0.109377	0.247351	-0.175185	-0.279233	0.154537	1.4063	-1.62546	-1.15176	0.0451606	1.15894	1.15894	-1.62546
788			NCU11264		FGSG_02024		2607	1.01829	0.132122	-1.64457	3.0859	1.98158	-0.159069	-0.48768	2.3571	0.963291	-0.291191	1.15689	-0.728795	1.15689	-0.728795
789			NCU03825		FGSG_07400		2917	0.504582	0.318492	0.0503734	-0.202911	0.033171	-0.310483	0.309413	0.953903	-0.471411	-0.628975	0.259039	1.15681	1.15681	-0.628975
790		N43	NCU05598	WT	FGSG_00989		276	0.853447	-0.4778	2.08279	-6.2496	0.229246	0.596492	3.23922	-9.71373	-0.624202	1.07429	1.15643	-3.46413	1.15643	-3.46413
791			NCU09739		FGSG_05725		575	1.0324	-0.0284926	-1.72005	0.307528	1.2871	1.12532	-3.82965	0.0148456	0.254704	1.15381	-2.1096	-0.292682	1.15381	-2.1096
792			NCU07495		FGSG_00900		2428	0.665395	0.731528	-0.721199	0.345755	0.297785	1.8843	-1.51245	0.13323	-0.36761	1.15277	-0.791246	-0.212525	1.15277	-0.791246
793			NCU09318		FGSG_00548		156	1.14184	5.43705	0.0823444	-0.584887	-0.0626762	0.066884	-0.101648	0.567462	-1.20451	-5.37017	-0.183992	1.15235	1.15235	-5.37017
794			NCU02773		FGSG_11936		1928	-0.059175	0.947331	-1.06039	-0.139117	0.097999	-0.0330332	0.090567	-0.000995043	0.157174	-0.980364	1.15096	0.138122	1.15096	-0.980364
795			NCU06679		FGSG_06798		2469	0.606154	0.305687	0.416989	-0.568966	-0.0867562	-0.473946	0.404512	0.581703	-0.69291	-0.779632	-0.012477	1.15067	1.15067	-0.779632
796			NCU00371		FGSG_05578		2395	0.185805	0.572469	-1.32019	0.332593	0.324459	-0.229304	-0.16963	0.207741	0.138654	-0.801773	1.15056	-0.124852	1.15056	-0.801773
797			NCU01166		FGSG_09908		943	0.243671	1.19191	-0.098714	-0.154384	-0.106521	-0.412788	0.349966	0.996047	-0.350191	-1.6047	0.44868	1.15043	1.15043	-1.6047
798			NCU04799		FGSG_08421		2284	0.715517	0.722444	-0.34409	0.593586	0.698123	-0.12212	-0.801106	1.74349	-0.0173943	-0.844564	-0.457016	1.1499	1.1499	-0.844564
799			NCU11821		FGSG_05674		3858	0.203098	-0.00290378	0.173226	-0.508892	0.0186096	-0.223191	-0.168585	0.636684	-0.184488	-0.220288	-0.341811	1.14558	1.14558	-0.341811
800			NCU06557		FGSG_02689		130	7.18881	-0.998685	0.902366	-1.09239	1.06725	-0.0263798	-0.131347	0.0519821	-6.12156	0.972305	-1.03371	1.14437	1.14437	-6.12156
801			NCU08938		FGSG_10090		3219	0.963503	-0.21156	0.10321	-0.305693	0.806942	-0.345486	-0.431418	0.837814	-0.156561	-0.133927	-0.534628	1.14351	1.14351	-0.534628
802			NCU04083		FGSG_13355		1141	0.181173	1.6009	0.609137	-0.794151	-0.055838	0.186366	0.314893	0.348539	-0.237011	-1.41453	-0.294243	1.14269	1.14269	-1.41453
803		N64	NCU01140	WT	FGSG_09006	WT	1651	1.10404	-1.12947	0.82994	-0.124482	-0.000330201	0.0124531	0.371842	-0.70918	-1.10437	1.14192	-0.458098	-0.584698	1.14192	-1.10437
804			NCU01967		FGSG_13322		3818	-0.0477323	0.190609	0.325252	-0.116092	-0.109167	0.150407	-0.0287952	1.02419	-0.0614345	-0.0402018	-0.354047	1.14028	1.14028	-0.354047
805			NCU07992		FGSG_02990		611	1.76556	-0.697279	0.0573274	-0.887124	-0.267675	-0.0203821	0.194996	0.252237	-2.03324	0.676897	0.137669	1.13936	1.13936	-2.03324
806			NCU07826		FGSG_02588		3610	-0.0195959	0.328573	-0.614649	-0.0628285	1.11951	-0.0909347	-0.591903	-0.380803	1.13911	-0.419508	0.0227468	-0.317974	1.13911	-0.419508
807			NCU05078		FGSG_07872		3276	0.759888	-0.539184	0.0907282	-0.674349	0.239086	-0.513642	-0.024157	0.464679	-0.520802	0.0255418	-0.114885	1.13903	1.13903	-0.520802
808			NCU03255		FGSG_00530		979	1.65358	0.0362997	1.3662	0.0172824	0.0872356	0.148642	2.50463	0.318456	-1.56634	0.112342	1.13843	0.301174	1.13843	-1.56634
809			NCU11175		FGSG_06628		751	1.17152	0.896678	-1.02275	0.0306255	1.64703	-0.917005	0.113753	-0.0038325	0.475511	-1.81368	1.13651	-0.034458	1.13651	-1.81368
810			NCU02675		FGSG_01102		2012	0.547324	0.74457	-1.26468	0.0934667	0.515493	-0.202426	-0.129226	0.166808	-0.0318317	-0.946997	1.13545	0.0733418	1.13545	-0.946997
811			NCU09104		FGSG_08786		2121	0.931832	-0.200615	0.625042	0.0968703	0.0313687	-0.180319	0.269431	1.23165	-0.900463	0.0202963	-0.355612	1.13478	1.13478	-0.900463
812			NCU08870		FGSG_08973		1080	-0.411174	1.33872	0.159714	0.117006	-0.455234	-0.120813	0.661259	1.25032	-0.0440605	-1.45953	0.501545	1.13332	1.13332	-1.45953
813			NCU08922		FGSG_02027		1010	1.25954	1.45931	-0.106254	-0.824579	-0.272625	0.0279785	-0.265199	0.307919	-1.53216	-1.43133	-0.158946	1.1325	1.1325	-1.53216
814			NCU07374		FGSG_00404		2509	1.49396	-0.417005	-0.627118	0.24458	0.730584	0.71535	-0.533162	0.476351	-0.763379	1.13235	0.0939554	0.231771	1.13235	-0.763379
815			NCU01176		FGSG_06785		749	2.25021	-0.751167	0.980064	0.0199101	0.435905	-0.937114	2.11066	-0.399151	-1.8143	-0.185947	1.13059	-0.419061	1.13059	-1.8143
816			NCU09238		FGSG_01054		700	0.308002	1.89661	0.738567	-1.31186	0.329291	0.00552341	1.86716	-0.93471	0.0212887	-1.89109	1.12859	0.377148	1.12859	-1.89109
817			NCU03692		FGSG_01856		2456	0.732571	0.445206	0.143678	0.256022	0.327079	-0.337426	0.132184	1.38221	-0.405492	-0.782632	-0.0114938	1.12618	1.12618	-0.782632
818			NCU01205		FGSG_07444		326	1.82695	2.83837	-0.0161315	-0.406116	0.0565172	-0.254311	0.1484	0.718477	-1.77043	-3.09268	0.164531	1.12459	1.12459	-3.09268
819			NCU04193		FGSG_04161		596	1.68009	-0.626006	-0.0927447	-0.835193	-0.375738	0.498407	-0.761186	0.0531551	-2.05583	1.12441	-0.668441	0.888348	1.12441	-2.05583
820			NCU01404		FGSG_10175		2447	0.407379	0.417227	-0.594353	0.980018	0.0438651	-0.368656	-0.103493	2.10389	-0.363514	-0.785883	0.490859	1.12387	1.12387	-0.785883
821			NCU04581		FGSG_02054		864	0.503738	1.81299	-0.246968	-1.23405	-0.35048	0.130812	-0.233344	-0.114121	-0.854217	-1.68218	0.0136244	1.11993	1.11993	-1.68218
822			NCU01426		FGSG_10101		279	3.40786	0.208565	-0.148474	-0.481323	-0.00104582	1.32841	-1.45148	-0.184612	-3.40891	1.11985	-1.30301	0.296711	1.11985	-3.40891
823			NCU05846		FGSG_05373		4262	0.345603	-1.05759	0.663954	-0.295752	0.140418	0.061748	1.34326	-0.376291	-0.205184	1.11934	0.679307	-0.0805392	1.11934	-0.205184
824			NCU02948		FGSG_01403		4440	0.351954	-1.35754	-0.0770284	0.212937	0.67682	-0.241233	0.0764472	0.130037	0.324866	1.11631	0.153476	-0.0829002	1.11631	-0.0829002
825			NCU02099		FGSG_09330		1472	0.605131	1.17009	-0.733642	0.143909	0.22301	2.2856	-1.9258	0.908697	-0.382121	1.11551	-1.19216	0.764788	1.11551	-1.19216
826			NCU09870		FGSG_08376		683	0.145609	0.912988	-0.805568	1.68532	-0.141292	0.00483899	0.309391	-0.225365	-0.286901	-0.908149	1.11496	-1.91068	1.11496	-1.91068
827			NCU03267		FGSG_11897		877	2.12998	-0.8709	1.48871	-1.09666	0.459865	-0.944394	0.112275	0.0181082	-1.67011	-0.0734942	-1.37644	1.11477	1.11477	-1.67011
828			NCU11201		FGSG_08922		1639	1.16699	-0.0918781	-0.247032	-0.227551	2.28149	0.376363	-1.35496	0.0519834	1.1145	0.468241	-1.10793	0.279534	1.1145	-1.10793
829			NCU01086		FGSG_10451		3338	-0.197228	-0.188411	0.324334	1.40984	-0.700673	-0.172536	0.0672621	2.52375	-0.503445	0.0158754	-0.257072	1.11391	1.11391	-0.503445
830			NCU02790		FGSG_01041		844	1.36674	0.95803	1.39862	-0.836386	0.550097	-0.40864	-0.310869	0.277308	-0.81664	-1.36667	-1.70949	1.11369	1.11369	-1.70949
831			NCU01279		FGSG_10376		1039	0.878478	-0.297347	1.05485	-0.747401	-0.62649	-0.0857577	0.541609	0.364519	-1.50497	0.211589	-0.513243	1.11192	1.11192	-1.50497
832			NCU02526		FGSG_01068		775	0.28873	-0.243127	-1.19538	0.291227	0.479067	0.868622	-2.98573	-0.124434	0.190337	1.11175	-1.79035	-0.41566	1.11175	-1.79035
833			NCU07318		FGSG_12827		4307	-0.877098	-0.913076	-0.0879792	-0.25325	0.23329	-0.792766	-0.26966	-0.0146307	1.11039	0.12031	-0.181681	0.23862	1.11039	-0.181681
834			NCU09193		FGSG_08494		2634	0.871427	0.0634466	1.12501	-0.0454926	0.155448	-0.462211	2.2352	-0.0178338	-0.715979	-0.525658	1.11019	0.0276589	1.11019	-0.715979
835			NCU03753		FGSG_07152		2212	-0.447619	0.577916	0.196577	-0.621419	0.106948	-0.290012	-0.16818	0.488074	0.554567	-0.867928	-0.364757	1.10949	1.10949	-0.867928
836			NCU06214		FGSG_02508		1689	-0.257878	0.601732	-0.544273	0.0793438	-0.354927	-0.484948	0.564943	0.150595	-0.0970496	-1.08668	1.10922	0.0712516	1.10922	-1.08668
837			NCU08485		FGSG_10870		2874	0.494803	0.359473	0.256432	-1.19343	-0.146645	-0.103882	0.284609	-0.0864829	-0.641448	-0.463355	0.0281774	1.10695	1.10695	-0.641448
838			NCU08968		FGSG_05049		1973	1.47251	0.0413776	-0.733669	0.210181	1.8794	-0.92062	0.372595	0.0748946	0.406897	-0.961997	1.10626	-0.135286	1.10626	-0.961997
839			NCU05978	WT	FGSG_09522		531	4.0894	-0.870946	2.44282	-1.83974	1.86789	0.233	3.1194	-0.734213	-2.22151	1.10395	0.676582	1.10553	1.10553	-2.22151
840			NCU06946		FGSG_05076		769	0.480384	1.57063	0.449746	-0.704892	0.530582	-0.221672	0.270389	0.39936	0.0501979	-1.7923	-0.179357	1.10425	1.10425	-1.7923
841			NCU06111		FGSG_07024		1102	1.32478	0.20494	0.0988387	-0.0592973	-0.118307	-0.397634	0.0164766	1.04492	-1.44309	-0.602575	-0.0823621	1.10422	1.10422	-1.44309
842			NCU09138		FGSG_04688		374	2.77703	0.0164318	-1.17598	0.791254	-0.0336647	-0.246003	-0.0733047	-0.441904	-2.8107	-0.262435	1.10268	-1.23316	1.10268	-2.8107
843			NCU05435		FGSG_04301		642	2.66791	-0.518804	-0.471103	1.49437	2.77257	-2.49363	0.622535	1.09087	0.10466	-1.97483	1.09364	-0.403493	1.09364	-1.97483
844			NCU06393		FGSG_06211		1262	0.123027	1.34826	-0.140663	-1.12563	-0.0719488	0.024672	0.0308355	-0.0322569	-0.194976	-1.32358	0.171498	1.09338	1.09338	-1.32358
845			NCU00336		FGSG_07262		327	0.417557	2.64928	-0.965307	0.26172	0.290505	-0.430088	0.127689	-0.0632982	-0.127052	-3.07937	1.093	-0.325018	1.093	-3.07937
846			NCU04630		FGSG_10162		1849	0.531373	-1.84507	1.1022	0.467473	-0.479059	-0.753168	1.69576	1.49002	-1.01043	1.0919	0.593562	1.02254	1.0919	-1.01043
847			NCU01737		FGSG_01439		4251	-0.0160812	0.134981	0.0521953	0.894336	0.0372643	-0.075212	0.0494609	1.98527	0.0533454	-0.210193	-0.00273441	1.09093	1.09093	-0.210193
848			NCU00771		FGSG_05735		2720	0.471884	0.339656	0.528976	-0.115152	-0.214492	0.0351979	0.0657985	0.974488	-0.686377	-0.304458	-0.463178	1.08964	1.08964	-0.686377
849			NCU07881		FGSG_05407		2700	0.420051	-0.226769	-0.633521	0.00923095	0.339369	0.862753	-1.32759	-0.150879	-0.080683	1.08952	-0.694072	-0.16011	1.08952	-0.694072
850			NCU05420		FGSG_01643		1247	0.0315887	1.38065	-0.2705	-0.95053	-0.148372	0.040009	-0.38712	0.136929	-0.179961	-1.34064	-0.11662	1.08746	1.08746	-1.34064
851			NCU00789		FGSG_09699		2605	-0.900323	0.515081	-0.0766146	-0.0360475	0.18678	-0.215535	0.202708	0.214112	1.0871	-0.730616	0.279322	0.250159	1.0871	-0.730616
852			NCU10012		FGSG_08605		2488	0.207808	-0.0128457	0.480007	-0.0443595	-0.564111	-0.264015	0.248731	1.0406	-0.771919	-0.251169	-0.231276	1.08496	1.08496	-0.771919
853			NCU06215		FGSG_02509		1988	-0.245956	-0.109783	0.823455	-0.53752	-0.246494	-0.152658	-0.129873	0.547226	-0.000537297	-0.0428749	-0.953329	1.08475	1.08475	-0.953329
854			NCU08233		FGSG_01701		1067	-0.391139	-0.718459	1.49447	0.466979	-1.86035	-0.497003	2.39445	1.55124	-1.46921	0.221456	0.899976	1.08426	1.08426	-1.46921
855			NCU08372		FGSG_05597		3217	0.541332	0.629866	-0.67091	2.24801	0.222709	0.0949233	0.410904	2.44134	-0.318624	-0.534943	1.08181	0.193324	1.08181	-0.534943
856			NCU05010		FGSG_07868		1413	-0.00449947	0.905368	-0.0672424	-0.183357	0.2473	-0.320845	0.250079	0.898209	0.251799	-1.22621	0.317321	1.08157	1.08157	-1.22621
857			NCU07531		FGSG_09681		1547	1.54295	-0.666067	0.552277	0.416315	0.385646	-0.154986	0.211905	1.49782	-1.1573	0.51108	-0.340372	1.0815	1.0815	-1.1573
858			NCU00580		FGSG_08585		1555	0.61818	1.10196	-1.35809	0.441887	-0.206401	-0.0518994	-0.276921	0.109919	-0.824581	-1.15385	1.08117	-0.331967	1.08117	-1.15385
859			NCU10035		FGSG_04394		440	2.36196	-0.350122	0.669249	-1.09003	-0.141208	-0.450034	0.296732	-0.00890115	-2.50317	-0.0999124	-0.372517	1.08113	1.08113	-2.50317
860			NCU04231		FGSG_10207		1458	0.0803284	-1.73374	0.0199297	0.821719	1.00347	-0.653368	0.238548	-0.378851	0.923142	1.08037	0.218619	-1.20057	1.08037	-1.20057
861			NCU00630		FGSG_00209		171	4.73951	-1.34548	0.490485	-1.08628	-0.190673	-0.56484	0.159997	-0.00655638	-4.93019	0.780643	-0.330487	1.07972	1.07972	-4.93019
862			NCU06390		FGSG_01943		290	3.63572	-0.962301	1.99554	-0.0731806	0.343838	0.116671	0.171279	0.44731	-3.29188	1.07897	-1.82426	0.52049	1.07897	-3.29188
863			NCU00282		FGSG_06699		199	0.485383	3.82445	0.243817	-0.264184	-0.0677303	-0.541329	0.510379	0.813782	-0.553113	-4.36578	0.266563	1.07797	1.07797	-4.36578
864			NCU11129		FGSG_05050		1946	-0.0133407	-0.234565	-0.0958464	-0.772541	0.845685	-0.760439	-1.07015	0.304747	0.859026	-0.525875	-0.974306	1.07729	1.07729	-0.974306
865			NCU01356		FGSG_10018		3016	1.57433	0.454902	0.148887	-0.670927	1.02258	-0.140732	-0.313257	0.406091	-0.551746	-0.595634	-0.462144	1.07702	1.07702	-0.595634
866			NCU01195		FGSG_07174		2810	-1.26406	0.162612	0.582789	1.87762	-1.9248	0.143249	1.6583	1.92892	-0.660734	-0.0193631	1.07551	0.0512952	1.07551	-0.660734
867			NCU05316		FGSG_03677		2359	0.588902	-0.134679	-0.627696	1.1204	0.442711	-0.951544	0.348154	2.194	-0.146191	-0.816865	0.97585	1.0736	1.0736	-0.816865
868			NCU11365		FGSG_02467		3157	-0.495677	0.412169	-0.188194	-0.597533	-0.145693	0.148365	-0.743015	0.475556	0.349983	-0.263803	-0.554821	1.07309	1.07309	-0.554821
869		F65	NCU00329	WT	FGSG_06651	limited numbers of perithecia, delayed development	37	17.8162	-1.14971	0.381758	-0.600495	1.54672	-0.0860329	-0.0100863	0.471925	-16.2694	1.06368	-0.391844	1.07242	1.07242	-16.2694
870			NCU06616	WT	FGSG_01823		897	-1.45298	2.26749	-1.35281	-0.486512	-0.381484	0.611322	-1.66243	-0.701909	1.07149	-1.65617	-0.309619	-0.215397	1.07149	-1.65617
871			NCU02888		FGSG_02286		3768	0.322493	0.253408	-0.664166	-0.737959	0.558976	0.226501	-1.03615	0.333521	0.236483	-0.0269065	-0.371988	1.07148	1.07148	-0.371988
872			NCU04381		FGSG_09590		323	1.19415	2.89734	0.362605	-1.38385	0.0725403	-0.201696	0.890691	-0.316036	-1.12161	-3.09903	0.528086	1.06782	1.06782	-3.09903
873		F31	NCU04179	perithecia on WT side when crossed with WT*	FGSG_13123		1337	0.19852	-1.46038	-0.632892	-1.62754	-1.0788	-0.392672	-1.31378	-0.843406	-1.27732	1.06771	-0.680889	0.784138	1.06771	-1.27732	0.0751737	0.032997
874			NCU03416		FGSG_01457		713	2.18482	-0.579795	-0.479912	0.726091	1.94982	-2.44849	-0.0174114	1.79318	-0.235002	-1.86869	0.462501	1.06709	1.06709	-1.86869
875			NCU03133		FGSG_04929		2444	0.521122	0.231267	-0.98778	0.258167	-0.265732	-0.32638	0.076585	0.110363	-0.786854	-0.557647	1.06436	-0.147804	1.06436	-0.786854
876			NCU00004		FGSG_02572		1682	0.809265	-0.0636205	0.0682574	0.0826597	-0.283385	0.104572	-0.284974	1.14522	-1.09265	0.168192	-0.353232	1.06256	1.06256	-1.09265
877			NCU03913		FGSG_08622		2449	0.441023	-0.806162	-0.376878	0.521281	0.527012	0.254947	-1.16238	1.026	0.0859889	1.06111	-0.785505	0.504719	1.06111	-0.785505
878			NCU03142		FGSG_01413		3148	-0.298278	0.0153954	0.160268	0.326004	-0.163844	-0.274064	1.22086	-0.231751	0.134434	-0.289459	1.06059	-0.557754	1.06059	-0.557754
879			NCU03646		FGSG_04434		433	2.52508	-0.301576	0.352973	-1.61613	-0.0142327	-0.871129	1.37014	-0.557786	-2.53931	-0.569553	1.01717	1.05835	1.05835	-2.53931
880			NCU04154		FGSG_13119		3729	0.586275	0.472728	-0.110847	-0.0168429	0.476013	0.089752	0.945375	-0.182754	-0.110262	-0.382976	1.05622	-0.165911	1.05622	-0.382976
881		F28	NCU09176	WT*	FGSG_10872		3986	1.48078	-0.15763	-0.685389	2.20725	2.53656	-0.00700893	-0.500677	1.90368	1.05577	0.150622	0.184712	-0.303562	1.05577	-0.303562
882			NCU06625		FGSG_13829		4488	0.053321	-1.52862	0.941391	1.10611	0.60689	-1.07601	1.42686	2.16057	0.553569	0.452602	0.485466	1.05447	1.05447	0.452602
883			NCU01380		FGSG_06087		573	1.6194	-1.22989	-0.346412	-1.0945	-0.491407	-1.32547	-0.255187	-0.0400558	-2.11081	-0.0955828	0.0912246	1.05445	1.05445	-2.11081
884			NCU03072		FGSG_07098		1243	1.01048	1.20775	-0.017404	-0.216145	0.0266572	-0.134135	-0.198064	0.837824	-0.98382	-1.34188	-0.18066	1.05397	1.05397	-1.34188
885			NCU09103		FGSG_08809		39	16.7761	-1.0589	1.05639	0.331515	1.13438	-0.18271	0.0815677	1.38322	-15.6417	0.876194	-0.974821	1.05171	1.05171	-15.6417
886			NCU02009		FGSG_13347		4472	-0.397722	-0.109935	0.978841	-1.84806	-0.0437479	-0.049791	0.977934	-0.79645	0.353974	0.0601445	-0.000907284	1.05161	1.05161	-0.000907284
887			NCU09894		FGSG_01332		742	0.404112	1.45588	-0.914553	0.068996	-0.0370352	-0.367279	0.136789	-0.162965	-0.441147	-1.82316	1.05134	-0.231961	1.05134	-1.82316
888			NCU00080		FGSG_06717		1523	1.57235	0.114438	1.03148	-0.47655	0.401801	-0.00408345	0.0211094	0.568913	-1.17055	-0.118521	-1.01038	1.04546	1.04546	-1.17055
889			NCU02934		FGSG_04888		388	0.778149	0.890399	-1.64961	3.02452	0.46453	0.254326	-0.604364	0.29065	-0.313619	-0.636073	1.04524	-2.73387	1.04524	-2.73387
890			NCU04196		FGSG_05964		1339	1.22047	0.401972	-0.108615	0.391882	-0.0561618	-0.11553	0.338551	1.43701	-1.27663	-0.517502	0.447166	1.04513	1.04513	-1.27663
891			NCU05196		FGSG_09768		2577	-0.392272	0.568721	-0.567827	-0.0183609	0.650609	-0.170943	-0.373942	0.028537	1.04288	-0.739664	0.193886	0.0468979	1.04288	-0.739664
892			NCU00032		FGSG_06691		138	5.6412	-0.961799	0.280336	0.327816	-0.152695	0.0810139	0.0473456	0.122608	-5.7939	1.04281	-0.23299	-0.205209	1.04281	-5.7939
893			NCU09106		FGSG_01275		449	2.52198	1.85209	0.17721	0.0726189	0.0415496	-0.00292287	-0.339384	1.11462	-2.48043	-1.85501	-0.516593	1.042	1.042	-2.48043
894			NCU06260		FGSG_06951		420	2.3405	-0.297287	0.415871	0.566593	-0.258841	-0.10764	0.126336	1.60838	-2.59934	0.189647	-0.289535	1.04178	1.04178	-2.59934
895			NCU04112		FGSG_12021		909	1.26277	-0.346411	0.31028	-0.237189	-0.378933	0.0859285	-0.134166	0.803373	-1.6417	0.432339	-0.444446	1.04056	1.04056	-1.6417
896			NCU04695		FGSG_04216		4197	1.46978	-0.917793	0.461342	0.994908	2.50824	-0.972025	0.227834	1.74236	1.03847	-0.0542319	-0.233508	0.747448	1.03847	-0.233508
897			NCU01776		FGSG_00845		3598	0.342335	0.0859931	-0.618923	0.069399	1.37956	-0.0996155	-0.760624	-0.353036	1.03722	-0.185609	-0.141702	-0.422435	1.03722	-0.422435
898			NCU06892		FGSG_05493		4065	-0.00701131	0.0399826	-0.672723	0.0461292	1.02882	-0.117966	-0.764719	-0.23025	1.03583	-0.157949	-0.0919957	-0.276379	1.03583	-0.276379
899			NCU01267		FGSG_05896		850	1.91235	-0.281893	0.754039	-0.457152	0.209536	-0.860059	1.06859	0.576201	-1.70282	-0.578166	0.314547	1.03335	1.03335	-1.70282
900			NCU05849	WT	FGSG_02458		1094	0.811506	1.19549	0.10609	0.486613	0.390344	-0.252447	0.654258	1.51965	-0.421163	-1.44794	0.548169	1.03304	1.03304	-1.44794
901			NCU09657		FGSG_04184		1653	0.924805	0.911126	0.104745	0.637098	0.900911	-0.191969	-0.28315	1.66953	-0.0238944	-1.1031	-0.387895	1.03243	1.03243	-1.1031
902			NCU08117		FGSG_00503		1875	2.09031	0.549846	0.240348	-0.851327	1.08896	-0.424344	-0.144861	0.180166	-1.00134	-0.974191	-0.385209	1.03149	1.03149	-1.00134
903			NCU07078		FGSG_08756		567	2.04611	0.116357	0.282854	-1.17823	-0.0774688	-0.149252	-0.0190748	-0.147691	-2.12358	-0.265608	-0.301929	1.03054	1.03054	-2.12358
904			NCU09162		FGSG_02701		707	0.13422	2.19949	-1.15514	1.20042	0.106389	0.319844	-0.125111	0.209501	-0.0278312	-1.87965	1.03002	-0.990916	1.03002	-1.87965
905			NCU08330		FGSG_09552		1867	0.279317	-0.699376	0.30997	-0.112098	-0.429211	0.330532	-0.69377	-0.0177309	-0.708527	1.02991	-1.00374	0.0943673	1.02991	-1.00374
906			NCU08880		FGSG_02032		136	-0.477865	5.74411	-0.495515	0.942354	0.551597	-0.137327	0.220996	1.77213	1.02946	-5.88143	0.71651	0.829779	1.02946	-5.88143
907			NCU03268		FGSG_01091		2440	0.30723	0.826733	-0.0984143	-0.95894	-0.480249	0.239741	-0.648587	0.0698087	-0.787479	-0.586992	-0.550172	1.02875	1.02875	-0.787479
908			NCU11353		FGSG_05507		899	0.62488	0.222985	-1.19649	0.0822819	0.567321	1.24987	-2.84962	0.208269	-0.0575597	1.02688	-1.65313	0.125987	1.02688	-1.65313
909			NCU05686		FGSG_02720		882	0.550046	0.195371	-1.40968	-0.260243	0.952754	1.2221	-3.07851	-0.258976	0.402709	1.02673	-1.66883	0.0012661	1.02673	-1.66883
910			NCU08951		FGSG_10304		3119	0.19195	0.341222	-1.26261	0.573094	0.222278	-0.225628	-0.237078	0.397906	0.0303281	-0.566849	1.02553	-0.175188	1.02553	-0.566849
911			NCU01989		FGSG_08504		3321	0.976027	-0.0911026	-0.100304	0.78982	0.728061	-0.0559587	-0.607596	1.81474	-0.247966	0.0351439	-0.507292	1.02492	1.02492	-0.507292
912			NCU10933		FGSG_00956		843	0.928718	-0.448621	0.168428	0.52316	0.0401721	-2.15835	0.242194	1.54605	-0.888546	-1.70973	0.0737662	1.02289	1.02289	-1.70973
913			NCU06799		FGSG_01564		2531	1.00685	0.121271	-0.367187	0.117537	1.15444	-0.483749	0.655243	-0.637654	0.147583	-0.60502	1.02243	-0.755191	1.02243	-0.755191
914			NCU09025		FGSG_06078		1672	1.80672	-0.236976	0.719681	-0.991745	0.710981	-0.116246	-0.0725238	0.0292874	-1.09574	0.12073	-0.792205	1.02103	1.02103	-1.09574
915			NCU01595		FGSG_01446		1893	0.618614	0.248333	-0.490904	0.62442	0.358886	-0.746622	0.530118	1.46675	-0.259728	-0.994955	1.02102	0.842333	1.02102	-0.994955
916			NCU07157		FGSG_09985		340	1.33057	2.98734	-0.37949	-0.440182	0.312571	-0.00531629	-0.013304	0.57966	-1.018	-2.99265	0.366186	1.01984	1.01984	-2.99265
917			NCU09325		FGSG_01249		197	5.50061	-1.46961	0.194278	-0.207116	1.09144	-0.450466	-0.0400264	-0.125351	-4.40917	1.01914	-0.234304	0.0817649	1.01914	-4.40917
918			NCU11480		FGSG_02308		4025	0.576521	-0.43123	0.380965	-1.2199	1.59443	-0.258608	0.333467	-1.5124	1.01791	0.172623	-0.0474984	-0.292501	1.01791	-0.292501
919			NCU01570		FGSG_04358		2887	0.71445	-0.36435	0.392501	0.360108	0.0768436	-0.490559	0.279771	1.37707	-0.637606	-0.126208	-0.112731	1.01696	1.01696	-0.637606
920			NCU06652		FGSG_10200		840	-0.107356	-1.10276	1.43257	-0.22554	0.908243	-0.33357	-0.283439	-0.00439326	1.0156	0.769191	-1.716	0.221146	1.0156	-1.716
921			NCU05423		FGSG_04308		2366	0.901638	-0.232125	0.345894	0.0431007	0.0888068	-0.516633	0.111289	1.05866	-0.812831	-0.284508	-0.234604	1.01556	1.01556	-0.812831
922			NCU09071		FGSG_08635	aborted in ascus development (Wang et al, 2011)	335	1.52545	2.9262	0.024908	-0.151522	0.0129825	-0.109234	0.202332	0.862104	-1.51247	-3.03543	0.177424	1.01363	1.01363	-3.03543
923			NCU04275		FGSG_10158		944	0.983496	1.28023	-0.068765	0.0952344	-0.619844	0.173193	-0.152282	1.10867	-1.60334	-1.10704	-0.0835169	1.01343	1.01343	-1.60334
924			NCU03141		FGSG_02073		2195	0.986036	-0.823576	0.323072	-0.13644	0.113723	0.188245	0.343893	0.00563532	-0.872313	1.01182	0.0208215	0.142075	1.01182	-0.872313
925			NCU05999		FGSG_08771		165	5.40897	-1.12395	0.785164	0.479923	0.311341	-0.112149	0.461323	0.0137254	-5.09763	1.0118	-0.323842	-0.466198	1.0118	-5.09763
926			NCU09349		FGSG_04350		1272	0.669582	0.583238	-0.848438	0.289292	0.865342	-0.735978	0.163094	-0.0192339	0.195759	-1.31922	1.01153	-0.308526	1.01153	-1.31922
927			NCU07281		FGSG_05843		3935	-0.866952	0.375418	-0.441653	-0.177834	0.144493	0.364199	-0.761941	0.046139	1.01145	-0.0112196	-0.320287	0.223973	1.01145	-0.320287
928			NCU06245		FGSG_06693		1936	1.11547	-0.180059	0.963366	-1.16965	0.137616	0.108613	0.424535	-0.159612	-0.977853	0.288672	-0.538831	1.01004	1.01004	-0.977853
929			NCU10011		FGSG_08377		2160	-0.67972	0.0156343	-0.16675	0.499289	-1.56297	0.68498	-0.49151	1.509	-0.88325	0.669346	-0.32476	1.00971	1.00971	-0.88325
930			NCU09161		FGSG_02702		2452	-1.23444	1.05842	-0.575967	0.455245	-0.225761	0.273902	-0.130932	-0.0797049	1.00868	-0.784514	0.445035	-0.53495	1.00868	-0.784514
931			NCU11325		FGSG_00747		2211	0.6137	0.401702	-0.977971	0.504478	-0.194659	0.0532746	0.030651	-0.363961	-0.808359	-0.348427	1.00862	-0.868439	1.00862	-0.868439
932			NCU05016		FGSG_04798		3033	0.158979	-1.06527	-0.478813	0.324559	-0.433078	-0.0570365	-0.280207	0.252177	-0.592058	1.00824	0.198606	-0.0723823	1.00824	-0.592058
933			NCU04538		FGSG_02925		2131	2.87179	-0.316219	-0.238842	2.66767	1.97452	0.687668	-1.09029	3.45667	-0.897276	1.00389	-0.851445	0.789001	1.00389	-0.897276
934			NCU03988		FGSG_09866		3685	0.194314	0.142682	-0.586829	0.0726621	1.19788	-0.180039	-0.503753	-0.324447	1.00356	-0.322721	0.0830761	-0.397109	1.00356	-0.397109
935			NCU10622		FGSG_09427		2104	0.365162	0.688274	0.840582	-0.1083	-0.246043	-0.222199	1.84411	0.0314775	-0.611205	-0.910472	1.00353	0.139777	1.00353	-0.910472
936			NCU08045		FGSG_05066		1674	-0.553385	-1.26505	0.771875	-0.0507329	-1.64837	-0.261552	0.190341	-0.0288919	-1.09499	1.00349	-0.581534	0.021841	1.00349	-1.09499
937			NCU04787		FGSG_08381		1922	0.811807	0.869889	-0.903756	0.127996	0.969907	-0.112622	0.0984497	0.245318	0.158101	-0.982511	1.00221	0.117322	1.00221	-0.982511
938			NCU05554		FGSG_08335		4121	0.213763	0.180131	-0.569008	0.0536695	1.21484	-0.0797755	-0.650974	-0.171071	1.00108	-0.259907	-0.0819665	-0.224741	1.00108	-0.259907
939			NCU06187		FGSG_09185		2351	-0.655996	1.17272	-1.17263	0.0328899	0.344647	0.353755	-1.73055	-0.276398	1.00064	-0.818969	-0.557928	-0.309288	1.00064	-0.818969
940		N52	NCU04314	WT*	FGSG_09906		1316	-0.112323	0.342544	-0.985094	0.139567	-0.0195957	1.34255	-2.27389	0.122213	0.0927274	1	-1.2888	-0.0173536	1	-1.2888
941			NCU02748		FGSG_00436		2455	0.57607	0.504196	-1.02054	0.0553247	-0.0627803	-0.278834	-0.0213768	-0.00105941	-0.63885	-0.78303	0.999162	-0.0563841	0.999162	-0.78303
942			NCU03650		FGSG_05904		360	-0.202001	3.10684	-0.767998	0.521555	-0.228419	0.227801	-0.923727	1.52021	-0.0264183	-2.87904	-0.155729	0.998655	0.998655	-2.87904
943			NCU06843		FGSG_06289		3354	0.0267943	0.374293	-0.51773	0.0444476	1.02368	-0.123196	-0.51559	-0.27921	0.996889	-0.497489	0.00213903	-0.323657	0.996889	-0.497489
944			NCU04228		FGSG_10257		1345	1.12582	-0.857118	0.0117815	-0.492197	-0.147644	0.137771	-0.663942	-0.134764	-1.27347	0.994889	-0.675724	0.357433	0.994889	-1.27347
945			NCU04155		FGSG_13120		1517	1.02339	0.83884	-0.635939	0.96383	-0.149133	-0.260957	0.358944	1.59029	-1.17253	-1.0998	0.994883	0.626463	0.994883	-1.17253
946			NCU09528		FGSG_05124		1989	0.70911	0.648369	-1.14923	0.373788	-0.243679	0.132823	-0.1549	0.25222	-0.952789	-0.515546	0.994327	-0.121568	0.994327	-0.952789
947			NCU01225		FGSG_02029		2637	0.410808	0.28727	-0.0109687	0.412939	-0.303541	-0.0295061	0.0508686	1.40557	-0.714348	-0.316776	0.0618374	0.992635	0.992635	-0.714348
948			NCU02624		FGSG_01000		2071	-0.563727	0.343491	-1.09859	0.42547	-0.653427	0.681796	-2.01975	1.41731	-0.0896995	0.338305	-0.921155	0.991844	0.991844	-0.921155
949			NCU05987		FGSG_09486		741	1.10135	1.58361	-0.0592308	-0.292586	0.571763	-0.239902	-0.0576504	0.699217	-0.529591	-1.82352	0.00158044	0.991803	0.991803	-1.82352
950			NCU01769	WT*	FGSG_07531		127	5.49278	-0.551368	-0.237482	-0.545815	-0.690214	0.439502	-0.856329	-0.761259	-6.18299	0.990869	-0.618847	-0.215444	0.990869	-6.18299
951			NCU08824		FGSG_09776		3681	-0.387488	-0.207941	0.263195	0.801736	-0.784821	-0.113308	-0.0275099	1.79215	-0.397333	0.0946328	-0.290704	0.990414	0.990414	-0.397333
952			NCU05553		FGSG_08334		3399	0.47455	0.262368	0.622693	-0.722769	0.215365	-0.119767	0.135339	0.267142	-0.259186	-0.382135	-0.487355	0.989911	0.989911	-0.487355
953			NCU05819		FGSG_08423		339	4.84739	0.106017	0.872137	-1.07535	1.85295	0.361246	0.588276	-0.0874688	-2.99444	0.255229	-0.28386	0.987883	0.987883	-2.99444
954		N42	NCU02568	WT*	FGSG_00908		2922	0.939552	0.0116889	0.823351	-0.108767	0.311461	0.0198998	1.81081	-0.0113637	-0.628092	0.00821094	0.987457	0.097403	0.987457	-0.628092
955			NCU04826		FGSG_09227		398	2.71118	-1.36785	1.42641	-0.939773	0.0403459	-0.380652	0.228668	-0.337537	-2.67083	0.987198	-1.19774	0.602236	0.987198	-2.67083
956			NCU07997		FGSG_09560		1367	1.13414	-1.12236	-0.225431	0.0991403	-0.125695	-0.136212	0.0374384	-0.243313	-1.25984	0.986146	0.26287	-0.342454	0.986146	-1.25984
957			NCU04646		FGSG_01839		1275	0.0212355	0.303509	0.317502	-0.669756	-0.413261	-1.01339	0.236132	0.316226	-0.434496	-1.3169	-0.08137	0.985982	0.985982	-1.3169
958			NCU02516		FGSG_08907		3660	-0.211829	-0.566122	0.256152	-0.396194	0.773577	-0.972318	0.36863	-0.189677	0.985406	-0.406196	0.112478	0.206517	0.985406	-0.406196
959			NCU07398		FGSG_06866		511	1.70113	-0.841096	0.823218	0.0274685	-0.585751	0.14364	0.408658	0.0510013	-2.28688	0.984737	-0.41456	0.0235328	0.984737	-2.28688
960			NCU07472		FGSG_01233		125	1.23109	6.11769	0.186659	-0.6882	-0.378505	-0.156342	0.0280692	0.296106	-1.60959	-6.27403	-0.15859	0.984306	0.984306	-6.27403
961			NCU02063		FGSG_06865		2450	0.644255	0.448453	-0.205257	0.222617	-0.140923	0.270046	-0.520333	1.20666	-0.785178	-0.178408	-0.315077	0.98404	0.98404	-0.785178
962			NCU04809		FGSG_12396		3010	-0.605125	0.329813	-0.992824	0.909947	0.378415	0.0399804	-0.0760147	0.31354	0.98354	-0.289833	0.916809	-0.596407	0.98354	-0.596407
963			NCU08278		FGSG_06222		1422	0.298488	0.483072	-0.93128	0.350382	0.587445	-0.736295	0.0515631	0.231253	0.288957	-1.21937	0.982843	-0.11913	0.982843	-1.21937
964			NCU01680		FGSG_01425		2550	-0.15601	-0.341025	-0.546148	0.703332	0.825773	-1.09133	-0.207413	0.895786	0.981784	-0.750303	0.338735	0.192454	0.981784	-0.750303
965			NCU00936		FGSG_04196		2664	-0.912884	-0.362626	-0.0387707	0.763504	0.0684202	-0.118856	0.863597	0.05794	0.981304	0.24377	0.902367	-0.705564	0.981304	-0.705564
966			NCU08029		FGSG_04272		2587	0.63183	0.513143	-0.0106393	0.148219	-0.105203	-0.0413543	-0.320951	1.12839	-0.737033	-0.554497	-0.310312	0.980172	0.980172	-0.737033
967			NCU04088		FGSG_09534		948	1.44415	-0.248166	0.582181	-0.0923613	-0.156672	0.731923	-0.242136	-0.049748	-1.60082	0.980089	-0.824317	0.0426133	0.980089	-1.60082
968			NCU03246		FGSG_00543		718	1.97528	0.567855	-0.0860348	-0.202492	0.115185	0.137561	-0.486521	0.777215	-1.86009	-0.430293	-0.400487	0.979707	0.979707	-1.86009
969			NCU03092		FGSG_11878		570	0.260285	2.13445	-0.870298	0.315647	0.399754	0.02162	0.108463	0.600996	0.139469	-2.11283	0.978761	0.285349	0.978761	-2.11283
970			NCU05807		FGSG_09872		1139	0.563528	0.420745	-0.70586	0.400617	0.11383	1.39921	-2.1214	0.705676	-0.449697	0.978464	-1.41554	0.305059	0.978464	-1.41554
971			NCU03863		FGSG_10022		3264	1.95349	-2.10938	0.0491216	0.424331	2.07324	-1.1312	-0.474911	0.471472	0.11975	0.978188	-0.524033	0.0471405	0.978188	-0.524033
972			NCU10069		FGSG_00681		364	1.16045	-0.172599	-1.61737	2.88116	-0.487437	0.109675	-0.639424	0.0347575	-1.64789	0.282274	0.977948	-2.84641	0.977948	-2.84641
973			NCU07883		FGSG_05408		1045	1.53636	-0.413209	0.694116	-1.19383	0.0369052	-0.0842023	0.00623737	-0.217949	-1.49945	0.329007	-0.687878	0.975884	0.975884	-1.49945
974			NCU06005		FGSG_03247		308	5.10591	-1.16888	0.408623	-1.00294	1.94826	-1.61533	0.547026	-0.027116	-3.15765	-0.446453	0.138403	0.975821	0.975821	-3.15765
975			NCU08027		FGSG_04270		1591	1.15629	0.0560346	-0.378621	0.00959801	0.018099	1.03012	-1.30658	0.00024648	-1.13819	0.97409	-0.927959	-0.00935153	0.97409	-1.13819
976			NCU06837		FGSG_00331		923	1.47557	-0.254928	0.156928	-0.367132	-0.146071	-0.364873	0.769563	0.606091	-1.62164	-0.109945	0.612635	0.973223	0.973223	-1.62164
977			NCU01753		FGSG_09141		2710	-0.212051	-0.350709	0.195084	-0.95823	-0.239783	-0.319293	-0.494486	0.0149672	-0.0277318	0.0314166	-0.689571	0.973197	0.973197	-0.689571
978			NCU06180		FGSG_05592		2035	1.08886	-0.13199	0.0310904	0.141278	0.150578	-0.294026	0.163666	1.11219	-0.938283	-0.162036	0.132575	0.970914	0.970914	-0.938283
979			NCU05810		FGSG_09870		2780	0.0749765	0.513333	-0.517992	0.0434901	1.04576	-0.155785	-0.604156	-0.143627	0.970787	-0.669118	-0.0861633	-0.187117	0.970787	-0.669118
980			NCU07820		FGSG_11475		3440	0.319897	0.60358	0.631587	-0.55579	1.12669	0.629089	1.60185	-1.03052	0.806789	0.0255088	0.970262	-0.474729	0.970262	-0.474729
981			NCU09214		FGSG_00586		2001	0.783072	-1.04631	0.487182	-0.154687	-0.121839	-0.0771692	1.08519	-1.10463	-0.904911	0.969137	0.59801	-0.94994	0.969137	-0.94994
982			NCU06432		FGSG_07292		3657	-0.0597133	0.218133	-0.54905	-0.128799	0.909347	-0.18866	-0.585191	-0.459312	0.96906	-0.406793	-0.0361409	-0.330513	0.96906	-0.406793
983			NCU07011		FGSG_05081		902	0.9725	0.168183	-0.924446	0.340081	1.25821	-1.48289	0.044488	0.486548	0.285712	-1.65108	0.968934	0.146467	0.968934	-1.65108
984			NCU02729		FGSG_00449		1059	0.63359	1.34115	-0.780351	-0.0484553	0.201363	-0.136842	0.188489	-0.0162525	-0.432227	-1.47799	0.96884	0.0322027	0.96884	-1.47799
985			NCU06217		FGSG_02511		1188	0.524756	1.31927	-1.20145	0.206459	0.803953	-0.0540517	-0.232654	0.14927	0.279197	-1.37332	0.968798	-0.0571886	0.968798	-1.37332
986			NCU02486		FGSG_02199		2123	0.821095	-1.36475	1.11891	-0.700886	-0.0783521	-0.39677	1.39527	-0.595431	-0.899447	0.967984	0.276361	0.105456	0.967984	-0.899447
987			NCU03057		FGSG_03942		2454	0.622158	-0.927493	0.647968	0.271215	-0.161574	0.0385844	-0.0632807	0.145442	-0.783732	0.966077	-0.711249	-0.125773	0.966077	-0.783732
988			NCU04602		FGSG_10236		1118	0.642953	0.233405	0.128399	-0.472613	-0.783049	-0.00253872	-0.63509	0.493041	-1.426	-0.235943	-0.763488	0.965654	0.965654	-1.426
989			NCU04415		FGSG_11602		4265	1.26118	0.0931945	0.338003	0.484185	2.22626	-0.029262	0.133841	1.26728	0.965084	-0.122456	-0.204162	0.783095	0.965084	-0.204162
990			NCU08231		FGSG_02680		90	7.55758	-1.55244	-0.107174	0.0793105	-0.455356	-0.588938	0.000424312	-0.0771165	-8.01294	0.963503	0.107598	-0.156427	0.963503	-8.01294
991			NCU09474		FGSG_06018		2638	0.147778	0.339391	0.00611047	0.377429	-0.117711	-0.373754	0.0712186	1.34092	-0.265489	-0.713145	0.0651081	0.963492	0.963492	-0.713145
992			NCU04729		FGSG_08397		2693	0.947365	-1.16569	0.601913	0.201128	0.251561	-0.204999	0.149076	-0.214863	-0.695803	0.960692	-0.452837	-0.415991	0.960692	-0.695803
993			NCU02007		FGSG_00264		2695	-0.00959446	-0.0622072	-0.723131	0.424021	-0.705109	-0.361638	0.237209	-0.184339	-0.695514	-0.299431	0.960339	-0.608359	0.960339	-0.695514
994			NCU04423		FGSG_00985		671	0.0847966	2.12362	0.0450764	-0.132727	-0.118193	0.187566	-0.0752187	0.825666	-0.202989	-1.93606	-0.120295	0.958393	0.958393	-1.93606
995			NCU00489		FGSG_05433		3658	0.0329777	0.137378	-0.538332	0.0902611	0.991149	-0.152805	-0.410164	-0.31636	0.958172	-0.290183	0.128168	-0.406621	0.958172	-0.406621
996			NCU10049		FGSG_13550		711	2.26976	0.144775	0.316622	-0.437014	0.397526	-0.69434	0.639442	0.520709	-1.87223	-0.839116	0.32282	0.957723	0.957723	-1.87223
997			NCU01324		FGSG_01909		1703	1.19672	-0.495476	0.452257	-0.223819	0.117424	0.461664	-0.52301	-0.155739	-1.07929	0.957139	-0.975267	0.0680806	0.957139	-1.07929
998			NCU05123		FGSG_00126		1363	2.29363	-0.797262	-0.434891	0.510853	1.2582	-2.05918	0.519155	0.23096	-1.03544	-1.26191	0.954045	-0.279893	0.954045	-1.26191
999			NCU03628		FGSG_06788		1346	0.309011	1.0094	-0.631046	0.00694036	0.217186	-0.263616	0.322338	-0.119298	-0.091825	-1.27302	0.953384	-0.126239	0.953384	-1.27302
1000			NCU09335		FGSG_04452		236	3.52552	-1.27662	0.343703	-0.436305	-0.3488	-0.324423	0.107994	0.0667551	-3.87432	0.952197	-0.235709	0.503061	0.952197	-3.87432
1001			NCU08141		FGSG_10499		299	3.90403	-0.760356	0.924563	-0.837605	0.680458	0.131973	-0.230294	0.114286	-3.22357	0.892329	-1.15486	0.951892	0.951892	-3.22357
1002			NCU04426		FGSG_04947		965	1.00239	-0.0889444	0.594962	-1.23042	-0.579979	-0.0420059	0.169325	-0.280652	-1.58237	0.0469384	-0.425637	0.949766	0.949766	-1.58237
1003			NCU07712		FGSG_09766		1088	0.570724	1.0181	-0.6156	0.16654	0.686701	-0.434633	0.3337	0.264151	0.115977	-1.45273	0.949301	0.0976108	0.949301	-1.45273
1004			NCU03116		FGSG_01497		1429	1.84252	0.367364	0.745364	-1.03742	0.626932	-0.321921	0.137001	-0.088403	-1.21559	-0.689285	-0.608363	0.949014	0.949014	-1.21559
1005			NCU07414		FGSG_06825		3752	0.160494	0.00561304	-0.54612	-0.191951	-0.215209	-0.222001	0.402506	0.0491737	-0.375704	-0.227614	0.948626	0.241125	0.948626	-0.375704
1006			NCU00979	WT*	FGSG_05605		3111	0.138592	0.14629	-0.607346	-0.106886	1.08699	-0.0769129	-0.944396	-0.676166	0.948397	-0.223203	-0.33705	-0.56928	0.948397	-0.56928
1007			NCU06443		FGSG_13109		1581	0.489019	0.226078	-0.143081	-0.0793519	-0.605617	1.17295	-1.28804	0.583809	-1.09464	0.946877	-1.14496	0.66316	0.946877	-1.14496
1008			NCU08927		FGSG_10374		2157	-0.175832	0.189433	-0.342209	-0.240423	-0.461391	0.331901	-1.22709	0.706445	-0.285559	0.142468	-0.884884	0.946868	0.946868	-0.884884
1009			NCU09317		FGSG_11781		2241	0.506765	0.675972	0.134764	0.455299	-0.35293	0.109135	0.0546753	1.40182	-0.859695	-0.566838	-0.0800883	0.946522	0.946522	-0.859695
1010			NCU04444		FGSG_05691		3849	0.643545	0.329956	0.177293	-1.1189	0.369475	-0.016759	0.0717627	-0.172872	-0.27407	-0.346715	-0.10553	0.946031	0.946031	-0.346715
1011			NCU06669		FGSG_13670		2840	1.25685	0.438099	0.951378	0.104239	0.603763	1.12426	1.8973	0.225326	-0.653089	0.686163	0.945922	0.121087	0.945922	-0.653089
1012			NCU07711		FGSG_13641		2915	0.177217	0.466499	0.124069	0.575319	0.222457	-0.163147	-0.280507	1.52048	0.0452401	-0.629646	-0.404575	0.94516	0.94516	-0.629646
1013			NCU09215		FGSG_00585		1207	1.28413	-1.06497	0.450343	-0.168336	-0.0767058	-0.120031	0.114035	-0.004058	-1.36083	0.944935	-0.336309	0.164278	0.944935	-1.36083
1014			NCU05129		FGSG_12934		1937	0.880545	-0.673339	0.138286	0.234645	-0.0967568	0.270653	-0.199701	-0.00196367	-0.977302	0.943992	-0.337987	-0.236609	0.943992	-0.977302
1015			NCU02690		FGSG_11912		1143	2.90219	-0.676172	0.907864	0.572205	1.78089	0.26715	-0.501881	1.11279	-1.12129	0.943322	-1.40975	0.540586	0.943322	-1.40975
1016			NCU03752		FGSG_07151		1929	0.190539	0.620743	0.554979	-1.08485	-0.364646	-0.359514	0.36635	-0.141609	-0.555186	-0.980258	-0.188629	0.943242	0.943242	-0.980258
1017			NCU06306		FGSG_05013		54	0.267701	10.8787	0.21161	-0.947141	0.403484	-0.666293	0.709832	-0.00431896	0.135783	-11.545	0.498221	0.942822	0.942822	-11.545
1018			NCU05128		FGSG_10910		1132	2.35451	0.197253	0.179382	-0.217143	0.937176	0.241577	-0.133375	0.725509	-1.41734	0.0443241	-0.312757	0.942652	0.942652	-1.41734
1019			NCU07017		FGSG_05637		2445	0.950698	-1.24776	0.265758	-0.193442	0.164411	-0.305868	-0.200442	-0.775204	-0.786287	0.941888	-0.4662	-0.581763	0.941888	-0.786287
1020		N35	NCU00586	WT	FGSG_08692		4039	0.613512	0.00809909	0.263117	0.579053	1.55367	0.644319	-0.0244606	1.32851	0.940161	0.63622	-0.287578	0.749453	0.940161	-0.287578
1021			NCU03105		FGSG_00675		1466	1.4183	-0.0706864	0.261474	-0.519804	0.222949	-0.239599	0.0102302	0.418751	-1.19535	-0.168913	-0.251244	0.938555	0.938555	-1.19535
1022			NCU07705		FGSG_05068		207	4.10832	-1.04206	1.12477	-0.190252	-0.171755	-0.103583	0.872061	-0.142053	-4.28007	0.938481	-0.252708	0.0481992	0.938481	-4.28007
1023			NCU01198		FGSG_07008		721	1.99943	-0.636291	0.581483	0.362868	0.144274	-0.693817	0.199589	1.30069	-1.85516	-0.0575262	-0.381894	0.937824	0.937824	-1.85516
1024			NCU00558		FGSG_13293		1303	1.53579	-0.796789	0.22694	0.192085	0.241299	0.140508	0.24621	0.442394	-1.2945	0.937297	0.0192701	0.250309	0.937297	-1.2945
1025			NCU05257		FGSG_09047		1327	0.475877	1.53141	-1.20938	0.213701	0.197807	2.46863	-2.49151	0.147535	-0.27807	0.937217	-1.28213	-0.0661654	0.937217	-1.28213
1026			NCU02694		FGSG_01202		1704	1.19052	0.744502	0.0990753	-0.948669	0.112168	0.0772543	-0.110008	-0.011761	-1.07836	-0.667248	-0.209083	0.936908	0.936908	-1.07836
1027			NCU07461		FGSG_00621		2300	0.344309	-0.00190694	1.56405	0.071459	-0.494311	-0.663844	2.49996	0.785515	-0.83862	-0.661937	0.935918	0.714056	0.935918	-0.83862
1028			NCU03922		FGSG_09266		1895	-1.61035	-0.0969266	-1.11377	0.633718	-0.675092	0.183053	-2.10811	0.566268	0.935254	0.27998	-0.994341	-0.0674497	0.935254	-0.994341
1029			NCU03393		FGSG_10905		4015	0.322766	0.0898501	-0.614212	0.12032	1.25661	-0.204356	-0.656036	-0.103887	0.933843	-0.294206	-0.0418246	-0.224207	0.933843	-0.294206
1030			NCU06754		FGSG_01536		662	1.76082	-0.215454	0.0579108	1.18622	-0.188714	0.319153	-0.325314	2.11873	-1.94953	0.534607	-0.383225	0.93251	0.93251	-1.94953
1031			NCU07460		FGSG_00518		1261	0.234508	-0.495977	1.40991	-0.613112	-1.09021	-0.308185	2.34239	-0.933851	-1.32471	0.187791	0.932482	-0.320739	0.932482	-1.32471
1032			NCU03886		FGSG_08449		1392	0.0812668	0.692101	-1.17751	1.4872	-0.13488	0.120968	-0.246402	0.24102	-0.216147	-0.571133	0.931108	-1.24618	0.931108	-1.24618
1033			NCU11953		FGSG_10835		930	2.1907	-0.983436	0.896793	-0.669076	0.574809	-0.0526836	0.381879	-0.745001	-1.61589	0.930752	-0.514914	-0.0759249	0.930752	-1.61589
1034			NCU02382		FGSG_06362		2113	0.95797	0.402905	0.479792	-0.821573	0.0538628	-0.39146	0.737856	0.108784	-0.904107	-0.794365	0.258064	0.930357	0.930357	-0.904107
1035			NCU09220		FGSG_07083		1180	1.54782	-0.801999	0.405589	0.204468	0.16768	0.127394	-0.0636781	0.0902849	-1.38014	0.929393	-0.469267	-0.114183	0.929393	-1.38014
1036			NCU11925		FGSG_01467		3524	-0.258645	0.101156	-0.207073	1.29238	-0.706214	-0.184276	0.620626	2.22097	-0.447569	-0.285432	0.8277	0.928591	0.928591	-0.447569
1037			NCU04390		FGSG_09594		3503	0.566804	-0.497449	0.848011	0.396244	0.239278	-0.952208	1.77647	0.488538	-0.327526	-0.454759	0.928455	0.0922935	0.928455	-0.454759
1038			NCU08693		FGSG_06154		2178	0.0366372	0.906815	-1.22701	0.211952	0.437171	0.0282162	-0.299288	0.186875	0.400534	-0.878598	0.927724	-0.0250774	0.927724	-0.878598
1039			NCU03691		FGSG_01855		3493	0.669545	-0.0763538	0.473679	-0.794215	0.212276	-0.457464	0.243984	0.132957	-0.457269	-0.38111	-0.229694	0.927172	0.927172	-0.457269
1040			NCU07070		FGSG_02752		1722	0.454612	0.672569	-0.769229	0.315005	-0.0908391	-0.400808	0.157926	0.324978	-0.545451	-1.07338	0.927155	0.00997206	0.927155	-1.07338
1041			NCU01506		FGSG_01452		2563	0.72038	0.148423	-0.959165	0.693704	-0.0239649	0.0244359	-0.0320928	0.193599	-0.744345	-0.123987	0.927072	-0.500105	0.927072	-0.744345
1042			NCU03952		FGSG_10033		2400	0.723818	0.32224	-0.960694	0.334838	0.641556	-0.47862	-0.0345244	0.37498	-0.082262	-0.80086	0.92617	0.0401415	0.92617	-0.80086
1043			NCU00296		FGSG_03752		4185	0.735063	0.104449	0.282214	-1.26303	0.498285	0.148915	0.399764	-0.338341	-0.236778	0.0444656	0.11755	0.924692	0.924692	-0.236778
1044			NCU00193		FGSG_05545		2085	0.859587	-0.359425	0.496095	-0.286579	-0.0572142	-0.600775	0.278161	0.638057	-0.916801	-0.24135	-0.217934	0.924636	0.924636	-0.916801
1045			NCU03011		FGSG_11787		857	-0.0122771	-0.510328	0.732765	-0.265956	-1.70779	0.414027	1.00291	-0.450259	-1.69551	0.924354	0.270145	-0.184303	0.924354	-1.69551
1046			NCU03830		FGSG_13145		458	0.679928	2.35515	0.27348	-0.347443	1.16205	-0.100327	0.0305632	0.576565	0.48212	-2.45547	-0.242917	0.924008	0.924008	-2.45547
1047			NCU06703		FGSG_07418		657	1.96429	-0.265565	-0.352386	0.0187011	0.00829699	0.65836	-0.821885	0.134216	-1.95599	0.923925	-0.469499	0.115515	0.923925	-1.95599
1048			NCU04310		FGSG_10028		1087	0.0850114	0.475413	-1.03785	1.31985	0.500796	0.104657	-0.114225	-0.134403	0.415784	-0.370756	0.92362	-1.45425	0.92362	-1.45425
1049			NCU06210		FGSG_02503		3214	-0.243601	0.161343	-0.854686	0.194612	0.679759	-0.207089	-0.315172	-0.340607	0.92336	-0.368432	0.539514	-0.535219	0.92336	-0.535219
1050			NCU08359		FGSG_00409		2315	0.558567	-0.0254073	-0.00358606	-0.678664	-0.272868	-0.280539	-0.136113	0.243933	-0.831435	-0.255132	-0.132526	0.922598	0.922598	-0.831435
1051			NCU09294		FGSG_07767		40	15.5875	-0.964228	0.254251	-0.582066	0.345567	-0.0425784	-0.211806	-0.200897	-15.242	0.921649	-0.466058	0.381169	0.921649	-15.242
1052			NCU08974		FGSG_06897		2499	1.99176	-1.28781	-0.206467	0.756788	2.91273	-2.05638	0.261053	0.99247	0.920974	-0.768576	0.46752	0.235682	0.920974	-0.768576
1053			NCU02294		FGSG_10794		643	1.84804	-0.388272	0.428975	0.168679	-0.126629	-0.276864	0.0569027	1.08954	-1.97467	0.111408	-0.372072	0.920861	0.920861	-1.97467
1054			NCU02310		FGSG_13912		3236	0.616892	0.484672	0.238243	0.396457	0.314412	-0.0461747	0.0728165	1.31705	-0.30248	-0.530846	-0.165426	0.920595	0.920595	-0.530846
1055			NCU03333		FGSG_01671		406	0.235685	2.94573	-1.97007	1.36495	0.200472	0.301883	-1.05063	0.277799	-0.0352134	-2.64385	0.919436	-1.08715	0.919436	-2.64385
1056			NCU03731		FGSG_05132		2519	0.124488	-1.88063	0.45993	-0.841392	0.11166	-0.987891	-0.299879	0.0775685	-0.0128286	0.892737	-0.75981	0.91896	0.91896	-0.75981
1057			NCU03120		FGSG_12447		2397	1.30492	-0.953212	0.0358394	0.271909	2.2238	-1.75487	0.079247	0.222204	0.918878	-0.80166	0.0434076	-0.049705	0.918878	-0.80166
1058			NCU07830		FGSG_02541		4135	0.0147266	0.068769	-0.584407	0.0418707	0.930387	-0.0559759	-0.622672	-0.213726	0.915661	-0.124745	-0.0382644	-0.255597	0.915661	-0.255597
1059			NCU07994		FGSG_05089		1265	1.05967	0.0778376	-0.642712	0.216176	-0.055755	0.993173	-1.96388	0.722337	-1.11543	0.915336	-1.32117	0.506161	0.915336	-1.32117
1060			NCU08502		FGSG_00634		3948	0.155658	0.136852	-0.331229	0.00501115	1.07063	-0.0805185	-0.470619	-0.311352	0.914968	-0.217371	-0.13939	-0.316363	0.914968	-0.316363
1061			NCU05500		FGSG_01648		3744	-0.144288	-0.786934	0.463061	-0.512913	-0.519504	0.126045	0.0850169	0.240206	-0.375215	0.912979	-0.378044	0.75312	0.912979	-0.378044
1062			NCU04182		FGSG_07342		1377	0.96046	-0.381599	0.520102	0.212779	-0.292261	-0.101992	0.159015	1.12444	-1.25272	0.279608	-0.361088	0.911659	0.911659	-1.25272
1063			NCU01675		FGSG_01553		774	0.477415	1.45028	-0.995307	0.173988	0.880227	-0.340113	-0.083994	0.0566378	0.402812	-1.7904	0.911313	-0.11735	0.911313	-1.7904
1064			NCU04256		FGSG_10259		3292	-1.44267	0.67466	-0.182988	0.00107025	-0.533017	0.15758	0.153731	0.574401	0.909653	-0.51708	0.336719	0.57333	0.909653	-0.51708
1065			NCU10409		FGSG_10318		2425	0.455592	-0.280775	0.437842	-0.352379	0.239844	-0.0218939	-0.354147	0.555993	-0.215748	0.258881	-0.791989	0.908372	0.908372	-0.791989
1066			NCU01008		FGSG_10219		3530	-1.40292	0.194856	-0.353144	-0.187435	-0.49493	-0.251028	0.241714	-0.232117	0.907989	-0.445884	0.594858	-0.0446819	0.907989	-0.445884
1067			NCU00320		FGSG_05462		1532	0.997558	0.237921	1.00994	-0.0385399	-0.169727	-0.140151	0.458358	0.869071	-1.16728	-0.378071	-0.551586	0.907611	0.907611	-1.16728
1068			NCU02640		FGSG_07363		2568	0.634644	-0.00433284	-0.517064	0.106407	0.273798	-0.746371	0.390384	-0.0498163	-0.360846	-0.742038	0.907448	-0.156223	0.907448	-0.742038
1069			NCU02614		FGSG_00884		2216	-0.168416	-0.0605331	0.379489	-0.752467	-1.03531	0.0747361	-0.186298	0.154756	-0.866894	0.135269	-0.565788	0.907224	0.907224	-0.866894
1070			NCU00225		FGSG_06668		2264	0.801874	-0.303468	-0.122613	0.165599	1.70876	0.059726	-0.975177	0.29676	0.906886	0.363194	-0.852564	0.131161	0.906886	-0.852564
1071			NCU07541		FGSG_06766		1245	2.53451	-0.354062	0.858109	-1.88485	1.19338	-0.302917	1.76374	-1.05275	-1.34113	0.0511456	0.905627	0.832096	0.905627	-1.34113
1072			NCU11744		FGSG_05229		1725	0.291248	0.923092	-1.22035	0.0438791	-0.259533	-0.148935	-0.314916	0.151759	-0.550781	-1.07203	0.905437	0.10788	0.905437	-1.07203
1073			NCU04150		FGSG_05193		2046	0.559501	0.317853	-0.844284	0.0338996	0.339321	-0.615404	0.0605862	-0.0982349	-0.220181	-0.933257	0.904871	-0.132135	0.904871	-0.933257
1074			NCU02619		FGSG_00665		1441	0.627597	1.16504	0.261246	-0.45311	0.545736	-0.0445621	-0.147598	0.45152	-0.0818604	-1.2096	-0.408844	0.90463	0.90463	-1.2096
1075			NCU06428		FGSG_07294		1086	0.200849	1.43229	-0.59197	0.776054	-0.202947	-0.0222457	-0.242043	1.68048	-0.403796	-1.45453	0.349927	0.904427	0.904427	-1.45453
1076			NCU06578		FGSG_05276		3173	0.128565	0.347823	0.101937	-0.0314148	-0.309657	-0.200512	0.0428657	0.870867	-0.438222	-0.548335	-0.059071	0.902282	0.902282	-0.548335
1077			NCU04192		FGSG_06133		2057	0.504312	0.271733	-0.0710916	-0.882998	-0.424693	-0.0319301	-0.0172113	0.0192206	-0.929005	-0.303663	0.0538802	0.902219	0.902219	-0.929005
1078			NCU05936		FGSG_05351		314	3.04655	1.33343	0.602113	-1.10729	-0.0768946	-0.099924	-0.0359696	-0.205311	-3.12345	-1.43335	-0.638083	0.901982	0.901982	-3.12345
1079			NCU01211		FGSG_02049		309	2.89961	-0.0400219	0.26301	-1.17352	-0.250656	-0.535366	0.161821	-0.271841	-3.15026	-0.495344	-0.101189	0.901674	0.901674	-3.15026
1080			NCU05897		FGSG_01593		44	15.331	-0.272302	0.11358	-0.821176	1.2568	0.489874	-1.28059	0.0793252	-14.0742	0.762176	-1.39417	0.900501	0.900501	-14.0742
1081			NCU07514		FGSG_06583		2111	1.05699	-0.294093	0.854389	0.343262	0.277083	-0.0225576	-0.0517163	1.24348	-0.779904	0.271536	-0.906105	0.900218	0.900218	-0.906105
1082			NCU09933		FGSG_09651		3381	1.43251	-0.186281	0.51849	0.158446	1.31989	-0.162933	0.0277062	1.05774	-0.11262	0.0233482	-0.490784	0.899293	0.899293	-0.490784
1083			NCU03839		FGSG_07392		2320	0.973172	0.093678	-0.72891	0.150079	0.14326	-0.250367	0.170063	-0.213639	-0.829911	-0.344045	0.898972	-0.363719	0.898972	-0.829911
1084			NCU06675		FGSG_07000		1181	-0.160631	-0.429336	0.0261559	0.0465477	-1.54064	0.46905	-0.49015	0.783388	-1.38001	0.898386	-0.516306	0.736841	0.898386	-1.38001
1085			NCU07979		FGSG_01694		4438	0.0130019	-0.741264	0.207723	-0.952741	-0.0708091	0.034192	0.252776	-0.0545394	-0.083811	0.775456	0.0450536	0.898202	0.898202	-0.083811
1086			NCU03074		FGSG_01181		737	1.71979	-0.591723	-0.335079	-0.29607	-0.107552	-0.113389	0.562112	-0.250117	-1.82735	0.478334	0.897191	0.0459538	0.897191	-1.82735
1087			NCU06345		FGSG_12884		1592	1.36295	0.518882	0.542367	-0.896565	0.225116	-0.381535	0.3398	-0.000419186	-1.13783	-0.900417	-0.202567	0.896146	0.896146	-1.13783
1088			NCU00650		FGSG_00270		727	0.805627	1.04367	-0.825245	0.410893	1.18724	-0.799917	0.0707485	0.47411	0.381609	-1.84359	0.895994	0.063217	0.895994	-1.84359
1089			NCU09197		FGSG_01915		1648	0.602185	0.0847148	-1.54844	1.0912	0.278668	-0.0927875	-0.652446	-0.0141632	-0.323517	-0.177502	0.895992	-1.10536	0.895992	-1.10536
1090			NCU00146		FGSG_02601		1197	0.989831	1.48884	-0.166251	0.190809	-0.128171	0.120346	-0.437598	1.08676	-1.118	-1.36849	-0.271347	0.895953	0.895953	-1.36849
1091			NCU03497		FGSG_02143		4124	-0.054556	0.0332811	-0.934451	0.376192	0.175447	0.231734	-1.1936	1.2717	0.230003	0.198453	-0.259153	0.895511	0.895511	-0.259153
1092			NCU11088		FGSG_01689		2674	-0.116476	-0.0163081	0.291188	-0.368914	-0.268679	0.878795	-0.409601	-0.118199	-0.152203	0.895103	-0.70079	0.250714	0.895103	-0.70079
1093			NCU00663		FGSG_06412		4241	-0.212712	0.234867	0.191882	-1.0788	-0.229075	0.0220603	0.224364	-0.183907	-0.0163639	-0.212807	0.0324816	0.894895	0.894895	-0.212807
1094			NCU04340		FGSG_05075		1360	2.08165	-2.05668	0.856929	-0.410613	0.818456	-1.16342	0.752358	-0.295663	-1.2632	0.893268	-0.104571	0.11495	0.893268	-1.2632
1095			NCU03370		FGSG_05177		2624	-0.308891	-0.825169	-0.192735	0.0309529	-1.02817	0.0678932	0.233923	-0.59861	-0.719281	0.893062	0.426658	-0.629563	0.893062	-0.719281
1096			NCU00337		FGSG_05465		1943	0.762456	0.463332	-0.76683	0.00357511	0.305288	-0.5122	0.125372	-0.0373231	-0.457169	-0.975532	0.892202	-0.0408982	0.892202	-0.975532
1097			NCU05226		FGSG_09732		2328	0.188905	0.835043	0.0399383	-0.112144	0.109255	0.00799509	-0.221623	0.780031	-0.0796505	-0.827048	-0.261561	0.892175	0.892175	-0.827048
1098			NCU06550		FGSG_05035		2633	-0.0575313	0.454152	-0.88755	0.79936	-0.773644	0.402404	0.00437409	0.134613	-0.716113	-0.0517482	0.891924	-0.664747	0.891924	-0.716113
1099			NCU09754		FGSG_06006		2202	0.877763	0.486209	-0.0440563	-0.241554	0.00749022	0.712764	-0.832288	0.649478	-0.870272	0.226555	-0.788232	0.891033	0.891033	-0.870272
1100			NCU00503		FGSG_11755		2493	0.923898	0.184785	0.440719	-0.350091	0.153192	-0.221246	0.323396	0.540402	-0.770705	-0.406031	-0.117323	0.890493	0.890493	-0.770705
1101			NCU09608		FGSG_00834		1712	0.931949	-0.014629	0.304694	-0.465623	-0.143632	-0.846048	0.369668	0.422965	-1.07558	-0.831419	0.0649743	0.888588	0.888588	-1.07558
1102			NCU08148		FGSG_10531		1450	0.544484	-1.4316	-0.0562251	-0.671527	-0.660522	-0.543148	-0.58348	0.0671199	-1.20501	0.888448	-0.527255	0.738647	0.888448	-1.20501
1103			NCU00954		FGSG_00587		2210	1.32996	-0.273471	0.152495	0.798112	0.46145	-0.231616	0.056272	1.68653	-0.868505	0.0418549	-0.0962234	0.888418	0.888418	-0.868505
1104			NCU03602		FGSG_10169		2734	0.217524	0.142924	-1.03791	0.655391	0.0497941	-0.538995	-0.149592	0.746568	-0.16773	-0.681919	0.888319	0.0911773	0.888319	-0.681919
1105			NCU03647		FGSG_07426		3150	1.16289	0.172055	-0.575709	2.34267	1.15768	-0.384746	0.311678	2.40424	-0.00520716	-0.556801	0.887387	0.0615689	0.887387	-0.556801
1106			NCU02707		FGSG_01016		3801	-0.0878703	0.271274	-0.60145	0.000217097	0.799283	-0.0555244	-0.437601	-0.358947	0.887153	-0.326798	0.163849	-0.359164	0.887153	-0.359164
1107			NCU06579		FGSG_05273		152	5.95104	-0.117959	1.1168	-0.347778	0.491122	-0.221258	0.15009	0.53842	-5.45992	-0.103299	-0.966711	0.886198	0.886198	-5.45992
1108			NCU01221		FGSG_02099		3424	0.0696722	0.133309	-0.672583	0.159413	0.955247	-0.0964925	-0.542021	-0.319895	0.885575	-0.229802	0.130561	-0.479307	0.885575	-0.479307
1109			NCU08070		FGSG_09439		4436	0.111698	-0.0930066	-0.1242	-0.720072	0.0248113	0.372987	-0.158714	0.164773	-0.0868871	0.465994	-0.0345142	0.884845	0.884845	-0.0868871
1110			NCU02546		FGSG_01386		2679	0.78845	0.48333	-1.1724	0.283315	0.435534	-0.216047	-0.287704	0.254053	-0.352916	-0.699377	0.884693	-0.0292621	0.884693	-0.699377
1111			NCU04824		FGSG_09481		1153	1.71269	0.829684	-0.0995522	0.351133	0.311962	0.251064	-0.158526	1.2356	-1.40073	-0.578621	-0.0589735	0.884463	0.884463	-1.40073
1112			NCU06373		FGSG_09026		1587	1.15251	-0.039794	0.596517	-0.519146	0.514999	-1.18126	1.48039	-0.81828	-0.637507	-1.14146	0.883874	-0.299134	0.883874	-1.14146
1113			NCU06743		FGSG_06270		4149	0.118882	0.140625	-0.414979	-0.106111	1.00181	-0.0386991	-0.667669	-0.336284	0.882928	-0.179324	-0.25269	-0.230173	0.882928	-0.25269
1114			NCU11314		FGSG_02597		106	7.10212	-1.36034	1.36764	-0.173694	-0.0473776	-0.477516	2.1298	-0.679078	-7.1495	0.88282	0.762163	-0.505385	0.88282	-7.1495
1115			NCU01022		FGSG_10076		1166	0.390172	1.05864	-0.585179	0.730838	0.659744	-0.329732	-0.00551389	1.61292	0.269572	-1.38837	0.579665	0.882078	0.882078	-1.38837
1116		N63	NCU04047	WT*	FGSG_06424		1862	1.20013	-0.0599783	-0.841459	0.216907	2.08061	-1.0651	-0.200231	0.123083	0.880481	-1.00512	0.641228	-0.0938237	0.880481	-1.00512
1117			NCU05781		FGSG_02639		1670	0.474594	-0.142581	0.344795	-0.501974	-0.622004	-0.208824	-0.135577	0.378064	-1.0966	-0.066243	-0.480373	0.880037	0.880037	-1.0966
1118			NCU07834		FGSG_02538		1516	1.14832	1.44494	-0.181386	-0.983459	-0.0250515	0.800904	-0.698145	-0.104937	-1.17337	-0.644035	-0.516759	0.878522	0.878522	-1.17337
1119			NCU02632		FGSG_01006		3675	0.439612	0.000442178	-0.150403	0.626085	0.524789	-0.117292	-0.551658	1.50433	0.0851762	-0.117735	-0.401255	0.87825	0.87825	-0.401255
1120			NCU02002		FGSG_08812		566	0.698164	1.6459	-0.823873	0.373992	0.570845	-0.479969	0.0530656	0.0759096	-0.127319	-2.12587	0.876939	-0.298082	0.876939	-2.12587
1121			NCU09636		FGSG_03860		1502	0.414174	-0.131887	0.0970792	1.54611	0.714382	-0.0975624	0.973848	0.369178	0.300208	0.0343248	0.876769	-1.17693	0.876769	-1.17693
1122			NCU03824		FGSG_07399		2889	0.609872	0.277837	-0.351759	-0.333288	-0.0275293	-0.304574	0.524145	-0.463682	-0.637401	-0.58241	0.875904	-0.130393	0.875904	-0.637401
1123			NCU01412		FGSG_10121		2558	0.11005	-0.0946252	-0.255511	0.6214	0.57891	-0.0633457	-1.00094	1.49709	0.468859	0.0312795	-0.745428	0.875693	0.875693	-0.745428
1124			NCU04102		FGSG_07170		1863	-0.0502689	0.00706928	0.371703	0.838639	-1.05461	-0.0845466	0.515307	1.71427	-1.00434	-0.0916159	0.143604	0.87563	0.87563	-1.00434
1125			NCU09253		FGSG_00583		2005	-0.438801	-0.16295	0.794582	-1.06007	-0.136744	-0.0951177	-0.154249	-0.186171	0.302056	0.0678318	-0.948831	0.8739	0.8739	-0.948831
1126			NCU01408		FGSG_10172		1274	0.472714	1.13822	0.143136	-0.000719519	-0.425801	-0.180379	0.297264	0.872548	-0.898515	-1.3186	0.154128	0.873268	0.873268	-1.3186
1127			NCU08804		FGSG_05096		1906	0.992099	-0.37815	0.224943	0.129412	0.0016052	0.494552	-0.741375	0.455885	-0.990494	0.872701	-0.966318	0.326473	0.872701	-0.990494
1128			NCU03018		FGSG_00485		2040	0.289048	0.647994	-0.72564	0.0274306	0.109122	-0.2883	0.144751	-0.041673	-0.179927	-0.936294	0.870392	-0.0691036	0.870392	-0.936294
1129			NCU08365		FGSG_01495		1121	1.13498	0.982721	0.421257	-0.33889	-0.28926	-0.098887	0.050526	0.530439	-1.42424	-1.08161	-0.370731	0.869329	0.869329	-1.42424
1130			NCU03765		FGSG_06820		3474	0.208518	-0.189644	0.344732	0.240551	-0.256648	-0.0769039	0.18488	1.10859	-0.465166	0.11274	-0.159852	0.868043	0.868043	-0.465166
1131			NCU08676		FGSG_00549		1660	1.04336	-0.659512	0.605991	-0.0126328	-0.0570054	0.208362	-0.217523	-0.00728411	-1.10036	0.867875	-0.823514	0.00534873	0.867875	-1.10036
1132			NCU02499		FGSG_00568		3661	0.885718	-0.0727689	-0.387933	0.263459	0.480028	-0.265483	-0.328843	1.13129	-0.40569	-0.192714	0.0590898	0.867829	0.867829	-0.40569
1133			NCU11965		FGSG_00840		607	0.0736281	-0.447004	0.219675	1.26082	0.184214	0.419652	-0.322616	-0.780718	0.110586	0.866656	-0.54229	-2.04154	0.866656	-2.04154
1134			NCU03396		FGSG_10908		960	0.176881	1.1221	-0.979953	0.213846	0.368684	-0.461937	-0.113298	0.113247	0.191803	-1.58404	0.866655	-0.100599	0.866655	-1.58404
1135			NCU07041		FGSG_06203		2705	0.0467245	0.103624	-0.510744	0.115458	-0.0144482	-0.587939	0.35228	-0.00417624	-0.0611727	-0.691564	0.863024	-0.119634	0.863024	-0.691564
1136			NCU04331		FGSG_10010		3220	0.286933	0.108196	-0.655084	0.0995952	1.14937	-0.105563	-0.501642	-0.434959	0.862434	-0.213759	0.153442	-0.534554	0.862434	-0.534554
1137			NCU02127		FGSG_08509		1834	0.583015	-0.480649	-0.182382	0.374663	0.30397	0.380888	-1.19903	0.568621	-0.279045	0.861536	-1.01665	0.193958	0.861536	-1.01665
1138			NCU08674		FGSG_13634		466	0.780758	1.91545	-0.651875	0.789875	0.734224	-0.517243	0.209257	-0.304982	-0.046534	-2.43269	0.861132	-1.09486	0.861132	-2.43269
1139			NCU00172		FGSG_06680		2234	0.508199	0.0833614	-0.539103	0.533032	-0.352898	-0.0376443	0.321574	-0.233867	-0.861097	-0.121006	0.860677	-0.766899	0.860677	-0.861097
1140			NCU04455		FGSG_05244		516	1.09667	1.81599	-0.77735	0.433677	0.640347	-0.457776	-0.135684	1.29317	-0.456325	-2.27376	0.641666	0.85949	0.85949	-2.27376
1141			NCU01651		FGSG_06274		2698	1.16432	0.262407	-0.592954	0.197563	0.469334	0.177386	0.266535	0.12424	-0.694987	-0.0850204	0.859488	-0.0733229	0.859488	-0.694987
1142			NCU08040		FGSG_04268		3239	-0.0363339	0.120733	0.0922546	0.277281	-0.302149	-0.409649	0.101165	1.13389	-0.265815	-0.530382	0.00891018	0.856614	0.856614	-0.530382
1143			NCU00906		FGSG_00703		2956	0.485846	-0.20275	0.230794	0.68832	-0.13084	-0.0681528	0.584278	1.54487	-0.616686	0.134597	0.353484	0.856553	0.856553	-0.616686
1144			NCU03127		FGSG_00740		2646	0.763414	-0.871012	0.304772	-0.062514	0.0517113	-0.0146852	-0.362388	0.0609283	-0.711703	0.856326	-0.667161	0.123442	0.856326	-0.711703
1145			NCU09658		FGSG_04183		386	0.225228	2.83332	-0.860367	-0.0460252	0.272255	0.085767	-0.00440767	0.223249	0.0470272	-2.74755	0.855959	0.269274	0.855959	-2.74755
1146			NCU03325		FGSG_00520		377	2.78061	-0.423272	-0.0117146	-0.576598	0.0028111	0.431959	-0.846637	-0.418893	-2.7778	0.855231	-0.834923	0.157705	0.855231	-2.7778
1147			NCU01555		FGSG_04353		4371	-0.0418197	0.116643	-0.189225	0.384533	0.813385	-0.029045	-0.133866	0.426753	0.855205	-0.145688	0.05536	0.0422198	0.855205	-0.145688
1148			NCU03787		FGSG_12836		994	1.6496	1.05306	-0.180554	-0.982318	0.10056	-0.100557	0.178168	-0.127269	-1.54904	-1.15362	0.358721	0.855049	0.855049	-1.54904
1149			NCU02720		FGSG_01304		298	0.776336	3.11584	0.308999	0.453968	0.387879	-0.115828	0.0602403	1.30882	-0.388456	-3.23166	-0.248759	0.854848	0.854848	-3.23166
1150			NCU07547		FGSG_06705		2567	0.226394	0.58363	-0.808647	0.747634	-0.0608315	-0.159514	0.0460887	1.60207	-0.287226	-0.743144	0.854736	0.854433	0.854736	-0.743144
1151			NCU09573		FGSG_01602		526	2.41218	1.87328	0.531634	-0.465046	0.174074	0.0522216	0.0057934	0.389137	-2.2381	-1.82106	-0.525841	0.854182	0.854182	-2.2381
1152			NCU02232		FGSG_06339		702	0.313485	1.28694	0.559535	-1.12826	-0.4785	-0.602686	0.397131	-0.274482	-0.791985	-1.88963	-0.162404	0.853775	0.853775	-1.88963
1153			NCU10062		FGSG_10256		3927	0.48641	-0.192406	0.49243	-0.0723556	0.189731	-0.514037	1.34484	-0.0542792	-0.296679	-0.321631	0.852413	0.0180763	0.852413	-0.321631
1154			NCU09911		FGSG_08971		2052	-0.312199	0.482843	-0.300056	-0.0175894	0.540073	-0.447962	-0.177917	-0.187343	0.852273	-0.930804	0.122138	-0.169754	0.852273	-0.930804
1155			NCU03605		FGSG_10131		2931	0.148102	-0.323569	0.352728	-0.796797	-0.366445	-0.0229981	-0.271686	0.0554128	-0.514547	0.300571	-0.624414	0.85221	0.85221	-0.624414
1156			NCU04165		FGSG_07195		2096	0.726754	0.391639	-0.416056	-0.0362111	-0.185656	-0.257328	0.436046	-0.061266	-0.91241	-0.648967	0.852102	-0.0250549	0.852102	-0.91241
1157			NCU02353		FGSG_07965		2862	0.596018	-0.127395	0.33033	-0.347012	-0.0497871	-0.545619	0.487867	0.504852	-0.645805	-0.418225	0.157537	0.851864	0.851864	-0.645805
1158			NCU02567		FGSG_00907		4479	0.144126	0.120374	-0.0431052	-0.4876	0.292852	0.254201	0.0645383	0.36397	0.148726	0.133827	0.107644	0.85157	0.85157	0.107644
1159			NCU06661		FGSG_09974		3067	-0.354201	0.343347	-0.454967	-0.0770538	0.496163	-0.23962	-0.551073	-0.179279	0.850364	-0.582967	-0.0961064	-0.102225	0.850364	-0.582967
1160			NCU04830		FGSG_08393		4242	-0.165512	-0.774961	-0.525967	0.716433	-0.244895	0.075248	-0.200672	0.503697	-0.0793835	0.850209	0.325295	-0.212735	0.850209	-0.212735
1161			NCU04699		FGSG_08613		984	-0.243655	-0.531741	-0.0164906	-0.230068	-1.80226	0.318182	-0.578268	-0.0130791	-1.5586	0.849923	-0.561777	0.216989	0.849923	-1.5586
1162			NCU00273		FGSG_05518		247	3.6631	0.070645	0.660201	-0.904549	-0.0598161	-0.260071	0.171905	-0.0547491	-3.72291	-0.330716	-0.488297	0.849799	0.849799	-3.72291
1163			NCU04142		FGSG_02014		3780	0.384658	-0.081104	-0.322073	-0.87588	0.0161607	0.285382	-0.475697	-0.0262198	-0.368497	0.366486	-0.153624	0.84966	0.84966	-0.368497
1164			NCU06375		FGSG_09754		3581	0.0700765	0.0536718	0.231307	-0.216281	-0.251293	0.419316	-0.197637	0.633184	-0.32137	0.365644	-0.428943	0.849464	0.849464	-0.428943
1165			NCU06821		FGSG_10861		3193	1.12449	0.318152	-0.345883	-0.235272	0.62266	0.128761	-0.886575	0.613145	-0.501833	-0.189391	-0.540692	0.848417	0.848417	-0.540692
1166			NCU03632		FGSG_05911		99	7.43368	-1.04289	0.265284	0.999922	-0.147858	-0.194808	0.0785361	0.158421	-7.58154	0.84808	-0.186748	-0.8415	0.84808	-7.58154
1167		N49	NCU08850		FGSG_13490		3693	0.224529	0.510189	-0.0437523	0.355479	0.324535	1.35739	-0.436575	0.395652	0.100005	0.847202	-0.392823	0.0401734	0.847202	-0.392823
1168			NCU07065		FGSG_09258		2311	1.8848	-1.08673	0.216654	0.451722	1.05262	-0.240875	-0.20612	0.180106	-0.832181	0.84586	-0.422774	-0.271617	0.84586	-0.832181
1169			NCU08891		FGSG_05930		3543	0.428681	0.423619	-0.215754	0.861379	0.340423	-0.0179562	0.0151304	1.7059	-0.0882576	-0.441576	0.230885	0.844525	0.844525	-0.441576
1170			NCU07447		FGSG_08592		294	3.32469	-0.0932192	0.393934	0.147043	0.0668359	0.176902	-0.0445717	0.991173	-3.25785	0.270121	-0.438506	0.844129	0.844129	-3.25785
1171			NCU00110		FGSG_13030		712	1.71112	0.412837	1.02111	-0.459065	-0.159692	-0.0817011	0.327975	0.384149	-1.87081	-0.494538	-0.69314	0.843214	0.843214	-1.87081
1172			NCU09347		FGSG_04343		3978	0.15202	0.0912116	-0.367987	0.870467	0.236193	0.0508093	-0.674007	1.71339	0.0841727	-0.0404023	-0.30602	0.84292	0.84292	-0.30602
1173			NCU03727		FGSG_07159		756	-0.476225	1.72071	-0.142051	0.452061	-0.0686271	-0.0911723	0.0104535	1.29482	0.407598	-1.81188	0.152505	0.842756	0.842756	-1.81188
1174			NCU01124		FGSG_12600		1513	1.37224	-0.479152	-0.316577	0.11428	0.198701	-0.181698	0.524945	0.0584306	-1.17354	0.297454	0.841522	-0.0558494	0.841522	-1.17354
1175			NCU01831		FGSG_06002		1788	0.743756	0.342013	0.258167	-0.163684	-0.291549	-0.469918	0.460035	0.676971	-1.03531	-0.811932	0.201868	0.840655	0.840655	-1.03531
1176			NCU05364		FGSG_11979		1273	0.532214	1.58719	-1.13214	0.784796	-0.00314973	0.268342	-0.291829	0.152114	-0.535364	-1.31885	0.840316	-0.632682	0.840316	-1.31885
1177			NCU03887		FGSG_08448		1792	-0.483715	0.479154	-2.23158	2.05109	-0.276264	0.469957	-1.39132	1.01784	0.207451	-0.00919715	0.840257	-1.03325	0.840257	-1.03325
1178			NCU05540		FGSG_12546		2475	0.214889	0.41002	0.918011	-0.560387	0.337056	-0.365871	0.813336	0.279379	0.122167	-0.775891	-0.104675	0.839765	0.839765	-0.775891
1179			NCU00553		FGSG_08638		985	1.31079	-0.892525	0.7746	0.0333614	-0.246832	-0.053383	0.119502	0.0887386	-1.55762	0.839142	-0.655098	0.0553772	0.839142	-1.55762
1180			NCU01689		FGSG_01421		424	1.00876	-1.17023	0.709893	-0.0135175	-1.56627	-0.331386	0.473311	0.379888	-2.57502	0.838848	-0.236582	0.393406	0.838848	-2.57502
1181		N10	NCU01111	WT	FGSG_06995		4471	2.75702	0.469696	0.123219	0.217185	3.59577	0.509958	0.106559	0.426879	0.838749	0.0402613	-0.0166604	0.209694	0.838749	-0.0166604
1182			NCU04513		FGSG_04032		1002	1.26438	0.359388	-0.0559943	0.259818	-0.279045	0.0581551	0.0173764	1.09852	-1.54343	-0.301233	0.0733707	0.838706	0.838706	-1.54343
1183			NCU08280		FGSG_06215		1901	-1.03716	0.584273	-1.16164	0.324944	-1.09509	1.42195	-2.15301	0.179801	-0.0579278	0.837672	-0.991365	-0.145143	0.837672	-0.991365
1184			NCU09251		FGSG_03847		4326	-0.194094	-1.12028	0.387379	0.151283	-0.0958389	-0.283849	0.215636	0.180802	0.0982551	0.836435	-0.171743	0.0295186	0.836435	-0.171743
1185			NCU11322		FGSG_04951		2564	-0.962706	0.458437	-0.149425	0.00419749	-0.126522	-0.285768	-0.0686168	0.291871	0.836184	-0.744205	0.0808087	0.287673	0.836184	-0.744205
1186			NCU03589		FGSG_05982		2072	0.814495	0.0847752	0.340238	-0.92829	-0.1061	-0.222583	0.298826	-0.0924008	-0.920595	-0.307358	-0.0414128	0.835889	0.835889	-0.920595
1187			NCU09541		FGSG_07005		782	2.05764	-0.5315	-0.159172	-0.012518	0.273047	0.303631	0.161817	-0.198632	-1.78459	0.835131	0.320989	-0.186114	0.835131	-1.78459
1188			NCU07543		FGSG_06768		1799	0.869559	0.448932	-0.762503	0.164087	0.517119	-0.581728	0.0718526	0.312549	-0.35244	-1.03066	0.834355	0.148462	0.834355	-1.03066
1189			NCU03979		FGSG_00278		3671	-0.898823	-0.822107	0.680307	-0.360098	-0.674594	0.0119832	0.278374	-0.598664	0.224228	0.834091	-0.401933	-0.238565	0.834091	-0.401933
1190		N31	NCU01620	WT	FGSG_10758		341	0.250357	0.386997	-3.06508	0.0729791	0.309216	0.963477	-6.05166	0.906904	0.0588596	0.576479	-2.98658	0.833925	0.833925	-2.98658
1191			NCU00052		FGSG_03666		3514	1.28385	-0.172444	-0.0248625	0.118947	2.11746	0.285493	-0.475583	0.0247704	0.833609	0.457937	-0.450721	-0.0941767	0.833609	-0.450721
1192			NCU05925		FGSG_03273		3112	0.878245	-1.13846	0.0523938	-0.0702267	0.309088	-0.305803	-0.082301	-0.145009	-0.569157	0.832657	-0.134695	-0.0747821	0.832657	-0.569157
1193			NCU09758		FGSG_10889		1340	0.796228	0.844882	0.134444	1.0938	0.148625	-0.431555	0.561378	1.92568	-0.647603	-1.27644	0.426934	0.831879	0.831879	-1.27644
1194			NCU00753		FGSG_13579		369	0.40527	2.65073	-0.710422	0.797588	0.0886049	-0.166947	0.120901	-0.181476	-0.316665	-2.81767	0.831322	-0.979063	0.831322	-2.81767
1195			NCU06747		FGSG_04548		33	27.3564	-5.44514	0.550908	-0.538436	9.90879	-4.61389	0.523397	0.0531495	-17.4476	0.831248	-0.0275114	0.591585	0.831248	-17.4476
1196			NCU06246		FGSG_13031		2184	0.192132	1.09693	-1.12206	0.470202	-0.160105	0.220915	-0.290829	-0.0335979	-0.352237	-0.876013	0.831234	-0.5038	0.831234	-0.876013
1197			NCU06032		FGSG_07539		3531	-0.168836	1.08787	-0.711998	0.337297	-0.61434	1.91818	-0.539865	0.0277195	-0.445504	0.830313	0.172132	-0.309577	0.830313	-0.445504
1198		N55	NCU02074	WT*	FGSG_04911		617	-0.618494	0.727105	-1.80928	0.61241	-0.210184	1.55696	-3.82762	1.06782	0.40831	0.829856	-2.01834	0.455412	0.829856	-2.01834
1199			NCU03697		FGSG_01867		3216	0.49227	-0.288855	-1.18552	2.02848	1.32137	-0.823916	-0.820765	2.82279	0.829105	-0.535061	0.36475	0.794309	0.829105	-0.535061
1200			NCU07439		FGSG_08657		3517	0.219032	-0.115052	-0.403655	0.411506	0.370104	-0.371006	0.425183	-0.0388017	0.151072	-0.255954	0.828837	-0.450308	0.828837	-0.450308
1201			NCU00537		FGSG_00185		2783	0.300283	1.43754	-0.546376	-0.276816	0.0359228	0.770226	-1.04048	0.552004	-0.26436	-0.667319	-0.4941	0.828821	0.828821	-0.667319
1202			NCU07345		FGSG_02806		4263	-0.176485	-0.0957338	0.0987787	1.05608	-0.381399	-0.175777	0.35625	1.88391	-0.204914	-0.0800428	0.257471	0.82783	0.82783	-0.204914
1203			NCU03925		FGSG_08751		1956	0.921554	0.388002	-0.908719	0.772124	0.13631	-0.257554	-0.0812068	-0.197838	-0.785244	-0.645556	0.827512	-0.969962	0.827512	-0.969962
1204			NCU03322		FGSG_02360		3127	0.844378	-0.91491	0.119985	-0.594129	0.586385	-0.469402	0.947382	-1.15879	-0.257993	0.445508	0.827397	-0.564659	0.827397	-0.564659
1205			NCU01305		FGSG_13084		3888	0.53534	-0.0383179	-0.0130438	-0.586684	0.44808	-0.187501	-0.343242	0.239852	-0.0872599	-0.149184	-0.330198	0.826536	0.826536	-0.330198
1206			NCU06681		FGSG_06794		301	3.34452	-0.184324	0.926509	-1.29715	0.130455	0.384227	0.163153	-0.470669	-3.21406	0.568552	-0.763357	0.82648	0.82648	-3.21406
1207			NCU07287		FGSG_08847		400	0.740791	0.119576	0.341941	-0.702356	-1.92431	-0.0950184	0.600415	0.123922	-2.6651	-0.214595	0.258474	0.826278	0.826278	-2.6651
1208			NCU02211		FGSG_05780		3714	0.410206	-0.238284	0.0548303	0.313171	0.393642	0.585409	-0.212052	-0.0728293	-0.0165647	0.823692	-0.266882	-0.386	0.823692	-0.386
1209			NCU06485		FGSG_05550		1447	0.703109	0.437617	-0.702559	0.0641797	0.558149	-0.768295	0.120966	0.125295	-0.14496	-1.20591	0.823525	0.0611154	0.823525	-1.20591
1210			NCU09360		FGSG_04041		604	2.05258	-0.725085	0.0461043	-0.765778	0.00816893	0.0975084	-0.361379	-0.399658	-2.04441	0.822593	-0.407483	0.36612	0.822593	-2.04441
1211			NCU10063		FGSG_09947		1407	1.33275	-0.899152	0.420257	0.611802	2.15515	-2.1311	0.494432	-0.239609	0.822401	-1.23194	0.0741748	-0.851412	0.822401	-1.23194
1212			NCU03102		FGSG_00671		4018	-0.0662214	0.246439	-0.411138	-0.0948067	0.754515	-0.0474639	-0.462273	-0.193409	0.820737	-0.293903	-0.0511344	-0.0986024	0.820737	-0.293903
1213			NCU03739		FGSG_07180		1608	0.808528	-0.550952	0.485783	-0.212176	-0.318369	0.269699	-0.38273	0.00788001	-1.1269	0.820651	-0.868513	0.220056	0.820651	-1.1269
1214			NCU05642		FGSG_05963		3608	0.305527	0.123014	0.187078	-0.270155	-0.114667	-0.0838537	-0.0287267	0.550458	-0.420195	-0.206868	-0.215804	0.820613	0.820613	-0.420195
1215			NCU06737		FGSG_01547		3725	0.278873	-0.299063	0.64565	-0.806288	0.199195	-0.212664	0.262004	0.0140532	-0.0796782	0.0863985	-0.383646	0.820341	0.820341	-0.383646
1216			NCU11324		FGSG_13137		1840	1.75395	-0.710856	-0.236177	0.269459	2.57426	-1.72495	-0.0126012	0.0299401	0.820306	-1.0141	0.223576	-0.239519	0.820306	-1.0141
1217			NCU01615		FGSG_10760		898	1.7135	-0.0566278	0.43747	-0.384808	0.0586527	-0.131146	0.157735	0.434441	-1.65485	-0.0745185	-0.279735	0.819249	0.819249	-1.65485
1218			NCU08821		FGSG_05231		393	3.06607	-0.0306359	0.61007	-0.974083	0.364362	0.0486274	0.314696	-0.154922	-2.70171	0.0792634	-0.295375	0.819161	0.819161	-2.70171
1219			NCU01502		FGSG_04404		2246	0.625809	0.637423	-0.82245	0.165573	0.392859	-0.219924	-0.00351018	0.36566	-0.23295	-0.857347	0.81894	0.200087	0.81894	-0.857347
1220			NCU01827		FGSG_05999		4037	-0.105683	0.160796	-0.574948	-0.11332	0.71237	-0.121365	-0.505861	-0.401131	0.818054	-0.282162	0.0690873	-0.28781	0.818054	-0.28781
1221			NCU07173		FGSG_04483		1498	1.19383	0.129047	0.184803	-0.786344	0.0148329	0.134364	-0.186432	0.0307859	-1.179	0.00531651	-0.371235	0.81713	0.81713	-1.179
1222			NCU05066		FGSG_07929		3495	-0.224225	0.351543	-1.09364	1.00395	0.0713604	0.501339	-0.276828	0.546975	0.295585	0.149796	0.816808	-0.45697	0.816808	-0.45697
1223			NCU07004		FGSG_09750		1471	1.06137	0.183871	1.17089	-0.842045	-0.13172	-0.27079	0.291569	-0.0253039	-1.19309	-0.454662	-0.879321	0.816741	0.816741	-1.19309
1224			NCU06090		FGSG_06345		2197	0.54581	0.962319	-0.900693	0.109131	0.283096	0.0909393	-0.0845118	0.0737073	-0.262713	-0.87138	0.816181	-0.035424	0.816181	-0.87138
1225			NCU09208		FGSG_02801		2092	0.743969	0.592441	-0.0295154	0.753577	-0.171197	0.0532335	-0.147985	1.56737	-0.915165	-0.539208	-0.118469	0.813796	0.813796	-0.915165
1226			NCU01638		FGSG_04291		1038	0.0578817	1.03756	-0.785959	0.166208	0.432401	-0.46749	0.027799	0.210207	0.374519	-1.50505	0.813758	0.043999	0.813758	-1.50505
1227			NCU03781		FGSG_05145		3459	-1.44958	0.991296	-2.03617	1.09866	-0.637189	0.522279	-1.44702	0.941704	0.812389	-0.469017	0.589148	-0.156958	0.812389	-0.469017
1228			NCU07068		FGSG_02820		233	3.71224	-1.27101	3.18116	-0.380925	-0.225732	-0.458882	2.94412	-0.0134575	-3.93798	0.812123	-0.237037	0.367468	0.812123	-3.93798
1229			NCU03536		FGSG_05171		4038	-0.00944148	-0.118295	-0.199051	0.123748	0.80199	-0.405947	0.0284051	-0.122879	0.811432	-0.287653	0.227456	-0.246627	0.811432	-0.287653
1230			NCU01475		FGSG_06811		3453	1.28008	-0.356647	-0.402588	0.0308323	2.09142	-0.827113	-0.745221	-0.0213237	0.811333	-0.470465	-0.342634	-0.052156	0.811333	-0.470465
1231			NCU06472		FGSG_07254		1488	0.302714	0.84686	0.0348025	0.383185	-0.362804	-0.335764	0.0302263	1.19394	-0.665518	-1.18262	-0.00457618	0.810753	0.810753	-1.18262
1232			NCU04243		FGSG_09929		2442	1.15318	0.232179	-0.545013	0.35973	0.366138	-0.524022	0.264488	0.557387	-0.787043	-0.756201	0.809501	0.197657	0.809501	-0.787043
1233			NCU09861		FGSG_09238		1992	0.777457	-0.0147098	0.275552	0.0504877	-0.174616	-0.105917	-0.0247638	0.859754	-0.952072	-0.0912074	-0.300316	0.809266	0.809266	-0.952072
1234			NCU06957		FGSG_12831		359	0.111213	3.26419	-0.343078	-0.0512979	-0.186642	0.374834	-0.479026	0.757881	-0.297855	-2.88936	-0.135948	0.809179	0.809179	-2.88936
1235			NCU07169		FGSG_04487		238	3.77905	-0.971309	0.813794	0.0880644	-0.0439905	-0.162507	0.279918	0.437915	-3.82304	0.808802	-0.533875	0.349851	0.808802	-3.82304
1236			NCU06611		FGSG_05256		1224	1.64645	-0.0821861	0.330355	0.207314	0.294852	-0.333515	0.260353	1.01446	-1.3516	-0.251329	-0.0700019	0.807141	0.807141	-1.3516
1237			NCU03515		FGSG_06035		2025	0.897226	-0.0672733	0.353099	-0.583173	-0.046575	0.107056	-0.171143	0.223791	-0.943801	0.17433	-0.524243	0.806964	0.806964	-0.943801
1238			NCU04098		FGSG_04567		4247	-1.09545	0.144869	-0.713833	0.233987	-0.289095	-0.0457938	-0.0988206	0.0215589	0.806356	-0.190663	0.615012	-0.212429	0.806356	-0.212429
1239			NCU04170		FGSG_10435		269	1.64659	2.54939	-1.25435	0.512758	0.673597	-0.935985	-0.452094	0.244858	-0.972988	-3.48538	0.802254	-0.2679	0.802254	-3.48538
1240			NCU04425		FGSG_11877		895	1.62696	0.23824	0.346004	-0.839678	-0.0314551	-0.0386299	0.237109	-0.0377849	-1.65841	-0.27687	-0.108895	0.801894	0.801894	-1.65841
1241			NCU04061		FGSG_11045		4122	-0.653529	-0.0101649	-0.195238	0.00573384	0.147829	0.0693368	0.073396	-0.254171	0.801359	0.0795017	0.268634	-0.259905	0.801359	-0.259905
1242			NCU03404		FGSG_07678		3003	-0.898037	0.688796	-0.50315	-0.400402	-0.0968593	0.770917	-1.10088	0.224797	0.801177	0.082121	-0.597727	0.625199	0.801177	-0.597727
1243			NCU04779		FGSG_08478		3632	0.105994	0.285088	-0.522557	0.0129802	0.907103	-0.127888	-0.49043	-0.235471	0.801109	-0.412976	0.0321272	-0.248452	0.801109	-0.412976
1244			NCU04872		FGSG_04234		4238	-0.673735	0.38696	-0.94223	-1.00257	-0.887216	1.18711	-0.863719	-0.247661	-0.213482	0.800149	0.0785114	0.754908	0.800149	-0.213482
1245			NCU01810		FGSG_10828		1053	0.923729	0.0132343	-0.128913	-0.143955	-0.560704	0.813376	-0.7376	-0.307069	-1.48443	0.800142	-0.608687	-0.163114	0.800142	-1.48443
1246			NCU05758		FGSG_02655	reduced numbers of perithecia (Lee et al., 2008; Kim et al., 2008)	108	7.94888	-0.914811	1.12162	-0.379816	1.02954	-0.11561	0.529939	0.0451202	-6.91934	0.799201	-0.59168	0.424936	0.799201	-6.91934
1247			NCU00157		FGSG_02532		2812	-0.115784	-0.000490964	0.264897	0.251518	-0.775684	-0.198251	0.226487	1.04876	-0.6599	-0.19776	-0.0384098	0.797247	0.797247	-0.6599
1248			NCU05433		FGSG_12275		988	0.778458	1.29787	0.0423811	-0.613086	0.0160072	-0.255811	0.0471189	0.183591	-0.762451	-1.55368	0.00473772	0.796677	0.796677	-1.55368
1249			NCU08820		FGSG_05232		150	5.79985	-0.084543	0.629409	-0.986858	0.293121	0.452229	-0.453711	-0.192097	-5.50673	0.536772	-1.08312	0.794761	0.794761	-5.50673
1250			NCU02181		FGSG_08714		3946	0.0315255	0.219983	-0.329113	-0.132599	0.825876	-0.0965082	-0.556836	-0.378262	0.79435	-0.316491	-0.227723	-0.245663	0.79435	-0.316491
1251			NCU00981		FGSG_01135		3566	0.088922	0.0958414	-0.719488	0.131565	-0.346481	-0.192703	0.0748184	0.053195	-0.435403	-0.288545	0.794307	-0.0783697	0.794307	-0.435403
1252			NCU07445		FGSG_08594		760	1.91879	0.0743532	0.231805	0.0915902	0.112461	-0.424483	0.232079	0.884305	-1.80633	-0.498836	0.00027409	0.792715	0.792715	-1.80633
1253			NCU08161		FGSG_10514		239	0.639242	3.71443	-1.00934	-0.467528	0.107551	-0.0981627	-0.218821	0.152195	-0.531691	-3.8126	0.790517	0.619723	0.790517	-3.8126
1254			NCU08507		FGSG_01470		1994	-0.745171	1.09345	-0.803029	0.111481	-0.187438	0.141813	-0.0136973	-0.0185459	0.557733	-0.95164	0.789332	-0.130027	0.789332	-0.95164
1255			NCU07332		FGSG_06539		4142	0.17289	-0.0438935	-1.29635	0.973095	0.206422	-0.280227	-0.507205	0.719343	0.0335317	-0.236334	0.789145	-0.253752	0.789145	-0.253752
1256			NCU08433		FGSG_01402		392	2.3492	-1.0009	0.530065	-0.163442	-0.366285	-0.213909	-0.457845	-0.216182	-2.71548	0.786994	-0.987909	-0.0527408	0.786994	-2.71548
1257			NCU10008		FGSG_08712		268	4.06808	-0.661892	0.60718	-0.77436	0.572358	0.0239689	-0.957763	0.0124201	-3.49572	0.685861	-1.56494	0.78678	0.78678	-3.49572
1258			NCU02001		FGSG_08813		1081	0.937001	1.42472	-0.108829	-0.201758	-0.162638	-0.0345244	0.00130173	0.584802	-1.09964	-1.45924	0.110131	0.78656	0.78656	-1.45924
1259			NCU00333		FGSG_05510		115	6.57359	-0.697564	0.423893	-0.212618	-0.111437	0.0885959	-0.319266	0.140882	-6.68503	0.78616	-0.743159	0.3535	0.78616	-6.68503
1260			NCU09259		FGSG_00614		1530	1.0782	0.133244	0.705617	0.0586475	-0.0899949	-0.54622	1.4917	0.312035	-1.16819	-0.679464	0.786085	0.253387	0.786085	-1.16819
1261			NCU06118		FGSG_07038		1907	0.430018	0.50397	-0.618995	0.0405546	0.188765	-0.485812	0.166971	0.208458	-0.241253	-0.989781	0.785966	0.167904	0.785966	-0.989781
1262			NCU03601		FGSG_10170		3854	0.0558331	-0.180997	-0.0963636	0.107966	-0.288331	-0.0821136	-0.176619	0.893884	-0.344164	0.0988838	-0.080255	0.785918	0.785918	-0.344164
1263			NCU06395		FGSG_06390		210	3.78458	-0.66489	0.995626	-0.831903	-0.473002	-0.328368	0.457	-0.0459988	-4.25759	0.336522	-0.538626	0.785904	0.785904	-4.25759
1264			NCU04130		FGSG_12231		1927	0.0686455	-0.540305	1.15911	-0.762199	0.144083	0.113983	0.178633	0.0236703	0.0754377	0.654288	-0.980481	0.785869	0.785869	-0.980481
1265			NCU05838		FGSG_10529		4444	0.830085	0.0259528	-0.25653	1.51995	1.61577	-0.0542511	-0.0785861	1.83526	0.785687	-0.0802039	0.177943	0.315308	0.785687	-0.0802039
1266			NCU08632		FGSG_09135		767	2.17707	-0.553061	0.376328	0.0808767	0.381335	0.232055	-0.744547	0.119797	-1.79573	0.785116	-1.12088	0.0389198	0.785116	-1.79573
1267			NCU00356		FGSG_12980		1425	1.27895	-0.363901	0.359247	-0.157148	0.0619113	0.421161	-0.19054	-0.100002	-1.21704	0.785063	-0.549787	0.0571458	0.785063	-1.21704
1268			NCU02744		FGSG_01154		3998	-0.116305	0.212375	-0.311163	-0.176373	0.668745	-0.053256	-0.433494	-0.476066	0.785051	-0.265631	-0.122331	-0.299693	0.785051	-0.299693
1269			NCU01250		FGSG_07129		4282	-1.12222	0.148835	-0.133151	-0.144659	-0.337258	-0.0447323	-0.14613	0.124192	0.78496	-0.193568	-0.0129782	0.268851	0.78496	-0.193568
1270			NCU07844		FGSG_04135		1324	0.136655	1.29965	0.0555341	-0.399035	-0.0100259	0.0158214	-0.0093722	0.385832	-0.146681	-1.28382	-0.0649063	0.784867	0.784867	-1.28382
1271			NCU08857		FGSG_04701		2598	0.777767	-0.801665	0.246521	0.620958	0.0437387	-0.0173433	0.549842	-0.028687	-0.734029	0.784322	0.303321	-0.649645	0.784322	-0.734029
1272			NCU03037		FGSG_07047		2944	0.224089	-0.195317	0.305279	-0.271505	-0.39775	-0.267565	0.127908	0.512408	-0.621839	-0.0722479	-0.177371	0.783914	0.783914	-0.621839
1273			NCU11453		FGSG_00748		533	3.01344	-0.502546	1.09715	-0.294372	0.79564	-0.276177	0.530532	0.489021	-2.2178	0.226369	-0.566617	0.783393	0.783393	-2.2178
1274			NCU03606		FGSG_10122		598	0.340863	1.20334	0.339424	-0.760492	-0.612938	-0.851138	0.17454	0.0220346	-0.953801	-2.05448	-0.164884	0.782526	0.782526	-2.05448
1275			NCU01245		FGSG_07137		2909	0.498011	0.517407	-0.168102	0.617268	-0.133059	0.143367	0.0655185	1.39913	-0.63107	-0.37404	0.233621	0.781864	0.781864	-0.63107
1276			NCU06452		FGSG_07287		3018	0.324701	-0.604652	0.373651	-0.0257517	0.358895	0.175617	-0.22156	-0.0880197	0.0341938	0.780269	-0.595211	-0.062268	0.780269	-0.595211
1277			NCU05303		FGSG_09746		1186	2.21149	-0.311886	0.228632	-0.563007	0.836886	0.466501	-0.155691	-0.704882	-1.3746	0.778387	-0.384323	-0.141876	0.778387	-1.3746
1278			NCU02126		FGSG_08510		2595	0.751638	-0.526802	-0.193572	0.014138	0.0161682	0.25048	-0.77067	0.0588868	-0.735469	0.777282	-0.577098	0.0447489	0.777282	-0.735469
1279			NCU09792		FGSG_05346		1782	0.605721	0.96754	0.238541	0.481416	-0.430813	0.0645413	0.480127	1.25841	-1.03653	-0.902998	0.241587	0.776997	0.776997	-1.03653
1280			NCU03352		FGSG_01562		2926	0.304209	-0.531765	0.135381	1.03687	0.53753	-1.1583	0.60219	1.81352	0.233321	-0.626532	0.466809	0.776651	0.776651	-0.626532
1281			NCU00184		FGSG_05539		888	1.4967	-0.37625	0.0671164	-0.061845	-0.168899	0.399969	-0.18161	-0.0246507	-1.6656	0.776219	-0.248727	0.0371943	0.776219	-1.6656
1282			NCU11421		FGSG_07848		3128	1.55947	0.121906	-0.765487	0.843785	1.01701	-0.441914	-0.182691	1.61927	-0.542456	-0.56382	0.582796	0.775487	0.775487	-0.56382
1283			NCU01835		FGSG_05186		1481	-0.0661138	0.319976	-0.889689	0.530148	-0.0873279	0.115971	-0.114378	-0.658948	-0.0212142	-0.204005	0.775311	-1.1891	0.775311	-1.1891
1284			NCU03117		FGSG_00861		1615	0.542114	0.309603	-0.723519	0.380972	1.31731	-0.813793	-0.541435	0.553713	0.775192	-1.1234	0.182084	0.172741	0.775192	-1.1234
1285			NCU00226		FGSG_06669		2505	0.926602	0.2173	0.741747	-0.247991	0.160717	-0.0309716	0.130387	0.527015	-0.765885	-0.248272	-0.611359	0.775007	0.775007	-0.765885
1286		F34	NCU07009	WT	FGSG_12680	WT	50	1.13895	12.3149	0.331331	-0.908778	0.974084	-0.738599	0.919105	-0.134131	-0.164867	-13.0535	0.587774	0.774646	0.774646	-13.0535
1287			NCU11406		FGSG_05077		1208	1.61987	-0.0977856	0.788455	-0.762087	0.25942	-0.139348	-0.112567	0.0120321	-1.36044	-0.0415628	-0.901022	0.774119	0.774119	-1.36044
1288			NCU06701		FGSG_07420		928	1.07895	1.66298	-0.142928	0.972709	-0.378076	0.0447574	0.144333	1.74575	-1.45703	-1.61822	0.287261	0.773039	0.773039	-1.61822
1289			NCU06228		FGSG_02491		2394	0.19973	-0.16926	-0.290056	-0.603706	-0.130463	0.603734	-1.09212	0.0679778	-0.330194	0.772994	-0.802069	0.671684	0.772994	-0.802069
1290			NCU05909		FGSG_00342		333	3.23229	-1.66652	0.933498	-0.931674	0.171026	-0.893545	0.0484904	-0.443951	-3.06127	0.772976	-0.885008	0.487724	0.772976	-3.06127
1291			NCU01916		FGSG_08931		1883	0.524332	0.752499	-0.695982	0.516299	0.788968	-0.246634	0.0769842	0.627896	0.264636	-0.999133	0.772966	0.111597	0.772966	-0.999133
1292			NCU04139		FGSG_02013		2434	0.211865	0.67844	-0.431265	0.265347	-0.306899	-0.111344	0.341128	-0.139263	-0.518764	-0.789784	0.772393	-0.40461	0.772393	-0.789784
1293			NCU02202		FGSG_05775		2417	0.723484	-0.079197	-0.0274923	-0.0632831	-0.0701227	0.692979	-0.817968	-0.0739438	-0.793607	0.772176	-0.790476	-0.0106607	0.772176	-0.793607
1294			NCU02950		FGSG_01405		2882	1.44607	-1.44077	0.192951	-0.571873	0.80715	-0.669245	-0.0923739	-0.301424	-0.638922	0.771524	-0.285325	0.270449	0.771524	-0.638922
1295			NCU11294		FGSG_09110		85	1.02925	-0.479724	-6.82765	0.234971	1.68236	0.291759	-15.1122	0.11319	0.653111	0.771483	-8.28459	-0.121781	0.771483	-8.28459
1296			NCU03542		FGSG_01639		365	2.33578	-0.524745	-0.120741	0.165551	-0.50882	-0.726436	0.650101	-0.704332	-2.8446	-0.201691	0.770843	-0.869883	0.770843	-2.8446
1297			NCU06167		FGSG_00026		3741	0.509538	-0.482621	-0.0946857	1.17021	0.255262	0.287108	-0.473943	0.863321	-0.254276	0.769729	-0.379257	-0.30689	0.769729	-0.379257
1298			NCU03853		FGSG_10352		1129	1.07965	-0.979892	0.211614	-0.723335	-0.341257	-0.210226	0.272598	-0.180096	-1.42091	0.769666	0.0609845	0.543238	0.769666	-1.42091
1299			NCU08553		FGSG_06531		1575	1.04967	0.129877	0.202048	-0.293046	-0.0968738	0.0725363	0.067921	0.476537	-1.14654	-0.0573406	-0.134127	0.769584	0.769584	-1.14654
1300			NCU08670		FGSG_09763		873	2.80474	0.646847	0.394134	-0.286629	1.13003	0.172508	0.947579	0.482792	-1.67471	-0.474338	0.553445	0.769421	0.769421	-1.67471
1301			NCU03994		FGSG_09868		1003	0.00486937	1.16802	-0.0427842	-0.445839	-0.139505	-0.375368	0.543384	0.323118	-0.144375	-1.54339	0.586168	0.768957	0.768957	-1.54339
1302			NCU08480		FGSG_10868		2133	0.846604	0.600093	-0.793629	0.650318	-0.050384	0.305287	-0.0254581	0.0777536	-0.896988	-0.294806	0.768171	-0.572565	0.768171	-0.896988
1303			NCU08960		FGSG_10368		3880	-0.162041	0.164762	-0.351402	-0.181905	0.605228	-0.168121	-0.42663	-0.382675	0.767269	-0.332883	-0.0752282	-0.20077	0.767269	-0.332883
1304			NCU06687		FGSG_06822		3284	0.662757	-0.253848	0.0855853	-0.203618	0.144585	-0.206885	0.852722	-0.416169	-0.518172	0.0469626	0.767136	-0.212551	0.767136	-0.518172
1305			NCU03758		FGSG_07185		3934	0.285257	-0.563554	-0.23334	0.782377	-0.035223	-0.312463	0.532919	0.976568	-0.32048	0.251091	0.766259	0.194191	0.766259	-0.32048
1306			NCU09088		FGSG_08636		1650	0.942963	-0.625179	-0.125803	-0.0026437	-0.161755	0.140866	-0.54787	0.061079	-1.10472	0.766045	-0.422067	0.0637227	0.766045	-1.10472
1307			NCU00115		FGSG_02607		2975	0.561238	-0.151184	-0.534077	-0.0439665	-0.0472763	-0.305009	0.231264	-0.236841	-0.608514	-0.153825	0.765341	-0.192875	0.765341	-0.608514
1308			NCU02277		FGSG_06292		667	2.37998	-0.0347258	0.288715	-0.093382	0.436806	-0.0832601	0.0464273	0.671789	-1.94317	-0.0485343	-0.242288	0.765171	0.765171	-1.94317
1309			NCU06530		FGSG_04980		791	1.54718	0.722527	0.031822	-1.1226	-0.223399	-0.177576	0.312849	-0.357842	-1.77058	-0.900103	0.281027	0.76476	0.76476	-1.77058
1310			NCU09131		FGSG_00398		2219	1.00909	-0.243617	-0.58089	0.403528	0.841754	-1.10984	0.180923	0.353093	-0.167335	-0.866221	0.761813	-0.0504351	0.761813	-0.866221
1311			NCU11410		FGSG_07855		1852	0.646427	0.458386	0.163323	-0.0180803	-0.286454	-0.550895	0.106857	0.743476	-0.932881	-1.00928	-0.0564658	0.761556	0.761556	-1.00928
1312			NCU01241		FGSG_07131		2053	-0.845641	0.491228	-0.263152	0.37253	-0.376195	-0.438711	0.496948	-0.371361	0.469446	-0.92994	0.760101	-0.743892	0.760101	-0.92994
1313			NCU03152		FGSG_02108		4178	-1.19785	-0.992834	-0.494873	0.0467095	-1.43827	-0.346636	0.264731	0.0186019	-0.240415	0.646197	0.759603	-0.0281076	0.759603	-0.240415
1314			NCU09883		FGSG_04628		2991	1.20421	-1.17509	0.570168	-0.222924	0.621191	-0.41557	-0.032669	-0.031384	-0.583021	0.759515	-0.602837	0.19154	0.759515	-0.602837
1315			NCU02671		FGSG_06871		3515	0.375985	-0.378681	-0.327219	-0.134392	-0.0745455	0.380828	-0.771489	0.112397	-0.45053	0.759509	-0.44427	0.246789	0.759509	-0.45053
1316			NCU02604		FGSG_00892		1156	0.718092	0.886735	-0.523957	0.0335094	0.564417	-0.50874	0.235433	-0.26796	-0.153675	-1.39548	0.75939	-0.301469	0.75939	-1.39548
1317			NCU03166		FGSG_09453		2907	0.0652862	0.10267	0.306492	-0.733774	0.000293909	0.207745	-0.325576	0.0248554	-0.0649922	0.105075	-0.632068	0.75863	0.75863	-0.632068
1318			NCU09770		FGSG_08266		1185	-0.406783	0.317845	-1.00869	1.75398	0.351728	1.01127	-2.16646	0.376475	0.75851	0.69342	-1.15776	-1.3775	0.75851	-1.3775
1319			NCU03091		FGSG_00999		2172	0.974826	0.0412144	-0.0417211	-0.204986	0.205506	0.798246	-0.921758	-0.256795	-0.76932	0.757032	-0.880037	-0.0518092	0.757032	-0.880037
1320			NCU01961		FGSG_08889		835	1.51759	0.622662	0.117311	0.0833793	-0.201684	0.165775	-0.120002	0.840135	-1.71927	-0.456887	-0.237313	0.756756	0.756756	-1.71927
1321			NCU00089		FGSG_07032		1747	0.839688	-0.292476	0.291761	-0.456744	-0.216707	0.0902538	0.113924	0.298178	-1.05639	0.38273	-0.177837	0.754922	0.754922	-1.05639
1322			NCU03459		FGSG_05207		188	4.12119	-0.341849	0.620081	-0.610114	-0.332512	-0.196485	0.0990718	0.143127	-4.4537	0.145364	-0.521009	0.753241	0.753241	-4.4537
1323			NCU07679		FGSG_05105		1652	0.922872	-0.328272	1.51929	-0.622249	-0.180561	-0.709108	0.654465	0.130935	-1.10343	-0.380836	-0.864823	0.753184	0.753184	-1.10343
1324			NCU04136		FGSG_02010		1794	0.663014	0.593602	0.360226	0.255334	-0.169938	-0.439256	0.636004	1.00802	-0.832952	-1.03286	0.275778	0.752687	0.752687	-1.03286
1325			NCU00220		FGSG_06677		1561	1.30299	0.0552637	0.324537	-0.262288	0.150484	0.0363935	-0.221599	0.489917	-1.15251	-0.0188701	-0.546135	0.752205	0.752205	-1.15251
1326			NCU03358		FGSG_01476		3864	0.238411	-0.754863	-0.0934401	0.24159	0.989412	-0.47086	-0.433789	-0.0350617	0.751002	0.284003	-0.340349	-0.276652	0.751002	-0.340349
1327			NCU05233		FGSG_02478		3362	0.648449	0.12896	-0.883454	0.109313	0.29862	-0.366104	-0.13257	0.0409916	-0.349829	-0.495063	0.750885	-0.0683216	0.750885	-0.495063
1328			NCU00015		FGSG_05391		1588	0.0877168	-0.359611	0.345679	0.257619	-0.177595	0.391241	-0.795465	0.965545	-0.265312	0.750852	-1.14114	0.707926	0.750852	-1.14114
1329			NCU04347		FGSG_05651		254	4.22079	-0.94024	0.764005	-0.331886	0.581675	-0.189925	0.0647219	-0.290316	-3.63912	0.750316	-0.699283	0.0415703	0.750316	-3.63912
1330			NCU09722		FGSG_06058		345	2.81217	0.452768	-0.0464663	-0.224746	-0.145009	-0.450879	0.703339	-0.153444	-2.95718	-0.903647	0.749805	0.071302	0.749805	-2.95718
1331			NCU03873	WT	FGSG_09955		2490	1.81992	0.0410667	0.207669	-2.48931	1.04873	0.789477	-0.186285	-2.44065	-0.77119	0.74841	-0.393954	0.0486566	0.74841	-0.77119
1332			NCU01487		FGSG_04362		2154	-0.0555698	0.828718	-1.13966	-0.0597651	-0.25425	0.589749	-0.391997	-0.946566	-0.19868	-0.238969	0.747662	-0.886801	0.747662	-0.886801
1333			NCU03714		FGSG_05144		1200	1.18698	0.432814	0.0203481	-0.518796	-0.17781	-0.315588	0.364162	0.228604	-1.36479	-0.748401	0.343813	0.7474	0.7474	-1.36479
1334			NCU06047		FGSG_01509		4132	-0.103507	0.194346	-0.428213	-0.0856472	0.643862	-0.0222584	-0.616	-0.342882	0.747369	-0.216604	-0.187787	-0.257235	0.747369	-0.257235
1335			NCU02899		FGSG_00804		1206	1.23424	-0.526461	0.918819	-0.222488	-0.127126	0.220879	-0.151443	-0.0249922	-1.36137	0.74734	-1.07026	0.197496	0.74734	-1.36137
1336			NCU07117		FGSG_05371		4313	0.212782	-0.924238	0.0517637	-0.254926	0.0347192	-0.177184	-0.0281037	0.365398	-0.178063	0.747054	-0.0798675	0.620324	0.747054	-0.178063
1337			NCU01361		FGSG_01911		621	1.96547	-0.38108	0.684463	-0.549902	-0.0479676	-0.118517	0.134007	0.196179	-2.01344	0.262563	-0.550456	0.74608	0.74608	-2.01344
1338			NCU03961		FGSG_08439		1307	0.468254	0.887263	-1.09126	-0.081582	-0.824223	0.0382833	-0.345617	-0.0237155	-1.29248	-0.84898	0.745641	0.0578664	0.745641	-1.29248
1339			NCU03931		FGSG_00313		1744	0.97848	-0.823945	0.677743	-0.367814	0.0044233	-0.0807261	-0.379529	-0.257814	-0.974056	0.743218	-1.05727	0.11	0.743218	-1.05727
1340			NCU01304		FGSG_13039		2824	0.431988	0.468765	-0.629389	0.85112	0.360514	-0.187593	0.113073	0.26838	-0.071474	-0.656357	0.742462	-0.582739	0.742462	-0.656357
1341			NCU01055		FGSG_12374		3189	-0.0330665	-0.751964	1.09084	0.102611	-0.576206	-0.00965977	1.15489	-0.0361014	-0.543139	0.742304	0.064052	-0.138712	0.742304	-0.543139
1342			NCU02250		FGSG_06048		402	0.26436	0.199782	-3.71126	0.64014	1.00606	-0.168118	-6.3748	0.0293607	0.741699	-0.3679	-2.66354	-0.610779	0.741699	-2.66354
1343			NCU07563		FGSG_06758		4476	-0.0800287	-0.159935	0.750404	0.71575	-0.02274	-0.0774543	1.4907	1.22692	0.0572887	0.0824805	0.740298	0.511166	0.740298	0.0572887
1344			NCU02394		FGSG_06386		3571	0.314129	0.124609	0.258846	-0.0300156	-0.044251	0.184231	-0.172651	0.710209	-0.35838	0.059622	-0.431497	0.740224	0.740224	-0.431497
1345			NCU06790		FGSG_06043		2466	0.617983	-0.447664	-0.111418	0.247231	-0.162757	0.292002	-0.454824	0.224627	-0.78074	0.739666	-0.343406	-0.0226043	0.739666	-0.78074
1346			NCU04041		FGSG_05336		1457	0.426513	0.862735	-0.635476	-0.0816244	0.0749109	-0.340016	0.104125	-0.198496	-0.351602	-1.20275	0.739601	-0.116872	0.739601	-1.20275
1347			NCU04553		FGSG_10941		3844	-0.0708657	0.135455	-0.522147	-0.0629128	0.667066	-0.0346955	-0.55101	-0.411053	0.737932	-0.170151	-0.0288637	-0.34814	0.737932	-0.34814
1348			NCU11380		FGSG_10423		773	0.605816	1.86216	-0.0288903	-1.02803	0.204921	0.0707372	-0.0625572	-0.290211	-0.400895	-1.79143	-0.0336669	0.737818	0.737818	-1.79143
1349			NCU07014		FGSG_05640		4138	-0.205145	0.228525	-0.418177	-0.146931	0.530872	-0.0265487	-0.475157	-0.352495	0.736017	-0.255074	-0.05698	-0.205564	0.736017	-0.255074
1350			NCU09311		FGSG_01254		2672	0.493569	-0.728976	0.110995	0.137452	-0.0979547	0.00617406	0.15965	-0.563686	-0.591524	0.73515	0.0486555	-0.701139	0.73515	-0.701139
1351			NCU11650		FGSG_07201		2584	-0.377917	-0.482106	0.0652638	0.105421	0.357124	-1.21976	0.415212	-0.0943899	0.735041	-0.737655	0.349948	-0.19981	0.735041	-0.737655
1352			NCU00542		FGSG_00257		4223	0.449247	0.360539	-0.608278	0.173243	0.227773	1.09551	-0.492681	0.374121	-0.221473	0.734976	0.115597	0.200879	0.734976	-0.221473
1353			NCU00656		FGSG_08522		1614	1.06	-0.0527598	0.569569	-0.198998	-0.0640307	0.0928976	-0.152802	0.534277	-1.12403	0.145657	-0.722371	0.733275	0.733275	-1.12403
1354			NCU03953		FGSG_09332		1903	0.393587	0.957986	-0.890118	0.133444	-0.279778	-0.0327031	-0.158287	-0.217135	-0.673365	-0.990689	0.731831	-0.350579	0.731831	-0.990689
1355			NCU09239		FGSG_01052		1990	0.6516	0.490611	0.198719	-0.720135	-0.250582	-0.461789	0.0348707	0.011069	-0.902182	-0.9524	-0.163848	0.731204	0.731204	-0.9524
1356			NCU04552		FGSG_10942		3863	-0.264536	0.126415	-0.542474	-0.0889936	0.466304	-0.103251	-0.536098	-0.430136	0.73084	-0.229665	0.00637637	-0.341142	0.73084	-0.341142
1357			NCU11351		FGSG_01025		879	1.27657	0.04978	-0.264426	-0.0578595	-0.393233	-0.285196	0.466296	-0.070912	-1.66981	-0.334976	0.730722	-0.0130524	0.730722	-1.66981
1358			NCU03593		FGSG_09019		2746	0.515931	0.252751	0.505929	-0.749113	0.112235	0.586381	-0.172914	-0.0188279	-0.403696	0.33363	-0.678843	0.730285	0.730285	-0.678843
1359			NCU06459		FGSG_05444		717	2.34392	0.767308	-0.3142	0.589952	0.479695	-0.289499	-0.370291	1.31905	-1.86422	-1.05681	-0.0560908	0.729097	0.729097	-1.86422
1360			NCU08666		FGSG_04189		3589	-0.448348	0.418318	-0.232816	-0.216026	-0.512476	0.145205	-0.658204	0.512734	-0.0641286	-0.273113	-0.425388	0.72876	0.72876	-0.425388
1361			NCU02364		FGSG_07952		1960	0.264669	0.102774	-0.23052	0.00276791	-0.703501	-0.500269	0.498071	-0.455064	-0.96817	-0.603043	0.728591	-0.457832	0.728591	-0.96817
1362			NCU02699		FGSG_01022		1108	1.28841	0.152811	0.513516	-0.390193	-0.146455	0.495651	-0.414974	0.337872	-1.43487	0.34284	-0.92849	0.728065	0.728065	-1.43487
1363			NCU04657		FGSG_02678		1765	1.80327	-0.316388	0.0438041	-0.424063	0.757515	-0.481181	0.771448	-0.972291	-1.04575	-0.164793	0.727644	-0.548228	0.727644	-1.04575
1364			NCU04698		FGSG_09525		437	2.05712	-0.698536	0.201554	-0.246001	-0.454777	0.0284087	-0.606474	0.0148397	-2.5119	0.726944	-0.808027	0.260841	0.726944	-2.5119
1365			NCU04713	protoperithecia only*	FGSG_09462		2851	0.48762	-0.0527231	1.10238	-0.4912	-0.0634051	-0.701553	1.82893	0.119573	-0.551025	-0.64883	0.726543	0.610773	0.726543	-0.64883	0.65898	0.397251
1366			NCU09737		FGSG_04255		1336	1.36467	-0.0233735	0.60545	-0.885636	0.0871639	-0.0854225	0.309119	-0.160061	-1.27751	-0.0620491	-0.296332	0.725576	0.725576	-1.27751
1367			NCU07362		FGSG_01027		2836	1.67016	-0.904492	0.223913	-0.07922	1.01575	-0.17944	0.0404325	-0.307135	-0.654415	0.725052	-0.183481	-0.227915	0.725052	-0.654415
1368			NCU04043		FGSG_13538		1201	1.19039	-0.660278	0.352863	0.0192343	-0.173855	0.0646538	0.0677543	-0.138691	-1.36425	0.724931	-0.285108	-0.157925	0.724931	-1.36425
1369			NCU04295		FGSG_10030		1763	1.14135	-0.0328133	0.876754	-0.764796	0.377379	-0.00324392	-0.169966	-0.0400119	-0.76397	0.0295694	-1.04672	0.724784	0.724784	-1.04672
1370			NCU04327		FGSG_02622		2582	0.918611	-0.228904	0.514087	-0.340338	0.179782	-0.661709	0.153065	0.384423	-0.73883	-0.432805	-0.361022	0.724761	0.724761	-0.73883
1371			NCU06751		FGSG_01540		4409	0.104872	0.191334	0.404533	-0.616582	0.0101219	0.0795613	0.576417	0.106741	-0.0947505	-0.111772	0.171884	0.723323	0.723323	-0.111772
1372			NCU07956		FGSG_01345		2152	0.381802	0.619698	-0.771752	0.226262	0.35105	-0.267163	-0.0486494	0.0459148	-0.0307518	-0.886861	0.723103	-0.180347	0.723103	-0.886861
1373			NCU05960		FGSG_09255		997	1.48276	-0.391843	0.856062	-0.490708	-0.0633887	-0.881721	0.654034	0.232362	-1.54615	-0.489878	-0.202028	0.72307	0.72307	-1.54615
1374			NCU07001		FGSG_05658		3203	0.28557	-0.0130147	0.456735	-0.478912	0.288006	-0.0535392	-0.08142	0.244019	0.00243552	-0.0405244	-0.538155	0.722931	0.722931	-0.538155
1375			NCU04765		FGSG_08471		2003	0.923487	0.832191	-0.72918	0.467149	0.119367	-0.117169	-0.00681846	0.107132	-0.80412	-0.94936	0.722362	-0.360017	0.722362	-0.94936
1376			NCU06199		FGSG_13028		2984	0.688161	0.32502	0.298119	0.430624	0.0835129	0.0301688	-0.0645003	1.15297	-0.604648	-0.294851	-0.362619	0.722346	0.722346	-0.604648
1377			NCU06839		FGSG_00333		783	1.58351	-0.296154	0.10006	0.123085	-0.1994	0.0618472	-0.0796167	0.845139	-1.78291	0.358001	-0.179677	0.722054	0.722054	-1.78291
1378			NCU01317		FGSG_12028		4181	0.0327277	0.110489	-0.49443	-0.118896	0.75472	-0.0186538	-0.624936	-0.359017	0.721992	-0.129143	-0.130506	-0.240121	0.721992	-0.240121
1379			NCU06226		FGSG_02493		3414	-0.189462	0.215174	-0.817971	0.179003	0.532265	-0.232664	-0.341358	-0.303414	0.721726	-0.447838	0.476614	-0.482417	0.721726	-0.482417
1380			NCU03658		FGSG_07422		514	2.13933	-0.617824	0.43643	0.271792	-0.140365	0.103753	-0.111792	0.804762	-2.2797	0.721577	-0.548222	0.53297	0.721577	-2.2797
1381			NCU11794		FGSG_09636		1044	0.643315	1.23685	0.62731	-0.243089	0.309979	-0.263188	0.988098	0.478355	-0.333336	-1.50004	0.360788	0.721444	0.721444	-1.50004
1382			NCU03221		FGSG_09404		2768	0.235076	-0.27596	0.50998	-0.243119	-0.223291	0.445242	-0.161848	0.209921	-0.458367	0.721202	-0.671828	0.45304	0.721202	-0.671828
1383		F68	NCU02496	WT? (mus-51 strain)	FGSG_00565	limited numbers, delayed development	38	15.5165	1.10598	0.242248	0.0348062	-0.147226	-0.180043	0.0647162	0.755486	-15.6638	-1.28602	-0.177532	0.72068	0.72068	-15.6638
1384			NCU01307		FGSG_07176		2930	0.32871	-0.146069	-0.504852	-0.0111012	0.189073	-0.688379	0.215803	-0.635555	-0.139636	-0.54231	0.720655	-0.624454	0.720655	-0.624454
1385			NCU06314		FGSG_04996		3192	0.53394	-0.423024	0.433011	0.103203	0.0398129	0.0619835	-0.10863	0.823847	-0.494127	0.485007	-0.541641	0.720645	0.720645	-0.541641
1386			NCU00464		FGSG_04137		3416	-0.381721	0.309934	-0.850437	-0.0123929	0.338828	-0.172047	-0.52049	-0.36974	0.720549	-0.481981	0.329948	-0.357347	0.720549	-0.481981
1387			NCU08894		FGSG_04582		4244	-0.810508	0.0414182	0.117384	-0.0421859	-0.0902228	-0.00370876	-0.0951818	-0.0718048	0.720286	-0.0451269	-0.212566	-0.0296188	0.720286	-0.212566
1388			NCU07963		FGSG_12200		2477	0.675388	0.239301	0.117301	-0.228295	-0.0999078	-0.130563	0.109335	0.491776	-0.775296	-0.369864	-0.00796571	0.720071	0.720071	-0.775296
1389			NCU11109		FGSG_10152		2863	0.422753	0.30705	-0.152064	-0.136491	-0.222961	0.0465838	-0.273952	0.583501	-0.645713	-0.260466	-0.121888	0.719992	0.719992	-0.645713
1390			NCU01259		FGSG_07460		2899	0.494171	0.210314	-0.600103	0.0762141	-0.00121859	-0.424776	0.119868	-0.237386	-0.49539	-0.63509	0.719971	-0.3136	0.719971	-0.63509
1391			NCU02737		FGSG_00443		3633	0.577378	-0.365365	0.000349276	-0.8377	0.164593	-0.363773	0.356399	-0.118068	-0.412785	0.00159171	0.356049	0.719632	0.719632	-0.412785
1392			NCU04652		FGSG_07432		2068	0.849042	0.391642	-0.436851	0.0480324	-0.0746898	-0.0996769	0.281864	-0.238921	-0.923732	-0.491319	0.718715	-0.286954	0.718715	-0.923732
1393			NCU06336		FGSG_13626		1755	0.617554	0.718351	-0.200642	0.0122222	-0.0109547	-0.333355	0.517511	0.0534809	-0.628509	-1.05171	0.718153	0.0412587	0.718153	-1.05171
1394			NCU08954		FGSG_10366		1314	0.037666	-0.855173	0.588198	-1.13088	0.755379	-0.184384	-0.701609	-0.513895	0.717713	0.670789	-1.28981	0.616981	0.717713	-1.28981
1395			NCU06752		FGSG_01539		3393	0.714358	-0.0806448	0.126862	0.603662	0.226462	0.0773708	-0.0187207	1.32108	-0.487896	0.158016	-0.145583	0.717422	0.717422	-0.487896
1396			NCU05647		FGSG_07015		3328	-0.181928	-0.771199	0.33368	-0.0521388	-0.0632356	-0.0538987	-0.172334	0.33753	0.118692	0.7173	-0.506014	0.389669	0.7173	-0.506014
1397			NCU01148		FGSG_10190		802	1.29804	-0.535641	0.174661	-0.978885	-0.455997	-1.04001	-0.0612588	-0.262526	-1.75404	-0.504364	-0.23592	0.716358	0.716358	-1.75404
1398			NCU01803		FGSG_10878		2112	0.565934	-0.62154	0.546516	0.386543	-0.339543	-0.139498	0.387386	1.10183	-0.905477	0.482041	-0.159131	0.715287	0.715287	-0.905477
1399			NCU09173		FGSG_05679		1072	0.308776	-0.523265	0.279526	-0.538683	-1.15785	0.191807	-0.137197	-0.121857	-1.46663	0.715072	-0.416723	0.416826	0.715072	-1.46663
1400			NCU02885		FGSG_00792		651	2.20912	-0.746335	0.679079	-0.471648	0.247576	-0.0317212	-0.0165234	-0.138372	-1.96154	0.714614	-0.695602	0.333277	0.714614	-1.96154
1401			NCU08957		FGSG_10389		3126	0.702631	-0.0678757	0.0795098	-0.0558103	1.41675	0.0762656	-0.485196	-0.378255	0.714118	0.144141	-0.564706	-0.322445	0.714118	-0.564706
1402			NCU00520		FGSG_00590		2335	-0.845402	1.18066	-2.37591	0.565086	-0.131399	1.85552	-3.06386	-0.25907	0.714003	0.674864	-0.687945	-0.824157	0.714003	-0.824157
1403			NCU05692		FGSG_02707		3028	0.171642	-0.69478	-0.182456	0.25102	0.341036	-0.571559	-0.775874	0.964852	0.169395	0.123221	-0.593419	0.713831	0.713831	-0.593419
1404			NCU00628		FGSG_08541		776	1.51766	0.130787	0.305267	-0.0268422	-0.272165	0.142184	0.0242931	0.68692	-1.78983	0.0113967	-0.280974	0.713762	0.713762	-1.78983
1405			NCU07129		FGSG_09297		1434	-0.192701	0.030109	-1.40817	-0.461981	0.0314693	-1.1838	-0.695813	-0.247871	0.224171	-1.2139	0.712361	0.21411	0.712361	-1.2139
1406			NCU06311		FGSG_05007		4457	-0.772567	0.0791401	-0.433502	-0.192307	-0.0602828	0.016546	-0.126472	0.110649	0.712284	-0.0625941	0.30703	0.302956	0.712284	-0.0625941
1407			NCU08742		FGSG_01666		2983	0.399673	0.212819	0.0119662	0.488884	-0.205283	-0.215042	0.286562	1.20111	-0.604955	-0.427861	0.274596	0.712228	0.712228	-0.604955
1408			NCU01697		FGSG_04388		216	3.83559	0.0838731	1.04802	-1.2464	-0.306021	-0.620366	1.76008	-0.850683	-4.14161	-0.704239	0.712065	0.395718	0.712065	-4.14161
1409			NCU01510		FGSG_04378		2059	2.01568	0.154523	0.492206	0.242822	2.52243	0.564153	-0.435982	0.954294	0.506745	0.40963	-0.928188	0.711472	0.711472	-0.928188
1410			NCU03462		FGSG_00817		3662	0.331018	0.968321	-0.594567	0.950716	-0.00833252	0.563729	0.0787769	1.6616	-0.33935	-0.404592	0.673344	0.710883	0.710883	-0.404592
1411			NCU08707		FGSG_10887		3055	0.246	0.0783338	-1.21521	0.952611	0.155622	-0.250726	-0.504943	0.367463	-0.0903777	-0.32906	0.71027	-0.585148	0.71027	-0.585148
1412			NCU00609		FGSG_09425		645	1.36829	0.308786	0.510277	-0.292894	-0.603837	0.070599	0.370787	0.416473	-1.97212	-0.238187	-0.13949	0.709367	0.709367	-1.97212
1413			NCU07492		FGSG_00848		739	0.866706	1.39828	0.300636	-0.813893	0.473895	-0.427423	-0.0279356	-0.104951	-0.392811	-1.8257	-0.328572	0.708942	0.708942	-1.8257
1414			NCU01452		FGSG_07480		3668	-0.0815371	0.332424	-0.474377	0.0212151	0.626178	-0.0703775	-0.601348	-0.0984398	0.707716	-0.402802	-0.126971	-0.119655	0.707716	-0.402802
1415			NCU07284		FGSG_01149		3267	0.499735	-0.426955	0.969	-0.122444	-0.02314	0.279212	0.642445	-0.0515012	-0.522875	0.706167	-0.326555	0.0709427	0.706167	-0.522875
1416			NCU02553		FGSG_00882		4410	-0.140075	0.376379	-0.983804	0.551569	-0.228362	0.26521	-0.279234	0.619562	-0.0882874	-0.111169	0.70457	0.0679929	0.70457	-0.111169
1417			NCU09703		FGSG_11193		3975	0.847396	-1.4507	0.405775	0.277921	0.540239	-0.747044	0.148325	0.0142045	-0.307157	0.703652	-0.257451	-0.263717	0.703652	-0.307157
1418			NCU00519		FGSG_00589		4106	-0.534578	-0.283634	0.00134539	0.00305629	0.169063	-0.113605	-0.262289	0.0240279	0.703641	0.170029	-0.263635	0.0209716	0.703641	-0.263635
1419			NCU01525		FGSG_04324		1287	1.24799	0.530897	0.266038	-0.169951	-0.0624944	-0.0602306	-0.093106	0.533327	-1.31049	-0.591128	-0.359144	0.703278	0.703278	-1.31049
1420			NCU06008		FGSG_09508		2516	0.369281	0.208027	-0.281237	0.0803504	-0.327594	0.911011	-1.04179	-0.0226251	-0.696876	0.702983	-0.760551	-0.102975	0.702983	-0.760551
1421			NCU00868		FGSG_05938		1173	0.876779	0.451455	-0.584006	-0.453968	-0.286109	1.15409	-1.96869	-0.155777	-1.16289	0.702636	-1.38468	0.298191	0.702636	-1.38468
1422			NCU08293		FGSG_09805		3508	-0.377364	0.191794	0.0219563	-0.127944	0.0522921	-0.261998	-0.188175	0.573958	0.429656	-0.453791	-0.210131	0.701902	0.701902	-0.453791
1423			NCU02742		FGSG_01156		1751	0.659981	0.0651883	0.997598	-0.764875	-0.0392059	-0.15998	-0.0573186	-0.0635386	-0.699187	-0.225168	-1.05492	0.701337	0.701337	-1.05492
1424			NCU04334		FGSG_06207		4055	0.534498	-0.0955611	-0.43761	0.212471	0.253571	-0.247724	0.00853164	0.913763	-0.280928	-0.152163	0.446142	0.701291	0.701291	-0.280928
1425			NCU11196		FGSG_00809		1594	0.976615	-0.294501	-0.80732	0.48494	-0.159911	-0.00286474	-0.106129	-0.2634	-1.13653	0.291636	0.701191	-0.748341	0.701191	-1.13653
1426			NCU08368		FGSG_01490		1097	1.37929	1.02809	-0.700132	-0.174553	-0.0667268	0.104583	0.000466677	0.142779	-1.44601	-0.923503	0.700599	0.317332	0.700599	-1.44601
1427			NCU03400		FGSG_10821		255	2.91157	-0.790156	0.510795	-0.519734	-0.722776	-0.0906403	0.852611	-0.731207	-3.63435	0.699516	0.341816	-0.211473	0.699516	-3.63435
1428			NCU04764		FGSG_08470		3784	0.334854	-0.0229704	-0.792014	0.427247	0.0191371	-0.236003	-0.0937066	0.062527	-0.315717	-0.213033	0.698307	-0.36472	0.698307	-0.36472
1429			NCU07261		FGSG_09631		807	1.26145	0.0513946	0.448238	-0.579371	-0.488276	0.084711	0.111119	0.118011	-1.74972	0.0333164	-0.33712	0.697382	0.697382	-1.74972
1430			NCU04815		FGSG_09482		2498	0.782731	-0.571234	0.597004	-0.413433	1.29896	-0.647189	-0.172476	0.283522	0.516233	-0.0759551	-0.76948	0.696955	0.696955	-0.76948
1431			NCU03643	WT	FGSG_07192		740	-0.268081	0.333824	-1.1002	0.428339	-0.727096	1.02958	-2.92498	-0.336632	-0.459015	0.695758	-1.82478	-0.764971	0.695758	-1.82478
1432			NCU01980		FGSG_08879		560	2.2326	-0.545832	0.104885	-0.19282	0.0925106	0.148944	-0.067956	0.115991	-2.14009	0.694776	-0.172841	0.308811	0.694776	-2.14009
1433			NCU00213		FGSG_05492		1256	1.408	1.45368	0.050517	-0.205802	0.076476	0.390098	-0.140582	0.488762	-1.33152	-1.06358	-0.191099	0.694564	0.694564	-1.33152
1434			NCU08663		FGSG_09760		1777	0.134249	0.991468	-0.757913	0.28556	-0.0744813	-0.0466582	-0.0639879	0.161412	-0.20873	-1.03813	0.693925	-0.124148	0.693925	-1.03813
1435			NCU01999		FGSG_13294		730	1.0724	1.69805	-0.098347	-0.0520246	0.024489	-0.140691	0.163155	0.64151	-1.04791	-1.83874	0.261502	0.693535	0.693535	-1.83874
1436			NCU00236		FGSG_09348		687	3.07017	0.694605	-0.56323	-0.623262	1.16311	-0.330076	-1.28766	0.0702694	-1.90706	-1.02468	-0.724425	0.693532	0.693532	-1.90706
1437			NCU02477		FGSG_09544		367	0.223805	2.56976	-0.667869	0.596873	-0.149279	-0.265615	0.0245007	1.05671	-0.373084	-2.83537	0.69237	0.45984	0.69237	-2.83537
1438			NCU00676		FGSG_08841		3942	0.623504	-0.0766634	-0.262806	0.791905	0.306098	0.11588	-0.547492	1.48396	-0.317406	0.192544	-0.284686	0.692059	0.692059	-0.317406
1439			NCU02153		FGSG_08863		1362	1.31766	0.159417	0.211298	-0.16192	0.0548324	0.151959	0.0220309	0.529477	-1.26282	-0.00745789	-0.189267	0.691397	0.691397	-1.26282
1440			NCU08616		FGSG_05627		675	0.253784	1.83278	-0.494598	0.00325046	-0.0420181	-0.0970336	0.196656	0.0968066	-0.295802	-1.92981	0.691255	0.0935562	0.691255	-1.92981
1441			NCU03806		FGSG_07856		3835	-0.100548	0.181006	-0.481662	-0.00902868	0.59021	-0.0337978	-0.591007	-0.359754	0.690758	-0.214804	-0.109346	-0.350725	0.690758	-0.350725
1442			NCU00592		FGSG_00169		3839	0.323225	0.331746	-0.622919	0.0259507	0.132146	0.113721	0.0677836	-0.324161	-0.19108	-0.218025	0.690703	-0.350111	0.690703	-0.350111
1443			NCU05453		FGSG_04319		793	1.54875	-0.0728017	0.305744	0.2783	-0.218914	-0.59261	0.382151	0.968987	-1.76766	-0.519809	0.0764067	0.690688	0.690688	-1.76766
1444			NCU06059		FGSG_09386		2019	0.876144	0.345795	0.238229	-0.161077	-0.0692491	-0.476114	0.294147	0.527976	-0.945393	-0.821909	0.0559177	0.689052	0.689052	-0.945393
1445			NCU02704		FGSG_11884		1406	1.14699	-0.374325	-1.1046	0.692947	1.10277	0.241381	-2.33763	1.38153	-0.0442159	0.615705	-1.23302	0.688579	0.688579	-1.23302
1446			NCU03774		FGSG_06125		1227	0.383882	-0.27549	-0.591845	1.12175	-0.108882	-0.352154	0.0961399	-0.2283	-0.492763	-0.0766639	0.687985	-1.35005	0.687985	-1.35005
1447			NCU02886		FGSG_11825		2061	1.05886	-0.121962	-0.283463	-0.0997109	0.132242	0.566005	-0.65378	-0.185888	-0.926615	0.687967	-0.370317	-0.0861766	0.687967	-0.926615
1448			NCU02067		FGSG_11743		3060	0.757649	-0.0973318	0.336389	-0.549967	0.172904	-0.227751	0.0280583	0.137255	-0.584745	-0.13042	-0.308331	0.687222	0.687222	-0.584745
1449			NCU10557		FGSG_00542		1073	1.06643	-0.309674	0.0906363	-0.0197376	1.75362	-1.77393	0.312089	0.0414206	0.687198	-1.46426	0.221453	0.0611581	0.687198	-1.46426
1450			NCU09973		FGSG_02788		1770	1.14442	-0.706432	0.83765	0.0359802	0.101561	-0.386386	0.246462	0.723158	-1.04286	0.320046	-0.591187	0.687178	0.687178	-1.04286
1451			NCU02137		FGSG_08555		1666	1.89897	-0.839737	0.0590527	-0.00552464	0.801496	-0.213081	-0.617648	0.681527	-1.09747	0.626656	-0.6767	0.687052	0.687052	-1.09747
1452			NCU03287		FGSG_06303		1486	0.787729	-0.773025	0.0299479	-0.161438	0.120222	-0.960029	0.716912	-1.34601	-0.667507	-0.187004	0.686964	-1.18457	0.686964	-1.18457
1453			NCU06977		FGSG_09610		1112	2.07154	0.241642	0.795032	-0.564089	0.640959	0.380802	0.498194	0.122744	-1.43059	0.13916	-0.296838	0.686834	0.686834	-1.43059
1454			NCU06174		FGSG_06943		1904	0.873331	0.413749	-0.24323	0.210301	-0.117226	1.1004	-0.62815	0.122324	-0.990557	0.68665	-0.38492	-0.087977	0.68665	-0.990557
1455			NCU03293		FGSG_05594		1369	1.34902	-1.14693	0.919473	-1.7451	2.0355	-2.32416	-0.339885	-1.10256	0.686475	-1.17723	-1.25936	0.64254	0.686475	-1.25936
1456			NCU02706		FGSG_01020		1329	0.441326	0.0993643	0.0187595	0.0905151	-0.839401	0.010913	0.0672011	0.776105	-1.28073	-0.0884513	0.0484416	0.68559	0.68559	-1.28073
1457			NCU06068		FGSG_01378		1649	1.43478	-0.209307	1.02	-0.842258	0.32979	-0.141965	-0.0360923	-0.156793	-1.10499	0.067342	-1.0561	0.685465	0.685465	-1.10499
1458			NCU09444		FGSG_07509		3938	1.28948	0.0597153	0.39568	0.217718	1.97446	-0.122954	0.0757385	0.377147	0.684981	-0.182669	-0.319941	0.159429	0.684981	-0.319941
1459			NCU02256		FGSG_06049		2706	0.577577	0.722083	-0.621912	-0.0134429	-0.0873879	0.0310413	0.0624331	-0.0178178	-0.664965	-0.691042	0.684346	-0.00437493	0.684346	-0.691042
1460			NCU01845		FGSG_05987		2175	-0.544741	0.158792	-0.854413	0.791359	-0.413617	0.842549	-1.46613	-0.0884127	0.131124	0.683756	-0.611717	-0.879772	0.683756	-0.879772
1461		N67	NCU07349	WT	FGSG_10915		2912	1.01572	0.870956	-0.478673	0.718845	1.69944	0.240469	-0.686589	1.12037	0.683713	-0.630487	-0.207916	0.401521	0.683713	-0.630487
1462			NCU03187		FGSG_09408		1942	0.51062	0.599522	0.117465	-0.546946	-0.151747	-0.376357	0.486252	0.135964	-0.662367	-0.975879	0.368788	0.68291	0.68291	-0.975879
1463			NCU04195		FGSG_07858		2835	-0.318123	0.758733	-0.91621	-0.22808	-0.304103	0.103935	-0.242724	0.453084	0.0140194	-0.654798	0.673487	0.681164	0.681164	-0.654798
1464			NCU03759		FGSG_05909		1718	0.900946	0.00492222	0.151622	-0.254832	-0.174109	0.105395	-0.280902	0.426129	-1.07505	0.100473	-0.432523	0.680962	0.680962	-1.07505
1465			NCU00796		FGSG_01733		2478	0.771012	0.840752	-0.726354	0.105315	0.422605	0.0656072	-0.0457158	-0.108277	-0.348407	-0.775145	0.680638	-0.213592	0.680638	-0.775145
1466			NCU00600		FGSG_00170		4305	0.21786	0.00347761	0.276724	-0.749577	0.1996	-0.175428	0.0938747	-0.0692889	-0.0182607	-0.178906	-0.182849	0.680288	0.680288	-0.182849
1467			NCU00743		FGSG_09704		1861	0.566237	0.776339	-0.215101	0.249424	0.339406	-0.229168	-0.187883	0.929553	-0.226831	-1.00551	0.0272176	0.680129	0.680129	-1.00551
1468			NCU01866		FGSG_03393		4478	0.404192	-0.124116	0.980074	-0.289527	0.511477	0.252271	1.07866	0.39029	0.107285	0.376386	0.0985816	0.679817	0.679817	0.0985816
1469			NCU06970		FGSG_09299		3085	1.19949	-0.314047	-0.337443	-0.0474886	1.87802	-0.778876	-0.915048	0.149493	0.678536	-0.464828	-0.577605	0.196982	0.678536	-0.577605
1470			NCU03035		FGSG_07045		939	1.15382	-0.23433	0.800844	-0.281485	-0.453943	-0.451577	1.47909	-0.140564	-1.60776	-0.217247	0.678241	0.140921	0.678241	-1.60776
1471			NCU09646		FGSG_04243		1667	0.509648	1.1695	-1.33997	0.739614	0.232708	0.0721013	-0.66225	-0.22014	-0.276939	-1.0974	0.677725	-0.959754	0.677725	-1.0974
1472			NCU07761		FGSG_03803		3296	0.0159377	-0.0186133	-0.419553	0.558763	-0.498809	-0.00902577	0.258018	0.0799871	-0.514747	0.00958751	0.677571	-0.478776	0.677571	-0.514747
1473			NCU02139		FGSG_08739		1426	1.31032	-1.2605	0.0892226	-0.21177	0.0936323	-0.58347	0.493765	-0.223521	-1.21668	0.677034	0.404543	-0.0117509	0.677034	-1.21668
1474		F19	NCU02598	WT*	FGSG_00847		114	0.361415	7.21068	-0.568044	-0.451329	0.756809	0.471087	-1.1437	0.225495	0.395393	-6.73959	-0.575653	0.676824	0.676824	-6.73959
1475			NCU05254		FGSG_04261		3775	0.354593	0.192858	-0.000597172	0.172328	-0.015534	0.00732047	-0.20423	0.849035	-0.370127	-0.185538	-0.203633	0.676707	0.676707	-0.370127
1476			NCU04795		FGSG_08384		2648	-0.0769925	1.11176	-0.643271	0.297464	-0.113258	1.78789	-1.35419	0.317541	-0.0362652	0.676134	-0.710917	0.0200763	0.676134	-0.710917
1477			NCU04087		FGSG_09535		2114	0.428602	-0.294909	-0.147679	-0.126305	-0.475286	0.380688	-0.37279	0.136403	-0.903889	0.675597	-0.225111	0.262708	0.675597	-0.903889
1478			NCU03936		FGSG_13544		2932	0.421075	-0.223638	0.00407363	0.0628446	-0.203236	-0.331466	0.256767	0.738351	-0.624311	-0.107828	0.252694	0.675506	0.675506	-0.624311
1479			NCU04078		FGSG_09245		894	0.265377	0.415167	-1.23499	0.494671	0.0587266	1.09035	-2.89502	0.83611	-0.20665	0.675188	-1.66003	0.341439	0.675188	-1.66003
1480			NCU09207		FGSG_05448		3562	0.721663	-0.855029	0.370373	-0.555643	0.284793	-0.179948	0.907308	-0.923961	-0.43687	0.67508	0.536935	-0.368318	0.67508	-0.43687
1481			NCU05182		FGSG_03997		544	0.380848	2.00245	-0.999228	0.517827	0.478221	-0.186025	-0.325936	1.07943	0.0973731	-2.18848	0.673292	0.561605	0.673292	-2.18848
1482			NCU07394		FGSG_06984		639	1.80005	-0.121042	-0.0625757	-0.236423	-0.177925	0.551599	-0.594609	0.111792	-1.97797	0.672641	-0.532033	0.348215	0.672641	-1.97797
1483		N81	NCU01897	WT*	FGSG_08947		478	1.2982	0.195926	-1.50882	-0.191329	0.128227	0.868122	-3.8953	0.425764	-1.16997	0.672196	-2.38648	0.617094	0.672196	-2.38648
1484			NCU00480		FGSG_06912		2952	0.297164	0.422851	-0.0715134	0.656328	-0.104358	-0.195557	-0.0441621	1.32847	-0.401523	-0.618408	0.0273512	0.672147	0.672147	-0.618408
1485			NCU07450		FGSG_00984		3445	0.590019	0.0817013	0.37295	-0.660248	0.116344	-0.106344	0.440893	0.0117311	-0.473675	-0.188045	0.0679421	0.671979	0.671979	-0.473675
1486			NCU00712		FGSG_09197		4187	-0.610449	0.0216696	0.10376	0.411505	0.0609117	-0.122434	-0.132188	0.333576	0.671361	-0.144104	-0.235948	-0.0779292	0.671361	-0.235948
1487			NCU08427		FGSG_06027		1404	0.478563	0.154606	0.281141	-0.775608	-0.756029	-0.6346	0.0910388	-0.104294	-1.23459	-0.789205	-0.190103	0.671314	0.671314	-1.23459
1488			NCU06027		FGSG_05709		76	9.67423	-0.331608	0.906551	-0.311242	0.493497	0.338962	-0.388508	0.0429243	-9.18073	0.670571	-1.29506	0.354166	0.670571	-9.18073
1489			NCU05289		FGSG_06165		1628	0.474968	0.870317	-0.790796	0.0879093	0.815003	-0.242166	-0.120548	0.203598	0.340035	-1.11248	0.670248	0.115689	0.670248	-1.11248
1490			NCU05817		FGSG_13667		4086	0.437228	-0.132079	0.476868	-0.468029	0.16855	-0.295363	0.217326	0.202028	-0.268678	-0.163284	-0.259542	0.670058	0.670058	-0.268678
1491			NCU09710		FGSG_06053		3957	0.165462	-0.766272	0.179073	0.331405	-0.148287	-0.0964629	-0.051388	0.701635	-0.313748	0.669809	-0.230461	0.37023	0.669809	-0.313748
1492			NCU06254		FGSG_06974		3065	0.417387	0.546702	0.325116	-0.793477	0.00912702	-0.0366553	0.272157	-0.123913	-0.40826	-0.583357	-0.0529586	0.669564	0.669564	-0.583357
1493			NCU10058		FGSG_00387		3698	0.132876	0.228006	0.049334	-0.771576	-0.257754	-0.0395179	-0.162127	-0.102536	-0.39063	-0.267524	-0.211461	0.669039	0.669039	-0.39063
1494			NCU04338		FGSG_05074		2119	0.870184	0.104453	0.642466	-0.922164	-0.0310401	-0.12486	-0.112555	-0.253158	-0.901224	-0.229313	-0.755021	0.669005	0.669005	-0.901224
1495			NCU00435		FGSG_04112		3412	-0.00127822	-0.196142	-0.245547	0.285645	-0.48404	-0.451412	0.423291	-0.118743	-0.482761	-0.25527	0.668838	-0.404388	0.668838	-0.482761
1496			NCU07321		FGSG_04986		2832	0.69717	-0.004966	-0.816157	0.423296	0.0421464	-0.177869	-0.147382	-0.0353326	-0.655024	-0.172903	0.668775	-0.458628	0.668775	-0.655024
1497			NCU05231		FGSG_09736		878	1.11388	-0.68511	0.269217	0.0362799	-0.55612	-0.0164048	0.297336	0.143082	-1.67	0.668706	0.0281185	0.106802	0.668706	-1.67
1498			NCU00734		FGSG_05026		2539	0.42116	0.317646	-0.594967	0.671949	0.0477587	-0.0156553	0.0737135	-0.0806277	-0.373401	-0.333302	0.668681	-0.752577	0.668681	-0.752577
1499			NCU09191		FGSG_08738		346	2.74909	-0.259402	1.03325	-0.146136	-0.206865	-0.237591	0.24303	0.52214	-2.95595	0.0218106	-0.790218	0.668277	0.668277	-2.95595
1500			NCU09699		FGSG_06307		4350	-0.0243359	0.0642746	-0.0440588	0.752483	0.192301	-0.06858	-0.200541	1.42023	0.216637	-0.132855	-0.156483	0.667745	0.667745	-0.156483
1501			NCU03617		FGSG_10113		2776	1.91503	-0.502227	0.453137	-0.949432	1.24519	-0.191098	-0.0442529	-0.281802	-0.669847	0.311129	-0.49739	0.66763	0.66763	-0.669847
1502			NCU05373		FGSG_01633		2099	0.889414	0.555613	-0.238769	-0.0168696	-0.0224654	0.617048	-0.130031	0.650151	-0.911879	0.0614354	0.108738	0.667021	0.667021	-0.911879
1503			NCU03038		FGSG_07048		4144	-0.129025	0.0961615	-0.582533	-0.0246267	0.536311	-0.109978	-0.592101	-0.278163	0.665336	-0.20614	-0.00956771	-0.253536	0.665336	-0.253536
1504			NCU01006		FGSG_10217		4432	-0.692899	0.0125856	-0.163989	0.0887988	-0.0279092	-0.0538064	-0.066451	-0.00161578	0.66499	-0.0663921	0.0975379	-0.0904146	0.66499	-0.0904146
1505			NCU04800		FGSG_08422		2201	0.806471	0.627565	0.0158719	-0.108809	-0.0638656	-0.194772	-0.161325	0.555859	-0.870337	-0.822337	-0.177197	0.664668	0.664668	-0.870337
1506			NCU05801		FGSG_05712		4449	0.24049	-0.0953226	0.254596	-0.321394	0.43266	-0.167215	0.221364	0.343232	0.19217	-0.0718929	-0.0332325	0.664625	0.664625	-0.0718929
1507			NCU03717		FGSG_07146		1330	0.528566	0.188309	0.0304496	-0.82926	-0.751699	-0.138646	-0.129756	-0.166034	-1.28026	-0.326955	-0.160205	0.663226	0.663226	-1.28026
1508			NCU00634		FGSG_08561		3869	0.150152	0.0845807	-0.520581	-0.0144101	0.813311	-0.122645	-0.362755	-0.352352	0.663159	-0.207225	0.157827	-0.337942	0.663159	-0.337942
1509			NCU03130		FGSG_00751		2765	0.182237	-0.23623	0.152518	0.547945	-0.491051	-0.00161939	0.0317553	1.21094	-0.673288	0.234611	-0.120763	0.662991	0.662991	-0.673288
1510			NCU03132		FGSG_04928		555	1.74597	-0.69614	-0.016735	-1.19134	-0.400879	-0.0337442	0.142786	-0.691022	-2.14684	0.662395	0.159521	0.500319	0.662395	-2.14684
1511			NCU11840		FGSG_04149		4171	0.0105761	0.252608	-0.646052	0.646098	0.566564	0.00940907	-0.822447	1.30848	0.555988	-0.243199	-0.176395	0.662379	0.662379	-0.243199
1512			NCU01799		FGSG_00648		587	1.26808	-0.121451	0.217468	-0.263186	-0.811291	-0.543749	0.32448	0.398692	-2.07937	-0.422297	0.107013	0.661878	0.661878	-2.07937
1513			NCU05547		FGSG_13390		473	2.09713	-0.193386	0.224657	-0.0445452	-0.310372	0.191265	-0.402797	0.61728	-2.4075	0.384651	-0.627454	0.661825	0.661825	-2.4075
1514			NCU00898		FGSG_00715		3022	0.383795	0.497146	0.016886	0.471081	-0.210623	0.10143	-0.00270625	1.13287	-0.594418	-0.395716	-0.0195922	0.661788	0.661788	-0.594418
1515			NCU07409		FGSG_06826		1192	0.163284	1.02283	-0.343707	0.405235	-0.0982033	-0.348133	-0.0072345	1.06655	-0.261488	-1.37096	0.336472	0.661317	0.661317	-1.37096
1516			NCU02169		FGSG_08849		2671	0.192773	0.566676	-0.512285	-0.145234	-0.508996	-0.000508561	0.149026	-0.184681	-0.701769	-0.567185	0.661311	-0.0394474	0.661311	-0.701769
1517			NCU10034		FGSG_04395		1057	1.66831	0.232706	-0.394827	-0.309792	0.189076	0.89353	-1.38765	0.0797931	-1.47924	0.660824	-0.992826	0.389585	0.660824	-1.47924
1518			NCU04671		FGSG_12173		608	1.81979	-0.564951	-0.0320655	0.838203	-0.218748	0.0957082	0.0540011	-0.039579	-2.03854	0.66066	0.0860666	-0.877782	0.66066	-2.03854
1519			NCU01580		FGSG_10862		3406	0.389143	0.149325	0.102013	0.52242	0.159948	-0.335224	0.201094	1.18286	-0.229195	-0.484549	0.0990814	0.660436	0.660436	-0.484549
1520			NCU08772		FGSG_06558		2834	-0.248046	0.474832	-0.646618	0.662785	0.15744	1.1347	-0.284115	0.00795451	0.405486	0.659867	0.362503	-0.654831	0.659867	-0.654831
1521			NCU07914		FGSG_03992		1172	-0.977399	0.501899	-0.942949	-0.157353	-0.317663	1.05962	-2.32785	0.280139	0.659736	0.557717	-1.3849	0.437493	0.659736	-1.3849
1522			NCU07928		FGSG_05613		1749	2.00181	0.199277	1.10763	-0.84885	1.34907	0.715639	0.0517134	-0.189278	-0.65274	0.516363	-1.05591	0.659572	0.659572	-1.05591
1523			NCU03150		FGSG_08676		3836	0.280791	-0.00011256	-0.38861	0.014666	0.940322	-0.0739095	-0.477086	-0.336055	0.659531	-0.0737969	-0.0884763	-0.350721	0.659531	-0.350721
1524			NCU02238		FGSG_02070		100	9.71148	0.35919	1.32786	-0.973372	2.30726	-0.478002	0.452277	-0.314591	-7.40422	-0.837192	-0.875587	0.658781	0.658781	-7.40422
1525			NCU01118		FGSG_05952		2446	0.271308	0.220481	0.0554831	-0.408499	-0.514831	0.166035	0.0414086	0.250015	-0.786139	-0.0544456	-0.0140744	0.658514	0.658514	-0.786139
1526			NCU08706		FGSG_12264		380	2.55925	-0.140613	0.140514	0.0486113	-0.210059	-0.287401	0.0887178	0.707122	-2.76931	-0.146787	-0.051796	0.658511	0.658511	-2.76931
1527			NCU11041		FGSG_04905		1759	-0.0308373	1.38664	-0.30682	-0.536917	0.121601	0.336651	-0.112409	0.120985	0.152438	-1.04999	0.19441	0.657902	0.657902	-1.04999
1528			NCU05708		FGSG_13839		1009	0.860501	-0.492606	1.36599	-0.805188	0.857667	0.164272	-0.166822	-0.473317	-0.0028336	0.656878	-1.53281	0.331871	0.656878	-1.53281
1529			NCU08963		FGSG_10245		3960	-0.111237	0.121224	-0.734543	0.0394804	0.545008	-0.140819	-0.52699	-0.273644	0.656245	-0.262043	0.207553	-0.313124	0.656245	-0.313124
1530			NCU05075		FGSG_03930		2947	0.211854	0.509264	0.330732	-0.558711	-0.214501	-0.110702	0.0491787	0.0974684	-0.426354	-0.619966	-0.281553	0.656179	0.656179	-0.619966
1531		N29	NCU02086	WT*	FGSG_01401		409	2.24404	-1.65956	0.81035	-0.740696	2.9001	-1.47117	-1.81605	-0.618556	0.656067	0.188392	-2.6264	0.12214	0.656067	-2.6264
1532			NCU06277		FGSG_02553		1217	0.995619	-0.0902145	0.889469	-0.608093	-0.360615	-0.338549	1.5449	-0.512132	-1.35623	-0.248335	0.65543	0.0959609	0.65543	-1.35623
1533			NCU06534		FGSG_04948		3646	-0.0336759	0.295084	0.250512	-0.0995375	-0.119034	-0.115235	0.16944	0.55554	-0.0853577	-0.41032	-0.0810722	0.655078	0.655078	-0.41032
1534			NCU11705		FGSG_04178		3372	0.291291	0.475765	0.228095	-0.351852	-0.200876	0.04125	-0.0503117	0.302488	-0.492167	-0.434515	-0.278406	0.65434	0.65434	-0.492167
1535			NCU02522		FGSG_06569		3081	0.321287	-0.282264	0.119413	-0.167742	0.0986426	0.371486	-0.459303	0.204677	-0.222644	0.65375	-0.578716	0.372418	0.65375	-0.578716
1536			NCU09247		FGSG_07086		2032	0.299978	1.18457	-1.08905	0.340791	0.611092	0.245868	-0.435615	0.427206	0.311115	-0.938705	0.653433	0.0864154	0.653433	-0.938705
1537			NCU06563		FGSG_05281		1646	0.456486	-0.00459499	0.249825	-0.18198	-0.64925	0.0290402	-0.0385556	0.471055	-1.10574	0.0336352	-0.28838	0.653035	0.653035	-1.10574
1538			NCU08875		FGSG_05884		1769	0.928431	0.815779	0.188573	-0.274512	-0.11476	0.101592	-0.242723	0.37653	-1.04319	-0.714187	-0.431296	0.651042	0.651042	-1.04319
1539			NCU03732		FGSG_05133		2770	0.336204	-0.0283571	-0.175752	-0.42632	0.0260253	0.621292	-0.847019	-0.0610354	-0.310179	0.649649	-0.671267	0.365285	0.649649	-0.671267
1540			NCU05252		FGSG_09773		3604	0.150425	0.470645	-0.84949	0.101763	0.0286723	0.0497664	-0.199848	-0.0197096	-0.121753	-0.420879	0.649642	-0.121472	0.649642	-0.420879
1541			NCU02802		FGSG_01032		912	0.929123	-0.0273887	-0.697709	0.255668	1.57855	-1.66274	-0.474387	0.213978	0.649427	-1.63535	0.223321	-0.0416898	0.649427	-1.63535
1542			NCU04324		FGSG_02623		1476	0.784613	-0.576743	0.560575	0.012552	-0.405449	-0.277178	0.192667	0.661332	-1.19006	0.299565	-0.367908	0.64878	0.64878	-1.19006
1543			NCU03668		FGSG_06146		180	0.565108	4.25301	-0.0136217	-0.0653248	0.309379	-0.324829	0.0626255	0.5833	-0.255729	-4.57784	0.0762472	0.648625	0.648625	-4.57784
1544			NCU00305		FGSG_07223		1665	1.25438	0.181199	-1.03396	0.818844	1.54905	-0.176242	-0.385398	-0.279042	0.29467	-0.35744	0.648558	-1.09789	0.648558	-1.09789
1545			NCU05778		FGSG_02624		4378	-0.593094	0.192727	-0.38619	0.315048	0.0552602	0.0510877	-0.0924949	0.205737	0.648354	-0.141639	0.293695	-0.109311	0.648354	-0.141639
1546			NCU03740		FGSG_07178		745	2.05059	0.292332	0.185791	0.374514	0.231467	-0.210958	-0.0775053	1.02223	-1.81912	-0.503289	-0.263296	0.647718	0.647718	-1.81912
1547			NCU00467		FGSG_02584		2626	-0.0954374	0.255695	0.292898	-0.400972	-0.814449	0.119244	0.00581943	0.246433	-0.719011	-0.136452	-0.287079	0.647406	0.647406	-0.719011
1548			NCU07063	WT	FGSG_03975		733	-0.793872	-0.266553	0.7888	-0.834555	-1.41012	0.245543	-1.04382	-0.187756	-0.616251	0.512096	-1.83263	0.646799	0.646799	-1.83263
1549			NCU07888		FGSG_05410		4306	-0.380267	0.430142	-0.205788	-0.291443	-0.221747	0.933725	-0.388191	0.355259	0.158521	0.503583	-0.182403	0.646702	0.646702	-0.182403
1550			NCU09827		FGSG_13489		3091	0.034682	0.484459	-0.311591	0.171283	0.456809	-0.0913235	0.00169184	0.817707	0.422127	-0.575783	0.313283	0.646424	0.646424	-0.575783
1551			NCU10498		FGSG_01021		3931	0.0415263	0.228958	-0.414914	-0.0988225	0.687584	-0.0923919	-0.367063	-0.3703	0.646058	-0.32135	0.0478513	-0.271478	0.646058	-0.32135
1552			NCU08269		FGSG_11500		650	-0.388734	0.574955	-0.976747	-0.186569	-0.124827	1.22099	-2.94208	0.372359	0.263907	0.646033	-1.96533	0.558928	0.646033	-1.96533
1553			NCU04946		FGSG_12138		3500	-0.282118	0.107845	-0.399153	0.411489	-0.347955	-0.0757807	0.246312	-0.0440467	-0.0658378	-0.183626	0.645464	-0.455536	0.645464	-0.455536
1554			NCU04118		FGSG_07421		1277	-0.0246745	0.0428667	0.139613	0.313702	0.0413899	-1.27271	0.783912	0.506384	0.0660644	-1.31557	0.644299	0.192682	0.644299	-1.31557
1555			NCU06614		FGSG_03487		2924	0.267678	-0.586061	0.172491	0.133727	-0.359908	0.0557522	-0.0612263	0.120342	-0.627586	0.641813	-0.233717	-0.0133845	0.641813	-0.627586
1556			NCU01414		FGSG_10129		606	2.30835	-0.702955	0.640817	-0.494686	0.264696	-0.0612982	0.061067	0.00872348	-2.04365	0.641657	-0.57975	0.50341	0.641657	-2.04365
1557			NCU07687		FGSG_06194		3030	0.481901	0.333768	-0.498996	0.0421142	-0.110872	-0.0318713	0.142365	0.262483	-0.592773	-0.365639	0.641361	0.220369	0.641361	-0.592773
1558			NCU09475		FGSG_06019		3995	-0.0603491	0.194368	-0.496986	-0.0342013	0.579825	-0.106658	-0.408644	-0.272032	0.640175	-0.301026	0.0883417	-0.23783	0.640175	-0.301026
1559			NCU07539		FGSG_11618		3737	-0.248982	0.371857	-0.575252	-0.711911	-0.629234	0.403665	-0.925144	-0.0719055	-0.380252	0.0318081	-0.349892	0.640005	0.640005	-0.380252
1560			NCU08068		FGSG_09434		3480	0.306321	-0.3342	0.202488	0.0282793	-0.105325	-0.797017	0.321987	0.668222	-0.411646	-0.462817	0.119499	0.639942	0.639942	-0.462817
1561			NCU08163		FGSG_10515		2894	0.265132	-0.0439876	-0.273182	-0.00688353	-0.0818168	-0.680083	0.366402	-0.0920837	-0.346949	-0.636096	0.639583	-0.0852001	0.639583	-0.636096
1562			NCU09510		FGSG_12307		3269	0.190296	-0.142974	0.222658	-0.165049	-0.127194	0.496568	-0.299509	0.108396	-0.317489	0.639542	-0.522168	0.273445	0.639542	-0.522168
1563			NCU05421		FGSG_01642		2069	-0.0412226	0.390616	-0.332731	-0.557522	-0.962647	0.217561	-0.738431	0.0815853	-0.921424	-0.173056	-0.4057	0.639107	0.639107	-0.921424
1564			NCU02608		FGSG_11854		972	0.359544	1.33567	0.104983	-0.612018	0.0795994	-0.241437	0.235936	0.0270203	-0.279945	-1.57711	0.130953	0.639039	0.639039	-1.57711
1565			NCU07775		FGSG_05853		4175	0.479341	0.132376	-0.341127	0.37446	0.384792	-0.109443	0.0664404	1.013	-0.0945496	-0.241819	0.407567	0.638539	0.638539	-0.241819
1566			NCU09316		FGSG_00546		619	1.89954	0.178761	1.06442	-0.665652	-0.115562	0.00516285	-0.124756	-0.0271158	-2.0151	-0.173598	-1.18918	0.638537	0.638537	-2.0151
1567			NCU02765		FGSG_01267		4243	1.57409	-0.216037	0.0147597	0.165332	1.72972	-0.0515557	-0.197809	0.803681	0.155629	0.164482	-0.212569	0.638348	0.638348	-0.212569
1568			NCU09206		FGSG_02803		876	1.48802	-0.471095	2.64889	-1.26399	-0.183702	-0.397379	3.28721	-0.661751	-1.67172	0.0737159	0.638325	0.60224	0.638325	-1.67172
1569			NCU06993		FGSG_09564		1507	0.669625	-0.161317	0.105184	0.677873	-0.505331	-0.453028	0.52141	1.31548	-1.17496	-0.291711	0.416226	0.637608	0.637608	-1.17496
1570			NCU04362		FGSG_04265		1034	1.55779	-0.585331	0.240116	-0.113831	0.0495406	0.0519583	0.14846	0.0587741	-1.50825	0.63729	-0.0916557	0.172605	0.63729	-1.50825
1571			NCU03217		FGSG_09158		2686	0.124092	0.403001	-0.877507	0.700798	-0.135098	-0.295096	-0.240427	0.370992	-0.25919	-0.698097	0.63708	-0.329806	0.63708	-0.698097
1572			NCU06568		FGSG_05288		755	1.39551	0.175496	0.837855	-0.675806	-0.417167	-0.339081	0.659701	-0.038763	-1.81267	-0.514577	-0.178154	0.637043	0.637043	-1.81267
1573			NCU08806		FGSG_09716		3243	0.44841	-0.10125	-0.688696	0.566352	0.307845	-0.630084	-0.052009	0.150342	-0.140564	-0.528834	0.636687	-0.41601	0.636687	-0.528834
1574			NCU00299		FGSG_05551		3696	0.558245	-0.253628	-0.0233784	0.0315534	0.322534	-0.645007	0.612957	-0.250941	-0.235711	-0.391379	0.636336	-0.282494	0.636336	-0.391379
1575			NCU06446		FGSG_07289		2601	0.665725	0.0325269	-0.0725201	0.480434	-0.0665633	-0.533415	0.086175	1.11671	-0.732288	-0.565942	0.158695	0.636275	0.636275	-0.732288
1576			NCU08895		FGSG_06509		4169	0.410581	0.357672	0.162398	-0.233506	0.166544	0.375486	0.195341	0.402704	-0.244037	0.0178138	0.0329423	0.63621	0.63621	-0.244037
1577			NCU10582		FGSG_06790		2349	0.712314	0.469517	-0.0319596	0.385147	-0.106886	0.0379275	0.0312763	1.0212	-0.8192	-0.43159	0.0632359	0.636054	0.636054	-0.8192
1578			NCU07358		FGSG_00976		999	2.88381	-0.527842	1.05462	-0.359879	1.33897	-0.757048	0.223978	0.276014	-1.54485	-0.229205	-0.830646	0.635894	0.635894	-1.54485
1579		N33	NCU07468	WT	FGSG_01227		2206	2.40414	-1.14751	0.191517	0.0188739	3.03954	-2.01715	0.100911	0.0526481	0.635407	-0.869635	-0.0906057	0.0337742	0.635407	-0.869635
1580			NCU04176		FGSG_07338		2054	0.0827499	0.644017	0.217923	0.161694	0.260331	-0.285334	0.154062	0.796686	0.177581	-0.929351	-0.0638614	0.634992	0.634992	-0.929351
1581			NCU05638		FGSG_06420		2573	1.28874	-0.727318	-0.202137	0.618061	0.548316	-0.257859	-0.311603	1.25279	-0.740425	0.469459	-0.109466	0.634733	0.634733	-0.740425
1582			NCU02304		FGSG_13886		231	3.43841	1.39185	-0.536292	0.171218	-0.511322	-0.166362	0.0979836	0.412079	-3.94973	-1.55821	0.634276	0.24086	0.634276	-3.94973
1583			NCU06552		FGSG_09653		1669	0.854306	0.19095	-0.0439104	-0.133367	-0.2425	0.824402	-0.936594	0.0790845	-1.09681	0.633452	-0.892684	0.212451	0.633452	-1.09681
1584			NCU05950		FGSG_05355		1195	1.56835	-0.660138	0.285567	-0.0112259	0.199435	-0.0273133	-0.32246	0.438498	-1.36891	0.632824	-0.608027	0.449724	0.632824	-1.36891
1585			NCU05272		FGSG_01953		1657	1.20217	-0.966981	0.758891	-0.302189	0.100624	-0.334205	0.882344	-0.275399	-1.10155	0.632776	0.123452	0.0267899	0.632776	-1.10155
1586			NCU09154		FGSG_02742		4137	-0.138601	-0.115406	-0.102527	0.0770169	-0.268767	-0.370663	0.530209	0.0570348	-0.130166	-0.255257	0.632736	-0.0199822	0.632736	-0.255257
1587			NCU00407		FGSG_06748		1178	1.52186	0.820253	0.0327631	-0.985072	0.149008	-0.561763	0.303156	-0.35249	-1.37285	-1.38202	0.270393	0.632582	0.632582	-1.38202
1588			NCU05593		FGSG_08313		2593	0.238472	-0.369887	0.0702026	0.214068	0.288435	0.262693	-0.665943	0.733539	0.0499629	0.632579	-0.736145	0.519472	0.632579	-0.736145
1589			NCU09460		FGSG_05750		3782	-0.168907	-0.760416	0.235927	-0.189468	-0.535195	-0.128663	0.0690292	-0.215787	-0.366288	0.631753	-0.166898	-0.0263189	0.631753	-0.366288
1590			NCU07887		FGSG_05409		3992	-0.455838	-0.485296	0.142958	-0.604921	-0.510884	-0.409055	-0.159596	0.0267466	-0.0550456	0.0762406	-0.302553	0.631668	0.631668	-0.302553
1591			NCU02898		FGSG_00803		1079	1.26878	0.821198	-0.10674	0.562488	-0.190792	-0.145095	-0.12032	1.19411	-1.45957	-0.966293	-0.0135798	0.63162	0.63162	-1.45957
1592			NCU04152		FGSG_07327		1000	1.46475	-0.0956129	0.372129	-0.183895	-0.0793479	-0.104441	0.167876	0.447176	-1.5441	-0.00882848	-0.204253	0.631071	0.631071	-1.5441
1593			NCU08748		FGSG_12513		4321	0.11233	-0.496112	0.137028	0.0625957	0.0866356	0.134879	-0.0377265	0.211542	-0.0256946	0.630991	-0.174754	0.148946	0.630991	-0.174754
1594			NCU03176		FGSG_09539		3560	0.5557	-0.132005	0.700254	0.157363	0.11838	-0.121842	0.771991	0.788158	-0.43732	0.0101628	0.0717361	0.630795	0.630795	-0.43732
1595			NCU02172		FGSG_13297		904	1.61012	-0.387656	1.34641	-0.117544	-0.0392686	0.136237	-0.0258293	0.513217	-1.64939	0.523893	-1.37224	0.63076	0.63076	-1.64939
1596			NCU09520		FGSG_02449		3140	0.063694	0.275665	-0.202366	0.831655	0.11565	0.0811839	0.428175	0.271686	0.0519564	-0.194481	0.63054	-0.559969	0.63054	-0.559969
1597			NCU06717		FGSG_09891		1390	0.659689	-0.149841	0.285969	-0.598732	-0.588126	-0.00783138	0.322469	0.0307682	-1.24781	0.142009	0.0364996	0.6295	0.6295	-1.24781
1598			NCU03944		FGSG_09956		2769	0.378576	-0.248907	0.349303	-0.349303	-0.199285	0.0908206	-0.322494	0.279981	-0.577861	0.339727	-0.671797	0.629284	0.629284	-0.671797
1599			NCU03558		FGSG_00310		3088	0.591191	-0.75108	0.0406249	-0.204847	0.0144033	-0.121871	0.0115475	-0.369102	-0.576788	0.629208	-0.0290774	-0.164255	0.629208	-0.576788
1600			NCU03332		FGSG_01469		1022	1.25481	0.122456	-0.403961	0.392054	-0.261603	-0.107961	0.225007	-0.365015	-1.51642	-0.230417	0.628968	-0.757069	0.628968	-1.51642
1601			NCU01393		FGSG_05969		1289	1.18199	0.431771	0.205276	-0.810754	-0.128189	0.0756363	0.162611	-0.18232	-1.31018	-0.356135	-0.0426643	0.628434	0.628434	-1.31018
1602			NCU08599		FGSG_00553		1335	1.48067	0.0300868	0.19047	-0.522496	0.202348	-0.235634	-0.0199634	0.105817	-1.27832	-0.265721	-0.210433	0.628313	0.628313	-1.27832
1603			NCU01729		FGSG_11956		872	-0.17885	1.62886	0.0616875	-0.833328	0.284435	-0.047297	0.0648883	-0.20579	0.463286	-1.67615	0.00320078	0.627538	0.627538	-1.67615
1604			NCU00618		FGSG_06407		3522	0.0908655	0.0789934	-0.712534	0.11199	0.717898	0.0276443	-0.547976	-0.336395	0.627032	-0.0513491	0.164558	-0.448385	0.627032	-0.448385
1605			NCU04259		FGSG_09938		2093	0.500876	0.820442	-0.829752	0.287896	0.882038	-0.0925143	-0.202862	0.65537	0.381162	-0.912957	0.626889	0.367474	0.626889	-0.912957
1606			NCU00147		FGSG_02600		2146	-0.0646251	-0.370902	0.133831	-0.158759	0.117592	0.255885	-0.75556	-0.0670944	0.182217	0.626787	-0.889391	0.0916649	0.626787	-0.889391
1607			NCU09571		FGSG_11976		1558	0.705876	1.0478	-0.581214	0.271381	0.230013	-0.105145	0.0451779	0.351176	-0.475863	-1.15295	0.626392	0.0797942	0.626392	-1.15295
1608			NCU09037		FGSG_02393		1284	1.40581	-0.8885	-0.126559	0.294481	0.0927822	-0.262276	-0.157065	0.598739	-1.31303	0.626224	-0.030506	0.304258	0.626224	-1.31303
1609			NCU04219		FGSG_09914		2801	0.730481	0.340832	-0.533423	0.291907	0.0678263	0.967009	-1.01189	0.190385	-0.662654	0.626177	-0.478469	-0.101522	0.626177	-0.662654
1610			NCU03172		FGSG_08590		394	4.12223	-0.514018	1.11596	-1.38246	1.42569	-0.810942	0.60973	-0.757376	-2.69654	-0.296925	-0.506226	0.625088	0.625088	-2.69654
1611			NCU04403		FGSG_02779		4194	0.17927	-0.0616871	-0.360832	0.492959	-0.0400487	0.562404	-0.594583	1.06672	-0.219318	0.624092	-0.233751	0.573756	0.624092	-0.233751
1612			NCU06553		FGSG_09654		2492	0.419742	0.0602112	-0.0488424	-0.112938	-0.351397	0.684249	-0.0562892	0.0812957	-0.771139	0.624038	-0.0074468	0.194234	0.624038	-0.771139
1613			NCU11279		FGSG_07447		4415	-0.266845	-0.431315	-0.0378432	0.18737	-0.356814	0.192309	-0.0262933	0.0803926	-0.0899683	0.623624	0.0115499	-0.106977	0.623624	-0.106977
1614			NCU05222		FGSG_02475		1309	0.987661	-0.244678	0.185924	0.305993	-0.303818	0.0713428	-0.0920035	0.929374	-1.29148	0.316021	-0.277928	0.623381	0.623381	-1.29148
1615			NCU00581		FGSG_08779		1697	1.25302	-0.706701	0.407644	-0.183231	0.170232	-0.0836109	0.171167	-0.27826	-1.08279	0.623091	-0.236477	-0.0950292	0.623091	-1.08279
1616			NCU09561		FGSG_04453		2192	-0.0456374	0.50446	-0.296402	0.558816	-0.180673	-0.368207	0.326514	-0.0181207	-0.135036	-0.872667	0.622916	-0.576936	0.622916	-0.872667
1617			NCU06731		FGSG_13716		137	6.18108	-0.457045	-0.305992	-0.828166	0.336757	0.16563	-0.553524	-0.2434	-5.84432	0.622675	-0.247532	0.584766	0.622675	-5.84432
1618			NCU07275		FGSG_02245		3491	-0.669445	-0.0153732	0.339585	-0.628256	-0.0704567	-0.00927332	-0.118357	-0.00572977	0.598988	0.00609988	-0.457942	0.622526	0.622526	-0.457942
1619			NCU02158		FGSG_08862		2635	0.840378	0.126365	0.378413	0.316752	0.124468	0.04887	-0.00497578	0.938158	-0.71591	-0.0774952	-0.383389	0.621406	0.621406	-0.71591
1620			NCU09912		FGSG_00152		2639	0.174153	0.461653	-0.128492	0.784388	0.244123	0.154035	0.492757	0.0713086	0.0699704	-0.307618	0.621249	-0.713079	0.621249	-0.713079
1621			NCU01538		FGSG_04332		1218	0.72383	0.773992	-1.55914	0.379767	1.34498	1.14144	-2.91494	0.0850215	0.62115	0.367446	-1.35581	-0.294746	0.62115	-1.35581
1622			NCU03302		FGSG_01238		4250	0.0647422	0.118992	-0.396855	-0.207092	0.685794	-0.0108339	-0.495828	-0.418742	0.621052	-0.129825	-0.0989732	-0.21165	0.621052	-0.21165
1623			NCU00802		FGSG_04560		2524	0.939048	0.0727884	-0.509142	0.390037	0.181902	-0.0227092	0.111843	0.0872297	-0.757147	-0.0954977	0.620985	-0.302807	0.620985	-0.757147
1624			NCU01342		FGSG_10138		1147	1.04684	-0.711971	0.488102	-0.314223	-0.355404	-0.0911309	-0.126476	0.0368182	-1.40225	0.62084	-0.614578	0.351042	0.62084	-1.40225
1625			NCU03164		FGSG_08781		1511	1.21595	1.11592	0.728484	-0.544522	0.042054	0.169118	0.119474	0.0762381	-1.1739	-0.946804	-0.60901	0.62076	0.62076	-1.1739
1626			NCU08484		FGSG_10869		804	1.73788	0.599324	0.400809	-0.428448	-0.0155174	-0.0650372	0.172593	0.191685	-1.7534	-0.664361	-0.228216	0.620133	0.620133	-1.7534
1627			NCU07851		FGSG_04124		2906	0.595192	0.174473	-0.367138	0.0137036	-0.0375925	0.794159	-0.94754	-0.385535	-0.632785	0.619685	-0.580402	-0.399239	0.619685	-0.632785
1628			NCU03357		FGSG_11966		1075	1.21742	0.0234106	0.297317	0.320797	-0.245534	-0.300015	0.111408	0.94041	-1.46295	-0.323426	-0.185909	0.619614	0.619614	-1.46295
1629			NCU04749		FGSG_09509		771	-0.340502	1.15836	0.182571	0.161087	-0.144691	-0.633548	0.399561	0.779563	0.195811	-1.79191	0.21699	0.618476	0.618476	-1.79191
1630			NCU03009		FGSG_02785		2143	-0.0709968	0.692229	-0.756927	-0.0694301	-0.0300981	-0.198614	-0.139577	-0.134977	0.0408987	-0.890843	0.617349	-0.0655467	0.617349	-0.890843
1631			NCU02794		FGSG_13060		1234	0.85126	-0.773089	0.583597	-0.283295	-0.493752	-0.156257	0.206354	-0.154063	-1.34501	0.616832	-0.377243	0.129232	0.616832	-1.34501
1632			NCU02237		FGSG_00340		2006	0.982894	0.434949	0.15999	-0.212575	0.0343326	-0.0041065	-0.02181	0.40346	-0.948561	-0.439055	-0.1818	0.616035	0.616035	-0.948561
1633			NCU03307		FGSG_00511		722	1.68147	0.195821	0.0221301	0.0283005	-0.173364	-0.156642	0.0525748	0.643473	-1.85483	-0.352463	0.0304447	0.615173	0.615173	-1.85483
1634			NCU03604		FGSG_09911		177	4.45177	-0.173366	0.693638	0.0682281	-0.28685	0.389014	0.219406	0.683115	-4.73862	0.562379	-0.474232	0.614887	0.614887	-4.73862
1635			NCU05515		FGSG_08333		3283	0.39591	0.240932	-0.81373	0.126755	0.24452	-0.277279	-0.199099	-0.107132	-0.15139	-0.51821	0.614631	-0.233887	0.614631	-0.51821
1636			NCU01814		FGSG_06003		1323	1.35411	-0.592734	0.141703	-0.152992	0.0702765	0.0209091	-0.131414	-0.0534422	-1.28383	0.613643	-0.273117	0.0995494	0.613643	-1.28383
1637			NCU04378		FGSG_09592		284	0.636328	2.37712	-0.14106	0.271468	-0.114533	-1.00534	0.471995	0.746323	-0.750861	-3.38246	0.613055	0.474856	0.613055	-3.38246
1638			NCU05250		FGSG_09772		1473	0.717469	1.04555	0.362333	0.160166	0.248507	-0.146541	0.153723	0.773031	-0.468962	-1.19209	-0.208611	0.612865	0.612865	-1.19209
1639			NCU08159		FGSG_10517		820	1.13822	0.960621	-0.78885	0.409071	0.923576	-0.77088	-0.176027	0.202921	-0.214644	-1.7315	0.612824	-0.20615	0.612824	-1.7315
1640			NCU09499		FGSG_02733		1257	0.869875	1.16942	-0.62482	0.619243	0.268001	-0.160504	-0.143367	1.23131	-0.601873	-1.32992	0.481453	0.612065	0.612065	-1.32992
1641			NCU02073		FGSG_04909		3584	0.422394	0.311551	0.222972	0.598476	0.840925	-0.115145	0.268414	1.21051	0.418531	-0.426695	0.0454412	0.612037	0.612037	-0.426695
1642			NCU03969		FGSG_08450		1170	1.49937	-0.175763	-0.731529	-0.450054	0.114428	0.435617	-1.78003	-0.51992	-1.38494	0.61138	-1.0485	-0.0698664	0.61138	-1.38494
1643			NCU08094		FGSG_09431		3113	-0.381914	0.127132	-0.282026	-0.442988	-0.714645	0.103987	-0.849931	0.167902	-0.332731	-0.0231444	-0.567905	0.61089	0.61089	-0.567905
1644			NCU02606		FGSG_00890		676	1.73416	-0.554606	0.207297	0.159082	-0.195397	0.0560876	-0.0159601	0.0418107	-1.92955	0.610693	-0.223257	-0.117271	0.610693	-1.92955
1645			NCU03928		FGSG_09478		585	2.04384	-0.591365	0.76823	-0.418023	-0.0399586	0.0190878	0.553274	-0.03026	-2.0838	0.610453	-0.214956	0.387763	0.610453	-2.0838
1646			NCU00597		FGSG_09446		1049	0.163323	1.33644	-0.414652	-0.184266	0.219099	-0.159554	0.195113	0.395396	0.0557763	-1.49599	0.609765	0.579661	0.609765	-1.49599
1647			NCU02732		FGSG_00438		78	9.18885	-1.11538	0.746105	-0.0366219	0.166971	-0.505981	0.725444	-0.186565	-9.02187	0.609397	-0.0206607	-0.149943	0.609397	-9.02187
1648			NCU07187		FGSG_04474		471	0.772926	2.37916	-0.645133	0.227949	0.0976606	-0.0415974	-0.036361	0.623928	-0.675265	-2.42076	0.608772	0.395979	0.608772	-2.42076
1649			NCU09829		FGSG_08831		453	0.90418	2.62755	-1.12318	0.453911	0.586966	0.158192	-0.514582	0.233798	-0.317214	-2.46935	0.608602	-0.220113	0.608602	-2.46935
1650			NCU06776		FGSG_10865		1917	1.05711	0.122685	0.0965912	-0.141461	0.0726245	-0.0820713	0.00142475	0.466938	-0.984481	-0.204757	-0.0951665	0.608399	0.608399	-0.984481
1651			NCU06596		FGSG_05260		3351	0.671193	0.194189	-0.234162	0.346622	0.172441	-0.258782	-0.283456	0.954996	-0.498752	-0.452971	-0.0492946	0.608375	0.608375	-0.498752
1652			NCU08763		FGSG_06495		1796	0.617231	-0.100901	-0.883738	0.898798	1.06769	0.505789	-1.91599	0.973782	0.450457	0.606689	-1.03225	0.0749836	0.606689	-1.03225
1653			NCU07692		FGSG_09578		2517	1.15035	0.453418	-0.31488	0.428876	0.6045	-0.306696	-0.00140793	1.03508	-0.545855	-0.760114	0.313472	0.606208	0.606208	-0.760114
1654			NCU11386		FGSG_00949		3557	0.173053	0.335165	0.279409	-0.638194	-0.182916	-0.102361	0.00908417	-0.0321627	-0.355969	-0.437526	-0.270325	0.606032	0.606032	-0.437526
1655			NCU01174		FGSG_06781		673	0.571004	1.80764	0.150044	-0.29794	-0.237637	-0.123616	-0.0148178	0.30741	-0.808641	-1.93125	-0.164862	0.60535	0.60535	-1.93125
1656			NCU12140		FGSG_08303		2480	0.673129	-0.42855	-0.0429759	0.13472	-0.101657	0.176744	-0.272034	0.00625545	-0.774786	0.605294	-0.229058	-0.128464	0.605294	-0.774786
1657			NCU00097		FGSG_05475		3720	0.653057	-0.135396	0.431623	0.437549	0.267843	-0.165305	1.03682	0.640829	-0.385213	-0.0299092	0.605201	0.20328	0.605201	-0.385213
1658			NCU09556		FGSG_06812		1679	1.98086	-0.280353	1.07601	-0.262193	0.887947	-1.30817	1.6799	0.142083	-1.09291	-1.02782	0.60389	0.404276	0.60389	-1.09291
1659			NCU08277		FGSG_06220		3815	-0.3329	0.394833	0.0536277	-0.372768	-0.688454	0.108192	-0.0437429	0.231072	-0.355554	-0.286641	-0.0973706	0.60384	0.60384	-0.355554
1660			NCU06594		FGSG_05262		2927	0.66581	0.0493796	0.567683	-0.350208	0.345754	0.117876	-0.0582387	0.253204	-0.320056	0.0684969	-0.625922	0.603413	0.603413	-0.625922
1661			NCU04160		FGSG_07323		4016	0.325338	0.0326407	-0.108135	0.246648	0.0312884	0.635741	-0.266538	0.179315	-0.29405	0.6031	-0.158403	-0.067333	0.6031	-0.29405
1662			NCU06113		FGSG_07025		2525	0.659604	-0.322866	0.666691	-0.245966	-0.0973878	-0.137663	-0.0647666	0.356503	-0.756992	0.185202	-0.731457	0.602469	0.602469	-0.756992
1663			NCU08873		FGSG_05887		1063	1.74169	0.597896	-0.342596	-0.180478	0.269804	0.218272	-0.27137	0.421381	-1.47189	-0.379624	0.0712264	0.601859	0.601859	-1.47189
1664			NCU06448		FGSG_13111		2283	0.704633	-0.48488	-0.636479	0.0816724	1.30569	-0.105248	-1.48128	0.252608	0.601061	0.379632	-0.844797	0.170935	0.601061	-0.844797
1665			NCU04429		FGSG_04945		3069	-0.0181651	0.264731	-0.127365	0.401265	-0.600391	0.00253538	0.136329	1.00199	-0.582226	-0.262195	0.263694	0.600726	0.600726	-0.582226
1666			NCU04101		FGSG_07171		2086	0.928106	0.313718	-0.176867	0.553688	0.0114975	0.143341	-0.276858	1.15423	-0.916608	-0.170378	-0.0999907	0.600546	0.600546	-0.916608
1667			NCU09784		FGSG_00080		746	-0.139921	2.31086	-0.404499	-0.17435	-0.623866	0.492908	-0.662375	0.425966	-0.483945	-1.81795	-0.257877	0.600316	0.600316	-1.81795
1668			NCU00728		FGSG_02675		3915	-0.55833	0.0473519	-0.253035	0.272164	0.0416024	-0.00180413	0.187212	-0.0514816	0.599933	-0.049156	0.440247	-0.323645	0.599933	-0.323645
1669			NCU03426		FGSG_04296		476	2.43812	-0.466266	1.14884	-0.126757	0.0424249	0.133272	0.4099	-0.387797	-2.39569	0.599538	-0.738941	-0.261041	0.599538	-2.39569
1670			NCU02945		FGSG_01404		848	2.30694	-1.09256	0.564476	-0.403077	0.602942	-0.581196	0.163837	0.196042	-1.70399	0.511365	-0.400639	0.59912	0.59912	-1.70399
1671			NCU06992		FGSG_09562		658	1.96993	0.384472	-0.160533	0.024442	0.0154411	0.0127767	-0.0262153	0.622505	-1.95449	-0.371695	0.134317	0.598063	0.598063	-1.95449
1672			NCU04022		FGSG_06427		2777	0.0496157	0.710099	-0.683537	0.422546	0.239368	0.0408185	-0.0856337	0.250705	0.189752	-0.66928	0.597903	-0.171841	0.597903	-0.66928
1673			NCU04605		FGSG_10241		4474	1.26337	-0.556709	-0.107143	0.831085	1.72627	0.0407793	-0.0188894	0.851234	0.462903	0.597488	0.0882533	0.0201491	0.597488	0.0201491
1674			NCU00738		FGSG_05030		395	2.64315	-0.101867	-0.196511	0.0147778	-0.0532709	-0.2179	0.399268	-0.0521286	-2.69642	-0.116033	0.59578	-0.0669064	0.59578	-2.69642
1675			NCU07384		FGSG_01038		1071	0.976289	1.35942	-0.23025	-0.181356	-0.407931	-0.108196	-0.232849	0.414171	-1.38422	-1.46762	-0.00259812	0.595527	0.595527	-1.46762
1676			NCU06666		FGSG_09940		3191	-0.646038	-0.576354	0.00554662	0.337687	-0.956001	0.0190827	-0.536451	0.188389	-0.309963	0.595436	-0.541998	-0.149298	0.595436	-0.541998
1677			NCU05893		FGSG_12606		524	2.52416	-0.715986	-0.513547	-0.130364	0.284623	-0.121433	-0.379027	-0.138328	-2.23953	0.594554	0.13452	-0.00796375	0.594554	-2.23953
1678			NCU04927		FGSG_02463		1232	1.14771	0.322627	-0.114684	0.339528	-0.198198	0.0876946	-0.206141	0.934071	-1.34591	-0.234932	-0.0914568	0.594543	0.594543	-1.34591
1679			NCU02713		FGSG_01298		1443	0.413687	0.149698	-0.760718	2.9833	0.240977	-0.0317606	-0.166358	1.77473	-0.17271	-0.181459	0.59436	-1.20857	0.59436	-1.20857
1680			NCU06791		FGSG_10762		1255	1.40999	-0.155764	-0.223353	0.430584	0.0778595	-0.6772	0.370574	0.00121508	-1.33213	-0.521436	0.593926	-0.429369	0.593926	-1.33213
1681			NCU01625		FGSG_04295		2993	0.202636	0.234381	0.0719739	0.023579	0.171899	-0.36755	-0.119163	0.617457	-0.0307372	-0.601931	-0.191137	0.593878	0.593878	-0.601931
1682			NCU02089	Protoperithecia only	FGSG_00723		142	6.62358	-0.570354	0.26431	-0.398779	0.977502	0.0233764	-0.432473	0.174171	-5.64608	0.59373	-0.696783	0.57295	0.59373	-5.64608	0.498638	0.852421
1683			NCU03125		FGSG_00728		1869	0.739495	-0.611718	1.26837	-0.751047	-0.263912	-0.137643	0.271932	-0.15754	-1.00341	0.474075	-0.996441	0.593507	0.593507	-1.00341
1684			NCU06758		FGSG_00958		2364	1.31124	0.113887	0.125197	0.910754	0.498017	0.0403647	0.208969	1.50413	-0.813221	-0.0735226	0.0837719	0.593377	0.593377	-0.813221
1685			NCU02387		FGSG_06379		4093	-0.684392	0.113263	0.332908	-0.211622	-0.0910764	-0.0434475	0.0661705	0.308529	0.593316	-0.156711	-0.266738	0.520151	0.593316	-0.266738
1686			NCU03489		FGSG_05157		4396	0.901534	-0.672954	0.0228161	-0.169924	0.82791	-0.0797661	-0.099503	-0.176635	-0.0736243	0.593188	-0.122319	-0.00671099	0.593188	-0.122319
1687			NCU08677		FGSG_04071		3874	0.453941	-0.14469	0.276312	-0.338101	0.119106	-0.450293	0.22589	0.254796	-0.334835	-0.305603	-0.050422	0.592898	0.592898	-0.334835
1688			NCU08121		FGSG_07107		3087	0.877357	0.424556	-1.10764	0.478173	1.17051	-0.152384	-0.980601	1.06981	0.293156	-0.576941	0.127039	0.591635	0.591635	-0.576941
1689			NCU01302		FGSG_06792		404	1.01957	2.44552	-0.644756	0.373851	-0.520594	-0.210006	-0.0531599	0.357215	-1.54016	-2.65552	0.591596	-0.0166356	0.591596	-2.65552
1690			NCU04086		FGSG_07837		2659	-0.676999	0.694216	-0.857484	-0.00597076	-0.0865509	0.535708	-0.478032	-0.712728	0.590448	-0.158508	0.379451	-0.706757	0.590448	-0.706757
1691			NCU06515		FGSG_04199		4451	-0.0721304	-0.907211	0.749522	-0.305288	-0.140982	-0.31713	0.993268	-0.257454	-0.0688511	0.590081	0.243746	0.047834	0.590081	-0.0688511
1692			NCU02091		FGSG_00721		3687	0.495373	-0.41999	0.110553	0.77358	0.109061	-0.448321	-0.28598	1.36351	-0.386312	-0.0283311	-0.396534	0.589932	0.589932	-0.396534
1693			NCU09094		FGSG_08598		981	0.595481	1.10619	-0.24558	0.19107	-0.966773	0.493418	0.09834	0.780665	-1.56225	-0.612771	0.34392	0.589595	0.589595	-1.56225
1694			NCU04827		FGSG_08392		2979	0.633991	0.676099	-0.681565	1.00493	0.320138	0.0687166	-0.0922928	0.397851	-0.313853	-0.607382	0.589273	-0.607084	0.589273	-0.607382
1695			NCU10270		FGSG_09672		3969	0.0670963	0.219192	-0.197785	-0.512873	-0.243954	0.111104	-0.0626507	0.0763841	-0.31105	-0.108087	0.135134	0.589257	0.589257	-0.31105
1696			NCU05578		FGSG_08316		3436	0.2998	-0.805046	0.109626	0.0825273	-0.175781	-0.215923	-0.0227288	-0.165564	-0.475581	0.589122	-0.132355	-0.248091	0.589122	-0.475581
1697			NCU02101		FGSG_00289		532	2.32795	0.359173	0.0764591	0.247195	0.106872	0.00519046	0.195559	0.836077	-2.22108	-0.353982	0.1191	0.588882	0.588882	-2.22108
1698			NCU03175		FGSG_08589		572	2.35356	-0.363215	0.769233	-0.666323	0.2419	-0.0721253	0.15499	-0.077514	-2.11166	0.29109	-0.614243	0.588809	0.588809	-2.11166
1699			NCU11484		FGSG_00616		1559	0.886555	-0.234643	0.260277	-0.322252	-0.266349	0.0194963	0.145237	0.266189	-1.1529	0.254139	-0.11504	0.588441	0.588441	-1.1529
1700			NCU10417		FGSG_10127		1296	0.953752	0.253261	0.384987	-0.629564	-0.34845	0.0274785	0.0957077	-0.0412764	-1.3022	-0.225783	-0.289279	0.588288	0.588288	-1.3022
1701			NCU01141		FGSG_09004		4000	0.104071	0.230641	-0.303768	0.375599	0.0348517	-0.0679163	-0.178078	0.963702	-0.0692194	-0.298557	0.12569	0.588103	0.588103	-0.298557
1702			NCU11098		FGSG_06599		4006	0.215879	0.0414092	-0.325402	0.823968	0.625278	-0.073108	-0.622637	1.41166	0.409399	-0.114517	-0.297235	0.587696	0.587696	-0.297235
1703			NCU09068		FGSG_08634		823	1.81487	-0.203503	-0.229217	0.572951	0.0895398	0.384156	-0.478413	0.109206	-1.72533	0.587659	-0.249195	-0.463745	0.587659	-1.72533
1704			NCU05715		FGSG_12183		660	1.79808	-0.418782	0.787189	-0.156906	-0.154034	0.1686	-0.0741022	0.160096	-1.95212	0.587383	-0.861291	0.317002	0.587383	-1.95212
1705			NCU07562		FGSG_06757		3973	-0.151612	0.201454	-0.456393	-0.107806	0.43558	-0.107745	-0.507133	-0.234647	0.587192	-0.309199	-0.0507398	-0.126841	0.587192	-0.309199
1706			NCU03303		FGSG_01237		3340	0.409756	0.390639	-0.0996169	-0.0960834	-0.0932023	0.0295664	0.0552674	0.490446	-0.502958	-0.361072	0.154884	0.58653	0.58653	-0.502958
1707			NCU09227	WT*	FGSG_07094		499	0.516084	0.419749	-1.83038	-0.00518761	0.402386	1.00602	-4.14901	-0.0551514	-0.113698	0.58627	-2.31863	-0.0499638	0.58627	-2.31863
1708			NCU01441		FGSG_07471		3621	0.135648	-0.137877	0.458059	-0.616126	-0.219876	-0.144519	0.0403091	-0.0300879	-0.355523	-0.00664199	-0.41775	0.586038	0.586038	-0.41775
1709			NCU11246		FGSG_00507		1898	1.11435	-0.642767	0.348368	0.0880091	0.120393	-0.0573624	-0.216264	0.105677	-0.993954	0.585405	-0.564632	0.0176678	0.585405	-0.993954
1710			NCU02034		FGSG_08649		2532	0.339932	0.0361256	0.583383	0.344273	-0.414509	-0.123089	0.543354	0.929436	-0.754441	-0.159214	-0.0400283	0.585163	0.585163	-0.754441
1711			NCU05881		FGSG_01702		3814	0.158105	0.0229514	0.0983071	-0.131839	0.731984	-0.332927	0.0445833	0.453294	0.573879	-0.355878	-0.0537238	0.585133	0.585133	-0.355878
1712			NCU00092		FGSG_06972		1331	1.25132	0.0439093	0.237342	-0.293753	-0.0283498	-0.392079	0.822163	-0.0936674	-1.27967	-0.435988	0.58482	0.200086	0.58482	-1.27967
1713			NCU03233		FGSG_01195		3177	-0.107273	-0.467069	-0.680601	0.231049	-0.371099	-0.118838	-0.0957951	-0.315948	-0.263826	0.348231	0.584806	-0.546997	0.584806	-0.546997
1714			NCU02222		FGSG_10763		436	4.15261	-1.13938	0.596539	0.10995	1.63621	-0.554633	0.859221	0.378359	-2.5164	0.584743	0.262682	0.268409	0.584743	-2.5164
1715			NCU09223		FGSG_11915		1216	0.92631	-0.67592	0.374399	-0.140461	-0.430853	-0.0912496	0.0835531	-0.492175	-1.35716	0.584671	-0.290846	-0.351713	0.584671	-1.35716
1716			NCU03645		FGSG_07193		2691	0.897266	0.127994	0.39412	0.31655	0.567385	-0.567816	0.978211	-0.0424247	-0.32988	-0.695811	0.584091	-0.358974	0.584091	-0.695811
1717			NCU00135		FGSG_02593		2999	0.524451	-0.170864	0.00403545	-0.173347	-0.0749123	0.41252	-0.529746	-0.212089	-0.599363	0.583385	-0.533781	-0.0387425	0.583385	-0.599363
1718			NCU07998		FGSG_04257		758	0.406944	1.45722	-0.406452	-0.211289	-0.158503	-0.353449	0.176449	0.032478	-0.565447	-1.81067	0.582901	0.243767	0.582901	-1.81067
1719			NCU05498		FGSG_08359		3546	-0.58816	-0.284321	0.240922	-0.433513	-0.146782	0.298056	-0.199314	-0.155923	0.441377	0.582377	-0.440235	0.277591	0.582377	-0.440235
1720			NCU02207		FGSG_05778		3683	-0.0974422	0.0738421	0.312613	-0.519164	-0.494729	0.118696	-0.0750704	0.06314	-0.397287	0.0448536	-0.387683	0.582304	0.582304	-0.397287
1721			NCU02003		FGSG_08811		4155	-0.395263	0.100421	-0.184649	-0.0126266	0.186878	0.0141626	-0.270747	-0.263163	0.582141	-0.0862584	-0.0860971	-0.250536	0.582141	-0.250536
1722			NCU12153		FGSG_08442		3533	0.528737	-0.421532	0.216726	-0.260689	0.0838708	0.160334	0.031134	-0.610552	-0.444866	0.581866	-0.185592	-0.349864	0.581866	-0.444866
1723			NCU05783		FGSG_02636		1975	0.376417	0.604947	-0.0352462	-0.425767	0.731007	-0.35569	0.382489	0.15562	0.354591	-0.960637	0.417735	0.581387	0.581387	-0.960637
1724			NCU04628		FGSG_13711		822	1.65033	-0.461714	0.549485	-0.382983	-0.0792224	0.118783	0.558298	0.182004	-1.72955	0.580497	0.00881301	0.564987	0.580497	-1.72955
1725			NCU06441		FGSG_13110		3490	-0.0315085	-0.329997	-0.166646	0.0189005	-0.148663	0.250015	-0.625271	0.0613253	-0.117154	0.580011	-0.458626	0.0424248	0.580011	-0.458626
1726			NCU04740		FGSG_09519		1342	1.17803	0.495418	0.216809	-0.602614	-0.0973379	-0.645716	0.219388	-0.0229667	-1.27536	-1.14113	0.00257913	0.579647	0.579647	-1.27536
1727			NCU01742		FGSG_01434		3476	0.752742	0.409742	-0.0733407	-0.713695	0.288079	0.00138368	-0.049256	-0.134255	-0.464663	-0.408359	0.0240847	0.57944	0.57944	-0.464663
1728			NCU04408		FGSG_11633		3482	-0.200396	0.257045	-0.320353	-0.629927	-0.134356	-0.205045	0.258766	-0.962856	0.06604	-0.46209	0.579119	-0.332928	0.579119	-0.46209
1729			NCU01119		FGSG_05950		1746	-0.066912	-0.590154	0.0532376	0.504543	-1.12357	-0.0111862	0.13402	0.573061	-1.05666	0.578968	0.0807822	0.0685176	0.578968	-1.05666
1730			NCU03815		FGSG_03107		846	1.68469	-0.502618	1.73266	-0.227675	0.185533	-0.134245	0.0250749	0.351234	-1.49915	0.368373	-1.70759	0.578909	0.578909	-1.70759
1731			NCU06334		FGSG_01965		1011	1.79386	-0.421628	0.579126	-0.687887	0.262382	0.156523	1.04272	-0.805717	-1.53148	0.578152	0.463597	-0.117829	0.578152	-1.53148
1732			NCU01458		FGSG_08995		1169	1.26124	-0.0152253	-0.360978	0.341621	-0.124058	-0.264402	0.217085	0.0301993	-1.38529	-0.249176	0.578063	-0.311422	0.578063	-1.38529
1733			NCU01652		FGSG_01417		1062	-0.267678	0.173567	1.03098	-0.708407	-0.263266	0.751265	-0.441508	-0.764702	0.00441234	0.577698	-1.47249	-0.0562954	0.577698	-1.47249
1734			NCU08162		FGSG_03694		2523	-0.464577	0.179741	0.273755	-0.0902018	0.112979	-0.577672	0.395006	0.147796	0.577556	-0.757413	0.121251	0.237997	0.577556	-0.757413
1735			NCU11375		FGSG_10253		2258	0.979991	-1.42374	0.520725	-0.452096	0.125944	-0.854934	0.410941	0.125269	-0.854047	0.568806	-0.109784	0.577365	0.577365	-0.854047
1736			NCU07483		FGSG_00283		788	1.74291	-0.246558	0.145881	0.220514	-0.0319443	-0.0320042	-0.240585	0.797066	-1.77486	0.214554	-0.386466	0.576552	0.576552	-1.77486
1737			NCU01100		FGSG_05864		2263	0.451831	0.209499	0.28888	-0.310724	-0.400817	-0.0114841	0.110802	0.265279	-0.852647	-0.220983	-0.178077	0.576003	0.576003	-0.852647
1738			NCU06674		FGSG_07317		1228	1.0842	0.0406837	0.150572	-0.138812	-0.263197	-0.228735	0.114468	0.437088	-1.34739	-0.269418	-0.0361046	0.5759	0.5759	-1.34739
1739			NCU04651		FGSG_07429		1705	1.02194	-0.596236	0.408744	-0.311027	-0.0563538	-0.0203779	0.0437742	-0.223994	-1.0783	0.575858	-0.36497	0.0870329	0.575858	-1.0783
1740			NCU10284		FGSG_09308		4112	0.368916	-0.799258	-0.136589	0.107548	0.271785	-0.224046	-0.398789	-0.0776036	-0.0971313	0.575213	-0.262199	-0.185151	0.575213	-0.262199
1741			NCU02150		FGSG_03235		1267	1.40749	0.0895427	-0.239096	0.472151	0.0866186	0.664462	-0.152113	0.498597	-1.32087	0.574919	0.0869835	0.0264456	0.574919	-1.32087
1742			NCU02430		FGSG_09855		3341	-0.123446	0.228131	0.150776	-0.445461	0.203515	-0.2746	0.182305	0.129399	0.326961	-0.502731	0.0315291	0.57486	0.57486	-0.502731
1743			NCU08687		FGSG_04085		4051	-0.0510368	-0.0925179	0.688416	-0.697174	0.135808	0.19726	0.406582	-0.122469	0.186845	0.289777	-0.281834	0.574704	0.574704	-0.281834
1744			NCU00692		FGSG_08644		2438	-0.0905156	0.70106	-0.728805	0.162654	0.0553091	-0.0868338	-0.154501	0.338125	0.145825	-0.787894	0.574304	0.175471	0.574304	-0.787894
1745			NCU10006		FGSG_13314		916	1.74499	-0.46806	0.308854	0.358461	0.11409	-0.73705	0.882618	-0.479199	-1.6309	-0.26899	0.573764	-0.83766	0.573764	-1.6309
1746			NCU05634		FGSG_13549		1525	0.566445	0.939236	0.118205	-0.0054132	0.0606037	-0.230584	0.110367	0.567835	-0.505842	-1.16982	-0.00783728	0.573248	0.573248	-1.16982
1747			NCU05165		FGSG_01462		252	3.70055	-0.93469	0.0496245	-0.69214	0.0344638	-0.361471	0.075631	-0.623329	-3.66608	0.573219	0.0260065	0.0688107	0.573219	-3.66608
1748			NCU02228		FGSG_05766		2617	0.713536	-0.226995	0.125428	-0.0144465	-0.00913176	-0.252043	-0.054576	0.558275	-0.722668	-0.0250481	-0.180004	0.572722	0.572722	-0.722668
1749			NCU06924		FGSG_01395		3767	0.0522302	-0.318739	-0.291757	0.389001	-0.0194917	0.253565	-0.663929	0.0954591	-0.0717219	0.572304	-0.372172	-0.293542	0.572304	-0.372172
1750			NCU01667		FGSG_06281		3489	-0.240851	0.475753	-0.017746	0.114214	-0.00480116	0.016191	-0.414402	0.685795	0.23605	-0.459562	-0.396656	0.571582	0.571582	-0.459562
1751			NCU01535		FGSG_04329		1305	1.25915	-0.180593	-0.464022	0.219941	-0.0342556	-0.199981	0.107256	-0.00868178	-1.29341	-0.0193876	0.571278	-0.228623	0.571278	-1.29341
1752			NCU08344		FGSG_01504		4167	-0.0792766	0.0763119	-0.479544	-0.0806897	0.491539	-0.0466162	-0.390453	-0.326546	0.570816	-0.122928	0.0890902	-0.245856	0.570816	-0.245856
1753			NCU09233		FGSG_10410		1897	0.357852	-0.449805	-0.234973	0.779535	-0.63622	-0.289866	-0.444652	1.35034	-0.994071	0.159939	-0.209679	0.570809	0.570809	-0.994071
1754			NCU09091		FGSG_08660		3667	0.218124	-0.018126	-0.300027	0.749495	-0.185164	-0.283576	0.096406	1.31949	-0.403288	-0.26545	0.396433	0.569996	0.569996	-0.403288
1755			NCU05716		FGSG_12188		3122	0.425152	0.252761	0.347227	-0.352562	-0.140752	0.278869	-0.0663676	0.217418	-0.565904	0.0261075	-0.413594	0.56998	0.56998	-0.565904
1756			NCU07874		FGSG_05417		378	2.2628	-0.21767	1.07111	-0.786501	-0.514377	0.107751	0.0480721	-0.216569	-2.77718	0.32542	-1.02304	0.569932	0.569932	-2.77718
1757			NCU00132		FGSG_07275		3862	0.642811	0.263991	-0.521307	0.00861514	0.301667	0.188575	-0.185656	0.57843	-0.341144	-0.075416	0.335652	0.569815	0.569815	-0.341144
1758			NCU02492		FGSG_00563		464	2.45002	-0.071228	0.548538	-1.04352	0.0123136	-0.060906	-0.25937	-0.473762	-2.4377	0.0103219	-0.807908	0.569756	0.569756	-2.4377
1759			NCU04116		FGSG_01886		831	1.49763	-0.0800176	0.639114	-0.420705	-0.224493	-0.0853964	0.383327	0.148541	-1.72212	-0.00537874	-0.255787	0.569246	0.569246	-1.72212
1760			NCU01589		FGSG_06246		3774	0.690483	0.285844	-0.586399	0.0834364	1.25944	-0.0843551	-0.301488	0.26481	0.568952	-0.3702	0.284912	0.181374	0.568952	-0.3702
1761			NCU06860		FGSG_06354		3511	1.17355	-0.021465	-0.110914	0.469003	1.5968	-0.253284	-0.563824	1.03757	0.423253	-0.231819	-0.452911	0.568571	0.568571	-0.452911
1762			NCU09326		FGSG_01250		1184	1.42592	-1.10553	1.34267	-1.0063	0.922244	-0.537152	-0.0350818	-0.948343	-0.503674	0.568376	-1.37775	0.0579544	0.568376	-1.37775
1763			NCU02236		FGSG_00339		462	0.545072	2.20629	-0.793113	-0.0462705	0.105508	-0.232266	-0.224874	0.148321	-0.439564	-2.43856	0.568239	0.194591	0.568239	-2.43856
1764			NCU03702		FGSG_01870		3172	0.0102542	0.351157	-0.603196	0.196522	-0.064181	-0.197409	-0.0353577	0.0417734	-0.0744353	-0.548566	0.567838	-0.154748	0.567838	-0.548566
1765			NCU02686		FGSG_01209		2544	0.77397	0.119276	-0.00671402	-0.226492	0.021789	-0.042756	-0.0500087	0.341136	-0.752181	-0.162032	-0.0432947	0.567628	0.567628	-0.752181
1766			NCU09549		FGSG_11364		1964	0.824325	-0.537294	0.348559	-0.242931	-0.142205	0.0302333	-0.255275	-0.133299	-0.96653	0.567527	-0.603834	0.109632	0.567527	-0.96653
1767			NCU05527		FGSG_08290		2722	0.429571	0.122985	-0.295086	0.812671	0.0633231	0.690247	-0.528537	0.126571	-0.366248	0.567262	-0.233452	-0.6861	0.567262	-0.6861
1768			NCU11030		FGSG_12737		2963	-0.221626	-0.439629	0.618896	-0.528904	-0.640728	-0.302057	0.00540402	0.0382895	-0.419102	0.137573	-0.613492	0.567194	0.567194	-0.613492
1769			NCU03270		FGSG_00410		1412	2.33677	-0.120935	0.0844415	-0.136156	1.1095	-0.442596	0.0291426	0.430893	-1.22727	-0.32166	-0.0552989	0.56705	0.56705	-1.22727
1770			NCU02641		FGSG_07362		4351	-0.1245	-0.0889739	-0.330707	-0.0132416	0.124104	0.478039	-0.407288	-0.169026	0.248603	0.567012	-0.0765811	-0.155784	0.567012	-0.155784
1771			NCU06102		FGSG_06347		659	1.31665	-0.202797	0.206066	-0.415563	-0.637184	-0.181172	-0.0133059	0.151182	-1.95383	0.0216256	-0.219371	0.566745	0.566745	-1.95383
1772			NCU01268		FGSG_07464		1304	1.15795	-0.0298624	0.185157	-0.21541	-0.135587	-0.230144	0.211362	0.351144	-1.29354	-0.200281	0.0262049	0.566554	0.566554	-1.29354
1773			NCU03369		FGSG_05168		2299	0.705781	-0.0585908	-0.0856607	0.451362	-0.133327	-0.043103	-0.196807	1.01756	-0.839108	0.0154878	-0.111146	0.566197	0.566197	-0.839108
1774			NCU03769		FGSG_07377		495	-0.154663	2.20362	-0.454429	-0.0198625	-0.129555	-0.124034	0.110914	-0.0830579	0.0251072	-2.32765	0.565342	-0.0631953	0.565342	-2.32765
1775			NCU08959		FGSG_10367		2559	0.450675	0.590167	0.0684574	0.068564	-0.294508	-0.130201	0.0832794	0.633834	-0.745183	-0.720368	0.014822	0.56527	0.56527	-0.745183
1776			NCU10048		FGSG_09312		1570	1.25532	0.369212	0.0264498	-0.343658	0.106136	-0.221398	0.50974	0.221609	-1.14918	-0.590611	0.48329	0.565267	0.565267	-1.14918
1777			NCU00794		FGSG_05698		2304	1.04329	-0.108709	-0.221778	-0.0149684	0.206674	-0.244559	0.343134	-0.105761	-0.836614	-0.135849	0.564912	-0.0907925	0.564912	-0.836614
1778			NCU03633		FGSG_05912		4190	0.0799905	-0.129503	-0.116542	0.712389	-0.0440093	-0.148529	-0.351041	1.27681	-0.124	-0.0190258	-0.234498	0.564425	0.564425	-0.234498
1779			NCU05804		FGSG_13664		3444	-0.0551381	0.0597428	-0.378981	-0.140322	0.508639	0.123924	-0.634162	-0.614223	0.563778	0.0641816	-0.255181	-0.473901	0.563778	-0.473901
1780			NCU09109		FGSG_01278		3917	-0.0520296	0.150496	-0.485055	-0.0548949	0.511742	-0.172582	-0.410005	-0.308231	0.563772	-0.323078	0.0750504	-0.253336	0.563772	-0.323078
1781		F21	NCU01089	WT*	FGSG_09059		2225	1.53824	-0.505066	0.771	0.362685	0.674626	0.0586831	0.400437	-0.0559463	-0.863614	0.563749	-0.370563	-0.418631	0.563749	-0.863614
1782			NCU06663		FGSG_10223		4312	-0.129437	-0.241285	-0.163512	0.148001	-0.307843	0.322115	-0.337015	0.0408692	-0.178406	0.563401	-0.173503	-0.107132	0.563401	-0.178406
1783			NCU04145		FGSG_02004		2485	0.5981	-0.040107	-0.314407	0.369865	-0.175003	-0.325827	0.248785	-0.217597	-0.773103	-0.28572	0.563192	-0.587462	0.563192	-0.773103
1784			NCU11975		FGSG_04396		1958	1.37914	-0.527165	0.33462	-0.180048	0.410317	0.0360122	0.021105	-0.0884827	-0.968818	0.563177	-0.313515	0.0915653	0.563177	-0.968818
1785			NCU00535		FGSG_03456		1527	1.06899	-0.299533	-0.773045	-0.411498	-0.100019	0.263414	-0.769703	-0.721595	-1.16901	0.562947	0.00334199	-0.310096	0.562947	-1.16901
1786			NCU03496		FGSG_05161		3708	0.120775	-0.479765	-0.00718685	0.224709	0.336965	-0.866919	0.112698	0.787286	0.21619	-0.387153	0.119885	0.562577	0.562577	-0.387153
1787			NCU04133		FGSG_02079		2968	0.717775	0.274004	0.512639	-0.142325	0.274045	-0.337274	0.72918	0.420071	-0.44373	-0.611277	0.216541	0.562396	0.562396	-0.611277
1788			NCU07422		FGSG_06852		4102	0.581881	-0.404159	-0.321785	0.183172	1.14414	-0.668424	-0.270987	0.693319	0.562255	-0.264265	0.0507978	0.510147	0.562255	-0.264265
1789			NCU01171		FGSG_06777		2743	0.331576	0.0610854	0.260597	-0.0670169	0.0137899	-0.618274	0.355033	0.495023	-0.317786	-0.679359	0.0944367	0.56204	0.56204	-0.679359
1790			NCU02307		FGSG_10812		1411	1.8147	-1.44601	0.144776	-1.03733	2.04785	-0.884531	0.150477	-2.26522	0.233147	0.561481	0.00570153	-1.22789	0.561481	-1.22789
1791		N54	NCU09788	perithecia with short, small beaks	FGSG_09475	WT	1421	-1.40672	0.078235	-0.453462	0.816053	-2.628	0.369514	-0.828106	1.37717	-1.22128	0.291279	-0.374644	0.561117	0.561117	-1.22128	0.256529	0.511455
1792			NCU01160		FGSG_10087		2269	0.531163	0.620922	0.376496	-0.584602	-0.319077	-0.135652	0.349052	-0.0235693	-0.85024	-0.756574	-0.0274435	0.561032	0.561032	-0.85024
1793			NCU11168		FGSG_02518		2430	0.260196	0.457404	0.389078	-0.178706	-0.364774	-0.332808	0.296164	0.382022	-0.624969	-0.790212	-0.0929137	0.560729	0.560729	-0.790212
1794			NCU04761		FGSG_08476		3178	0.491256	0.00254154	0.250842	0.654089	-0.0557274	-0.0842029	0.0744986	1.21397	-0.546983	-0.0867445	-0.176343	0.559883	0.559883	-0.546983
1795			NCU02957		FGSG_01173		2588	1.05725	0.246361	0.415616	0.380079	0.320245	-0.338181	0.975398	0.100532	-0.737005	-0.584542	0.559782	-0.279546	0.559782	-0.737005
1796			NCU01490		FGSG_04364		3261	0.603452	-0.0590761	0.621707	-0.458282	0.0787365	0.0269033	0.255157	0.101399	-0.524715	0.0859794	-0.36655	0.559681	0.559681	-0.524715
1797			NCU08313		FGSG_02760		74	0.173479	9.10545	-0.709863	-0.0977987	0.136755	-0.178933	-0.150188	0.0343948	-0.0367249	-9.28439	0.559675	0.132193	0.559675	-9.28439
1798			NCU02679		FGSG_07080		1226	1.83953	-0.58187	0.128086	-0.751684	0.48845	-0.44123	0.110646	-0.192366	-1.35108	0.140639	-0.0174392	0.559319	0.559319	-1.35108
1799			NCU02090		FGSG_00722		3826	0.690648	-0.250483	-0.0858872	-0.033298	0.442485	-0.603311	-0.0508518	0.524913	-0.248164	-0.352828	0.0350353	0.558211	0.558211	-0.352828
1800			NCU03081		FGSG_00462		1012	1.33026	0.317005	0.246153	-0.371757	-0.194646	-0.126647	0.272717	0.185446	-1.5249	-0.443652	0.0265637	0.557203	0.557203	-1.5249
1801			NCU06979		FGSG_06186		880	1.61084	0.42857	-0.337826	0.0113113	-0.0587579	-0.420549	0.219371	0.123154	-1.6696	-0.849119	0.557197	0.111843	0.557197	-1.6696
1802			NCU09511		FGSG_02735		288	3.3737	-0.680681	0.795505	0.0801108	0.039354	-0.124206	0.396799	0.281926	-3.33435	0.556475	-0.398706	0.201815	0.556475	-3.33435
1803			NCU09529		FGSG_12875		1717	0.748149	0.0271565	-0.675019	0.866586	-0.0386136	-0.233036	-0.119914	-0.208627	-0.786762	-0.260193	0.555105	-1.07521	0.555105	-1.07521
1804			NCU01944		FGSG_08899		1767	0.420946	0.680666	0.0199249	0.181601	0.209772	-0.36417	0.575025	0.271953	-0.211174	-1.04484	0.5551	0.0903521	0.5551	-1.04484
1805			NCU08944		FGSG_10299		3827	-0.0819041	0.0187593	-0.166445	0.10402	-0.434632	-0.124213	-0.246773	0.658607	-0.352727	-0.142972	-0.0803275	0.554587	0.554587	-0.352727
1806			NCU02281		FGSG_12866		2043	0.977328	0.662732	-0.098967	0.579919	0.0434899	-0.132576	0.0416841	1.13442	-0.933838	-0.795308	0.140651	0.554501	0.554501	-0.933838
1807			NCU02241		FGSG_10765		942	1.46325	0.12655	0.0853041	-0.399004	0.205826	-1.47828	0.378619	0.155058	-1.25743	-1.60483	0.293315	0.554061	0.554061	-1.60483
1808			NCU11661		FGSG_07415		1493	0.944357	0.877148	-0.852699	-0.0737617	0.720137	-0.303872	-0.49724	0.479715	-0.22422	-1.18102	0.355459	0.553477	0.553477	-1.18102
1809			NCU04460		FGSG_05668		3964	-0.0186859	-0.882619	0.386959	-0.000897887	-0.189736	-0.329271	0.0743436	0.113933	-0.17105	0.553348	-0.312615	0.114831	0.553348	-0.312615
1810			NCU03652		FGSG_07413		1276	1.73778	-0.0695926	1.2414	-0.432137	0.421759	-0.260199	0.742205	0.120316	-1.31602	-0.190606	-0.499195	0.552453	0.552453	-1.31602
1811			NCU08925		FGSG_10284		3711	0.61551	-0.801589	0.272302	0.868779	0.228836	-0.249613	0.0749851	0.490412	-0.386674	0.551976	-0.197317	-0.378368	0.551976	-0.386674
1812			NCU07762		FGSG_00379		1631	1.24993	-0.142302	0.398421	-0.160062	0.140122	-0.348862	0.247306	0.391619	-1.10981	-0.206559	-0.151115	0.551682	0.551682	-1.10981
1813			NCU02118		FGSG_01411		2903	0.858841	-0.0256351	0.144593	0.092758	0.225592	0.0569582	0.297194	0.644438	-0.633249	0.0825933	0.152601	0.55168	0.55168	-0.633249
1814			NCU06710		FGSG_05224		2623	0.548786	0.0666102	0.0703305	-0.0822678	-0.171373	0.153776	-0.358717	0.469275	-0.720159	0.0871656	-0.429047	0.551543	0.551543	-0.720159
1815			NCU00980		FGSG_05604		2885	0.71735	-0.281353	-0.281669	0.169183	1.26868	-0.919625	-0.153511	0.0707808	0.551329	-0.638272	0.128158	-0.0984023	0.551329	-0.638272
1816			NCU06715		FGSG_12896		1026	1.39401	-0.563159	0.497078	0.0945352	-0.118947	-0.012078	0.048694	0.113236	-1.51296	0.551081	-0.448384	0.0187012	0.551081	-1.51296
1817			NCU09700		FGSG_06306		3364	0.182733	0.0812754	0.223369	-0.574104	-0.19987	0.22778	-0.271182	-0.0230311	-0.382603	0.146505	-0.494551	0.551073	0.551073	-0.494551
1818			NCU04811		FGSG_09480		539	2.31909	0.438332	-0.298139	-0.175333	0.116285	0.759951	-1.02094	0.37572	-2.20281	0.321619	-0.722802	0.551053	0.551053	-2.20281
1819			NCU04757		FGSG_09507		3554	-0.274839	-0.348372	0.217249	0.0574246	0.276142	-0.196155	-0.221317	-0.0580011	0.55098	0.152217	-0.438566	-0.115426	0.55098	-0.438566
1820			NCU05375		FGSG_01632		480	2.47045	-0.283974	1.44912	-0.298411	0.0895698	0.0943887	0.13365	0.251408	-2.38088	0.378363	-1.31547	0.549819	0.549819	-2.38088
1821			NCU00527		FGSG_09220		3703	0.463327	-1.0755	0.192898	-0.0478097	0.0737787	-0.525755	0.0262354	-0.083211	-0.389548	0.549747	-0.166662	-0.0354013	0.549747	-0.389548
1822			NCU02157		FGSG_13280		3082	-0.125099	0.0376081	-0.760876	0.207372	-0.093167	0.587312	-1.33943	0.0970841	0.0319322	0.549704	-0.578552	-0.110288	0.549704	-0.578552
1823			NCU04010		FGSG_13675		3205	0.0150824	0.154015	-0.446413	0.16056	-0.349751	0.70365	-0.983911	0.069309	-0.364834	0.549635	-0.537498	-0.0912508	0.549635	-0.537498
1824			NCU02475		FGSG_08352		3612	-0.927271	0.643082	-0.741663	0.304182	-0.377783	0.272232	-0.950457	-0.114922	0.549488	-0.37085	-0.208793	-0.419104	0.549488	-0.419104
1825			NCU07165		FGSG_04481		3700	-0.00229355	0.0614383	0.458462	-0.595077	-0.297095	0.0603194	0.0684161	-0.0456161	-0.294801	-0.00111893	-0.390045	0.549461	0.549461	-0.390045
1826			NCU04886		FGSG_12141		358	0.429864	2.99593	0.427364	-0.209001	0.738125	0.105333	0.280269	0.340418	0.308261	-2.8906	-0.147094	0.549419	0.549419	-2.8906
1827			NCU07153		FGSG_09893		2352	0.393115	-0.441593	0.126163	-0.141635	0.412965	0.106221	-0.692758	0.193367	0.0198496	0.547814	-0.818921	0.335001	0.547814	-0.818921
1828			NCU10789		FGSG_00909		490	2.30005	-0.189224	0.307898	0.158113	-0.0456761	-0.161677	0.142194	0.705897	-2.34573	0.027547	-0.165704	0.547784	0.547784	-2.34573
1829			NCU06453		FGSG_02520		2095	0.708272	0.928253	-0.611742	0.328043	-0.0637248	0.0156131	-0.0650444	0.749497	-0.771996	-0.912639	0.546697	0.421454	0.546697	-0.912639
1830			NCU10907		FGSG_04397		3102	0.0693379	-0.184862	0.259724	0.126881	-0.168534	-0.0240276	-0.313497	0.67314	-0.237872	0.160834	-0.573221	0.546259	0.546259	-0.573221
1831			NCU05782		FGSG_02637		1018	0.309754	1.2401	-0.41635	-0.248055	0.173625	-0.280513	0.129798	-0.0859237	-0.13613	-1.52062	0.546148	0.162131	0.546148	-1.52062
1832			NCU01484		FGSG_04400		2169	0.796337	-0.584068	0.347974	-0.161138	-0.0842003	-0.0381074	-0.0416429	-0.226879	-0.880537	0.54596	-0.389617	-0.0657406	0.54596	-0.880537
1833			NCU09686		FGSG_08981		1694	0.801517	-0.0176478	-0.468167	0.209167	-0.283374	0.527436	-0.887953	0.0288401	-1.08489	0.545084	-0.419786	-0.180327	0.545084	-1.08489
1834			NCU02785		FGSG_01486		219	4.15839	-0.19896	0.155817	0.66796	0.0620394	0.345594	-0.846117	1.10519	-4.09635	0.544553	-1.00193	0.437232	0.544553	-4.09635
1835			NCU08500		FGSG_00631		3838	0.219207	0.0178503	-0.34412	0.0606989	0.76355	-0.114881	-0.506444	-0.289456	0.544343	-0.132731	-0.162324	-0.350155	0.544343	-0.350155
1836			NCU06189		FGSG_07266		3712	-0.109708	0.35429	-0.681842	0.601157	0.433776	-0.0321769	-0.459332	0.356908	0.543484	-0.386467	0.22251	-0.244249	0.543484	-0.386467
1837			NCU03635		FGSG_05916		4074	-0.367482	0.0742586	-0.648882	-0.0552969	0.175989	-0.198754	-0.573104	-0.160995	0.543472	-0.273012	0.075778	-0.105698	0.543472	-0.273012
1838			NCU05217		FGSG_04253		2273	0.565364	0.115183	0.201817	-0.417216	-0.284236	-0.0657993	0.290749	0.126196	-0.8496	-0.180982	0.0889315	0.543411	0.543411	-0.8496
1839			NCU06231		FGSG_02499		2207	0.792689	0.1208	0.0423309	-0.0433297	-0.0586031	0.553809	-0.82689	0.499203	-0.851292	0.433009	-0.869221	0.542533	0.542533	-0.869221
1840			NCU03197	WT*	FGSG_00469		967	1.16198	0.570652	-1.51152	0.148043	1.50967	1.11311	-3.09247	0.144377	0.347689	0.542455	-1.58095	-0.00366562	0.542455	-1.58095
1841			NCU07767		FGSG_07748		684	2.47184	-0.900628	1.80412	-1.02389	0.561536	-0.668439	2.34643	-0.579292	-1.9103	0.232189	0.542304	0.444598	0.542304	-1.9103
1842			NCU07794		FGSG_06112		2842	-0.184043	0.227121	-0.522577	0.218615	-0.836225	-0.25107	0.0195789	0.0823303	-0.652182	-0.478191	0.542156	-0.136285	0.542156	-0.652182
1843			NCU01908		FGSG_08939		2818	0.815843	0.0942495	0.0149071	0.229643	0.156771	0.636263	-0.510226	0.114455	-0.659073	0.542014	-0.525133	-0.115189	0.542014	-0.659073
1844			NCU02693		FGSG_01203		2670	0.334742	-0.394647	0.242361	-0.146414	-0.367046	0.147009	-0.139424	-0.00155371	-0.701788	0.541656	-0.381784	0.14486	0.541656	-0.701788
1845			NCU00183		FGSG_05405		3043	0.57937	0.635429	-0.104406	-0.359591	0.151941	1.17648	-0.692795	-0.326597	-0.427429	0.541053	-0.588389	0.032994	0.541053	-0.588389
1846			NCU06471		FGSG_03917		4246	-0.181666	-0.37435	-0.000822619	0.6315	-0.175446	-0.305197	-0.213272	1.17224	0.0062206	0.0691523	-0.212449	0.540742	0.540742	-0.212449
1847			NCU05023		FGSG_06333		2614	0.903831	0.68929	-0.685254	0.600107	0.177668	0.28686	-0.14611	-0.0672989	-0.726163	-0.40243	0.539144	-0.667406	0.539144	-0.726163
1848			NCU03719		FGSG_07155		3274	0.60411	-0.287895	0.021459	0.529297	0.083047	0.0231203	-0.0274245	1.06838	-0.521063	0.311015	-0.0488835	0.539084	0.539084	-0.521063
1849			NCU06018		FGSG_03332		4195	0.817655	-0.528795	0.0811268	0.479688	0.820775	0.00875843	-0.152468	0.678971	0.00311959	0.537554	-0.233594	0.199284	0.537554	-0.233594
1850			NCU06512		FGSG_10825		1780	-0.499498	-0.247972	0.446306	-0.340164	-0.347637	0.289367	-0.590991	0.127574	0.151861	0.537339	-1.0373	0.467737	0.537339	-1.0373
1851			NCU00629		FGSG_09456		1357	-0.0480916	0.700967	-0.792873	0.281402	-0.203401	0.980047	-2.05789	0.818398	-0.15531	0.27908	-1.26502	0.536996	0.536996	-1.26502
1852			NCU08324		FGSG_05230		1125	0.0534887	0.996505	-0.259473	-0.374404	-0.0736139	-0.426023	0.277359	-0.197833	-0.127103	-1.42253	0.536832	0.176572	0.536832	-1.42253
1853			NCU02494		FGSG_00567		622	0.215586	1.92051	-0.510474	0.178339	0.304966	-0.0883264	0.0261929	0.00304331	0.0893796	-2.00884	0.536667	-0.175296	0.536667	-2.00884
1854			NCU04089		FGSG_01745		858	2.65645	0.200861	0.335774	1.1334	0.964437	-0.124317	0.871752	-0.0800285	-1.69202	-0.325178	0.535978	-1.21343	0.535978	-1.69202
1855			NCU06700		FGSG_01884		833	1.47494	-1.50902	0.589001	-0.0596567	-0.245099	-0.973266	0.349035	-0.257449	-1.72004	0.535754	-0.239966	-0.197793	0.535754	-1.72004
1856			NCU07293		FGSG_01191		2541	1.02132	0.256098	-0.472745	0.950314	0.268885	0.588388	-1.21676	1.48599	-0.752435	0.33229	-0.744013	0.535673	0.535673	-0.752435
1857			NCU05777		FGSG_02640		1432	0.279325	0.760043	0.380379	-0.219465	-0.343497	-0.454431	0.225374	0.316004	-0.622822	-1.21447	-0.155005	0.535469	0.535469	-1.21447
1858			NCU02134		FGSG_08722		980	1.18852	-0.259339	0.581894	0.442137	-0.375208	0.0247842	0.201466	0.977125	-1.56373	0.284123	-0.380428	0.534988	0.534988	-1.56373
1859			NCU01115		FGSG_05954		2787	0.70747	-0.19779	-0.0812494	0.33291	0.0405943	0.226657	-0.432958	0.866926	-0.666876	0.424447	-0.351709	0.534017	0.534017	-0.666876
1860			NCU08329		FGSG_06224		3539	0.0854787	0.229328	-0.654212	0.0504102	-0.357172	-0.0985227	-0.120674	-0.255909	-0.442651	-0.327851	0.533539	-0.30632	0.533539	-0.442651
1861			NCU05389		FGSG_04300		1919	0.844237	-0.0800642	0.85613	-0.598378	-0.140054	-0.61312	0.677592	-0.064989	-0.984291	-0.533056	-0.178538	0.533389	0.533389	-0.984291
1862			NCU07875		FGSG_12734		1400	1.63184	0.352552	0.164946	0.300546	0.39595	0.265993	-0.147145	0.833257	-1.23589	-0.0865592	-0.312091	0.532711	0.532711	-1.23589
1863			NCU03188		FGSG_08694		1487	1.48205	-0.807393	-0.40365	0.0283642	0.297635	-0.275454	0.0889522	-0.305422	-1.18442	0.531939	0.492603	-0.333786	0.531939	-1.18442
1864			NCU06330		FGSG_09023		328	3.33764	0.774564	-0.0688376	0.142708	0.259015	-0.324697	-0.233985	0.674641	-3.07862	-1.09926	-0.165147	0.531933	0.531933	-3.07862
1865			NCU02656		FGSG_00418		2265	1.16151	-0.268711	1.02251	-0.447109	0.309131	-0.657841	1.55348	-0.1907	-0.852375	-0.38913	0.530973	0.256409	0.530973	-0.852375
1866			NCU07112		FGSG_03259		1240	-0.382945	0.355424	-0.71462	0.000749154	0.0449778	0.886278	-2.05718	0.0212099	0.427922	0.530855	-1.34256	0.0204608	0.530855	-1.34256
1867			NCU01935		FGSG_08915		1068	1.35044	0.306696	0.104061	-0.390043	-0.118646	0.134113	0.0333284	0.140188	-1.46909	-0.172583	-0.0707326	0.530231	0.530231	-1.46909
1868			NCU03539		FGSG_05174		2231	0.33533	0.283109	0.226948	-0.510997	-0.170218	-0.57856	-0.1217	0.0187055	-0.505547	-0.861669	-0.348648	0.529702	0.529702	-0.861669
1869			NCU06756		FGSG_06272		2904	1.01392	-0.19379	0.00104266	0.726342	0.380977	-0.0337352	-0.380461	1.25594	-0.632946	0.160055	-0.381503	0.529595	0.529595	-0.632946
1870			NCU00828		FGSG_00622		1519	0.164477	0.0166628	-0.776778	1.01613	-1.00721	0.13849	-0.247204	0.320015	-1.17169	0.121827	0.529575	-0.696118	0.529575	-1.17169
1871			NCU07295		FGSG_01189		3139	0.625436	0.104233	-0.550352	0.202126	0.0653261	-0.140445	-0.0208695	0.0479224	-0.560109	-0.244678	0.529482	-0.154203	0.529482	-0.560109
1872			NCU01542		FGSG_04339		2257	1.09666	-0.20098	-0.105534	0.467935	0.242609	-0.0618037	-0.212385	0.996923	-0.854053	0.139177	-0.106851	0.528987	0.528987	-0.854053
1873			NCU06117		FGSG_06990		825	1.69274	-0.105224	0.129546	-0.411637	-0.0318698	-0.192396	0.411275	0.116891	-1.72461	-0.0871714	0.281729	0.528529	0.528529	-1.72461
1874			NCU09543		FGSG_07125		1294	0.0981042	-0.581213	0.156726	0.123411	-1.20564	-0.0527714	0.269608	0.340429	-1.30374	0.528441	0.112882	0.217019	0.528441	-1.30374
1875			NCU06346		FGSG_09719		3228	0.324615	-0.406045	0.209736	-0.47775	-0.207955	-0.278183	-0.0312651	0.0506323	-0.53257	0.127862	-0.241001	0.528382	0.528382	-0.53257
1876			NCU02670		FGSG_06870		3072	1.17121	-0.261466	0.445358	-0.401189	0.589588	-0.195958	-0.019126	0.126248	-0.581625	0.0655082	-0.464484	0.527437	0.527437	-0.581625
1877			NCU00445		FGSG_04109		2139	1.13717	-0.373773	0.704694	-0.0426917	0.242786	0.153616	-0.14216	0.165558	-0.894388	0.527389	-0.846854	0.208249	0.527389	-0.894388
1878			NCU04742		FGSG_09517		1569	1.7118	0.580476	-0.090088	-0.33652	0.562273	-0.0995666	-0.00668651	0.190411	-1.14953	-0.680043	0.0834015	0.526931	0.526931	-1.14953
1879			NCU00919		FGSG_00877		3026	0.601821	0.420199	-0.683246	0.226184	0.173373	-0.17338	-0.156473	0.170898	-0.428448	-0.593579	0.526773	-0.0552863	0.526773	-0.593579
1880			NCU08661		FGSG_04187		1590	0.642612	-0.494693	0.0696008	0.148194	-0.4956	-0.247339	0.135229	0.674845	-1.13821	0.247353	0.0656281	0.526651	0.526651	-1.13821
1881			NCU06266		FGSG_02567		4318	-0.0740764	-0.0225495	0.148086	-0.125742	0.0279058	0.164414	-0.0279911	0.400729	0.101982	0.186964	-0.176077	0.526471	0.526471	-0.176077
1882			NCU03964		FGSG_08457		1719	1.05106	0.441737	0.432637	0.304042	-0.0238622	-0.208268	0.359899	0.829048	-1.07492	-0.650005	-0.0727377	0.525005	0.525005	-1.07492
1883			NCU02466		FGSG_09420		890	1.18091	0.331817	0.0441987	-0.144181	-0.482877	-0.00350345	-0.0684512	0.380604	-1.66379	-0.335321	-0.11265	0.524784	0.524784	-1.66379
1884			NCU02376		FGSG_07959		3287	-0.228162	0.079595	-0.158552	0.0365694	0.296119	-0.438183	0.286965	-0.0780218	0.524281	-0.517778	0.445516	-0.114591	0.524281	-0.517778
1885			NCU08620		FGSG_04136		4222	0.0741055	0.014088	-0.37857	-0.135608	0.597802	-0.152025	-0.293588	-0.357338	0.523697	-0.166113	0.0849822	-0.221729	0.523697	-0.221729
1886			NCU09429		FGSG_03915		1347	1.87531	-0.167971	1.17348	-0.88303	0.947569	0.355407	-0.0979577	-0.436335	-0.927742	0.523379	-1.27144	0.446695	0.523379	-1.27144
1887			NCU01948		FGSG_08895		4041	-0.0192442	0.0497756	-0.324458	-0.047099	0.50378	-0.235037	-0.335664	-0.330517	0.523025	-0.284813	-0.0112058	-0.283418	0.523025	-0.284813
1888			NCU06232		FGSG_06675		2051	-0.53323	0.289468	0.25581	0.13281	-0.0102425	0.362496	-0.675546	0.446911	0.522988	0.0730286	-0.931355	0.314101	0.522988	-0.931355
1889			NCU01790		FGSG_10833		140	5.84374	1.10723	-0.00176032	1.04554	0.165659	-0.108626	0.520243	0.617525	-5.67808	-1.21585	0.522003	-0.42802	0.522003	-5.67808
1890			NCU09254		FGSG_01357		2729	0.628796	0.220187	-0.304193	0.0236697	-0.0544498	-0.423222	0.217771	0.378028	-0.683245	-0.643409	0.521963	0.354358	0.521963	-0.683245
1891			NCU04535		FGSG_10528		2183	0.596841	0.735909	0.137869	-0.159384	0.194234	-0.140351	-0.100453	0.36245	-0.402608	-0.876261	-0.238322	0.521833	0.521833	-0.876261
1892			NCU06296		FGSG_07636		3755	0.792721	-1.72079	-0.0407607	-0.891116	0.790822	-1.97198	-0.415535	-0.369519	-0.00189835	-0.251188	-0.374775	0.521597	0.521597	-0.374775
1893			NCU06968		FGSG_04983		2109	0.857641	-0.179118	0.158874	-0.110651	-0.0492168	-0.029784	-0.0551518	0.410932	-0.906857	0.149334	-0.214026	0.521583	0.521583	-0.906857
1894			NCU09001		FGSG_05565		1890	1.2123	0.257773	0.27396	-0.153561	0.215886	-0.316304	0.0808298	0.367956	-0.996416	-0.574077	-0.19313	0.521516	0.521516	-0.996416
1895			NCU08509		FGSG_01478		1977	0.988299	0.642902	0.684601	-0.228324	0.337342	-0.317085	1.20596	0.185831	-0.650957	-0.959987	0.521356	0.414155	0.521356	-0.959987
1896			NCU02117		FGSG_00730		3293	0.237868	-0.252372	0.155301	-0.373049	-0.279036	-0.509725	-0.146135	0.147979	-0.516904	-0.257354	-0.301436	0.521028	0.521028	-0.516904
1897			NCU07662		FGSG_05109		1522	0.960553	-0.302346	-0.219388	0.240533	-0.210012	0.218152	-0.302047	0.327043	-1.17057	0.520498	-0.0826593	0.0865097	0.520498	-1.17057
1898			NCU06826		FGSG_01691		817	1.97878	0.609509	-0.0599517	0.25901	0.244887	-0.475535	0.110828	0.779195	-1.73389	-1.08504	0.17078	0.520185	0.520185	-1.73389
1899			NCU08563		FGSG_12943		517	2.38298	0.101606	0.402705	-0.387447	0.109354	0.621612	-0.11994	-0.162968	-2.27363	0.520006	-0.522645	0.224479	0.520006	-2.27363
1900			NCU04789		FGSG_08604		708	1.88414	0.097828	0.377692	-0.323555	0.00917544	0.0360524	-0.011316	0.196149	-1.87497	-0.0617756	-0.389008	0.519704	0.519704	-1.87497
1901			NCU01954		FGSG_08901		3174	0.628821	0.119063	-0.444802	0.100713	0.0807367	-0.279471	0.0744392	-0.183624	-0.548085	-0.398534	0.519241	-0.284337	0.519241	-0.548085
1902			NCU00727		FGSG_00778		68	0.264535	10.2791	-0.413354	-0.308463	-0.391967	0.155351	0.105639	-0.139526	-0.656502	-10.1238	0.518993	0.168937	0.518993	-10.1238
1903			NCU02221		FGSG_10764		1748	0.82336	0.336555	-0.263638	-0.00372532	-0.232695	-0.383146	0.255193	0.278686	-1.05606	-0.719701	0.518831	0.282411	0.518831	-1.05606
1904			NCU04571		FGSG_10262		1681	1.1039	-0.0415414	-0.233522	-0.187985	0.0112426	-0.279222	0.284885	-0.0655478	-1.09266	-0.23768	0.518408	0.122437	0.518408	-1.09266
1905			NCU06932		FGSG_07514		1760	0.365907	-0.138211	0.24258	-0.180668	0.717584	-1.18789	0.760145	-0.358243	0.351678	-1.04968	0.517565	-0.177574	0.517565	-1.04968
1906			NCU03566		FGSG_03375		2683	0.459134	-0.951832	0.557438	0.0211699	-0.239377	-0.434568	-0.0825127	0.320196	-0.698511	0.517264	-0.639951	0.299026	0.517264	-0.698511
1907			NCU10468		FGSG_06094		4117	-0.173447	-0.187432	0.127969	0.232634	-0.166989	-0.333825	-0.133097	0.749708	0.00645791	-0.146393	-0.261065	0.517074	0.517074	-0.261065
1908			NCU05552		FGSG_08339		3415	-0.0562468	0.0801419	-0.486885	0.173682	-0.0170243	-0.402257	0.0298773	-0.13431	0.0392225	-0.482398	0.516762	-0.307992	0.516762	-0.482398
1909			NCU11423		FGSG_12596		3430	0.445116	-0.910476	0.623634	-0.388237	0.122878	-0.3942	0.145499	-0.176115	-0.322238	0.516276	-0.478136	0.212122	0.516276	-0.478136
1910			NCU09261		FGSG_00482		1540	-0.260362	2.23023	-0.393024	-0.392668	0.0203047	1.06839	-1.41303	0.123253	0.280667	-1.16184	-1.02001	0.515921	0.515921	-1.16184
1911			NCU00074		FGSG_06726		3630	0.261536	-0.561326	0.373327	-0.306562	0.158961	-0.0460139	-0.0398058	-0.0566767	-0.102575	0.515312	-0.413133	0.249885	0.515312	-0.413133
1912			NCU02318		FGSG_10811		2215	0.754863	0.109206	-0.339519	0.247118	-0.112267	0.624409	-0.808792	0.239646	-0.86713	0.515203	-0.469273	-0.00747221	0.515203	-0.86713
1913			NCU06054		FGSG_09381		2673	0.161112	-0.251064	0.227538	0.105362	-0.539948	-0.127257	0.33017	0.619374	-0.70106	0.123807	0.102632	0.514012	0.514012	-0.70106
1914			NCU07839		FGSG_12302		547	0.426131	2.08294	-0.953102	0.196537	0.499094	-0.0853243	-0.439192	-0.0969816	0.0729626	-2.16827	0.51391	-0.293518	0.51391	-2.16827
1915			NCU03417		FGSG_00967		2062	0.504917	-0.438781	0.171319	0.44815	-0.421253	-0.094542	0.134964	0.961995	-0.92617	0.344239	-0.0363553	0.513846	0.513846	-0.92617
1916			NCU01811		FGSG_06005		901	1.72053	-0.290956	0.300712	-0.642694	0.0682507	0.222605	0.100045	-0.648681	-1.65228	0.513561	-0.200667	-0.00598737	0.513561	-1.65228
1917			NCU03857		FGSG_10347		3997	-1.18256	0.0615825	-0.432591	0.114572	-0.669807	-0.0722371	-0.733147	-0.0266077	0.512754	-0.13382	-0.300555	-0.14118	0.512754	-0.300555
1918			NCU01673		FGSG_06276		4048	0.296258	-0.187042	-0.310126	0.227574	0.175224	-0.469606	0.064763	0.74007	-0.121034	-0.282564	0.374889	0.512495	0.512495	-0.282564
1919			NCU07273		FGSG_03804		4225	0.957858	-0.249771	0.157838	0.263955	0.992661	-0.469962	0.112106	0.776257	0.0348033	-0.220191	-0.0457312	0.512302	0.512302	-0.220191
1920			NCU01704		FGSG_00320		4286	0.134413	-1.04495	0.789138	-0.456978	0.0160549	-0.532913	0.628747	-0.649344	-0.118358	0.512037	-0.160391	-0.192366	0.512037	-0.192366
1921			NCU01498		FGSG_04418		2203	0.750014	-0.221588	0.108331	-0.133187	0.127096	0.289963	-0.761794	-0.24727	-0.622918	0.511551	-0.870125	-0.114083	0.511551	-0.870125
1922			NCU08271		FGSG_09550		465	2.27278	0.309432	0.481409	0.0933491	-0.161426	-0.070222	0.31959	0.604698	-2.43421	-0.379654	-0.16182	0.511349	0.511349	-2.43421
1923			NCU02734		FGSG_00440		3639	0.238893	-0.248305	0.272343	-0.212712	-0.172594	-0.184309	0.210036	0.298609	-0.411488	0.0639966	-0.0623067	0.511321	0.511321	-0.411488
1924			NCU02963		FGSG_01334		1431	0.931807	-0.296887	0.185696	-0.492398	-0.282855	-0.194426	-0.13255	0.0182064	-1.21466	0.102461	-0.318247	0.510604	0.510604	-1.21466
1925			NCU04077		FGSG_08463		3987	0.251479	0.146593	0.456064	-0.0821931	0.761832	0.388655	0.152621	-0.353402	0.510353	0.242061	-0.303443	-0.271209	0.510353	-0.303443
1926			NCU01494		FGSG_10474		558	4.67964	-1.27499	0.732475	0.00845129	2.53522	-0.764762	0.184607	-0.138261	-2.14443	0.51023	-0.547868	-0.146712	0.51023	-2.14443
1927			NCU00706		FGSG_10181		3748	-0.107736	0.217173	-0.29412	-0.163845	0.402342	-0.159994	-0.343958	-0.423899	0.510078	-0.377166	-0.0498387	-0.260054	0.510078	-0.377166
1928			NCU09330		FGSG_01363		3021	0.398203	-0.31624	0.778059	-0.607915	0.208716	-0.367541	0.183116	-0.0980007	-0.189487	-0.0513009	-0.594943	0.509915	0.509915	-0.594943
1929			NCU08476		FGSG_10874		3050	0.573639	1.10874	-0.602254	0.08716	0.154585	0.522143	-0.930574	0.596994	-0.419053	-0.586598	-0.32832	0.509834	0.509834	-0.586598
1930			NCU08600		FGSG_00552		2345	1.83891	-0.328717	0.199921	0.145449	1.184	-0.38099	-0.620789	0.655092	-0.654903	-0.0522723	-0.82071	0.509643	0.509643	-0.82071
1931			NCU04113		FGSG_01889		779	1.468	-0.583335	0.308841	-0.147115	-0.319634	-0.0737023	0.157246	0.0947486	-1.78764	0.509633	-0.151595	0.241864	0.509633	-1.78764
1932			NCU04374		FGSG_09568		679	2.97237	-0.654449	0.617586	-0.229569	1.04805	-0.144923	0.741958	-0.40976	-1.92432	0.509526	0.124372	-0.180191	0.509526	-1.92432
1933			NCU06643		FGSG_10064		1142	0.450306	-0.870942	-0.532155	0.503441	-0.961007	-0.571741	-0.0233373	-0.543836	-1.41131	0.299201	0.508818	-1.04728	0.508818	-1.41131
1934			NCU08889		FGSG_05929		320	2.97818	-0.307919	0.459539	-0.244562	-0.126649	0.200712	0.0722001	-0.129213	-3.10483	0.508631	-0.387339	0.11535	0.508631	-3.10483
1935			NCU09226		FGSG_01067		1622	0.837505	0.616451	-0.0735658	0.180009	-0.280282	-0.44883	0.434619	0.43069	-1.11779	-1.06528	0.508185	0.25068	0.508185	-1.11779
1936			NCU11358		FGSG_04203		3590	1.47936	-0.64454	0.606941	-0.210037	1.09758	-1.06982	0.446017	0.297605	-0.381788	-0.425283	-0.160924	0.507641	0.507641	-0.425283
1937			NCU02079		FGSG_04910		2379	-0.116676	0.44888	-0.104655	-0.244315	-0.302264	-0.360177	0.21225	0.261676	-0.185588	-0.809057	0.316904	0.505992	0.505992	-0.809057
1938			NCU03076		FGSG_01141		2198	0.0410479	0.770601	-0.490881	0.956776	-0.115737	-0.100693	0.0145449	0.773096	-0.156785	-0.871294	0.505426	-0.183681	0.505426	-0.871294
1939			NCU03549		FGSG_11970		3773	0.424068	-0.742397	0.233623	0.167489	0.0536595	-0.237419	-0.0449596	0.101507	-0.370409	0.504978	-0.278583	-0.0659827	0.504978	-0.370409
1940			NCU07927		FGSG_05612		3930	0.554925	0.470592	-0.520747	0.716936	0.23346	0.975507	-0.285979	0.586903	-0.321464	0.504916	0.234768	-0.130033	0.504916	-0.321464
1941			NCU03950		FGSG_09946		4170	0.260106	-0.369509	0.0144189	0.402655	0.183898	-0.613159	-0.0500026	0.907312	-0.0762072	-0.243651	-0.0644215	0.504657	0.504657	-0.243651
1942			NCU09124		FGSG_06879		2897	0.603213	0.530814	-0.668539	0.235198	-0.0325694	0.0240562	-0.16402	-0.0267903	-0.635783	-0.506758	0.504519	-0.261988	0.504519	-0.635783
1943			NCU01121		FGSG_05948		2520	-0.310285	0.511954	-0.120359	-0.0910017	-0.448522	-0.247842	0.384069	-0.0223698	-0.138238	-0.759796	0.504428	0.0686319	0.504428	-0.759796
1944			NCU02590		FGSG_09325		160	4.80802	-0.594688	0.362493	-0.0154045	-0.412471	-0.0903818	-0.0648818	0.266636	-5.22049	0.504306	-0.427375	0.282041	0.504306	-5.22049
1945			NCU06882		FGSG_07044		3672	0.51674	0.199944	0.0492501	-0.281322	0.119506	-0.201632	0.227193	0.222946	-0.397234	-0.401575	0.177943	0.504268	0.504268	-0.401575
1946			NCU05291		FGSG_01985		2094	-0.176557	0.318252	-0.485864	0.727035	-0.524069	0.821814	-0.17403	-0.185844	-0.347511	0.503562	0.311833	-0.912879	0.503562	-0.912879
1947			NCU06655		FGSG_10308		958	-0.249953	1.33105	-0.898595	0.246087	0.0868915	-0.260598	-0.395266	-0.350232	0.336844	-1.59165	0.503329	-0.596319	0.503329	-1.59165
1948			NCU09058		FGSG_06084		2773	0.971792	0.535307	-1.18621	0.396102	1.41748	0.693519	-1.85634	0.897918	0.445685	0.158212	-0.670137	0.501817	0.501817	-0.670137
1949			NCU04435		FGSG_02767		1606	0.82997	-0.603159	0.482269	-0.0735863	-0.300102	-0.10217	-0.132411	0.136979	-1.13007	0.500989	-0.61468	0.210566	0.500989	-1.13007
1950			NCU02490		FGSG_07359		1573	0.826155	-0.691101	0.473813	-0.229546	-0.320992	-0.191263	-0.012039	-0.143758	-1.14715	0.499837	-0.485852	0.0857875	0.499837	-1.14715
1951			NCU04149		FGSG_05220		1957	0.861839	-0.205154	0.608672	-0.260557	-0.107094	-0.215279	0.114001	0.239276	-0.968933	-0.0101249	-0.494671	0.499833	0.499833	-0.968933
1952			NCU04202		FGSG_05972		4384	-0.273713	-0.178666	0.223285	-0.468869	0.226088	-0.310626	0.11142	-0.252353	0.499801	-0.13196	-0.111865	0.216516	0.499801	-0.13196
1953			NCU00024		FGSG_12726		2555	0.600159	-0.0936838	0.348523	-0.741472	-0.146624	-0.0980318	0.170073	-0.242043	-0.746783	-0.00434801	-0.17845	0.499429	0.499429	-0.746783
1954			NCU06146		FGSG_10978		3420	0.285263	-0.436165	0.909602	-0.379355	-0.15574	-0.568376	0.428958	0.119473	-0.441003	-0.13221	-0.480644	0.498828	0.498828	-0.480644
1955			NCU05246		FGSG_06157		1047	1.64734	0.563076	1.0284	-0.625531	0.149393	-0.0832315	0.3394	-0.126842	-1.49794	-0.646307	-0.689	0.498688	0.498688	-1.49794
1956			NCU05245		FGSG_09756		1601	0.798673	0.0282025	-0.536949	0.199747	-0.334355	-0.0969143	-0.0382824	-0.0932673	-1.13303	-0.125117	0.498667	-0.293014	0.498667	-1.13303
1957			NCU02203		FGSG_12809		2135	0.937645	0.498661	0.165478	-0.252858	0.041309	0.0269386	-0.0252972	0.245683	-0.896336	-0.471723	-0.190775	0.49854	0.49854	-0.896336
1958			NCU00369		FGSG_12759		4058	0.0620624	-0.00508956	-0.41197	0.158451	-0.216935	0.493374	-0.68306	0.264928	-0.278998	0.498463	-0.27109	0.106476	0.498463	-0.278998
1959			NCU02625		FGSG_01003		1064	0.703534	1.38695	0.741602	-0.668913	0.310231	-0.0841306	0.238739	-0.170926	-0.393302	-1.47108	-0.502863	0.497988	0.497988	-1.47108
1960			NCU11531		FGSG_00281		3138	1.61573	0.462968	0.186263	-0.447344	1.05482	0.415546	0.033827	0.0503257	-0.560903	-0.0474222	-0.152436	0.49767	0.49767	-0.560903
1961			NCU04728		FGSG_08399		3922	0.418805	-0.191942	0.0416415	-0.0844294	0.0966036	-0.382419	0.539112	-0.195012	-0.322202	-0.190477	0.497471	-0.110583	0.497471	-0.322202
1962			NCU02605		FGSG_11855		3634	-0.0962372	0.164778	0.073514	-0.348634	-0.380699	-0.247964	-0.0222849	0.148805	-0.284462	-0.412742	-0.0957988	0.497438	0.497438	-0.412742
1963			NCU02726		FGSG_01309		484	0.688866	2.10935	-0.13183	-0.210676	-0.197682	-0.255501	-0.13912	0.286123	-0.886548	-2.36485	-0.00729046	0.496799	0.496799	-2.36485
1964			NCU07282		FGSG_00592		1174	1.75069	0.0963923	0.377134	-0.0172498	0.366328	0.042818	-0.320863	0.479504	-1.38436	-0.0535743	-0.697998	0.496753	0.496753	-1.38436
1965			NCU08307		FGSG_09726		2502	1.56867	-0.0378544	0.150366	-0.254181	0.801318	-0.189708	0.646919	-0.670902	-0.767352	-0.151854	0.496553	-0.416721	0.496553	-0.767352
1966			NCU04143		FGSG_01842		3478	0.748059	-0.30536	0.190818	0.115242	1.24453	-0.769809	0.0390418	0.460687	0.496473	-0.464449	-0.151777	0.345445	0.496473	-0.464449
1967			NCU09538		FGSG_07437		3312	0.706563	0.430129	0.169959	-0.610578	0.2867	-0.0797043	-0.263744	-0.114202	-0.419863	-0.509833	-0.433703	0.496376	0.496376	-0.509833
1968			NCU08736		FGSG_01611		2369	0.596667	0.267674	-0.239723	-0.295805	-0.215017	0.763741	-0.649043	0.0349367	-0.811685	0.496067	-0.40932	0.330741	0.496067	-0.811685
1969			NCU00926		FGSG_00696		851	0.715368	1.6171	-0.174656	-0.891616	0.237632	-0.0852498	0.160929	-0.395931	-0.477737	-1.70235	0.335586	0.495685	0.495685	-1.70235
1970			NCU00813		FGSG_09362		1146	1.36661	0.270153	0.132323	-0.31232	-0.0366723	0.142326	-0.0408485	0.183251	-1.40329	-0.127827	-0.173171	0.495571	0.495571	-1.40329
1971			NCU07305		FGSG_05643		3190	0.0375487	-0.523895	0.351224	0.0730376	0.533038	-0.703282	0.54563	-0.469476	0.495489	-0.179387	0.194407	-0.542514	0.495489	-0.542514
1972			NCU01901		FGSG_08945		1908	0.819532	-0.09569	-0.258633	0.259029	-0.169878	0.399323	-0.425729	0.0758037	-0.98941	0.495013	-0.167096	-0.183226	0.495013	-0.98941
1973			NCU00379		FGSG_06652		1202	1.15277	-0.467609	0.433888	0.296484	-0.211017	0.0273292	0.259714	0.416818	-1.36379	0.494938	-0.174174	0.120334	0.494938	-1.36379
1974			NCU05689		FGSG_12181		3889	-0.274218	-0.47388	-0.389234	0.346742	0.00371095	0.0210454	-0.719095	0.256606	0.277929	0.494925	-0.329861	-0.0901355	0.494925	-0.329861
1975			NCU02362		FGSG_07969		1565	1.09564	-0.374082	0.226844	-0.339015	-0.0549901	0.120708	0.00775433	0.0396673	-1.15063	0.49479	-0.219089	0.378682	0.49479	-1.15063
1976			NCU00073		FGSG_12973		2988	0.215533	-0.433961	0.542763	-0.278365	-0.0154288	0.0593895	-0.060594	0.0208242	-0.230962	0.493351	-0.603357	0.299189	0.493351	-0.603357
1977			NCU01101		FGSG_05863		1857	0.598127	-0.634181	0.615615	-0.16423	-0.409314	-0.142214	0.0427183	0.129371	-1.00744	0.491967	-0.572896	0.293601	0.491967	-1.00744
1978			NCU07020		FGSG_09600		2741	0.976258	-0.45613	0.0812635	0.214989	1.03041	0.000484234	-0.599698	0.706852	0.0541551	0.456615	-0.680962	0.491863	0.491863	-0.680962
1979			NCU00666		FGSG_08574		672	2.08044	-0.408149	0.437983	-0.0903522	0.148692	0.0831867	0.207231	0.389841	-1.93175	0.491335	-0.230752	0.480194	0.491335	-1.93175
1980			NCU03548		FGSG_01575		3868	0.22932	0.104407	0.282331	0.0194572	-0.0816024	-0.233733	0.126957	0.510096	-0.310922	-0.33814	-0.155375	0.490639	0.490639	-0.33814
1981			NCU01902		FGSG_04543		313	2.35556	-0.709586	-0.0204876	-0.694148	-0.777199	-0.219314	-0.0284776	-0.368298	-3.13276	0.490272	-0.00798994	0.32585	0.490272	-3.13276
1982			NCU03613		FGSG_10115		2997	0.92489	-0.467107	0.108388	0.000306757	0.32472	0.0231328	-0.11733	-0.164812	-0.60017	0.49024	-0.225719	-0.165119	0.49024	-0.60017
1983			NCU04986		FGSG_04050		3320	-0.265612	-0.0213104	0.352862	-0.150932	0.184325	0.115628	-0.155048	0.339149	0.449937	0.136938	-0.50791	0.490081	0.490081	-0.50791
1984			NCU00571		FGSG_08550		2537	0.505316	-0.029807	-0.204398	0.0104587	-0.247555	-0.53977	0.285631	0.147459	-0.752871	-0.509963	0.490028	0.137	0.490028	-0.752871
1985			NCU10053		FGSG_01063		1708	-0.478139	0.188634	-0.107208	-0.0612972	-0.691912	-0.888394	0.382623	0.146719	-0.213773	-1.07703	0.489831	0.208016	0.489831	-1.07703
1986			NCU07193		FGSG_03836		3268	0.16212	-0.888057	0.431362	-0.300471	-0.0236846	-0.399803	-0.0910695	-0.120518	-0.185805	0.488254	-0.522432	0.179953	0.488254	-0.522432
1987			NCU00392		FGSG_07243		696	1.24407	-0.602642	-0.0830654	0.585441	-0.650928	-0.114606	-0.30043	0.633424	-1.89499	0.488035	-0.217364	0.0479826	0.488035	-1.89499
1988			NCU01879		FGSG_02794		3245	0.773032	-0.167166	0.15552	-0.070039	0.373735	0.319888	-0.373144	0.216712	-0.399296	0.487054	-0.528663	0.286751	0.487054	-0.528663
1989			NCU06706		FGSG_05227		2140	0.11541	0.766123	0.227822	-0.535202	-0.329748	-0.127417	0.454468	-0.0486927	-0.445158	-0.89354	0.226646	0.486509	0.486509	-0.89354
1990			NCU00151		FGSG_07309		3242	0.481694	0.422632	-0.648526	0.0572807	0.213292	-0.106337	-0.162229	-0.0653568	-0.268402	-0.528969	0.486297	-0.122637	0.486297	-0.528969
[truncated: 2,501 more rows]
