# Supplementary material for: The ancestral levels of transcription and the evolution of sexual phenotypes in filamentous fungi
Source: PLoS Genet. 2017 Jul 13;13(7):e1006867. doi: 10.1371/journal.pgen.1006867 (PMC5509106; doi:10.1371/journal.pgen.1006867)
Supplement: S6 Table — (XLSX) [file pgen.1006867.s010.xlsx]

## Sheet: Sheet2
Table S6. Identification of orthologs in S. cerevisiae of genes knocked out in N. crassa
Yeast ortholog designation1	Gene annotation	General knockout phenotype in S. cerevisiae1	N. crassa genes	Knockout phenotype in N. crassa
Azf1p	C2H2 transcription factor	abnormal vacuolar morphology, slow-growing germinated spores, is sensitive to anoxia	NCU04179	perithecia on WT side when crossed with WT3
Zrt1p	zinc-regulated transporter 1	grow slowly	NCU07621	perithecia almost round with very short and small beak3
Zrt2p	zinc/iron transporter	have low intracellular zinc levels, have abnormal vacuolar morphology, are resistant to heat	NCU02879	perithecia with short, small beaks
NAT2	NAT2	inviable	NCU04644	grows extremely slow but produces normal perithecia3
Ndt80	fsd-1	none described	NCU09915	perithecia with short, small beak3, few matured spores
puf3p	pumilio-family RNA binding repeat protein	abnormal mitochondrial morphology and movement; respiratory growth defects;	NCU01760	slow ascus development, 21days only a few ascospores appear3
Scs7	inositolphosphorylceramide-B C-26 hydroxylase	sphingolipid accumulation abonormal	NCU03492	protoperithecia only3
Spo11	Spo11	increased heat sensitivity, sporulation decreased	NCU01120	perithecia with short, small beak
ste6	hypothetical	mating response absent	NCU09443	protoperithecia only3
Tna1p	MFS transporter	effect on metal resistance	NCU08428	large and slowly-developed perithecia only for mat a strain
YBR239C-like2	aod-5		NCU03938	most perithecia are globose, a few with short, small beaks, mixed with some perithecia arrested at early stages
YBR241C-like2	replication protein A-3		NCU01460	Round perithecia, no asci and ascospores
Cyb52	fatty acid desaturase		NCU02408	slow and restricted vegetative growth, normal perithecia
Hot13p2	hypothetical		NCU04713	protoperithecia only3
Rpn42	C2H2 TF		NCU01640	perithecia with short, small beak
Pab1p2	sporulation-specific protein		NCU09742	perithecia only on KO side3
NI4	hypothetical		NCU01451	abnormal ostioles, no ascospores
NI	myo-inositol oxygenase		NCU08856	arrest at early stage, no asci or ascospores, no beaks
NI	rim-13		NCU00317	cover thick myceline mix withcondia on KO side; perithecia with short and small beak3
NI	Asp-nox repeat protein		NCU09924	early and fast perithecial development
NI	alkaline phosphatase D		NCU08153	early and fast perithecial development
NI	pectate lyase A		NCU08176	early perithecial develop at different rates between mating types
NI	hypothetical		NCU03247	early protoperithecia
NI	al-2		NCU00585	lack of carotinoid pigment3
NI	phytoene desaturase		NCU00552	lack of carotinoid pigments
NI	hypothetical		NCU07924	only protoperithecia3
NI	hypothetical		NCU07508	perithecia with beak, no asci or ascospores
NI	hypothetical		NCU01134	perithecia with short and small beak3
NI	fatty acid oxygenase		NCU05858	perithecia with short and small beak3
NI	endonuclease/exonuclease/phosphatase		NCU09788	perithecia with short, small beaks
NI	hypothetical		NCU06316	perithecia without beaks, a few of them with small and short beaks, no asci or ascospores
NI	hypothetical		NCU07449	protoperithecia
NI	hypothetical		NCU01717	protoperithecia
NI	non-anchored cell wall protein 3		NCU07817	protoperithecia arrested at very early stage
NI	cellulase		NCU05882	protoperithecia only
NI	hypothetical		NCU00175	protoperithecia only
NI	hypothetical		NCU03121	protoperithecia only
NI	hypothetical		NCU07441	protoperithecia only
NI	hypothetical		NCU02089	Protoperithecia only
NI	fmf-1		NCU09387	protoperithecia only
NI	dihydrodipicolinate synthetase		NCU04744	protoperithecia only3
NI	C6 zinc finger domain-containing protein		NCU08658	protoperithecia only3
NI	hypothetical		NCU01496	small short beak,no asci or ascospores
1. see YeastGenomeDatabase for additional information (Saccharomyces cerevisiae R64-1-1)
2. Homologs suggested by reciprocal BLAST but not supported with phylogenetic analysis.
3. Phenotypes observed on heterozygotic mutants (knockout crossed with wild type).
4. NI: None identified.
