# Supplementary material for: The ancestral levels of transcription and the evolution of sexual phenotypes in filamentous fungi
Source: PLoS Genet. 2017 Jul 13;13(7):e1006867. doi: 10.1371/journal.pgen.1006867 (PMC5509106; doi:10.1371/journal.pgen.1006867)
Supplement: S8 Table — (XLSX) [file pgen.1006867.s012.xlsx]

## Sheet: Table S7
Table S8. Primers used for gene knockouts in F. graminearum
Primer designation*	Primer sequence (5’-3’)
1.Primers used in knockout procedure
Univ Hyg F	AGTCGACGACAACTACCATCGATCTG
Univ Hyg R	TGACAGTTCTGGTTAGCCGTCACCAG
3’ ½ Hyg F	AGTACTTCTACACAGCCATCGGTCCAGACG
5’ ½ Hyg R	CTGCTGCTTGGTGCACGATAACTTGGTGC
0565-L5	CTCGGTGTGCTCGTATAGTCCTACAG
0565-L3-HYG	CGTCAGATCGATGGTAGTTGTCGTCGACTCTATCGAGGCACGTCGGCTACTAAG
0565-R5-HYG	ACACTGGTGACGGCTAACCAGAACTGTCACTCAGGTCTCGGTCATCCTAATCTTCC
0565-R3	GGTGGGTATAGGTGCGACAATATGC
1108-L5	GCAAGTCAACATCAGAGGCTCAGG
1108-L3-HYG	CGTCAGATCGATGGTAGTTGTCGTCGACTCGAGCTTGGATGCTTCGGAATGATG
1108-R5-HYG	ACACTGGTGACGGCTAACCAGAACTGTCACTTTGCCATCAAACCGTCTCGTCTTG
1108-R3	GGTCTTCAAGGGTATGTGGTGAGAAGG
2102-L5	GCACAAGATATGGTGGTGTATGCTTGC
2102-L3-HYG	CGTCAGATCGATGGTAGTTGTCGTCGACTGACTCTCTCTGGACGGCTTCATCTTG
2102-R5-HYG	ACACTGGTGACGGCTAACCAGAACTGTCACATTGGTGGCAGTCTCAGTCTCAGTC
2102-R3	GACCAAGATGGAGCCTCAAGATTGC
2751-L5	CGTGACGTAGAAGGAAATTAACAACATGGAGC
2751-L3-HYG	CGTCAGATCGATGGTAGTTGTCGTCGACTCGTGTAAGTGAAAGTGGCAAAGGAAGAG
2751-R5-HYG	ACACTGGTGACGGCTAACCAGAACTGTCAGGTTACCTTGTTTCCGTGATATGCTGC
2751-R3	CATCACGACACTACAACCAGCTTTCAC
3028-L5	GACCCTGTCGCCATTGATGTTGTTG
3028-L3-HYG	CGTCAGATCGATGGTAGTTGTCGTCGACTCTGTAGCCAGGCACTGTTCTAAAGTTG
3028-R5-HYG	ACACTGGTGACGGCTAACCAGAACTGTCAGTACTAAGACAGCGTAGTGACCCAGC
3028-R3	CAAGAAGCCCGTTGGAGGTCTATTC
4001- L5	GGTCTCTTTAGCGTTGAACGATTGATGTCTG
4001-L3-HYG	CGTCAGATCGATGGTAGTTGTCGTCGACTGAGTGTTGTGCTTGGGACTTACATGGTC
4001-R5-HYG	GGAAGCGTCTCGATTGATTTGAAAGACC
4001-R3	CCAAGTAAACAAGGCTCGTCTTACATCTACG
4417-L5	CATCGGAAAGACGCATTTGGAGCAG
4417-L3-HYG	CGTCAGATCGATGGTAGTTGTCGTCGACTCACACTGTATTGCTCCTACCAAGTGG
4417-R5-HYG	ACACTGGTGACGGCTAACCAGAACTGTCACACTCACGAAAGAGGGTAGTGGTTG
4417-R3	GAGTTGTTAGGCTGCGGTATGGTTC
4997-L5	CGTGATCTCTATCAACTGACCCCAACC
4997-L3-HYG	CGTCAGATCGATGGTAGTTGTCGTCGACTCCAGTGGTGAAGCGATGATTGATGATG
4997-R5-HYG	ACACTGGTGACGGCTAACCAGAACTGTCACACGAGCATTTATGTCAACCTTACCACC
4997-R3	CTGATATCCCTGTCTTGTCGCATAGCTC
4180-L5	GGAATACGTACCAAAGAGACACGCACG
4180-L3-HYG	CGTCAGATCGATGGTAGTTGTCGTCGACTCGTCACGGGTCTTCCATAGACAAAG
4180-R5-HYG	ACACTGGTGACGGCTAACCAGAACTGTCAGTGAAAGGTTGCTCACTGTGTAGCC
4180-R3	GGAACGGAATTGGTAGGTAAGGCTTTG
5166-L5	CCAGTTTCTTCATTGCTGTTGGTGGTG
5166-L3-HYG	CGTCAGATCGATGGTAGTTGTCGTCGACTCACCGTGATGCGACTTGACTTTGATAG
5166-R5-HYG	ACACTGGTGACGGCTAACCAGAACTGTCAGTCGTTGATTCGTCGGAATAGCGTATG
5166-R3	CTAAAGGCAGTGTGTATCCCAGGACG
5652-L5	GACTAGACGCCTGATGATGGACTCTG
5652-L3-HYG	CGTCAGATCGATGGTAGTTGTCGTCGACTCCTGGCTACATACACAAGGACAAAGG
5652-R5-HYG	ACACTGGTGACGGCTAACCAGAACTGTCACTCCTATTCTGAAGATTCGAGTGGCAGG
5652-R3	CACAGGTTACAGTTTCGGAGGTGAG
6651-L5	CCAGTAATTGAGTTGTGAGGCGGAAAG
6651-L3-HYG	CGTCAGATCGATGGTAGTTGTCGTCGACTGAACCAGGTCTGCTAAGGGAAGTTTG
6651-R5-HYG	ACACTGGTGACGGCTAACCAGAACTGTCAGGTGGAACTCTAAGACGCATCTGTTG
6651-R3	CGACTCATCTCATACTCAGGCAAATGC
7081-L5	CAGATGGTATCTTGTGCTTCGCTTCG
7081-L3-HYG	CGTCAGATCGATGGTAGTTGTCGTCGACTCATCCTCAACAGAATGTGTCGGTGG
7081-R5-HYG	ACACTGGTGACGGCTAACCAGAACTGTCACTGGTGCTACGAGTGAGATGTCAAC
7081-R3	GCTCAGCCCAATTCATCCGATACATG
7111-L5	CGTGACCAGGTATTTGAAGAAGCCTG
7111-L3-HYG	CGTCAGATCGATGGTAGTTGTCGTCGACTGGAGGAGCCATGACCTGAATGTAAAATG
7111-R5-HYG	ACACTGGTGACGGCTAACCAGAACTGTCAGGAGAGCACCATTATACGCTGTTTCC
7111-R3	GTTGCTGCTCTGAAGTCGAGTCAAATTG
7478-L5	CACCACTGGCTTTACAGGCTTGAC
7478-L3-HYG	CGTCAGATCGATGGTAGTTGTCGTCGACTGAGTTGGTGAGTGAACTGAGAGGGATG
7478-R5-HYG	ACACTGGTGACGGCTAACCAGAACTGTCAGAGATGAGCCGAGAATGAGATTGTGG
7478-R3	GGTATTGAACGCTCTGGATCACACC
8695-L5	CCAATGTCCCAAAGAGGGCATTAAACC
8695-L3-HYG	CGTCAGATCGATGGTAGTTGTCGTCGACTGTTGGACGATGCCGTGTTCGATATG
8695-R5-HYG	ACACTGGTGACGGCTAACCAGAACTGTCAGCACGATACAGCTTCACCATTGACTG
8695-R3	CCATACCTTGACATCACAGCCGATG
10094-L5	GTATGCAGGGGTATAACGTGTAGTGGAG
10094-L3-HYG	CGTCAGATCGATGGTAGTTGTCGTCGACTGTAGGATACAGGCGAGGCGAGAAG
10094-R5-HYG	ACACTGGTGACGGCTAACCAGAACTGTCACTCGTCGTGTAGGGGTCAATGTTG
10094-R3	CTCAAACCCAAAACTACCGACCGTATC
12680-L5	CATCGTCATATCAGATCCCCAGGACTC
12680-L3-HYG	CGTCAGATCGATGGTAGTTGTCGTCGACTGTGTGGGTGGTACAGTAGGTGTAGATG
12680-R5-HYG	ACACTGGTGACGGCTAACCAGAACTGTCACTTGTACGCCAACACTGTTTGTCATCC
12680-R3	GCTATTCCGTCATGGAAACCAGTGC
13162-L5	CATACCATTGATACCCGTCGCTGTG
13162-L3-HYG	CGTCAGATCGATGGTAGTTGTCGTCGACTGAAAGAACAGACACAAGGGGACGGAAC
13162-R5-HYG	ACACTGGTGACGGCTAACCAGAACTGTCAGGACATTACCTTTGCGTTGGCTTAGTC
13162-R3	GAGCACACCAGTCGAATGAAAGACAG
16340-L5	CGAGATTGATCGCATCTACCTTCCTCTG
16340-L3-HYG	CGTCAGATCGATGGTAGTTGTCGTCGACTCTTGTCGTGAAATTGGCTCGGACTC
16340-R5-HYG	ACACTGGTGACGGCTAACCAGAACTGTCACTGCTACCGTATCAATCATGCGTGTC
16340-R3	CGTTACAGCAGTTCAGAGTGACCTACC
16849-L5	TCCCCAGCCAGAAATCAAGAGAGATAC
16849-L3-HYG	CGTCAGATCGATGGTAGTTGTCGTCGACTCGAGGACAGTCGTCGTTTTATCACAGT
16849-R5-HYG	ACACTGGTGACGGCTAACCAGAACTGTCA AGACATCTAAGAACCGTTCCAGTCTGC
16849-R3	GTATCACCTCCCAGAGTCGTCTTTGAG
17059-L5	CAAGGCTGGTATAGCGTTCACAAGC
17059-L3-HYG	CGTCAGATCGATGGTAGTTGTCGTCGACTCAGAGCCTCATCTGTCCGTTCGTATG
17059-R5-HYG	ACACTGGTGACGGCTAACCAGAACTGTCACTTCCCATGTAGAGTCAGCCAGTCAC
17059-R3	CTGGTCTCTTCCTCCCTTTCGAGTTC
17494-L5	GAGTTTACTCTTTCAACCACGCCACG
17494-L3-HYG	CGTCAGATCGATGGTAGTTGTCGTCGACTGATGATGATGATGGGTGAAGGTGCTG
17494-R5-HYG	ACACTGGTGACGGCTAACCAGAACTGTCAGTCGAACACGACGCAGAACAGTAAAC
17494-R3	GATGGGTTGATACTTGGGATGGAGTCC
17499-L5	CCAAATTACTATACTGGCGAAACAGCAAGG
17499-L3-HYG	CCAAGCAGACATCTTCTCGTTAAACAACCAGTCGACGACAACTACCATCGATCTGACG
17499-R5-HYG	ACACTGGTGACGGCTAACCAGAACTGTCACTGACCGCACAGGCAGTGATAATGG
17499-R3	CGTTACCCAGTGTTAGATTCCCTGTTGC
2. Primers used to confirm gene knockouts in putative transformants
0565-Check F	CCATACTCTAGCCCTTGGTTCGCTC
0565-Check R	GAGTTCAGCGAGAGCCTGACCTATTG
1108- Check F	GGAACTACCTACCCGATAGGGTCCCTG
1108-Check R	CATGGCTCAGGACATGCCTTGAGTCAG
2102-Check F	GCAAGCATTATCCCAGTCCTGAATCAATC
2102- Check R	GAGCATGGCTTTTGATGAAACTCAGTGG
2751-Check F	CATTATTGACCGCTCAGCCTTGTCTTG
2751-Check R	GCTGAGCGATAGCCTGTAGTAGTCTAG
3028-Check F	CTGTCGGATTCAGCGAGTCCACTTATG
3028-Check R	CCTGGCTTACGTCAACTTTGATATGGTC
4001- Check F	GGTCTTGCCGATATGAAGAAAGCTGG
4001- Check R	GTAAATGCCCTACAATTCTTGAGCTTGGAG
4417-Check F	GCTGGGTAGTGGCACTCAGTTAGAG
4417-Check R	GAGTTCAGCGAGAGCCTGACCTATTG
4180-Check F	CTCCAACTTCAAGAGTTGACAGTGCTTG
4180-Check R	GCTGGGAATATCGCTGATGCTTCTG
4997-Check F	CCTCAAAGCCCAACTGTCAATCTTCC
4997-Check R	CACTAACGCTTCCAGCAAGTTTACTCG
5166-Check F	CGTTGAGAGTGGAGTGTCATTGTGTC
5166-Check R	GTGTTGTTTTCAGTTGATACCAGGGGAG
5652-Check F	GAACTTTCAGTCCCGTCCGTCCATGATG
5652-Check R	GGATGCAAGGCTCTAACCGTCGTGTC
6651-Check F	CAAGATCGTTGTTTCGGTCGCAGTC
6651-Check R	GAGTTCAGCGAGAGCCTGACCTATTG
7081-Check F	GTGGTGGCATAAATCTTAACGCCCAATG
7081-Check R	CGAGACTACCGCTCCTACTTCTACTG
7111-Check F	CGATTTCCAGTTTGCCTCTTCCTCG
7111-Check R	GAGTTCAGCGAGAGCCTGACCTATTG
7376-Check F	GTGGCTTTAGTGGTTCAGTTGTCACTC
7376-Check R	GTTATCAACGGCACCATCAGCACTG
7478-Check F	CTGTTGGGTAGCAATGCGACAGTAG
7478-Check R	GAGACTATCGTAAGGCGGACAGCTAG
8695-Check F	CTAGTCTCAGGGAGTTGAGCCTCTC
8695-Check R	GACCCTGACTATGTCCCTCACAACATC
10094-Check F	CTAGGAGTAGTAGGTAGGGAGGCATGTAG
10094-Check R	CGTCTCCTGAGCCAGAGGACAATATC
13162-Check F	CACAAGAGGCTGGTTTGTGGCTCGATC
13162-Check R	GCTACCCACTACCACTCACTCGCTACAG
12680-Check F	CACTACCTTGTCTGGTCGGCATTTC
12680-Check R	CAATCAGAGGTCCGCTGAGACCATC
16340-Check F	CCACACTCCTGAGTCAGTATCTCCTG
16340-Check R	CATGACAGCACAGACGGTGAAGTAC
16849-Check F	CTGAGACGCCTTTCAGTAGGATTGG
16849-Check R	CCAAGGAAGTTGACACCAAAGTGTCTC
17059-Check F	CCTCAATAGGCTACCACCACCAACTC
17059-Check R	GAGTTCAGCGAGAGCCTGACCTATTG
17494-Check F	GCAAACTACATCAAGGAGCGTACCAAGAACG
17494-Check R	CATGGTTGCGTATGTGCTTTTAGATGAACCTTGG
17499-Check F	CCACAAGCGACGAAGAATGATGTTGG
17499-Check R	GGTTCTTTCGGAGAGTTACCTGTGTCTAC
Primers used to check the progeny
4417- Check R	TCTTAACAACTCTGTGCTGGGTGC
10094- Check R	AGATCTACTCCACTGTTGAGTCGC
13162- Check R	TTGTTGGGATCAGAACGCCAGACG
*Numerical designation before dash indicates FGSG number, followed by primer position (See Fig. S1).
