# Supplementary material for: The ancestral levels of transcription and the evolution of sexual phenotypes in filamentous fungi
Source: PLoS Genet. 2017 Jul 13;13(7):e1006867. doi: 10.1371/journal.pgen.1006867 (PMC5509106; doi:10.1371/journal.pgen.1006867)
Supplement: S9 Table — (XLSX) [file pgen.1006867.s013.xlsx]

## Sheet: Table S8
Table S9. Bayesian network input files for the F-MRCA, N_MRCA, and FN_MRCA, the most recent common ancestor nodes for 2 Fusarium, 3 Neurospora, and all 5 Fusarium and Neurospora species.
Three input files for early perithecial development networks shown in figure 4.
F_MRCA	sdi-1	sdi-2	sdi-3	ncw-3	nor-1	pat-A	pdv-1	pna-1	flbA	fmf-1
	-4.60882	0.789461	0.355761	2.04435	1.8693	2.48833	-0.137251	0.558635	1.22661	21.5617
	1.03406	-0.852626	-192.77	56.1342	-1.22092	-60.1519	1.60851	4.30125	1.04116	-0.20613
	-1.29665	1.03823	0.424544	-0.342643	-0.139753	0.133311	-1.06768	-0.372093	-0.0390429	1.98701
	-0.0338717	20.1533	-1.37827	-9.65306	-0.062101	-2.13373	-0.181212	-0.230263	0.726387	-0.87235
N_MRCA	sdi-1	sdi-2	sdi-3	ncw-3	nor-1	pat-A	pdv-1	pna-1	flbA	fmf-1
	-0.409977	1.29672	0.880894	1.04742	-0.86371	-0.290334	1.85602	0.320768	1.13576	0.212269
	1.88014	-0.0708506	-0.814048	1.18141	2.31395	1.01454	-0.328986	0.100212	0.0316173	-0.614362
	-2.59046	-0.396017	-0.295465	0.342742	-2.24402	18.6202	-0.872593	-0.072107	0.05313	0.462739
	0.963871	191.97	-0.489112	-1.56057	-0.547561	-16.2584	-0.0366193	-0.0638679	-0.123818	0.289481
FN_MRCA	sdi-1	sdi-2	sdi-3	ncw-3	nor-1	pat-A	pdv-1	pna-1	flbA	fmf-1
	-2.93342	0.991863	0.565297	1.64656	0.77879	1.3796	0.658096	0.865163	13.4114	0.382206
	1.37166	-0.540686	-116.177	34.2072	0.189546	-35.7456	0.835419	0.66571	-0.111266	1.79738
	-1.8129	0.465945	0.13725	-0.0691643	-0.979388	7.50987	-0.989838	-0.052236	1.21536	0.0531457
	0.364242	88.7107	-1.02348	-6.42404	-0.255807	-7.76969	-0.123517	0.411064	-0.573675	0.0344796
Three input files for protoperitehcia development networks shown in figure 4.
F_MRCA	div-12	lpe-2	vad-1	lpe-1	pls1	pna-1	flbA	fmf-1	pdv-1
	25.9162	-0.405413	28.618	29.8069	0.718496	0.558635	1.22661	21.5617	-0.137251
	1.95982	23.8617	-1.85592	-7.21587	-10.5968	4.30125	1.04116	-0.20613	1.60851
	0.360118	0.465279	0.641917	0.863508	-0.109318	-0.372093	-0.0390429	1.98701	-1.06768
	-0.443678	-1.90923	-1.31251	-0.910005	-0.851991	-0.230263	0.726387	-0.87235	-0.181212
N_MRCA	div-12	lpe-2	vad-1	lpe-1	pls1	flbA	fmf-1	pna-1	pdv-1
	-0.147226	0.418591	1.54672	1.15402	-0.66938	0.320768	1.13576	0.212269	1.85602
	-0.180043	0.71993	-0.0860329	-0.644294	0.0240665	0.100212	0.0316173	-0.614362	-0.328986
	0.0647162	0.308502	-0.0100863	0.151547	0.875763	-0.072107	0.05313	0.462739	-0.872593
	0.755486	0.0718733	0.471925	-0.104839	-0.779173	-0.0638679	-0.123818	0.289481	-0.0366193
FN_MRCA	div-12	lpe-2	vad-1	lpe-1	pls1	flbA	fmf-1	pna-1	pdv-1
	15.5165	-0.0766232	17.8162	18.374	0.164713	0.865163	13.4114	0.382206	0.658096
	1.10598	14.6278	-1.14971	-4.59371	-6.35892	0.66571	-0.111266	1.79738	0.835419
	0.242248	0.402723	0.381758	0.579425	0.283744	-0.052236	1.21536	0.0531457	-0.989838
	0.0348062	-1.11874	-0.600495	-0.588732	-0.822936	0.411064	-0.573675	0.0344796	-0.123517
Three input files for beak development networks shown in figure 5.
F-MRCA	spo11	rpn-4	sbk-1	stc1	tzn-1	aod-5	pna-2	sbk-2	bek-1
	1.94034	0.021209	1.71611	0.943447	-0.0937134	2.24782	5.50029	-0.595868	0.908813
	0.177589	4.34926	-1.05316	47.2241	12.0855	-0.237619	15.3137	-0.115155	-0.115538
	0.348299	-3.25069	2.59219	0.800772	-0.240842	1.73315	1.84353	-0.204723	0.0298097
	0.298817	2.36071	-5.71343	-3.05577	-7.54634	-0.99988	-10.5833	0.443508	0.302584
N_MRCA	spo11	rpn-4	sbk-1	stc1	tzn-1	aod-5	pna-2	sbk-2	bek-1
	-0.684664	9.45483	-0.188045	-0.529176	0.687753	1.07724	1.18204	-2.628	0.267843
	0.0750731	-3.01438	1.05508	1.05562	0.734026	-0.526653	-0.884506	0.369514	-0.165305
	0.579653	-2.64644	1.31731	0.318822	-1.08593	4.1889	0.727265	-0.828106	1.03682
	11.6732	0.856152	0.090605	40.0563	12.447	-0.499674	7.55624	1.37717	0.640829
FN_MRCA	spo11	rpn-4	sbk-1	stc1	tzn-1	aod-5	pna-2	sbk-2	bek-1
	0.892927	3.78536	0.956322	0.355849	0.218103	1.78074	3.77725	-1.40672	0.653057
	0.136684	1.41106	-0.211944	28.8022	7.55611	-0.352948	8.85038	0.078235	-0.135396
	0.440613	-3.00959	2.08349	0.608467	-0.578045	2.71303	1.39813	-0.453462	0.431623
	4.83737	1.76037	-3.39754	14.1466	0.431295	-0.80029	-3.34536	0.816053	0.437549
Three input files for cirrhi development networks shown in figure 5.
F-MRCA	rel-3	cch1	mid1	rel-2	stc1	pna-2	rel-1	aod-5	bek-1	rel-4
	1.71952	1.92686	3.26294	-0.737148	0.943447	5.50029	-3.26837	2.24782	0.908813	1.05807
	-0.254294	0.0418073	-0.878991	1071.17	47.2241	15.3137	268.223	-0.237619	-0.115538	41.9576
	0.637857	0.330917	-0.0406692	-0.275696	0.800772	1.84353	-0.596823	1.73315	0.0298097	4.25428
	-0.233925	0.363566	-0.0579934	-12.4773	-3.05577	-10.5833	-17.8377	-0.99988	0.302584	-25.4977
N_MRCA	rel-3	cch1	mid1	rel-2	stc1	pna-2	rel-1	aod-5	bek-1	rel-4
	0.413898	-0.272463	0.00829699	-0.239799	-0.529176	1.18204	0.0854646	1.07724	0.267843	0.198358
	0.14969	-0.314145	0.65836	5.24153	1.05562	-0.884506	1.28805	-0.526653	-0.165305	-0.444477
	0.172585	0.44355	-0.821885	0.0394923	0.318822	0.727265	-0.342304	4.1889	1.03682	0.566279
	-0.350911	0.166541	0.134216	24.294	40.0563	7.55624	11.5046	-0.499674	0.640829	2.28169
FN_MRCA	rel-3	cch1	mid1	rel-2	stc1	pna-2	rel-1	aod-5	bek-1	rel-4
	1.19856	1.04929	1.96429	-0.538698	0.355849	3.77725	-1.93014	1.78074	0.653057	0.715035
	-0.0930985	-0.100223	-0.265565	645.847	28.8022	8.85038	161.712	-0.352948	-0.135396	25.0385
	0.452206	0.375859	-0.352386	-0.149931	0.608467	1.39813	-0.495266	2.71303	0.431623	2.78272
	-0.280604	0.28495	0.0187011	2.19499	14.1466	-3.34536	-6.12965	-0.80029	0.437549	-14.4133
